# Supplementary material for: A simple Bayesian estimate of direct RNAi gene regulation events from differential gene expression profiles
Source: BMC Genomics. 2011 May 20;12:250. doi: 10.1186/1471-2164-12-250 (PMC3128064; doi:10.1186/1471-2164-12-250)
Supplement: Additional file 2 — Parsed and masked 3'UTR human sequences necessary to complete a SBSE estimate. [file 1471-2164-12-250-S2.ZIP]

Archive with 4,098 entries (4,098 files):
- seeddatabase6/AAAAAA.txt
- seeddatabase6/AAAAAC.txt
- seeddatabase6/AAAAAG.txt
- seeddatabase6/AAAAAT.txt
- seeddatabase6/AAAACA.txt
- seeddatabase6/AAAACC.txt
- seeddatabase6/AAAACG.txt
- seeddatabase6/AAAACT.txt
- seeddatabase6/AAAAGA.txt
- seeddatabase6/AAAAGC.txt
- seeddatabase6/AAAAGG.txt
- seeddatabase6/AAAAGT.txt
- seeddatabase6/AAAATA.txt
- seeddatabase6/AAAATC.txt
- seeddatabase6/AAAATG.txt
- seeddatabase6/AAAATT.txt
- seeddatabase6/AAACAA.txt
- seeddatabase6/AAACAC.txt
- seeddatabase6/AAACAG.txt
- seeddatabase6/AAACAT.txt
- seeddatabase6/AAACCA.txt
- seeddatabase6/AAACCC.txt
- seeddatabase6/AAACCG.txt
- seeddatabase6/AAACCT.txt
- seeddatabase6/AAACGA.txt
- seeddatabase6/AAACGC.txt
- seeddatabase6/AAACGG.txt
- seeddatabase6/AAACGT.txt
- seeddatabase6/AAACTA.txt
- seeddatabase6/AAACTC.txt
- seeddatabase6/AAACTG.txt
- seeddatabase6/AAACTT.txt
- seeddatabase6/AAAGAA.txt
- seeddatabase6/AAAGAC.txt
- seeddatabase6/AAAGAG.txt
- seeddatabase6/AAAGAT.txt
- seeddatabase6/AAAGCA.txt
- seeddatabase6/AAAGCC.txt
- seeddatabase6/AAAGCG.txt
- seeddatabase6/AAAGCT.txt
- seeddatabase6/AAAGGA.txt
- seeddatabase6/AAAGGC.txt
- seeddatabase6/AAAGGG.txt
- seeddatabase6/AAAGGT.txt
- seeddatabase6/AAAGTA.txt
- seeddatabase6/AAAGTC.txt
- seeddatabase6/AAAGTG.txt
- seeddatabase6/AAAGTT.txt
- seeddatabase6/AAATAA.txt
- seeddatabase6/AAATAC.txt
- seeddatabase6/AAATAG.txt
- seeddatabase6/AAATAT.txt
- seeddatabase6/AAATCA.txt
- seeddatabase6/AAATCC.txt
- seeddatabase6/AAATCG.txt
- seeddatabase6/AAATCT.txt
- seeddatabase6/AAATGA.txt
- seeddatabase6/AAATGC.txt
- seeddatabase6/AAATGG.txt
- seeddatabase6/AAATGT.txt
- seeddatabase6/AAATTA.txt
- seeddatabase6/AAATTC.txt
- seeddatabase6/AAATTG.txt
- seeddatabase6/AAATTT.txt
- seeddatabase6/AACAAA.txt
- seeddatabase6/AACAAC.txt
- seeddatabase6/AACAAG.txt
- seeddatabase6/AACAAT.txt
- seeddatabase6/AACACA.txt
- seeddatabase6/AACACC.txt
- seeddatabase6/AACACG.txt
- seeddatabase6/AACACT.txt
- seeddatabase6/AACAGA.txt
- seeddatabase6/AACAGC.txt
- seeddatabase6/AACAGG.txt
- seeddatabase6/AACAGT.txt
- seeddatabase6/AACATA.txt
- seeddatabase6/AACATC.txt
- seeddatabase6/AACATG.txt
- seeddatabase6/AACATT.txt
- seeddatabase6/AACCAA.txt
- seeddatabase6/AACCAC.txt
- seeddatabase6/AACCAG.txt
- seeddatabase6/AACCAT.txt
- seeddatabase6/AACCCA.txt
- seeddatabase6/AACCCC.txt
- seeddatabase6/AACCCG.txt
- seeddatabase6/AACCCT.txt
- seeddatabase6/AACCGA.txt
- seeddatabase6/AACCGC.txt
- seeddatabase6/AACCGG.txt
- seeddatabase6/AACCGT.txt
- seeddatabase6/AACCTA.txt
- seeddatabase6/AACCTC.txt
- seeddatabase6/AACCTG.txt
- seeddatabase6/AACCTT.txt
- seeddatabase6/AACGAA.txt
- seeddatabase6/AACGAC.txt
- seeddatabase6/AACGAG.txt
- seeddatabase6/AACGAT.txt
- seeddatabase6/AACGCA.txt
- seeddatabase6/AACGCC.txt
- seeddatabase6/AACGCG.txt
- seeddatabase6/AACGCT.txt
- seeddatabase6/AACGGA.txt
- seeddatabase6/AACGGC.txt
- seeddatabase6/AACGGG.txt
- seeddatabase6/AACGGT.txt
- seeddatabase6/AACGTA.txt
- seeddatabase6/AACGTC.txt
- seeddatabase6/AACGTG.txt
- seeddatabase6/AACGTT.txt
- seeddatabase6/AACTAA.txt
- seeddatabase6/AACTAC.txt
- seeddatabase6/AACTAG.txt
- seeddatabase6/AACTAT.txt
- seeddatabase6/AACTCA.txt
- seeddatabase6/AACTCC.txt
- seeddatabase6/AACTCG.txt
- seeddatabase6/AACTCT.txt
- seeddatabase6/AACTGA.txt
- seeddatabase6/AACTGC.txt
- seeddatabase6/AACTGG.txt
- seeddatabase6/AACTGT.txt
- seeddatabase6/AACTTA.txt
- seeddatabase6/AACTTC.txt
- seeddatabase6/AACTTG.txt
- seeddatabase6/AACTTT.txt
- seeddatabase6/AAGAAA.txt
- seeddatabase6/AAGAAC.txt
- seeddatabase6/AAGAAG.txt
- seeddatabase6/AAGAAT.txt
- seeddatabase6/AAGACA.txt
- seeddatabase6/AAGACC.txt
- seeddatabase6/AAGACG.txt
- seeddatabase6/AAGACT.txt
- seeddatabase6/AAGAGA.txt
- seeddatabase6/AAGAGC.txt
- seeddatabase6/AAGAGG.txt
- seeddatabase6/AAGAGT.txt
- seeddatabase6/AAGATA.txt
- seeddatabase6/AAGATC.txt
- seeddatabase6/AAGATG.txt
- seeddatabase6/AAGATT.txt
- seeddatabase6/AAGCAA.txt
- seeddatabase6/AAGCAC.txt
- seeddatabase6/AAGCAG.txt
- seeddatabase6/AAGCAT.txt
- seeddatabase6/AAGCCA.txt
- seeddatabase6/AAGCCC.txt
- seeddatabase6/AAGCCG.txt
- seeddatabase6/AAGCCT.txt
- seeddatabase6/AAGCGA.txt
- seeddatabase6/AAGCGC.txt
- seeddatabase6/AAGCGG.txt
- seeddatabase6/AAGCGT.txt
- seeddatabase6/AAGCTA.txt
- seeddatabase6/AAGCTC.txt
- seeddatabase6/AAGCTG.txt
- seeddatabase6/AAGCTT.txt
- seeddatabase6/AAGGAA.txt
- seeddatabase6/AAGGAC.txt
- seeddatabase6/AAGGAG.txt
- seeddatabase6/AAGGAT.txt
- seeddatabase6/AAGGCA.txt
- seeddatabase6/AAGGCC.txt
- seeddatabase6/AAGGCG.txt
- seeddatabase6/AAGGCT.txt
- seeddatabase6/AAGGGA.txt
- seeddatabase6/AAGGGC.txt
- seeddatabase6/AAGGGG.txt
- seeddatabase6/AAGGGT.txt
- seeddatabase6/AAGGTA.txt
- seeddatabase6/AAGGTC.txt
- seeddatabase6/AAGGTG.txt
- seeddatabase6/AAGGTT.txt
- seeddatabase6/AAGTAA.txt
- seeddatabase6/AAGTAC.txt
- seeddatabase6/AAGTAG.txt
- seeddatabase6/AAGTAT.txt
- seeddatabase6/AAGTCA.txt
- seeddatabase6/AAGTCC.txt
- seeddatabase6/AAGTCG.txt
- seeddatabase6/AAGTCT.txt
- seeddatabase6/AAGTGA.txt
- seeddatabase6/AAGTGC.txt
- seeddatabase6/AAGTGG.txt
- seeddatabase6/AAGTGT.txt
- seeddatabase6/AAGTTA.txt
- seeddatabase6/AAGTTC.txt
- seeddatabase6/AAGTTG.txt
- seeddatabase6/AAGTTT.txt
- seeddatabase6/AATAAA.txt
- seeddatabase6/AATAAC.txt
- seeddatabase6/AATAAG.txt
- seeddatabase6/AATAAT.txt
- seeddatabase6/AATACA.txt
- seeddatabase6/AATACC.txt
- seeddatabase6/AATACG.txt
- seeddatabase6/AATACT.txt
- seeddatabase6/AATAGA.txt
- seeddatabase6/AATAGC.txt
- seeddatabase6/AATAGG.txt
- seeddatabase6/AATAGT.txt
- seeddatabase6/AATATA.txt
- seeddatabase6/AATATC.txt
- seeddatabase6/AATATG.txt
- seeddatabase6/AATATT.txt
- seeddatabase6/AATCAA.txt
- seeddatabase6/AATCAC.txt
- seeddatabase6/AATCAG.txt
- seeddatabase6/AATCAT.txt
- seeddatabase6/AATCCA.txt
- seeddatabase6/AATCCC.txt
- seeddatabase6/AATCCG.txt
- seeddatabase6/AATCCT.txt
- seeddatabase6/AATCGA.txt
- seeddatabase6/AATCGC.txt
- seeddatabase6/AATCGG.txt
- seeddatabase6/AATCGT.txt
- seeddatabase6/AATCTA.txt
- seeddatabase6/AATCTC.txt
- seeddatabase6/AATCTG.txt
- seeddatabase6/AATCTT.txt
- seeddatabase6/AATGAA.txt
- seeddatabase6/AATGAC.txt
- seeddatabase6/AATGAG.txt
- seeddatabase6/AATGAT.txt
- seeddatabase6/AATGCA.txt
- seeddatabase6/AATGCC.txt
- seeddatabase6/AATGCG.txt
- seeddatabase6/AATGCT.txt
- seeddatabase6/AATGGA.txt
- seeddatabase6/AATGGC.txt
- seeddatabase6/AATGGG.txt
- seeddatabase6/AATGGT.txt
- seeddatabase6/AATGTA.txt
- seeddatabase6/AATGTC.txt
- seeddatabase6/AATGTG.txt
- seeddatabase6/AATGTT.txt
- seeddatabase6/AATTAA.txt
- seeddatabase6/AATTAC.txt
- seeddatabase6/AATTAG.txt
- seeddatabase6/AATTAT.txt
- seeddatabase6/AATTCA.txt
- seeddatabase6/AATTCC.txt
- seeddatabase6/AATTCG.txt
- seeddatabase6/AATTCT.txt
- seeddatabase6/AATTGA.txt
- seeddatabase6/AATTGC.txt
- seeddatabase6/AATTGG.txt
- seeddatabase6/AATTGT.txt
- seeddatabase6/AATTTA.txt
- seeddatabase6/AATTTC.txt
- seeddatabase6/AATTTG.txt
- seeddatabase6/AATTTT.txt
- seeddatabase6/ACAAAA.txt
- seeddatabase6/ACAAAC.txt
- seeddatabase6/ACAAAG.txt
- seeddatabase6/ACAAAT.txt
- seeddatabase6/ACAACA.txt
- seeddatabase6/ACAACC.txt
- seeddatabase6/ACAACG.txt
- seeddatabase6/ACAACT.txt
- seeddatabase6/ACAAGA.txt
- seeddatabase6/ACAAGC.txt
- seeddatabase6/ACAAGG.txt
- seeddatabase6/ACAAGT.txt
- seeddatabase6/ACAATA.txt
- seeddatabase6/ACAATC.txt
- seeddatabase6/ACAATG.txt
- seeddatabase6/ACAATT.txt
- seeddatabase6/ACACAA.txt
- seeddatabase6/ACACAC.txt
- seeddatabase6/ACACAG.txt
- seeddatabase6/ACACAT.txt
- seeddatabase6/ACACCA.txt
- seeddatabase6/ACACCC.txt
- seeddatabase6/ACACCG.txt
- seeddatabase6/ACACCT.txt
- seeddatabase6/ACACGA.txt
- seeddatabase6/ACACGC.txt
- seeddatabase6/ACACGG.txt
- seeddatabase6/ACACGT.txt
- seeddatabase6/ACACTA.txt
- seeddatabase6/ACACTC.txt
- seeddatabase6/ACACTG.txt
- seeddatabase6/ACACTT.txt
- seeddatabase6/ACAGAA.txt
- seeddatabase6/ACAGAC.txt
- seeddatabase6/ACAGAG.txt
- seeddatabase6/ACAGAT.txt
- seeddatabase6/ACAGCA.txt
- seeddatabase6/ACAGCC.txt
- seeddatabase6/ACAGCG.txt
- seeddatabase6/ACAGCT.txt
- seeddatabase6/ACAGGA.txt
- seeddatabase6/ACAGGC.txt
- seeddatabase6/ACAGGG.txt
- seeddatabase6/ACAGGT.txt
[truncated: 3,798 more entries]
