# Supplementary material for: A simple Bayesian estimate of direct RNAi gene regulation events from differential gene expression profiles
Source: BMC Genomics. 2011 May 20;12:250. doi: 10.1186/1471-2164-12-250 (PMC3128064; doi:10.1186/1471-2164-12-250)
Supplement: Additional file 2 — Parsed and masked 3'UTR human sequences necessary to complete a SBSE estimate. [file 1471-2164-12-250-S2.ZIP › seeddatabase6/AATAAA.txt]

1
0
0
1
0
0
1
0
0
0
0
0
1
0
0
1
1
1
0
0
1
3
0
1
0
0
0
1
1
1
0
1
0
1
0
0
1
1
1
0
0
1
0
1
0
1
0
1
3
0
0
0
1
1
0
1
1
0
1
0
0
3
0
0
1
1
1
0
0
1
0
0
2
2
0
0
1
0
0
1
0
1
0
1
0
2
1
2
0
1
3
0
1
0
0
0
0
0
0
0
0
2
0
1
0
0
0
1
0
1
0
3
1
1
0
0
0
2
1
1
0
1
1
0
0
0
0
0
1
0
0
1
0
1
0
0
0
0
1
0
0
0
0
0
0
0
4
1
1
0
1
0
0
0
0
3
0
1
0
0
0
0
0
1
0
0
0
1
2
0
0
0
0
2
0
1
0
3
1
1
0
0
0
0
0
1
1
0
0
2
1
2
2
0
1
1
1
0
0
0
0
0
1
1
2
0
0
2
0
1
0
1
0
1
1
1
1
0
0
0
0
1
0
2
0
0
1
1
0
1
1
0
0
0
1
2
0
1
3
1
0
0
1
2
1
0
0
0
1
1
1
0
2
0
1
1
1
0
0
0
0
1
0
0
0
0
1
0
0
0
1
0
0
2
1
0
1
1
0
0
0
0
0
0
1
1
0
0
0
0
0
1
0
0
0
0
1
0
0
2
0
1
0
1
0
1
0
1
0
0
0
0
1
0
0
0
2
1
1
1
0
1
0
1
0
0
0
1
1
0
1
1
0
1
3
1
0
0
2
1
0
0
0
0
0
0
1
0
0
0
0
1
0
0
1
1
1
0
1
1
2
1
0
0
1
0
0
1
2
2
1
1
1
0
0
2
1
0
1
0
0
0
0
0
0
0
0
1
2
1
0
0
0
1
2
0
1
1
0
2
1
0
1
0
0
2
1
1
1
0
0
0
1
0
0
0
0
1
0
0
0
0
1
1
1
0
0
2
1
0
0
1
0
0
0
1
0
1
0
0
1
0
2
2
0
1
1
0
0
0
0
1
1
0
0
0
0
1
1
0
0
0
0
0
0
0
0
1
0
2
1
2
0
0
0
1
0
0
2
0
0
0
0
0
0
2
1
0
2
0
0
1
1
1
0
0
0
0
0
0
1
0
0
0
1
2
0
1
1
1
0
0
0
0
0
0
0
0
1
2
2
0
0
0
1
0
0
1
1
0
1
2
0
0
0
0
0
0
1
1
0
0
0
0
2
0
0
0
1
2
1
0
0
0
0
1
1
0
1
0
0
0
1
0
0
1
0
0
0
1
1
0
1
0
1
1
1
1
1
0
2
1
1
1
0
0
0
2
0
0
0
1
0
1
2
0
0
1
0
0
1
0
0
3
1
2
0
0
0
1
0
0
1
1
0
1
1
1
0
0
1
0
0
0
0
1
2
0
0
1
0
0
1
2
0
0
3
1
0
0
0
1
0
1
0
1
1
1
1
2
2
1
0
1
1
0
1
0
2
1
0
2
0
2
1
1
0
1
0
1
0
0
1
0
0
0
0
1
1
1
1
0
0
1
1
1
0
2
1
0
0
0
0
1
0
1
0
0
0
2
0
1
0
0
0
1
1
1
1
0
1
0
0
0
1
1
1
3
0
1
1
0
2
0
0
1
1
2
0
0
1
1
1
1
1
3
1
2
0
2
1
0
1
3
1
3
0
1
1
1
0
0
1
1
0
0
1
0
0
0
0
1
0
1
0
1
0
1
0
1
0
0
1
1
0
1
1
1
1
3
0
1
1
2
1
1
1
2
1
0
0
1
1
0
0
1
1
1
1
1
1
0
3
2
2
0
2
0
0
1
1
0
1
1
0
1
1
1
0
1
2
1
1
1
1
2
1
1
1
2
2
0
0
1
0
0
1
1
1
1
1
0
0
1
0
0
3
1
1
0
0
0
1
1
0
1
1
1
0
0
0
0
2
1
0
0
2
0
1
1
0
1
0
2
0
1
1
0
0
2
1
1
0
0
0
0
1
2
0
1
1
0
1
1
2
0
0
1
0
0
1
0
2
1
1
2
0
1
0
0
0
0
0
0
0
1
1
1
1
1
0
0
0
2
0
2
0
0
1
0
0
1
1
0
2
0
0
0
1
1
1
2
2
2
1
1
0
1
0
1
0
1
1
1
2
1
0
1
3
1
1
0
0
0
3
1
1
1
0
1
1
2
0
1
1
0
4
0
0
0
1
1
1
0
1
0
0
1
0
1
1
0
1
2
0
0
1
1
0
0
1
0
1
1
3
5
1
1
0
0
0
1
1
0
0
1
2
0
0
0
0
0
1
0
1
1
1
1
1
0
0
0
3
1
0
0
1
0
1
2
0
1
0
2
0
0
0
0
3
1
0
1
1
1
1
1
1
0
2
2
1
1
0
1
0
1
0
1
1
1
0
1
1
0
0
0
1
1
0
1
1
0
0
0
1
1
1
1
1
1
1
1
0
1
0
0
0
1
0
0
2
1
1
0
1
1
1
0
1
0
0
2
0
1
0
0
1
0
0
0
0
0
1
1
0
1
0
2
0
0
0
0
1
0
1
2
0
0
1
0
1
1
1
0
0
2
1
0
1
0
1
1
0
0
1
1
4
1
0
2
0
1
1
1
1
1
1
0
1
2
1
0
1
0
0
0
4
1
5
1
1
1
0
0
1
0
1
1
3
2
0
1
2
1
1
0
1
1
0
3
1
1
0
0
1
1
1
0
1
1
1
0
1
1
0
0
1
2
0
0
1
0
1
0
0
1
1
1
1
0
1
1
2
2
1
1
0
0
1
1
1
0
0
0
4
1
1
1
0
0
1
2
0
2
1
4
1
1
0
0
0
0
0
0
1
0
1
0
0
1
2
1
1
1
0
1
1
0
0
0
1
0
1
0
0
1
1
0
3
0
0
0
1
1
1
0
1
2
0
0
2
1
0
0
2
0
1
0
1
1
1
0
1
1
0
0
0
0
0
0
2
0
0
1
0
3
0
0
0
7
0
0
1
0
0
0
0
0
0
1
1
1
0
0
0
2
0
0
1
2
1
0
0
0
1
0
2
1
1
0
0
0
0
0
0
0
1
1
1
1
0
1
2
1
1
4
0
0
0
1
2
1
0
0
1
2
2
0
0
0
0
1
1
0
0
1
0
1
0
1
1
1
2
1
1
1
1
0
0
0
0
1
0
3
1
1
0
0
2
0
0
1
1
0
0
1
1
0
1
2
1
0
0
1
1
5
0
0
0
0
2
0
0
2
0
1
0
0
0
1
0
0
0
0
0
0
0
1
1
2
0
1
1
0
1
1
0
0
2
0
1
2
0
1
1
2
2
1
0
1
1
1
1
2
1
1
0
1
1
0
1
0
1
1
2
0
0
1
0
1
1
1
0
0
1
1
1
2
1
1
0
0
2
1
0
0
2
1
0
2
0
0
2
0
1
0
0
0
1
1
1
0
0
1
2
0
0
1
0
0
0
0
0
0
1
0
2
1
0
1
0
0
2
1
0
1
0
0
2
1
0
0
0
0
1
0
1
0
1
0
1
1
1
1
0
1
0
0
1
1
1
1
0
0
1
1
0
1
1
0
1
2
1
0
1
2
1
2
1
1
3
1
1
0
1
0
0
1
1
1
0
0
0
0
1
0
1
0
2
1
0
0
0
0
1
0
0
0
0
2
1
1
0
1
2
0
0
2
1
0
0
0
1
1
1
0
0
1
0
0
0
0
0
0
0
1
0
2
0
1
3
1
1
1
2
0
0
0
0
1
0
1
1
1
0
0
3
0
0
0
1
0
0
1
1
0
0
0
1
3
0
1
1
0
0
2
0
1
1
1
0
1
0
0
0
2
0
1
0
2
0
1
0
0
1
0
0
1
1
0
1
1
1
1
0
0
0
1
1
0
1
2
2
1
0
0
1
1
0
0
1
0
1
0
1
1
2
0
1
2
1
0
0
1
1
2
0
2
2
1
1
1
3
0
2
0
1
1
2
1
2
0
1
0
1
1
1
0
0
1
0
0
2
2
0
3
0
1
0
1
1
0
1
0
0
0
0
0
1
1
1
1
0
0
2
0
0
0
3
2
1
0
0
1
1
1
4
0
1
0
0
0
0
1
1
2
0
0
1
0
0
0
2
4
1
1
0
1
1
1
1
1
0
0
0
1
1
0
0
1
1
5
1
2
0
1
1
0
4
3
1
1
2
1
0
1
0
1
1
0
1
0
0
0
2
1
0
1
1
1
1
1
0
1
1
1
1
0
2
2
0
2
1
2
0
0
0
1
2
2
2
0
0
1
1
1
1
2
1
1
0
1
1
2
0
0
1
0
1
0
0
0
0
0
3
1
1
1
0
1
1
1
0
1
0
1
1
1
1
0
1
1
1
1
0
1
1
1
1
0
1
2
0
0
0
0
0
1
0
0
0
1
2
2
2
1
1
0
0
1
0
0
0
0
1
1
1
0
1
1
1
0
0
1
1
0
0
0
1
7
0
0
1
1
0
0
1
0
1
1
1
0
0
1
0
0
1
2
0
0
1
1
1
2
2
1
0
1
1
1
2
0
0
0
1
0
0
0
1
1
0
0
3
1
1
1
1
0
1
0
1
1
1
0
2
0
1
2
0
0
0
1
2
1
0
0
0
0
0
1
0
1
1
0
1
0
0
0
1
0
1
1
0
0
1
1
1
1
1
1
0
0
1
1
0
0
0
0
1
0
1
1
0
1
0
0
2
1
1
0
1
0
2
0
1
1
1
0
2
1
1
1
1
0
0
0
1
0
1
1
1
0
1
1
0
1
0
0
1
0
0
1
1
1
1
0
0
1
0
1
1
0
1
0
1
1
2
1
1
0
0
0
0
0
1
0
0
0
0
1
1
0
1
1
1
1
1
1
1
0
1
0
0
0
0
1
0
0
2
0
2
2
0
1
1
1
1
0
0
1
1
0
1
1
0
0
1
0
0
0
1
1
0
1
1
1
0
0
1
2
0
1
0
1
0
2
0
1
4
0
3
1
1
0
1
1
0
1
0
0
1
0
0
0
0
0
1
0
1
0
0
1
0
0
1
1
1
0
1
1
0
1
1
0
1
1
0
1
0
1
1
0
1
2
1
0
0
0
1
1
0
0
2
1
1
0
2
0
0
0
0
0
0
1
0
0
1
0
1
1
1
1
2
0
1
0
0
0
2
1
0
3
0
0
1
1
1
0
1
1
1
0
1
3
1
0
1
1
1
1
0
1
0
1
0
2
1
1
1
1
1
1
1
1
1
0
0
1
1
0
0
0
0
1
1
1
0
1
0
1
0
0
0
1
2
1
1
0
0
0
0
1
0
1
1
2
0
1
1
0
1
0
0
1
2
1
1
0
1
1
1
0
0
1
0
1
0
0
2
1
0
1
1
1
1
1
1
1
0
1
0
0
1
1
2
1
1
1
1
1
0
1
0
2
0
0
0
0
1
1
1
0
1
1
0
1
1
1
4
0
1
1
0
0
1
0
1
0
0
1
0
1
0
0
2
1
0
1
1
0
1
0
0
1
1
0
1
1
0
1
0
1
1
1
1
1
1
1
1
2
1
1
1
2
1
2
1
0
1
1
1
1
0
1
0
1
0
1
1
0
1
1
0
0
2
0
2
0
1
2
1
0
0
0
1
0
1
0
1
1
2
1
1
1
1
1
1
1
2
1
0
1
0
1
1
1
1
1
1
0
1
1
0
0
1
1
1
0
1
1
0
0
0
0
0
0
0
1
0
1
0
2
0
1
1
0
1
1
0
1
1
0
0
0
1
0
0
0
1
1
1
1
0
1
1
1
0
1
1
1
0
2
0
0
1
1
0
1
2
1
0
1
0
1
1
1
3
1
1
0
0
1
2
0
0
1
1
1
0
1
0
0
1
1
0
1
0
1
2
0
1
1
0
1
1
1
1
0
1
1
1
0
1
1
0
1
1
0
1
3
1
0
1
0
1
0
0
1
0
0
0
0
1
1
1
1
1
1
1
1
0
1
0
1
1
1
1
1
2
1
1
1
0
0
1
1
1
0
0
1
4
1
1
1
0
1
0
0
1
1
0
1
0
1
1
1
2
1
1
1
1
1
1
0
0
0
1
0
2
1
2
0
0
0
1
0
1
1
1
0
0
0
1
2
1
1
1
0
0
0
0
0
0
0
1
0
0
0
0
0
0
0
0
1
1
0
1
1
1
1
0
0
0
1
1
0
1
0
0
1
0
2
1
0
1
1
2
0
1
1
1
0
0
0
1
0
0
1
0
0
0
0
1
1
0
1
0
3
1
1
0
1
0
2
1
1
0
0
1
1
0
1
1
1
1
0
0
0
1
0
0
0
0
0
0
1
2
0
0
1
0
1
0
0
0
0
1
1
1
1
1
0
0
0
0
1
4
1
0
1
1
2
1
1
0
0
1
0
1
0
1
1
1
0
0
2
0
1
1
1
0
1
1
1
0
1
1
0
1
0
0
0
0
2
0
1
0
1
0
0
1
1
0
1
2
1
0
0
0
1
0
0
1
1
1
1
1
1
1
0
1
1
2
1
0
1
0
0
1
0
0
0
1
1
0
0
0
1
0
1
1
1
0
1
1
1
0
0
1
1
0
2
0
2
0
0
0
0
0
2
1
1
0
4
0
0
0
0
0
0
1
1
1
0
1
1
0
1
0
1
0
1
1
2
1
1
0
0
0
0
1
0
1
1
0
3
1
0
2
0
0
0
1
1
1
1
0
1
0
1
0
2
1
0
0
2
0
1
0
1
1
0
1
1
1
1
0
2
1
0
0
0
0
0
0
5
0
0
1
1
0
0
1
1
1
2
0
1
1
1
2
0
0
0
1
1
0
2
0
0
1
1
1
0
0
1
1
0
0
0
1
0
1
0
1
0
0
1
0
0
0
0
1
1
1
1
1
1
0
1
0
1
0
0
2
1
1
1
0
1
0
1
0
2
1
2
1
0
1
0
1
1
1
0
1
0
1
0
1
2
0
1
0
0
2
1
0
0
1
2
0
1
0
0
1
2
0
2
0
1
2
0
1
2
1
1
1
0
1
0
4
0
1
0
0
0
1
0
0
1
1
0
1
2
1
0
1
0
0
1
0
1
0
1
1
1
0
1
0
0
0
0
0
1
0
2
0
1
0
0
1
1
1
0
1
0
0
0
0
0
0
1
0
2
0
1
1
1
1
0
0
0
0
1
1
0
0
2
0
0
2
1
4
2
2
1
1
0
0
1
1
0
1
2
1
0
0
1
1
1
0
0
1
0
1
0
0
1
1
1
0
0
0
0
1
1
0
1
0
0
1
1
0
0
1
0
0
0
1
2
1
0
1
1
0
0
0
0
0
0
1
1
0
1
0
0
1
0
1
1
1
0
0
1
0
1
0
0
0
0
0
0
1
0
1
0
2
1
3
1
0
1
1
0
0
2
1
0
0
0
0
1
0
0
0
0
0
0
1
0
1
0
1
1
0
1
1
0
0
1
0
0
1
2
1
1
1
0
1
1
1
1
1
0
0
2
1
0
0
1
1
1
0
0
0
1
1
1
1
1
0
1
1
1
0
1
4
1
1
2
0
0
1
2
1
0
1
1
0
0
1
1
1
0
0
1
0
0
0
0
2
1
1
1
0
1
1
0
0
2
2
1
0
1
0
1
2
1
0
1
1
0
1
0
0
5
0
0
1
0
0
1
1
2
1
0
0
0
1
1
0
3
1
2
0
0
2
0
2
0
2
0
2
0
0
0
1
0
0
0
0
1
2
1
1
0
1
1
1
1
0
1
1
0
0
1
1
1
1
0
0
0
0
0
0
0
2
0
1
0
0
1
1
0
0
1
1
1
0
1
1
2
0
1
0
1
1
0
1
0
1
1
0
0
1
1
1
0
0
0
1
1
0
0
1
0
1
1
0
1
0
2
0
0
1
0
1
0
2
0
0
0
0
0
0
1
2
0
1
1
1
0
0
1
1
1
1
0
0
1
1
1
1
1
2
1
0
0
0
1
0
1
0
2
1
1
1
1
2
1
1
2
1
1
1
0
1
0
1
0
2
3
1
0
1
2
0
1
0
0
0
0
0
0
1
2
1
1
1
0
1
0
1
1
1
0
2
0
0
0
1
1
0
0
1
1
0
1
1
1
2
2
0
1
1
1
0
1
1
1
0
0
0
3
1
1
1
1
1
0
0
1
1
1
0
0
0
1
1
1
1
0
0
0
0
1
1
0
1
1
2
1
0
0
0
1
1
0
1
0
1
1
0
2
0
0
0
0
0
2
2
0
1
0
0
0
1
1
0
0
1
0
3
1
1
1
0
1
1
1
0
0
0
0
1
1
0
1
0
1
0
1
1
0
0
0
1
0
1
1
0
1
1
0
0
1
0
1
0
0
1
0
2
1
1
3
1
1
0
1
1
1
1
0
0
1
0
1
0
0
1
0
0
0
2
0
0
2
0
1
1
0
0
0
0
1
0
1
0
1
0
1
1
1
1
0
1
1
1
0
1
0
0
1
1
1
0
1
1
1
1
0
0
0
1
1
1
3
0
0
1
0
0
1
1
1
1
0
1
1
1
1
0
0
0
1
1
1
0
1
1
0
1
1
4
1
1
1
1
1
1
1
1
1
2
0
0
0
1
0
1
1
1
0
1
0
0
0
0
1
2
0
0
1
0
2
0
0
0
1
0
1
6
1
0
1
1
1
1
1
2
2
2
0
0
1
1
1
0
1
1
1
0
1
1
1
0
0
1
2
0
2
0
0
1
1
1
1
0
1
0
1
2
1
1
1
1
1
0
1
0
0
1
0
1
0
0
0
1
1
2
0
1
1
0
1
1
0
0
1
1
0
0
1
0
0
0
0
0
1
1
0
0
2
0
0
1
1
0
0
1
1
0
0
1
0
1
0
1
0
0
2
0
2
0
0
1
0
0
1
1
0
2
1
1
0
4
1
2
0
0
0
0
2
0
1
1
0
1
0
0
1
2
1
1
1
1
0
1
1
1
0
1
1
1
2
1
0
3
0
1
0
0
0
1
1
0
3
2
1
1
0
1
1
0
0
1
0
1
2
0
1
2
1
0
0
1
0
0
0
3
0
0
0
1
0
1
1
1
1
2
0
0
1
0
1
0
0
1
2
1
1
1
2
0
0
1
2
0
0
1
1
1
1
1
2
0
2
3
2
2
1
1
1
0
0
0
1
0
0
0
0
1
1
2
1
1
1
1
0
0
0
0
1
1
1
1
0
1
0
1
0
0
5
1
0
1
0
0
2
1
0
0
1
1
1
1
1
1
0
1
0
0
1
1
0
1
0
2
0
0
1
1
1
1
2
0
0
0
0
1
0
2
0
1
0
1
1
1
0
1
0
0
0
0
1
1
2
0
0
2
1
1
1
1
0
0
2
1
3
2
1
0
3
1
2
1
0
1
2
0
0
1
1
1
0
0
0
1
1
0
1
2
1
1
0
0
2
0
0
3
2
0
0
0
0
1
2
1
0
1
0
2
3
1
1
0
0
1
1
0
1
0
1
1
0
0
0
1
0
2
1
0
0
0
1
2
1
0
1
1
1
1
2
1
2
5
2
1
1
0
1
1
1
0
2
0
1
2
3
0
2
1
0
1
0
0
0
1
1
1
0
2
1
0
0
2
1
0
0
0
0
1
0
0
3
0
0
1
1
0
1
1
0
1
0
1
2
1
1
1
1
0
1
1
0
1
0
0
1
1
1
0
1
1
1
4
4
3
1
3
1
0
0
0
0
0
0
0
1
0
0
2
0
0
1
0
1
1
1
1
0
0
1
0
0
0
0
0
6
0
0
1
0
0
0
0
1
1
0
0
1
1
1
1
0
0
1
1
0
1
1
0
0
1
0
1
0
1
0
0
0
1
1
1
0
0
0
0
1
0
1
0
1
0
0
1
0
1
1
1
1
0
1
1
1
1
1
1
1
0
1
0
2
0
1
0
1
0
0
1
0
0
2
0
0
1
0
1
0
1
1
1
1
1
0
0
1
0
1
1
0
0
0
1
0
1
1
1
1
0
3
1
2
2
0
1
1
0
1
0
1
1
1
1
1
0
0
1
0
1
1
0
1
1
0
0
0
1
1
0
2
1
0
0
1
0
0
1
0
1
2
1
1
0
1
0
0
1
1
0
0
1
0
1
0
1
0
2
2
0
1
1
0
1
0
0
2
0
0
4
0
2
1
1
0
1
0
1
1
0
1
0
1
1
2
0
0
0
1
1
2
0
1
1
0
0
2
0
0
2
0
1
0
0
1
0
2
1
0
0
0
1
1
1
0
0
1
1
0
0
0
1
0
0
0
0
0
0
2
1
1
0
3
0
0
0
1
1
0
1
0
1
1
0
1
0
1
1
1
1
0
2
1
1
1
1
1
1
0
2
0
0
1
1
2
0
0
0
0
0
1
0
1
3
2
0
3
0
0
0
0
1
0
1
0
1
2
1
0
1
1
0
1
1
1
2
1
0
0
1
1
1
1
0
0
0
2
1
0
1
1
1
2
0
1
0
1
0
1
1
1
0
1
0
3
0
0
0
1
0
0
0
1
0
1
1
0
0
0
0
0
1
1
0
1
0
1
1
0
1
1
1
0
0
1
1
1
0
1
0
2
1
0
2
1
2
1
0
0
0
1
1
1
0
0
1
0
1
0
0
1
2
3
1
0
1
0
1
0
0
0
1
0
0
1
1
3
0
1
0
1
0
1
1
0
2
0
2
1
1
0
0
2
2
2
0
2
1
1
1
0
1
0
1
0
0
0
1
1
0
0
0
2
0
1
1
2
1
0
2
0
0
0
1
1
0
1
1
1
1
1
1
1
0
1
1
1
0
0
0
1
0
0
1
0
0
0
0
1
0
0
1
0
0
1
0
0
0
0
1
0
1
2
0
1
1
1
0
0
0
1
0
1
1
1
1
3
1
4
0
1
1
0
0
0
1
1
1
1
1
1
1
1
1
1
1
1
1
0
0
0
0
1
1
0
1
0
0
2
1
2
0
0
0
0
0
1
2
0
1
0
0
3
1
0
0
0
0
1
0
1
1
1
0
0
0
0
0
0
0
1
1
2
0
0
2
0
1
1
2
0
1
1
1
1
0
1
1
2
0
2
1
0
1
0
0
0
0
2
1
0
1
1
0
1
0
1
2
0
0
0
1
0
1
1
1
0
0
2
3
3
0
0
1
0
1
0
0
1
2
0
1
2
1
1
0
2
0
0
0
0
0
0
1
1
1
1
0
2
0
2
0
1
0
3
0
0
0
1
0
1
0
0
2
0
1
2
2
1
0
0
2
0
2
0
1
2
1
5
0
1
0
0
1
1
0
0
3
0
0
0
1
3
2
0
1
1
0
1
0
1
0
1
1
1
0
2
0
1
1
2
0
2
0
1
1
0
4
0
1
2
1
2
0
0
1
0
0
0
0
0
4
1
0
0
0
1
0
1
1
0
0
1
1
3
0
0
1
1
1
1
1
0
2
0
1
1
0
0
1
1
1
1
1
0
0
0
0
1
0
1
1
1
1
0
1
0
0
1
1
0
1
1
0
1
1
0
0
0
1
1
1
1
0
1
0
2
1
0
1
0
0
0
1
1
1
3
0
0
1
0
0
2
1
0
2
1
0
0
1
0
0
0
1
1
0
1
1
1
1
1
1
1
2
0
1
1
0
1
0
1
3
2
1
1
1
0
0
0
1
1
1
0
1
1
1
1
2
1
1
0
1
0
1
1
1
1
0
0
1
1
1
1
1
3
0
0
1
0
0
5
0
1
1
1
0
1
1
0
1
1
0
2
1
0
1
0
0
0
0
1
0
0
1
1
0
2
0
2
0
1
0
0
1
1
1
2
2
1
1
1
1
1
1
0
0
2
2
0
1
1
1
1
1
1
1
0
0
1
0
0
0
1
0
1
1
1
1
1
0
1
1
0
1
1
0
1
1
2
2
2
1
2
0
0
1
1
0
1
2
2
1
1
0
1
2
1
1
1
1
0
1
1
0
0
1
1
1
1
1
0
2
0
0
1
1
2
1
0
0
0
0
1
0
2
0
0
0
0
1
1
0
1
1
0
2
2
1
1
0
1
1
1
1
0
0
1
1
1
0
1
1
1
1
0
1
0
0
1
0
1
0
1
2
1
1
1
0
0
1
1
0
0
0
1
0
1
0
0
1
0
0
0
0
1
1
1
1
1
1
2
1
1
0
1
0
0
0
2
1
0
0
1
0
1
0
0
0
1
1
0
0
1
0
1
0
3
2
0
0
0
1
1
2
0
2
0
0
1
1
0
0
0
0
1
2
0
2
1
1
1
2
1
1
1
0
1
1
1
1
0
0
5
1
0
1
0
1
1
1
1
1
1
1
0
0
1
1
0
0
1
0
0
0
0
1
1
2
0
1
1
1
1
0
0
1
0
1
0
0
1
1
3
0
0
0
0
1
1
0
0
0
0
0
3
0
0
0
2
1
0
0
0
0
1
1
1
2
1
1
1
1
0
0
1
0
1
2
1
0
0
0
0
2
0
1
0
2
1
0
2
0
1
0
1
2
0
1
3
0
0
2
1
1
0
1
1
0
1
1
1
0
0
0
0
0
0
0
0
0
0
1
0
1
1
1
0
2
0
0
0
1
0
1
1
1
1
0
1
1
1
1
0
1
0
1
0
0
0
0
2
0
2
0
1
1
1
0
1
0
1
0
2
1
0
1
0
0
0
0
0
0
1
2
0
1
1
0
0
0
2
0
1
1
1
0
0
2
0
2
0
3
1
0
0
0
0
1
1
0
1
0
0
1
1
0
0
0
0
2
0
0
0
1
2
1
3
0
0
1
0
1
0
2
0
0
1
0
2
3
1
1
1
1
1
1
0
1
2
0
1
1
0
0
1
0
1
1
0
0
0
0
1
0
0
3
0
0
1
1
0
1
0
1
0
0
0
0
0
1
1
1
1
1
1
0
1
1
1
2
0
2
0
1
1
0
0
1
1
0
1
1
2
1
1
0
0
2
1
0
1
1
2
1
1
0
1
0
0
0
0
3
1
0
0
1
0
0
0
4
0
1
0
1
1
1
1
0
0
0
0
1
1
1
0
0
0
0
1
1
1
0
0
1
1
2
2
0
1
1
1
0
0
0
0
1
1
2
0
1
0
1
0
1
0
0
1
0
1
0
0
0
1
1
1
0
0
0
0
1
1
1
1
1
0
1
1
0
1
1
0
2
1
1
0
0
2
0
1
0
1
0
2
2
0
1
1
0
0
1
1
0
0
2
0
1
0
0
0
1
0
0
0
1
0
2
0
0
1
0
0
0
1
3
0
0
1
1
1
0
1
0
0
1
2
0
1
0
0
0
0
1
2
0
1
0
1
1
0
1
0
1
0
1
0
0
1
1
0
0
1
0
1
1
0
1
0
0
0
0
3
1
0
0
1
0
1
0
0
0
2
0
0
0
1
1
0
1
1
0
0
1
1
1
0
0
1
0
0
1
0
3
0
0
0
1
1
1
1
1
1
0
1
1
0
2
2
1
0
0
1
0
0
0
0
1
1
0
1
1
1
0
0
1
0
2
1
1
1
1
0
0
0
1
2
0
0
1
1
1
1
2
1
1
1
1
2
0
1
0
1
0
0
1
2
0
0
1
0
1
0
1
0
1
0
1
1
1
1
0
2
2
1
1
1
0
1
1
0
1
0
2
1
0
0
1
1
0
0
1
1
0
0
0
0
0
1
2
1
0
0
1
2
0
0
0
1
1
2
0
1
0
0
1
0
3
1
0
1
0
1
1
0
0
0
1
1
0
0
2
1
3
1
0
1
0
0
1
0
1
1
0
0
1
0
0
1
0
1
1
1
0
2
0
1
1
1
1
0
0
1
1
0
0
0
0
1
1
1
0
1
0
0
1
1
1
0
1
1
1
1
0
0
0
0
1
1
1
1
0
0
1
1
0
1
0
2
2
3
1
1
0
1
1
1
1
1
0
0
1
1
0
1
1
0
0
1
2
0
0
1
1
1
1
4
1
0
0
1
1
1
1
0
1
0
0
1
1
2
2
1
0
2
1
1
0
1
0
0
1
0
0
0
2
3
0
0
1
0
2
0
0
3
1
2
1
1
0
0
0
0
0
1
1
0
0
0
1
3
0
0
1
1
0
0
0
0
1
1
1
0
0
0
0
1
1
0
0
0
1
0
1
0
0
1
0
2
1
0
1
0
1
1
0
1
1
1
1
1
0
0
1
1
0
0
1
0
0
0
1
0
1
1
0
0
0
0
0
1
1
1
1
1
1
0
0
0
0
0
1
0
1
1
1
1
0
1
1
1
0
0
0
1
0
1
0
0
0
0
1
1
1
1
1
0
2
1
1
1
0
1
1
2
1
0
0
0
2
0
0
1
0
1
0
1
0
0
0
1
1
0
0
1
1
0
1
0
1
1
0
1
0
1
0
1
1
1
0
0
0
0
0
1
0
0
1
1
1
0
1
1
1
1
1
2
1
1
0
0
0
0
1
2
1
1
0
2
1
0
2
0
0
0
0
1
0
1
3
0
1
2
0
0
1
0
0
1
0
0
1
0
1
0
1
0
2
2
1
0
0
0
1
0
0
1
0
1
0
1
0
0
1
1
0
2
1
0
0
1
1
0
1
1
0
2
1
3
1
0
0
0
2
1
0
0
1
1
1
0
1
0
0
0
0
0
1
1
2
0
1
1
1
0
1
0
1
1
1
1
0
0
0
1
1
0
2
0
1
1
0
0
1
1
0
1
0
0
1
2
1
0
1
1
0
1
0
1
0
0
0
2
1
1
0
0
3
0
2
0
0
1
4
1
0
0
0
1
0
1
1
1
1
1
1
1
0
0
0
1
0
0
1
0
1
2
1
1
2
0
1
0
2
0
0
1
0
1
0
1
1
1
1
0
0
0
0
1
0
0
0
3
0
1
1
1
1
2
0
1
2
0
0
0
1
2
1
1
2
1
1
1
0
0
1
0
1
1
0
0
2
0
1
1
1
0
1
1
0
0
1
0
2
2
0
0
1
0
1
0
0
1
0
1
0
1
0
0
0
0
0
3
1
1
0
1
0
1
0
0
3
0
0
0
1
0
1
0
1
0
0
0
2
0
1
0
1
1
1
0
1
1
0
2
0
1
1
1
1
0
1
1
1
1
0
1
1
5
1
0
1
1
0
0
0
1
3
0
1
1
0
0
1
2
0
3
0
1
1
1
0
0
1
1
0
0
2
1
0
1
0
0
0
0
1
2
1
0
1
1
1
0
2
0
1
1
0
0
0
1
1
1
0
1
0
0
0
0
0
1
0
2
0
1
0
3
1
1
0
1
1
0
1
0
0
1
1
1
0
2
1
1
5
0
1
0
0
0
1
1
0
1
1
1
0
3
1
0
0
0
0
1
0
1
1
0
0
1
2
0
0
1
1
2
1
1
2
0
1
0
1
1
1
0
0
0
1
1
1
2
2
0
0
0
1
1
0
0
0
0
1
0
0
4
1
2
0
0
1
1
1
1
0
1
2
0
1
1
0
0
2
0
0
0
2
0
1
1
0
1
1
0
5
2
2
1
1
0
1
1
1
0
1
1
1
1
2
3
1
1
0
1
1
0
0
0
0
2
2
1
1
1
2
0
0
0
0
0
0
0
0
0
1
1
1
1
1
1
2
0
1
2
0
0
0
1
0
1
0
0
1
0
0
1
2
1
1
2
1
0
0
0
0
1
0
0
1
0
3
0
1
0
0
0
1
1
0
0
3
1
0
0
0
0
0
0
1
0
1
1
1
0
1
0
1
1
1
0
0
0
1
0
1
1
1
1
0
0
2
1
1
1
1
0
0
1
1
0
0
0
2
1
1
1
0
0
1
2
1
0
1
0
0
1
3
1
1
1
0
0
1
0
1
0
0
0
0
0
0
0
1
0
0
1
1
1
0
0
1
0
2
0
0
0
0
0
0
1
1
0
1
0
1
6
1
0
0
1
0
1
0
1
0
1
0
5
0
0
2
0
0
2
1
1
0
1
1
1
1
1
0
0
1
1
0
1
1
2
0
0
0
0
0
1
0
0
0
4
1
0
1
0
0
1
1
1
0
1
4
1
0
0
0
1
1
1
1
0
1
1
0
0
0
0
0
0
0
0
1
0
0
2
0
1
0
0
1
2
0
0
2
0
1
0
1
0
0
1
1
3
1
0
1
0
1
1
0
1
0
0
1
0
1
0
1
0
0
1
0
0
2
0
1
0
1
1
1
0
1
1
1
2
1
1
0
1
0
0
2
0
1
0
1
0
1
0
1
0
2
1
0
1
1
0
2
0
0
1
0
0
0
0
0
0
0
1
0
0
0
1
1
1
1
0
0
1
1
0
1
1
1
1
0
0
2
2
0
0
0
2
1
0
3
1
4
1
0
1
1
0
0
0
0
0
0
0
0
1
2
2
0
0
0
0
0
0
0
1
1
1
1
0
2
0
1
0
2
1
1
0
1
1
1
2
1
1
0
0
0
0
0
1
0
1
0
1
0
1
2
1
0
1
0
1
2
1
1
0
1
1
1
0
2
3
1
0
0
0
0
2
1
2
1
0
1
2
0
0
1
0
0
3
1
1
1
1
0
1
1
1
0
0
1
0
0
0
0
0
2
0
0
0
1
1
0
0
1
0
1
2
0
0
1
0
0
0
0
1
2
2
1
1
1
1
1
0
1
1
0
0
0
1
1
0
1
1
3
1
1
2
0
1
0
2
0
1
0
1
1
1
0
3
1
1
0
1
3
1
0
1
0
0
1
1
0
5
5
0
1
0
1
1
1
1
1
0
1
1
1
0
0
2
0
1
1
1
0
0
0
0
0
0
0
0
0
0
0
0
1
1
1
2
0
1
3
0
0
0
0
0
0
1
1
0
0
0
1
0
0
0
0
0
0
1
3
0
0
0
0
2
1
2
1
0
1
1
0
0
1
0
0
1
0
0
0
0
0
0
0
1
0
0
0
0
2
0
1
0
1
0
0
0
0
1
2
0
2
0
0
0
1
1
0
0
1
2
2
1
0
2
0
1
0
2
0
0
2
0
0
0
0
0
0
0
1
0
0
1
1
0
1
1
0
0
1
0
0
0
1
0
0
1
2
0
0
0
1
1
0
0
0
1
1
1
1
0
1
0
0
0
0
0
0
0
1
1
1
0
0
0
0
3
1
0
1
3
0
1
0
0
0
0
0
0
0
0
0
1
2
0
1
0
1
1
0
0
1
3
1
1
4
0
0
0
0
0
1
3
0
0
0
0
2
0
1
0
1
0
1
0
1
1
1
3
1
0
0
2
0
1
1
0
0
0
1
0
0
1
0
0
1
2
0
2
0
0
0
0
1
1
0
0
1
0
1
1
0
0
0
1
0
1
0
0
0
1
0
0
0
0
0
0
0
0
2
0
0
1
1
0
0
1
0
0
0
4
0
0
0
0
1
1
1
2
0
0
0
0
0
0
1
1
0
0
0
1
2
0
0
0
1
0
0
1
0
0
2
0
0
1
1
1
0
0
0
0
1
2
0
1
2
0
0
0
0
1
0
0
0
4
1
0
0
1
0
0
0
1
0
0
0
0
0
0
0
0
0
0
1
1
1
0
0
0
0
0
0
0
0
0
0
0
0
1
0
3
0
0
0
0
0
0
1
3
0
0
1
0
0
0
0
1
0
0
0
0
0
0
1
1
1
0
0
0
1
1
0
0
1
0
0
1
0
0
1
2
0
1
0
1
3
0
1
0
0
1
1
0
1
3
2
0
2
0
1
1
0
0
0
0
0
0
1
1
0
0
2
0
1
0
1
0
1
0
0
0
0
0
2
0
0
1
0
0
0
1
0
1
0
0
0
0
0
1
1
0
0
2
1
1
0
0
0
1
0
0
0
1
0
1
1
1
0
0
0
1
3
0
1
1
0
0
0
0
1
0
0
1
0
0
1
1
0
0
1
1
2
2
1
1
0
0
2
2
1
1
2
2
1
1
0
0
0
0
1
1
1
1
0
0
0
0
0
0
1
1
0
0
2
2
0
0
1
1
1
1
1
1
1
1
1
1
1
0
0
0
0
0
2
2
2
2
2
2
2
2
2
2
1
1
0
0
0
0
1
1
0
0
2
2
0
0
2
2
2
1
1
0
0
0
0
1
1
0
0
1
1
3
3
1
1
1
1
0
0
2
2
0
0
1
1
0
0
1
1
2
2
2
2
1
1
1
2
2
2
0
0
0
0
2
2
1
1
0
0
1
1
0
0
0
0
0
0
0
1
1
0
0
2
2
0
0
0
1
1
1
1
3
3
0
0
0
0
1
1
1
1
0
0
0
0
1
1
1
0
0
0
0
0
0
1
1
1
1
1
1
1
2
2
1
1
0
0
0
1
1
3
3
3
3
0
0
0
0
0
0
2
2
0
0
1
1
1
1
1
0
0
1
1
0
0
1
1
1
1
1
1
1
0
0
1
1
1
1
0
0
0
0
0
0
0
0
0
1
1
1
0
0
1
1
1
1
1
1
2
2
0
0
0
0
0
0
1
1
1
1
1
1
1
1
1
0
0
0
4
4
4
4
4
1
1
1
1
1
1
1
0
0
0
1
1
0
0
3
3
3
1
1
1
4
4
0
0
1
1
1
1
0
0
0
0
0
0
1
1
1
1
0
0
0
0
0
0
0
0
0
1
1
0
0
0
3
3
3
3
1
1
1
1
0
0
3
3
3
3
3
1
1
1
1
1
1
1
1
1
0
0
1
1
1
1
0
0
0
0
1
1
1
1
1
1
1
1
0
0
1
1
0
0
0
0
1
1
1
1
1
0
0
0
0
1
1
2
2
0
0
0
0
4
4
2
2
2
2
2
2
1
1
0
0
0
0
0
0
0
1
1
2
2
2
0
0
0
1
1
1
1
0
0
0
0
0
0
0
2
2
2
3
3
3
3
2
2
2
2
1
1
0
0
0
2
2
4
4
0
0
0
0
1
1
0
0
0
0
1
1
1
1
1
1
1
1
0
0
0
0
4
4
4
0
0
0
0
0
0
1
1
1
1
1
1
1
0
0
0
0
0
0
0
0
0
1
1
0
0
0
0
1
1
1
1
1
1
0
0
0
0
0
0
0
0
0
0
0
0
2
2
2
0
0
1
1
1
1
1
1
3
3
3
1
1
1
1
1
1
1
1
1
1
1
1
2
2
1
1
3
3
0
0
0
0
0
0
0
0
0
0
0
0
0
1
1
0
0
0
1
1
2
2
2
2
2
1
1
1
1
0
0
0
0
0
1
1
1
0
0
1
1
0
0
1
1
1
1
1
1
1
1
1
4
4
4
4
4
1
1
1
1
1
1
1
1
1
1
0
0
0
0
0
0
0
1
1
1
1
1
1
1
1
1
1
1
1
1
1
2
2
1
1
2
2
0
0
0
1
1
0
0
0
0
0
0
1
1
0
0
2
2
2
2
1
1
1
4
4
4
4
4
1
1
2
2
2
2
2
0
0
0
3
3
3
3
1
1
1
4
4
4
0
0
3
3
3
3
1
1
1
1
0
0
1
1
0
0
3
3
3
3
3
3
3
1
1
1
1
1
1
1
4
4
0
0
0
0
0
2
2
2
1
1
1
0
0
2
2
2
0
0
0
0
0
0
0
0
1
1
1
1
1
1
1
1
1
1
1
0
0
0
0
0
0
0
1
1
1
2
2
1
1
1
1
1
1
1
1
1
2
2
2
3
3
5
5
0
0
0
0
0
0
0
0
0
0
0
0
1
1
0
0
0
1
1
0
0
0
0
0
0
0
0
0
0
0
0
0
0
1
1
1
1
1
1
1
0
0
0
0
0
0
0
0
0
0
0
0
2
2
2
2
2
2
2
0
0
0
0
1
1
1
1
1
1
2
2
0
0
0
0
1
1
1
1
1
1
1
0
0
3
3
3
3
1
1
2
2
2
2
2
1
1
0
0
1
1
1
3
3
3
3
3
3
3
3
3
3
0
0
0
1
1
1
1
1
1
1
1
1
1
0
0
0
0
0
0
0
0
0
0
1
1
1
1
1
2
2
2
2
2
1
1
1
1
1
1
1
1
1
1
1
2
2
1
1
0
0
1
1
0
0
0
0
0
0
1
1
1
1
0
0
0
1
1
0
0
2
2
2
0
0
0
0
0
0
0
2
2
2
1
1
1
1
2
2
0
0
1
1
4
4
4
4
4
0
0
0
0
1
1
1
0
0
2
2
2
2
0
0
0
0
0
0
0
0
0
1
1
1
1
1
1
1
1
0
0
1
1
1
2
2
2
2
2
4
4
1
1
1
1
1
1
1
1
1
1
2
2
2
2
0
0
0
0
0
0
0
0
0
1
1
1
1
1
1
1
1
1
1
1
1
1
1
0
0
1
1
0
0
1
1
1
0
0
0
0
0
0
4
4
4
4
4
4
4
4
4
4
1
1
1
0
0
2
2
0
0
0
0
0
1
1
4
4
4
4
0
0
4
4
4
4
4
1
1
2
2
2
2
0
0
0
0
0
0
0
2
2
0
0
3
3
3
3
1
1
2
2
2
3
3
3
1
1
1
1
0
0
1
1
1
0
0
0
3
3
3
3
0
0
0
1
1
1
1
1
1
1
1
2
2
2
2
0
0
1
1
2
2
1
1
5
5
5
0
0
0
1
1
1
1
1
1
1
1
1
3
3
3
1
1
1
1
2
2
1
1
1
1
0
0
0
0
0
0
0
2
2
2
2
2
2
2
2
2
2
1
1
1
0
0
0
0
0
0
0
0
0
0
0
0
0
0
0
3
3
1
1
0
0
2
2
0
0
0
1
1
2
2
1
1
1
1
1
1
1
1
1
0
0
0
0
0
0
1
1
6
6
6
6
1
1
1
1
1
2
2
1
1
1
1
1
1
0
0
1
1
0
0
1
1
1
4
4
1
1
2
2
2
2
1
1
0
0
0
0
0
0
0
2
2
0
0
0
2
2
2
2
2
2
2
2
2
2
2
0
0
0
0
0
0
1
1
0
0
0
0
0
0
0
0
2
2
2
2
2
1
1
1
0
0
1
1
1
0
0
1
1
4
4
4
4
1
1
1
1
1
1
1
1
0
0
1
1
1
1
1
1
1
1
2
2
0
0
1
1
0
0
0
0
2
2
2
1
1
1
0
0
0
0
0
0
1
1
1
0
0
1
1
1
0
0
1
1
0
0
1
1
1
0
0
0
0
0
0
1
1
1
1
0
0
1
1
2
2
3
3
1
1
1
1
1
1
1
1
1
0
0
0
0
0
0
0
0
0
1
1
2
2
2
2
2
2
2
2
1
1
2
2
2
2
2
1
1
1
1
1
1
1
1
0
0
0
0
1
1
0
0
0
0
1
1
1
1
2
2
2
2
2
2
0
0
0
0
0
0
0
1
1
1
1
1
1
1
1
1
1
1
1
1
1
1
1
1
1
4
4
4
4
4
2
2
2
2
2
2
2
2
2
2
0
0
1
1
1
1
1
4
4
4
4
0
0
0
0
0
0
0
1
1
1
1
1
0
0
0
0
1
1
5
5
5
5
0
0
0
0
0
0
0
0
0
1
1
0
0
2
2
2
1
1
2
2
2
2
1
1
1
1
2
2
0
0
1
1
0
0
0
0
0
0
2
2
0
0
1
1
1
2
2
1
1
1
2
2
0
0
0
0
1
1
1
1
2
2
0
0
0
0
0
0
1
1
0
0
0
0
0
0
0
1
1
1
1
1
1
0
0
1
1
1
1
1
0
0
0
2
2
2
2
2
2
1
1
0
0
1
1
1
1
1
1
1
0
0
0
2
2
2
2
0
0
0
0
0
0
0
0
1
1
2
2
0
0
0
0
0
0
0
0
0
0
0
0
0
0
1
1
1
1
1
1
1
1
0
0
0
0
0
0
0
0
0
0
0
0
0
2
2
2
2
2
2
2
0
0
2
2
1
1
0
0
2
2
2
2
2
2
3
3
3
3
3
1
1
1
1
0
0
3
3
3
1
1
1
1
1
1
3
3
0
0
1
1
0
0
0
0
0
0
1
1
1
1
1
1
1
3
3
0
0
0
0
0
0
0
0
0
0
0
0
0
0
1
1
1
4
4
4
1
1
0
0
0
0
0
0
0
0
0
0
3
3
3
1
1
0
0
0
0
0
0
0
0
0
0
0
0
0
1
1
2
2
2
1
1
0
0
0
1
1
1
3
3
3
2
2
1
1
1
1
1
1
4
4
3
3
3
3
2
2
1
1
1
1
1
1
0
0
0
0
0
1
1
1
1
0
0
2
2
2
2
2
0
0
3
3
1
1
1
0
0
0
0
0
0
1
1
0
0
0
0
0
5
5
5
1
1
3
3
3
3
3
0
0
1
1
0
0
0
4
4
1
1
0
0
0
1
1
1
1
1
1
1
1
0
0
1
1
1
2
2
2
2
1
1
4
4
0
0
0
2
2
2
1
1
1
0
0
1
1
1
0
0
0
0
0
0
0
4
4
4
0
0
2
2
2
2
2
1
1
1
1
1
1
1
0
0
1
1
1
1
1
1
1
1
1
2
2
5
5
1
1
3
3
3
2
2
2
2
1
1
1
1
1
1
1
1
1
1
1
1
1
1
1
1
1
1
1
1
1
1
1
1
1
1
1
1
1
0
0
0
1
1
1
1
1
1
1
1
1
1
1
1
0
0
0
0
0
2
2
2
2
2
2
2
1
1
1
1
0
0
0
0
2
2
2
4
4
1
1
1
0
0
0
0
0
0
0
0
0
1
1
1
0
0
0
1
1
1
1
1
0
0
0
1
1
0
0
2
2
2
2
2
2
0
0
0
0
1
1
2
2
2
2
0
0
0
0
0
0
0
0
0
3
3
3
3
3
0
0
0
0
5
5
5
5
5
1
1
1
6
6
0
0
1
1
0
0
0
0
0
0
0
0
3
3
3
3
1
1
0
0
0
0
0
1
1
0
0
0
0
2
2
2
2
4
4
4
1
1
0
0
0
0
0
0
0
0
0
0
1
1
1
1
1
1
1
1
1
1
1
2
2
2
2
2
2
2
4
4
4
4
5
5
5
5
5
5
5
5
5
1
1
1
1
1
1
2
2
0
0
0
0
1
1
1
4
4
4
4
0
0
0
0
0
0
0
2
2
2
1
1
1
1
2
2
2
2
0
0
0
2
2
2
2
1
1
1
0
0
0
0
0
0
0
0
0
0
0
1
1
1
1
1
0
0
1
1
1
0
0
1
1
1
4
4
0
0
0
0
0
1
1
1
1
1
1
1
1
1
1
1
1
1
1
0
0
0
0
0
1
1
1
1
1
1
1
1
1
1
1
1
1
1
1
1
1
1
1
1
1
0
0
2
2
0
0
0
0
3
3
1
1
0
0
1
1
1
3
3
1
1
1
1
1
1
0
0
1
1
0
0
0
0
0
0
2
2
1
1
1
0
0
0
0
0
0
0
3
3
3
1
1
1
1
1
1
1
4
4
4
7
7
0
0
0
0
0
0
0
0
1
1
1
1
1
0
0
0
0
0
0
0
0
0
0
1
1
1
1
1
1
1
1
1
2
2
2
1
1
1
0
0
0
0
0
1
1
1
0
0
2
2
2
0
0
0
1
1
0
0
1
1
1
2
2
2
2
1
1
2
2
0
0
1
1
1
1
1
1
1
0
0
1
1
1
0
0
1
1
0
0
0
0
0
4
4
1
1
0
0
2
2
2
0
0
0
1
1
1
1
1
2
2
2
1
1
0
0
0
1
1
1
1
1
1
1
2
2
2
1
1
1
1
1
1
2
2
2
4
4
2
2
2
1
1
1
1
2
2
2
2
2
2
1
1
1
1
1
1
0
0
0
1
1
1
1
1
3
3
3
3
1
1
1
4
4
4
2
2
2
3
3
3
3
3
3
1
1
0
0
0
0
0
1
1
1
2
2
1
1
1
1
1
1
1
1
0
0
0
1
1
1
2
2
1
1
1
0
0
0
0
0
0
2
2
2
2
2
2
3
3
3
3
0
0
0
0
0
0
1
1
1
2
2
1
1
0
0
1
1
1
1
1
2
2
0
0
0
3
3
3
3
0
0
0
0
0
0
1
1
1
2
2
1
1
2
2
2
2
2
2
2
2
2
0
0
4
4
4
4
1
1
2
2
1
1
1
2
2
2
0
0
0
0
0
0
0
0
0
0
0
1
1
0
0
0
0
4
4
4
4
0
0
0
3
3
3
3
0
0
0
0
1
1
0
0
0
0
0
0
0
0
0
0
0
0
0
0
1
1
1
1
1
1
1
1
1
2
2
2
2
0
0
2
2
0
0
4
4
4
4
1
1
1
1
1
1
1
1
0
0
2
2
0
0
2
2
2
1
1
1
1
1
2
2
2
0
0
0
2
2
0
0
1
1
1
1
1
1
1
1
2
2
2
2
2
2
2
0
0
0
1
1
0
0
0
0
0
0
0
7
7
7
7
7
7
1
1
1
3
3
3
1
1
1
1
1
1
1
1
1
1
1
1
0
0
0
0
1
1
0
0
0
0
0
0
0
0
1
1
0
0
0
0
0
0
0
0
0
0
1
1
0
0
0
1
1
1
1
2
2
2
6
6
6
0
0
0
0
0
0
0
0
1
1
1
1
0
0
0
0
0
0
0
0
0
1
1
0
0
4
4
4
4
4
1
1
1
1
1
1
1
1
1
0
0
2
2
2
1
1
1
1
0
0
0
0
0
1
1
1
1
1
1
4
4
4
4
0
0
0
0
0
2
2
2
1
1
1
1
1
1
1
1
1
0
0
1
1
1
1
1
1
1
1
1
2
2
2
0
0
0
0
2
2
2
2
2
1
1
0
0
0
0
0
0
1
1
2
2
2
2
0
0
0
0
0
0
1
1
3
3
0
0
1
1
1
1
1
1
1
1
1
1
1
1
0
0
1
1
1
1
0
0
0
0
0
4
4
4
3
3
0
0
0
0
0
0
0
0
0
0
1
1
1
1
1
0
0
0
1
1
0
0
1
1
0
0
0
2
2
0
0
3
3
3
3
3
3
3
3
3
3
3
3
1
1
1
1
1
0
0
2
2
1
1
1
1
1
1
1
1
1
1
0
0
4
4
2
2
3
3
2
2
2
1
1
1
1
2
2
2
3
3
3
4
4
4
3
3
3
3
3
3
3
0
0
0
3
3
0
0
1
1
1
1
1
0
0
0
1
1
1
1
0
0
0
0
0
0
0
0
0
1
1
1
1
1
1
0
0
0
0
0
0
0
0
0
0
1
1
1
0
0
0
0
0
2
2
2
2
2
3
3
0
0
1
1
1
1
2
2
2
2
0
0
0
2
2
2
2
1
1
1
1
1
1
1
1
1
1
1
2
2
0
0
1
1
1
1
1
2
2
2
2
2
2
1
1
1
1
1
1
1
1
1
1
1
1
1
1
1
1
0
0
0
0
1
1
1
1
1
1
1
1
1
1
2
2
2
0
0
1
1
1
1
1
0
0
1
1
0
0
0
1
1
1
1
1
0
0
0
0
0
2
2
1
1
1
1
1
1
1
1
1
0
0
0
0
0
1
1
1
0
0
0
0
0
0
5
5
5
5
1
1
0
0
0
1
1
1
2
2
2
1
1
1
1
1
0
0
0
0
0
0
1
1
1
1
2
2
2
2
2
1
1
1
2
2
2
2
2
2
1
1
0
0
0
1
1
3
3
3
1
1
1
1
1
1
0
0
1
1
1
1
1
1
0
0
1
1
1
1
0
0
0
0
0
1
1
1
1
3
3
3
3
3
0
0
0
0
0
0
0
0
1
1
0
0
0
5
5
5
3
3
3
1
1
1
1
1
1
1
1
1
1
1
1
1
1
1
1
1
1
1
0
0
0
0
1
1
0
0
1
1
0
0
0
0
1
1
1
1
1
1
1
1
1
1
2
2
1
1
1
0
0
0
1
1
1
1
1
1
1
1
1
1
1
1
1
1
1
1
1
1
1
1
0
0
0
0
1
1
1
1
1
0
0
2
2
2
1
1
0
0
0
5
5
5
2
2
2
2
2
2
2
2
2
2
2
2
2
1
1
0
0
2
2
2
2
0
0
0
0
0
0
1
1
1
2
2
2
2
0
0
0
1
1
1
1
1
1
1
1
0
0
1
1
1
1
1
1
1
1
1
1
1
1
0
0
1
1
1
1
1
1
1
1
0
0
0
1
1
1
1
1
0
0
1
1
1
1
3
3
3
3
3
3
3
3
3
3
3
1
1
1
1
1
1
0
0
0
0
0
0
0
0
0
0
0
0
0
0
0
0
8
8
8
8
8
8
8
0
0
1
1
2
2
1
1
1
1
1
1
1
0
0
0
1
1
1
1
8
8
0
0
0
3
3
1
1
1
1
3
3
2
2
2
2
2
2
2
3
3
3
3
3
3
3
1
1
1
1
2
2
2
2
2
2
2
2
1
1
1
1
1
1
1
1
1
0
0
0
0
0
1
1
1
0
0
1
1
1
1
2
2
1
1
1
1
3
3
1
1
1
2
2
2
2
2
1
1
1
1
1
4
4
1
1
1
2
2
2
2
0
0
1
1
1
1
1
1
1
1
1
1
1
1
1
1
1
1
1
1
1
1
0
0
0
1
1
1
1
1
1
1
1
1
1
0
0
0
1
1
2
2
0
0
0
0
0
2
2
0
0
0
0
0
1
1
1
1
1
1
1
1
1
3
3
3
1
1
1
4
4
5
5
5
5
5
1
1
1
1
1
1
1
1
1
1
1
1
1
1
1
1
3
3
0
0
0
0
0
1
1
1
1
3
3
3
3
3
1
1
1
0
0
0
1
1
1
1
0
0
0
2
2
1
1
1
1
1
1
1
0
0
0
0
1
1
1
0
0
0
2
2
2
1
1
3
3
3
3
3
4
4
4
4
4
0
0
2
2
2
2
2
2
0
0
2
2
2
2
2
1
1
1
0
0
0
0
1
1
1
0
0
0
0
5
5
5
1
1
1
1
1
1
1
1
2
2
2
2
2
2
2
2
2
3
3
3
0
0
1
1
0
0
0
0
1
1
1
2
2
1
1
2
2
2
2
2
2
1
1
1
1
1
4
4
4
4
4
1
1
1
1
1
1
1
1
0
0
0
1
1
1
1
1
1
1
1
2
2
2
2
3
3
3
1
1
0
0
2
2
0
0
0
0
0
0
0
2
2
2
2
4
4
4
4
1
1
1
1
1
1
3
3
3
3
1
1
1
0
0
1
1
1
1
1
1
1
1
1
1
1
1
1
0
0
0
0
0
2
2
2
2
2
1
1
1
1
1
1
2
2
2
2
2
0
0
0
1
1
1
1
1
0
0
0
0
0
0
0
0
0
0
1
1
1
1
1
1
1
1
1
1
1
2
2
2
2
2
2
2
2
2
2
2
2
1
1
0
0
1
1
1
1
1
1
1
2
2
2
2
2
2
2
2
2
2
1
1
1
1
1
0
0
0
0
0
0
0
0
1
1
0
0
0
0
0
0
0
1
1
1
0
0
0
1
1
0
0
2
2
1
1
1
1
1
1
1
1
3
3
0
0
0
0
0
0
5
5
5
5
1
1
1
1
1
0
0
2
2
2
2
1
1
0
0
3
3
3
0
0
0
0
2
2
2
0
0
1
1
1
1
0
0
1
1
1
1
1
1
1
1
1
1
1
1
1
1
1
1
1
1
1
1
1
1
0
0
0
0
0
0
0
0
1
1
1
1
1
1
1
1
1
1
1
2
2
2
0
0
2
2
2
1
1
1
1
3
3
0
0
0
0
1
1
1
1
1
0
0
1
1
3
3
3
3
3
3
3
1
1
1
1
1
2
2
2
1
1
1
1
1
1
1
0
0
2
2
1
1
1
1
1
0
0
0
0
0
0
0
1
1
1
1
1
1
1
1
1
0
0
3
3
1
1
1
1
1
1
0
0
0
0
0
2
2
2
2
2
1
1
1
1
1
1
1
0
0
0
7
7
7
7
0
0
0
1
1
0
0
3
3
3
3
3
3
1
1
1
0
0
0
0
0
0
0
3
3
0
0
0
0
0
0
0
1
1
0
0
1
1
1
1
6
6
6
0
0
0
0
0
0
0
1
1
1
1
0
0
1
1
1
2
2
2
0
0
0
0
2
2
2
2
1
1
0
0
0
0
0
2
2
2
0
0
2
2
1
1
1
1
0
0
1
1
2
2
2
2
2
2
2
2
2
0
0
0
0
0
0
0
0
1
1
1
1
1
1
1
1
1
1
1
1
1
0
0
0
1
1
1
1
1
1
1
0
0
4
4
4
0
0
1
1
1
1
1
1
1
1
1
1
1
1
1
1
1
1
1
2
2
0
0
0
1
1
2
2
1
1
1
0
0
0
0
0
0
3
3
3
3
1
1
1
1
1
1
1
1
1
1
1
1
1
1
2
2
2
0
0
0
1
1
1
1
1
1
1
0
0
0
0
0
0
0
0
0
0
0
0
4
4
5
5
5
2
2
2
2
1
1
1
1
1
1
1
1
1
1
1
1
1
1
1
1
1
1
2
2
2
1
1
1
1
1
1
1
1
1
1
1
1
0
0
1
1
1
3
3
1
1
1
1
1
2
2
0
0
0
4
4
4
4
1
1
0
0
0
0
0
0
0
0
0
0
0
2
2
2
2
0
0
1
1
1
2
2
2
2
2
2
2
2
2
0
0
5
5
5
1
1
1
1
1
1
0
0
1
1
1
0
0
0
2
2
1
1
1
1
1
1
1
1
1
1
0
0
2
2
2
2
2
2
0
0
0
0
0
2
2
2
2
2
0
0
0
1
1
1
0
0
0
0
1
1
1
1
2
2
2
0
0
1
1
1
1
1
1
1
1
1
1
1
1
3
3
3
2
2
2
2
2
3
3
4
4
4
4
4
1
1
2
2
0
0
0
0
0
0
0
2
2
3
3
3
1
1
1
1
5
5
5
1
1
1
1
1
0
0
0
0
0
0
0
0
0
0
0
0
4
4
5
5
5
5
1
1
1
0
0
4
4
4
4
4
0
0
0
0
1
1
2
2
2
1
1
0
0
1
1
2
2
2
2
2
0
0
1
1
1
1
1
4
4
4
0
0
1
1
1
1
1
1
0
0
0
0
0
0
0
0
0
1
1
5
5
0
0
0
0
0
0
0
1
1
3
3
2
2
2
0
0
0
0
2
2
2
2
0
0
0
0
0
0
0
0
0
0
0
0
0
1
1
0
0
0
2
2
0
0
1
1
1
1
1
0
0
1
1
1
1
1
1
1
1
1
0
0
0
0
0
0
0
0
0
0
1
1
1
0
0
1
1
1
2
2
2
1
1
1
1
1
1
3
3
3
3
0
0
1
1
1
1
1
3
3
1
1
1
1
5
5
5
5
2
2
2
2
0
0
0
3
3
3
1
1
1
1
1
1
1
1
1
1
1
1
1
1
1
1
1
1
1
1
2
2
2
2
2
2
2
2
2
2
0
0
1
1
1
1
1
0
0
0
1
1
0
0
0
0
1
1
4
4
4
4
2
2
0
0
0
0
0
3
3
3
3
0
0
8
8
8
8
8
8
3
3
3
3
3
3
3
0
0
1
1
1
1
0
0
0
0
0
0
0
0
0
0
0
0
0
1
1
1
0
0
0
0
0
1
1
0
0
1
1
0
0
0
0
0
2
2
1
1
2
2
0
0
1
1
1
1
1
1
1
1
1
1
1
1
3
3
0
0
1
1
2
2
2
7
7
7
0
0
0
1
1
1
1
1
1
1
0
0
0
0
0
2
2
2
0
0
0
0
1
1
2
2
2
2
0
0
0
1
1
1
3
3
3
3
3
1
1
1
1
1
1
1
1
1
1
1
1
1
0
0
0
3
3
3
1
1
1
0
0
0
0
0
0
0
1
1
1
0
0
0
0
0
0
0
4
4
1
1
1
1
1
1
1
1
0
0
0
2
2
4
4
4
4
1
1
1
1
1
1
2
2
2
1
1
1
1
1
1
1
1
1
0
0
1
1
1
0
0
1
1
1
2
2
2
2
2
1
1
1
4
4
4
4
4
1
1
0
0
0
0
0
0
0
0
0
0
0
0
1
1
1
1
1
1
0
0
2
2
2
1
1
2
2
2
0
0
0
0
0
0
0
5
5
5
1
1
0
0
0
1
1
1
1
1
1
1
1
1
4
4
0
0
1
1
2
2
1
1
1
0
0
0
0
0
0
0
0
0
0
1
1
0
0
0
0
0
0
0
1
1
1
1
1
2
2
2
1
1
1
1
1
1
1
1
1
1
1
1
1
1
1
2
2
2
2
0
0
0
0
0
0
0
0
0
0
0
0
0
0
1
1
1
1
1
1
1
1
1
1
0
0
0
1
1
0
0
0
1
1
1
1
1
1
1
1
1
1
1
1
1
0
0
0
0
1
1
1
1
1
1
1
1
1
1
1
1
1
1
1
1
1
1
1
1
2
2
2
1
1
3
3
0
0
0
0
0
3
3
3
3
1
1
1
1
1
0
0
0
3
3
3
3
3
3
2
2
2
2
2
2
2
2
0
0
1
1
1
1
0
0
0
0
1
1
1
1
1
1
1
1
1
0
0
0
2
2
0
0
0
0
0
0
0
0
0
1
1
2
2
2
4
4
4
4
1
1
0
0
1
1
1
0
0
0
1
1
1
1
1
1
2
2
2
1
1
1
1
1
0
0
0
0
0
0
0
1
1
1
1
1
1
1
1
1
1
1
1
1
1
2
2
1
1
3
3
1
1
3
3
1
1
3
3
3
0
0
0
0
2
2
2
2
2
2
2
0
0
1
1
1
1
1
1
0
0
0
0
0
0
0
2
2
2
2
2
2
0
0
0
0
0
0
0
0
1
1
2
2
2
0
0
0
0
0
0
0
0
0
0
2
2
0
0
9
9
9
9
1
1
0
0
0
2
2
0
0
1
1
3
3
3
3
4
4
3
3
3
0
0
0
1
1
1
1
1
1
1
7
7
7
7
0
0
0
3
3
1
1
1
1
1
1
1
3
3
3
3
3
3
3
1
1
1
1
1
1
1
1
1
1
0
0
1
1
1
1
1
0
0
0
0
0
0
0
0
0
0
2
2
1
1
1
1
3
3
3
1
1
1
1
1
1
0
0
0
0
0
1
1
1
1
1
2
2
2
0
0
0
0
0
0
1
1
1
1
1
0
0
1
1
1
1
1
0
0
0
0
0
1
1
1
1
4
4
4
4
2
2
1
1
1
1
1
1
1
1
1
0
0
1
1
1
0
0
1
1
1
1
2
2
1
1
1
1
1
1
1
2
2
2
2
1
1
1
1
0
0
0
0
1
1
1
1
1
1
1
1
1
2
2
2
2
1
1
1
1
1
1
0
0
0
0
0
0
1
1
1
1
1
1
0
0
4
4
2
2
5
5
5
0
0
0
1
1
1
4
4
4
4
2
2
0
0
1
1
1
1
1
1
2
2
2
0
0
1
1
1
0
0
0
0
3
3
3
3
3
0
0
0
2
2
0
0
0
1
1
1
1
0
0
0
0
1
1
1
1
3
3
3
2
2
0
0
2
2
2
11
11
11
11
11
1
1
2
2
2
2
2
2
4
4
4
1
1
1
1
2
2
1
1
1
1
1
2
2
2
2
1
1
2
2
2
0
0
3
3
3
2
2
2
2
2
2
0
0
0
5
5
5
5
0
0
0
0
0
2
2
2
0
0
0
0
2
2
2
2
1
1
1
1
1
1
1
1
1
1
1
1
1
0
0
1
1
1
1
1
1
1
2
2
2
2
0
0
0
0
0
0
0
0
0
3
3
3
3
3
0
0
0
0
0
0
2
2
2
2
2
0
0
0
1
1
1
0
0
0
1
1
1
1
1
1
1
1
0
0
0
1
1
0
0
0
0
0
0
0
0
0
0
0
0
3
3
3
3
0
0
0
0
0
2
2
2
2
0
0
0
0
0
0
0
0
2
2
2
2
0
0
0
0
1
1
3
3
0
0
5
5
5
5
5
5
1
1
1
1
1
4
4
4
1
1
1
1
0
0
2
2
2
2
1
1
1
1
1
2
2
2
2
2
0
0
0
2
2
2
2
2
4
4
4
4
3
3
3
3
3
0
0
5
5
5
0
0
1
1
1
0
0
1
1
1
1
1
1
1
1
1
1
1
3
3
3
3
3
1
1
1
1
0
0
0
0
1
1
1
0
0
1
1
1
3
3
3
0
0
1
1
1
1
1
1
2
2
4
4
4
4
0
0
0
0
0
0
0
2
2
1
1
1
0
0
0
0
0
1
1
1
1
1
3
3
3
3
3
3
4
4
0
0
1
1
1
1
1
1
1
0
0
0
3
3
3
0
0
0
0
0
0
0
0
0
0
0
1
1
1
1
1
0
0
0
0
0
3
3
3
0
0
0
2
2
2
2
2
5
5
5
5
5
0
0
1
1
1
1
1
1
1
1
0
0
0
0
0
2
2
2
2
2
2
2
2
2
2
2
2
2
2
1
1
1
1
1
0
0
0
0
0
0
0
0
0
0
1
1
1
1
1
1
1
1
0
0
1
1
1
1
1
1
0
0
0
0
0
0
2
2
1
1
1
1
1
1
1
1
1
1
1
1
1
4
4
4
4
4
0
0
0
6
6
6
0
0
0
0
4
4
4
4
4
4
0
0
2
2
2
2
2
1
1
0
0
1
1
1
1
1
2
2
2
2
1
1
1
2
2
2
2
2
2
1
1
1
0
0
0
2
2
2
2
2
2
2
2
3
3
1
1
1
2
2
2
0
0
0
1
1
2
2
2
2
2
2
2
1
1
1
0
0
0
0
1
1
1
1
0
0
1
1
1
0
0
1
1
1
1
1
1
1
1
1
1
1
1
1
1
1
1
1
1
1
1
1
1
1
1
1
2
2
1
1
1
3
3
3
3
1
1
1
1
0
0
0
0
1
1
1
1
1
1
1
1
1
1
1
1
2
2
2
2
0
0
1
1
1
2
2
2
2
2
1
1
1
1
0
0
0
0
0
0
0
1
1
1
1
1
1
0
0
3
3
3
3
3
3
1
1
2
2
2
0
0
0
0
0
0
0
0
0
0
0
0
0
0
0
3
3
0
0
2
2
2
2
2
1
1
1
1
4
4
4
4
0
0
0
0
0
0
1
1
0
0
0
1
1
2
2
2
1
1
2
2
2
2
0
0
1
1
4
4
4
4
0
0
0
0
0
0
0
0
0
0
0
2
2
2
2
2
2
2
0
0
2
2
2
2
0
0
0
0
1
1
1
1
1
1
1
3
3
0
0
0
2
2
1
1
0
0
0
0
0
1
1
1
1
1
0
0
0
0
0
1
1
1
1
0
0
0
0
0
0
0
0
0
0
1
1
1
1
1
1
1
1
1
1
0
0
0
0
2
2
2
1
1
1
1
1
1
1
1
1
1
1
0
0
2
2
0
0
0
0
0
0
0
0
5
5
5
5
5
5
5
0
0
0
0
0
1
1
1
1
1
1
1
1
1
0
0
0
1
1
0
0
0
0
0
0
0
0
2
2
1
1
1
1
1
1
2
2
2
2
2
4
4
4
7
7
7
7
7
0
0
0
0
0
0
0
0
0
0
1
1
0
0
0
0
0
0
0
0
0
0
0
0
0
0
0
2
2
2
2
2
1
1
0
0
0
0
0
1
1
1
1
3
3
1
1
0
0
0
0
0
0
0
1
1
0
0
1
1
1
1
0
0
0
0
0
1
1
1
4
4
4
4
4
4
4
0
0
0
0
0
0
0
0
0
0
2
2
2
2
1
1
0
0
0
0
0
0
0
0
0
1
1
1
1
1
1
1
0
0
0
0
0
0
0
0
0
0
1
1
1
1
1
1
1
1
1
0
0
0
0
0
0
0
0
0
0
0
1
1
2
2
2
2
2
1
1
1
1
3
3
3
1
1
1
1
0
0
0
0
1
1
1
1
1
0
0
1
1
1
1
1
1
0
0
0
1
1
1
1
1
1
1
0
0
0
0
5
5
5
5
5
5
5
1
1
0
0
1
1
1
1
1
0
0
1
1
0
0
0
0
0
0
0
0
2
2
2
2
2
2
1
1
1
1
1
1
1
0
0
0
0
0
1
1
1
1
1
1
1
1
1
1
1
1
1
1
1
1
0
0
0
0
0
0
0
0
0
0
0
1
1
0
0
0
2
2
2
2
2
2
2
2
2
1
1
1
1
1
2
2
2
1
1
1
1
1
1
1
0
0
0
0
0
1
1
1
1
2
2
1
1
2
2
2
2
2
2
2
2
2
2
2
4
4
4
4
4
4
4
1
1
1
1
1
2
2
0
0
0
0
0
0
0
0
0
0
0
1
1
0
0
0
1
1
2
2
0
0
1
1
0
0
1
1
0
0
0
0
0
0
0
1
1
1
1
1
4
4
3
3
3
3
3
3
3
1
1
0
0
1
1
1
1
1
2
2
2
2
2
2
2
2
2
0
0
1
1
1
1
1
0
0
1
1
1
1
1
1
0
0
0
0
0
0
0
0
0
3
3
1
1
0
0
1
1
1
1
1
1
3
3
3
0
0
0
0
0
0
0
1
1
2
2
2
0
0
2
2
2
0
0
2
2
0
0
0
0
0
0
0
0
0
0
2
2
2
2
2
1
1
1
1
0
0
1
1
1
0
0
0
0
0
1
1
0
0
0
0
0
0
0
2
2
2
1
1
1
1
1
1
0
0
0
0
0
1
1
0
0
0
0
0
4
4
1
1
1
1
1
1
1
1
1
1
1
0
0
0
0
0
0
0
0
0
0
0
2
2
0
0
0
1
1
1
1
1
1
1
1
1
1
1
2
2
2
2
2
2
4
4
1
1
1
1
0
0
1
1
1
1
2
2
2
2
2
2
2
2
1
1
1
1
4
4
4
4
4
1
1
0
0
5
5
5
0
0
1
1
1
2
2
0
0
2
2
2
2
2
2
1
1
1
1
1
2
2
2
2
2
2
2
2
0
0
0
0
0
1
1
0
0
0
1
1
0
0
0
4
4
4
0
0
0
0
0
0
1
1
5
5
5
5
1
1
1
0
0
0
0
0
0
0
2
2
0
0
0
0
0
0
0
0
0
0
1
1
0
0
0
0
0
1
1
1
1
2
2
2
1
1
1
1
0
0
0
0
0
0
0
1
1
1
1
0
0
0
1
1
1
2
2
0
0
0
0
1
1
1
1
2
2
2
2
2
2
2
0
0
0
0
0
1
1
1
1
1
1
0
0
0
0
0
1
1
1
1
1
0
0
0
2
2
0
0
0
0
1
1
1
1
1
1
1
0
0
0
0
0
1
1
2
2
1
1
1
1
1
2
2
2
2
2
1
1
1
1
1
1
1
1
0
0
0
0
0
0
0
0
1
1
4
4
1
1
0
0
0
1
1
1
1
1
1
1
1
1
1
1
1
1
1
3
3
3
1
1
1
1
1
1
0
0
0
0
1
1
1
1
1
1
1
2
2
2
2
1
1
1
1
1
0
0
0
0
0
4
4
0
0
1
1
1
1
1
1
1
1
1
0
0
0
0
0
0
1
1
1
1
1
1
2
2
2
2
2
0
0
0
3
3
3
3
3
3
1
1
1
1
1
1
1
1
0
0
0
0
0
0
0
0
1
1
1
1
1
1
3
3
3
3
3
1
1
1
3
3
1
1
1
1
1
1
1
1
0
0
0
3
3
1
1
1
1
1
1
1
1
1
2
2
2
1
1
1
1
0
0
0
0
0
0
1
1
1
3
3
3
3
3
1
1
1
0
0
0
1
1
2
2
0
0
1
1
1
1
1
1
1
1
1
1
1
1
2
2
2
2
0
0
0
0
0
0
2
2
2
2
2
3
3
0
0
1
1
1
0
0
1
1
1
1
2
2
0
0
1
1
1
1
0
0
0
0
2
2
2
2
2
2
0
0
0
1
1
1
1
0
0
0
0
0
0
1
1
0
0
0
3
3
3
3
3
3
3
2
2
2
2
1
1
0
0
2
2
1
1
0
0
2
2
2
2
1
1
3
3
3
3
1
1
1
1
1
1
1
1
0
0
1
1
1
1
1
1
1
0
0
0
0
1
1
0
0
1
1
1
1
4
4
0
0
0
0
0
0
0
0
0
0
0
0
0
0
1
1
0
0
1
1
1
1
1
1
1
1
1
1
1
1
1
1
1
1
1
1
0
0
0
0
1
1
0
0
2
2
2
1
1
1
0
0
0
0
0
0
0
0
0
0
0
0
1
1
1
2
2
2
2
2
0
0
0
0
0
0
0
1
1
0
0
0
0
1
1
0
0
1
1
1
1
1
1
1
1
1
1
1
1
1
1
0
0
0
0
0
0
0
0
0
0
0
0
0
0
0
2
2
2
0
0
0
0
1
1
1
1
1
1
0
0
0
2
2
2
2
2
2
2
2
3
3
3
3
1
1
1
1
1
1
1
1
0
0
1
1
1
1
0
0
1
1
1
1
1
1
1
1
1
2
2
2
0
0
0
0
0
1
1
0
0
0
0
0
0
0
0
0
0
0
0
0
3
3
0
0
0
0
0
0
0
0
0
0
0
0
0
0
1
1
1
1
4
4
4
4
1
1
1
1
1
1
1
1
1
6
6
6
6
0
0
0
0
1
1
1
1
1
1
0
0
0
0
0
0
0
0
5
5
5
5
0
0
0
0
1
1
5
5
3
3
3
0
0
0
0
1
1
7
7
7
7
7
7
0
0
0
0
0
0
2
2
2
2
2
1
1
1
5
5
5
5
5
5
5
5
5
5
3
3
3
3
3
1
1
1
1
1
1
1
1
1
1
4
4
2
2
2
2
0
0
1
1
1
1
2
2
2
2
1
1
1
0
0
0
1
1
1
1
1
1
1
1
1
1
1
1
1
0
0
0
0
3
3
3
1
1
1
1
1
1
1
1
0
0
0
0
0
0
6
6
6
6
6
0
0
0
0
0
1
1
1
1
0
0
1
1
1
1
1
1
1
1
1
1
2
2
2
2
2
2
2
0
0
3
3
3
3
3
0
0
0
0
1
1
0
0
0
0
0
0
1
1
1
1
1
1
0
0
0
1
1
1
0
0
0
2
2
2
2
2
2
2
1
1
0
0
0
0
0
1
1
0
0
0
0
1
1
1
0
0
0
0
0
0
0
1
1
1
1
1
1
0
0
1
1
0
0
0
1
1
1
1
1
1
1
2
2
2
2
2
2
2
2
1
1
1
1
1
1
1
3
3
0
0
0
2
2
2
2
0
0
1
1
0
0
0
1
1
0
0
0
0
0
2
2
2
2
2
2
0
0
0
0
0
2
2
2
2
1
1
1
1
1
1
1
0
0
0
0
1
1
1
1
1
1
1
1
0
0
2
2
2
2
0
0
0
0
0
0
0
1
1
0
0
0
0
0
2
2
1
1
1
1
0
0
0
1
1
1
0
0
0
0
0
1
1
1
1
1
1
0
0
0
3
3
3
1
1
1
1
1
1
1
1
3
3
3
3
3
3
3
3
3
3
3
0
0
0
0
0
0
0
1
1
1
1
0
0
0
0
0
0
2
2
0
0
0
0
0
0
0
0
0
0
0
1
1
1
1
0
0
0
0
3
3
0
0
2
2
2
1
1
1
1
0
0
0
1
1
1
1
1
1
1
1
1
1
1
1
1
0
0
0
0
1
1
1
1
1
1
1
1
2
2
0
0
0
1
1
0
0
0
0
0
0
0
0
0
0
0
0
0
0
0
0
0
0
0
1
1
1
1
1
1
1
2
2
1
1
1
1
1
1
1
1
1
1
1
1
3
3
2
2
2
2
2
0
0
0
0
0
1
1
2
2
2
2
1
1
1
1
0
0
2
2
2
1
1
1
3
3
3
1
1
1
1
1
1
1
1
1
1
1
1
1
1
1
1
1
5
5
5
2
2
2
2
2
1
1
1
3
3
3
0
0
0
1
1
1
1
1
1
1
3
3
3
3
1
1
1
1
1
1
1
0
0
0
0
0
0
1
1
4
4
4
2
2
3
3
3
3
3
3
3
1
1
1
0
0
0
0
0
0
0
1
1
1
0
0
0
1
1
0
0
0
0
0
1
1
1
0
0
0
0
2
2
1
1
1
1
1
1
1
1
1
1
0
0
0
1
1
1
2
2
0
0
0
2
2
0
0
0
1
1
1
1
1
1
0
0
0
1
1
1
1
1
1
1
1
1
0
0
0
1
1
0
0
0
0
1
1
1
1
2
2
2
1
1
1
1
1
1
1
1
1
2
2
2
2
2
2
2
2
2
2
2
2
2
2
1
1
1
1
1
1
1
3
3
3
3
3
3
0
0
0
1
1
1
1
1
2
2
2
2
2
1
1
1
1
1
1
0
0
0
1
1
0
0
0
0
0
0
1
1
0
0
0
2
2
2
2
2
2
2
2
2
1
1
1
1
2
2
1
1
0
0
1
1
1
1
1
1
0
0
0
1
1
1
1
1
1
1
1
1
1
1
1
1
1
1
1
0
0
0
0
1
1
0
0
0
1
1
1
1
1
3
3
3
3
1
1
0
0
0
3
3
1
1
1
1
1
1
1
1
1
1
1
1
0
0
0
0
0
0
1
1
1
1
0
0
0
0
0
0
1
1
0
0
4
4
4
1
1
1
1
1
1
1
1
1
0
0
0
1
1
1
1
1
1
1
1
1
1
1
1
1
1
1
1
0
0
0
0
1
1
1
1
1
0
0
0
1
1
1
1
1
2
2
2
2
2
2
0
0
0
0
0
1
1
1
1
2
2
2
2
2
2
0
0
3
3
3
1
1
1
1
1
1
1
0
0
0
2
2
2
2
0
0
0
0
0
0
1
1
1
1
1
1
1
1
0
0
0
0
0
1
1
1
1
1
1
1
1
3
3
3
0
0
0
0
1
1
1
1
2
2
1
1
1
1
0
0
5
5
0
0
0
3
3
3
3
3
1
1
1
1
1
1
1
1
1
1
0
0
0
0
0
0
0
0
0
0
0
0
0
1
1
1
4
4
0
0
0
1
1
0
0
0
0
0
2
2
2
1
1
1
1
1
2
2
2
2
2
1
1
1
1
0
0
0
0
0
0
0
0
0
1
1
1
1
1
2
2
2
2
2
2
2
2
2
2
2
2
2
0
0
0
0
1
1
0
0
0
0
0
0
1
1
1
1
1
1
0
0
0
0
0
0
0
0
2
2
3
3
0
0
0
0
0
0
0
0
0
3
3
3
3
1
1
1
1
1
5
5
5
1
1
1
1
1
1
1
1
1
1
6
6
6
1
1
1
1
1
1
1
1
1
1
0
0
0
1
1
0
0
3
3
3
3
3
3
3
3
3
3
1
1
1
1
2
2
1
1
1
1
1
1
0
0
0
0
0
3
3
3
3
3
3
1
1
0
0
0
0
1
1
1
1
0
0
1
1
1
1
1
1
1
1
1
1
1
1
0
0
1
1
1
1
1
1
0
0
3
3
3
0
0
0
0
0
0
2
2
2
2
2
1
1
0
0
0
0
0
0
0
0
0
0
0
0
2
2
2
2
0
0
0
0
0
1
1
1
1
2
2
2
2
2
2
2
2
2
2
2
2
1
1
1
0
0
1
1
1
1
1
1
2
2
2
1
1
1
1
1
1
0
0
1
1
1
0
0
1
1
1
1
1
0
0
0
0
0
0
0
0
0
0
0
2
2
2
1
1
1
1
1
1
1
0
0
0
1
1
4
4
4
1
1
0
0
1
1
3
3
3
3
3
1
1
2
2
2
2
0
0
0
0
2
2
1
1
1
1
1
1
1
1
2
2
2
2
3
3
3
3
3
0
0
0
0
0
0
0
1
1
1
1
1
1
1
1
2
2
0
0
0
0
0
0
0
0
1
1
1
1
1
1
1
1
1
1
2
2
2
1
1
0
0
1
1
1
1
1
1
2
2
2
2
1
1
0
0
1
1
1
1
0
0
1
1
1
1
0
0
0
0
0
0
0
0
0
0
3
3
3
1
1
1
1
3
3
3
0
0
0
0
1
1
1
1
1
1
1
1
0
0
0
0
0
0
3
3
3
3
2
2
2
1
1
1
1
0
0
3
3
0
0
0
0
0
0
1
1
1
1
1
1
1
1
1
0
0
1
1
1
1
1
1
1
1
1
0
0
0
0
0
1
1
1
1
0
0
0
0
0
0
0
0
0
0
2
2
2
2
2
2
0
0
0
1
1
1
3
3
3
3
0
0
4
4
4
4
4
0
0
1
1
1
0
0
0
0
3
3
3
0
0
1
1
1
1
1
1
0
0
1
1
1
1
0
0
1
1
0
0
0
0
0
0
0
0
1
1
1
1
1
0
0
2
2
1
1
1
3
3
3
3
1
1
1
1
1
1
1
1
1
0
0
3
3
2
2
2
2
2
2
2
2
2
2
2
2
1
1
2
2
2
1
1
1
1
1
0
0
0
1
1
2
2
2
2
0
0
0
0
0
0
0
4
4
4
4
4
4
4
4
4
1
1
0
0
0
0
0
0
0
0
5
5
0
0
0
1
1
0
0
0
0
2
2
0
0
0
0
0
0
0
0
0
0
0
0
0
0
0
0
0
0
0
0
0
0
0
0
0
0
0
0
0
0
0
0
0
0
1
1
0
0
0
0
1
1
1
1
6
6
6
0
0
1
1
1
1
1
1
1
1
0
0
0
0
0
2
2
2
2
2
2
2
0
0
1
1
1
1
2
2
0
0
0
0
0
3
3
3
1
1
1
2
2
2
2
2
2
2
1
1
1
1
1
1
1
2
2
3
3
3
3
6
6
6
6
6
6
1
1
1
1
1
1
1
0
0
0
0
0
0
0
2
2
2
2
1
1
3
3
0
0
2
2
0
0
0
0
0
1
1
1
1
0
0
0
0
0
1
1
0
0
0
0
0
0
1
1
1
1
1
3
3
3
0
0
0
0
4
4
4
4
0
0
0
0
1
1
0
0
0
0
0
0
0
0
0
1
1
1
1
1
2
2
2
0
0
2
2
2
2
2
2
0
0
1
1
1
1
1
3
3
3
0
0
0
0
0
1
1
0
0
1
1
1
1
2
2
0
0
1
1
1
1
0
0
0
0
0
2
2
2
5
5
1
1
1
1
1
1
1
1
1
1
1
1
1
1
1
1
1
1
0
0
0
0
0
0
0
0
1
1
1
1
0
0
0
0
0
0
1
1
1
1
0
0
0
0
3
3
3
3
3
1
1
1
1
3
3
3
3
0
0
3
3
1
1
1
1
1
1
1
1
1
1
1
2
2
2
1
1
1
1
5
5
5
3
3
0
0
0
1
1
0
0
1
1
0
0
1
1
0
0
0
0
0
1
1
1
1
1
1
1
1
1
1
0
0
1
1
1
0
0
0
0
0
0
1
1
0
0
0
0
0
0
0
0
0
0
0
0
1
1
1
1
1
1
1
1
1
0
0
0
0
1
1
1
1
1
1
1
1
1
1
1
1
0
0
0
0
0
0
0
0
0
1
1
1
1
1
1
0
0
0
0
1
1
0
0
0
1
1
1
1
0
0
3
3
3
3
3
1
1
1
0
0
0
0
0
0
0
0
0
0
0
1
1
1
1
0
0
1
1
1
1
1
0
0
1
1
1
1
1
1
1
1
1
0
0
0
0
0
0
0
0
0
0
0
0
0
2
2
2
0
0
0
0
0
0
0
0
0
0
0
0
0
0
0
0
0
0
0
0
0
0
0
1
1
0
0
0
0
0
0
0
0
0
0
0
0
0
2
2
2
2
1
1
0
0
0
0
1
1
1
1
1
1
1
1
1
1
1
1
1
1
1
1
0
0
0
0
0
0
0
1
1
1
1
1
0
0
0
0
0
0
0
1
1
0
0
0
0
5
5
5
3
3
3
3
0
0
3
3
3
1
1
1
0
0
1
1
1
1
1
1
3
3
3
3
0
0
0
1
1
1
1
1
3
3
3
0
0
0
0
1
1
1
2
2
2
2
1
1
1
1
1
0
0
0
0
0
0
1
1
1
1
1
1
0
0
2
2
2
2
2
0
0
0
0
0
0
0
0
0
0
0
4
4
4
0
0
0
0
0
1
1
1
0
0
0
0
0
0
0
0
0
0
1
1
2
2
2
2
1
1
1
3
3
3
3
3
0
0
1
1
1
1
1
0
0
0
1
1
1
1
1
0
0
0
0
1
1
2
2
1
1
2
2
2
2
1
1
1
0
0
1
1
1
3
3
3
6
6
1
1
2
2
2
1
1
1
0
0
0
0
0
1
1
1
0
0
1
1
2
2
2
1
1
2
2
0
0
0
0
1
1
0
0
0
3
3
3
0
0
1
1
2
2
3
3
3
3
1
1
1
1
1
1
1
0
0
2
2
1
1
1
1
2
2
2
0
0
1
1
0
0
0
0
1
1
1
1
1
2
2
2
2
2
0
0
0
0
0
1
1
1
1
1
1
3
3
3
1
1
1
1
1
1
1
3
3
8
8
8
8
1
1
0
0
3
3
0
0
0
0
1
1
1
1
1
1
1
0
0
1
1
1
2
2
1
1
1
1
1
1
0
0
1
1
1
1
1
1
1
1
1
1
0
0
1
1
1
1
1
1
1
1
1
1
1
1
0
0
1
1
1
1
1
1
0
0
0
0
0
0
2
2
2
2
0
0
0
0
0
0
0
1
1
3
3
3
0
0
1
1
1
1
1
1
1
0
0
0
0
0
0
1
1
1
0
0
0
0
1
1
1
1
1
0
0
2
2
2
2
0
0
1
1
2
2
2
1
1
1
1
1
1
1
1
1
1
1
1
1
1
1
1
1
0
0
0
3
3
1
1
0
0
0
0
1
1
1
1
1
1
1
1
1
2
2
2
2
2
0
0
0
0
0
0
0
0
0
0
0
0
2
2
0
0
0
0
0
0
0
4
4
4
4
0
0
1
1
1
1
0
0
0
0
0
0
1
1
1
1
1
1
1
1
1
1
1
1
1
1
1
1
1
1
1
1
1
0
0
0
0
0
2
2
2
1
1
1
1
1
1
1
1
1
1
1
1
1
1
1
1
1
1
1
1
1
1
1
1
1
1
1
1
1
1
1
1
1
0
0
0
2
2
0
0
0
0
0
3
3
3
3
2
2
0
0
0
0
2
2
1
1
1
1
1
1
1
1
2
2
2
4
4
4
4
0
0
0
0
0
0
0
0
0
1
1
1
1
0
0
0
2
2
1
1
1
2
2
2
2
1
1
1
1
1
1
1
1
1
1
2
2
2
1
1
1
1
1
1
0
0
0
0
0
0
3
3
2
2
2
2
3
3
3
3
3
0
0
0
2
2
2
0
0
0
1
1
1
1
1
1
0
0
1
1
1
0
0
0
0
0
0
0
0
0
0
0
1
1
1
1
1
1
1
1
1
1
1
1
1
1
1
1
1
1
1
1
0
0
3
3
1
1
0
0
1
1
1
1
1
1
2
2
1
1
0
0
1
1
1
1
1
1
1
1
2
2
2
2
2
1
1
1
1
0
0
4
4
4
4
4
4
0
0
0
1
1
1
1
1
1
1
1
2
2
0
0
0
0
0
0
0
0
0
0
0
1
1
3
3
3
1
1
1
1
0
0
0
2
2
2
0
0
2
2
1
1
1
1
1
0
0
0
0
0
1
1
1
3
3
2
2
2
2
2
2
1
1
1
1
1
1
1
1
1
0
0
0
1
1
0
0
2
2
2
2
2
1
1
1
1
1
1
1
0
0
0
1
1
1
1
1
1
1
0
0
0
0
0
0
0
0
0
1
1
1
0
0
0
2
2
2
0
0
0
0
0
0
0
2
2
1
1
1
0
0
0
0
1
1
1
0
0
0
1
1
1
1
1
1
1
1
0
0
0
1
1
1
1
1
1
1
1
1
1
1
1
1
1
0
0
1
1
1
0
0
0
1
1
1
1
1
1
1
1
0
0
1
1
1
1
1
1
1
0
0
2
2
1
1
0
0
0
0
0
0
1
1
2
2
0
0
3
3
2
2
2
2
2
2
0
0
0
0
0
0
0
0
0
0
0
2
2
2
0
0
1
1
2
2
1
1
1
1
2
2
0
0
1
1
1
3
3
0
0
0
0
0
0
0
1
1
1
1
0
0
0
0
0
0
0
0
0
0
0
0
0
0
0
0
0
4
4
4
4
4
4
4
0
0
0
0
0
1
1
1
1
2
2
2
2
2
0
0
0
0
1
1
1
1
0
0
3
3
3
0
0
0
4
4
4
4
1
1
1
1
1
1
1
1
1
1
1
1
1
1
1
1
1
1
1
1
3
3
1
1
4
4
4
4
4
1
1
1
1
0
0
0
1
1
1
1
1
1
1
1
1
1
1
0
0
0
3
3
3
3
3
0
0
1
1
1
2
2
2
2
1
1
1
2
2
1
1
0
0
0
1
1
1
1
1
1
1
1
2
2
0
0
0
0
0
0
0
1
1
1
0
0
1
1
1
1
1
1
1
1
2
2
2
0
0
1
1
1
2
2
2
2
1
1
1
2
2
3
3
3
3
1
1
1
1
0
0
0
0
0
0
1
1
1
1
1
1
0
0
0
1
1
1
1
1
0
0
0
1
1
3
3
3
3
3
2
2
0
0
0
2
2
2
2
2
2
2
2
2
2
1
1
1
2
2
2
1
1
1
1
1
1
1
0
0
5
5
5
5
5
1
1
1
1
1
1
2
2
1
1
1
0
0
0
2
2
2
2
2
2
2
2
1
1
1
4
4
4
4
4
4
2
2
1
1
1
1
0
0
0
0
0
0
0
0
0
1
1
0
0
1
1
1
0
0
0
0
1
1
0
0
1
1
1
1
1
1
1
1
1
1
0
0
1
1
1
1
1
0
0
0
1
1
1
1
1
1
1
1
1
1
1
0
0
1
1
1
1
0
0
0
0
0
0
0
1
1
2
2
0
0
0
0
0
0
1
1
0
0
1
1
3
3
3
3
3
1
1
0
0
0
0
0
0
0
1
1
2
2
1
1
1
1
1
0
0
0
0
0
0
1
1
0
0
1
1
0
0
0
0
0
0
0
0
0
1
1
0
0
0
2
2
2
2
2
3
3
3
0
0
0
0
0
1
1
1
1
1
1
0
0
0
0
0
0
3
3
3
0
0
0
0
1
1
0
0
0
0
0
0
0
0
0
1
1
1
1
1
1
1
1
1
1
1
1
1
1
1
1
2
2
2
0
0
0
0
0
0
2
2
2
2
1
1
2
2
2
1
1
3
3
0
0
2
2
0
0
0
1
1
1
1
1
1
1
1
1
2
2
2
2
2
1
1
3
3
3
3
3
1
1
1
1
1
1
1
1
3
3
3
1
1
1
1
1
1
1
1
1
1
3
3
0
0
0
0
0
4
4
0
0
0
1
1
1
1
1
1
3
3
3
2
2
2
1
1
1
1
2
2
2
2
2
2
0
0
0
1
1
1
1
1
1
1
1
1
1
1
1
1
3
3
3
3
0
0
0
0
0
0
0
0
3
3
3
3
1
1
1
1
1
1
1
1
1
1
0
0
1
1
1
0
0
1
1
1
1
1
2
2
3
3
3
3
3
3
3
3
2
2
1
1
1
0
0
0
0
0
0
1
1
1
1
5
5
5
5
5
1
1
1
1
0
0
0
1
1
1
1
1
2
2
0
0
0
0
0
0
0
0
0
0
0
0
0
0
1
1
1
1
1
1
1
0
0
1
1
1
1
1
1
1
1
1
1
2
2
1
1
1
1
1
1
1
0
0
0
1
1
1
2
2
2
2
2
0
0
0
0
0
0
0
1
1
1
1
0
0
1
1
0
0
0
0
0
0
0
0
0
0
0
0
0
2
2
2
1
1
0
0
0
1
1
1
1
1
1
1
1
1
1
1
1
2
2
2
1
1
1
1
0
0
1
1
2
2
2
1
1
0
0
0
0
0
0
1
1
1
2
2
2
0
0
1
1
1
1
1
1
1
1
1
1
1
1
1
1
1
1
1
1
0
0
0
2
2
2
2
2
2
0
0
0
0
0
0
0
0
0
1
1
1
0
0
0
2
2
0
0
0
0
0
0
1
1
1
1
3
3
3
3
5
5
5
5
5
2
2
2
0
0
1
1
0
0
0
0
1
1
1
1
1
1
1
1
1
1
3
3
0
0
0
2
2
2
0
0
0
0
0
0
1
1
1
1
1
1
1
2
2
2
2
2
2
0
0
0
0
0
0
0
1
1
1
1
1
0
0
0
0
0
0
0
0
0
0
0
0
1
1
1
1
1
0
0
0
0
0
0
0
3
3
1
1
0
0
0
0
0
0
0
0
0
0
1
1
1
1
0
0
0
1
1
1
0
0
0
0
0
0
0
0
1
1
1
1
0
0
0
0
0
1
1
1
1
1
1
1
1
1
1
1
1
1
1
0
0
0
1
1
1
1
1
1
0
0
1
1
1
0
0
0
0
1
1
0
0
0
1
1
1
1
6
6
6
6
3
3
3
3
0
0
1
1
1
0
0
0
0
0
0
0
1
1
1
1
2
2
0
0
0
0
0
0
0
1
1
1
1
1
1
1
1
1
1
1
1
1
3
3
3
0
0
1
1
1
1
1
1
1
1
0
0
0
2
2
2
2
1
1
1
1
1
1
1
1
1
1
0
0
0
0
1
1
1
1
1
1
1
1
3
3
0
0
0
0
0
1
1
1
1
1
1
0
0
1
1
1
1
1
2
2
2
2
2
1
1
1
1
0
0
0
0
4
4
4
0
0
0
0
3
3
3
3
3
3
3
3
3
3
0
0
0
0
0
3
3
2
2
2
1
1
1
1
1
1
0
0
0
0
1
1
1
0
0
2
2
2
2
2
2
2
2
0
0
1
1
1
1
1
1
1
1
1
1
1
1
1
1
1
1
1
0
0
0
0
0
1
1
0
0
0
0
0
0
0
0
0
2
2
2
2
2
2
0
0
0
0
0
0
0
0
0
0
0
0
0
2
2
2
2
0
0
0
0
0
0
0
0
0
0
1
1
1
0
0
6
6
6
6
6
2
2
1
1
1
1
1
1
1
1
0
0
0
0
0
1
1
1
1
1
1
1
1
1
0
0
0
0
0
1
1
1
0
0
0
0
2
2
1
1
0
0
0
1
1
1
1
1
0
0
0
0
0
0
0
0
0
0
0
0
0
0
1
1
1
1
1
1
1
0
0
1
1
1
1
1
1
1
1
1
1
1
3
3
3
3
4
4
4
4
2
2
2
2
0
0
1
1
1
1
1
1
1
6
6
6
6
6
6
0
0
0
0
0
0
1
1
1
1
1
1
1
1
1
1
1
1
1
1
0
0
0
0
0
1
1
0
0
0
0
0
0
1
1
1
1
1
1
1
1
1
3
3
1
1
1
1
0
0
2
2
2
1
1
2
2
2
0
0
2
2
2
2
2
2
2
0
0
1
1
1
1
3
3
1
1
1
1
1
1
1
1
1
1
1
2
2
0
0
0
0
0
0
0
3
3
3
3
3
3
3
3
3
0
0
0
1
1
1
1
2
2
0
0
0
0
0
0
0
0
2
2
2
2
0
0
0
0
0
0
1
1
0
0
0
1
1
1
1
1
1
1
1
1
1
1
1
1
4
4
4
0
0
1
1
1
4
4
1
1
1
1
0
0
0
1
1
1
1
1
1
1
1
1
0
0
0
0
0
0
0
0
0
0
0
0
2
2
2
2
3
3
3
3
1
1
2
2
2
2
2
1
1
1
1
1
1
1
1
1
1
1
1
1
1
1
1
1
0
0
0
2
2
0
0
0
0
0
0
1
1
1
1
1
1
1
1
1
1
0
0
1
1
1
1
1
1
1
1
1
1
1
1
1
1
1
2
2
2
0
0
0
0
0
1
1
1
1
2
2
2
0
0
0
0
1
1
1
1
1
1
1
0
0
0
0
0
1
1
2
2
1
1
1
1
0
0
1
1
1
1
1
1
1
0
0
0
0
0
1
1
0
0
1
1
0
0
0
0
0
0
2
2
2
1
1
2
2
2
1
1
1
1
1
1
2
2
2
2
0
0
4
4
4
4
4
4
4
1
1
1
1
1
1
1
1
1
1
1
1
1
1
1
1
2
2
2
2
2
1
1
1
1
1
0
0
1
1
1
1
1
1
1
2
2
0
0
0
0
0
1
1
1
1
1
3
3
0
0
0
2
2
3
3
0
0
1
1
3
3
3
3
3
3
3
3
3
1
1
1
1
2
2
2
2
3
3
3
1
1
1
1
1
0
0
0
1
1
1
2
2
2
0
0
0
0
0
0
1
1
1
1
1
1
1
0
0
3
3
1
1
1
1
1
0
0
0
1
1
1
3
3
3
3
3
1
1
1
1
1
1
1
1
1
1
3
3
1
1
1
1
1
1
1
2
2
2
0
0
0
0
0
0
1
1
3
3
3
1
1
1
1
1
1
1
0
0
0
0
0
0
0
0
1
1
1
1
1
3
3
3
2
2
1
1
1
1
0
0
0
0
1
1
1
1
2
2
2
0
0
0
0
0
0
0
0
0
0
0
0
1
1
1
1
1
1
1
1
0
0
0
0
0
1
1
1
1
3
3
2
2
2
2
2
2
0
0
0
0
0
0
1
1
1
1
4
4
4
4
0
0
0
2
2
2
2
0
0
1
1
0
0
0
1
1
1
1
1
1
1
1
1
0
0
2
2
1
1
1
1
1
1
1
1
0
0
2
2
1
1
2
2
0
0
1
1
0
0
0
0
0
4
4
4
4
4
1
1
2
2
1
1
1
1
3
3
1
1
2
2
0
0
5
5
5
5
5
1
1
4
4
2
2
2
2
0
0
0
0
0
0
0
0
0
2
2
2
2
2
2
2
2
2
1
1
1
0
0
0
0
0
0
1
1
1
1
1
1
2
2
0
0
0
0
4
4
4
4
1
1
0
0
3
3
3
0
0
1
1
1
1
1
1
1
4
4
4
4
1
1
0
0
0
0
0
2
2
2
2
2
2
2
2
4
4
4
4
4
4
4
0
0
0
0
0
0
1
1
1
1
1
1
1
1
1
1
0
0
2
2
2
2
0
0
0
0
0
0
0
0
0
0
1
1
1
1
1
1
0
0
1
1
2
2
0
0
0
1
1
2
2
1
1
1
0
0
0
2
2
0
0
0
0
2
2
1
1
1
3
3
1
1
1
1
0
0
1
1
1
1
1
1
1
3
3
3
3
3
1
1
1
1
1
1
1
1
1
1
1
1
1
1
1
2
2
2
2
0
0
0
0
0
1
1
1
1
1
1
1
1
0
0
0
0
1
1
3
3
3
3
3
3
0
0
0
0
0
0
1
1
1
1
2
2
2
1
1
1
1
0
0
3
3
3
0
0
2
2
2
2
1
1
1
1
1
0
0
0
1
1
1
1
1
1
1
1
1
1
1
1
1
0
0
2
2
0
0
0
1
1
1
1
1
0
0
0
1
1
1
1
2
2
2
0
0
1
1
2
2
2
2
2
2
2
2
1
1
3
3
3
3
1
1
0
0
1
1
1
1
1
1
1
1
1
0
0
0
0
1
1
1
1
0
0
0
1
1
1
1
1
0
0
0
1
1
1
1
1
1
1
1
1
1
1
1
1
1
1
1
3
3
3
3
3
3
0
0
0
0
0
0
0
0
0
0
2
2
2
1
1
1
1
0
0
0
0
1
1
1
2
2
1
1
1
3
3
3
3
3
3
2
2
2
2
1
1
0
0
0
0
0
0
0
0
0
0
2
2
2
3
3
3
3
3
1
1
3
3
3
2
2
2
2
1
1
1
1
0
0
1
1
1
1
1
1
1
1
1
1
1
1
1
1
0
0
0
0
2
2
2
0
0
0
0
1
1
1
2
2
2
2
2
2
2
10
10
10
0
0
0
0
1
1
0
0
0
0
1
1
1
1
1
1
1
1
2
2
2
2
2
0
0
0
0
0
0
0
0
0
1
1
1
1
1
1
1
1
1
1
1
1
1
1
0
0
0
1
1
0
0
1
1
1
1
1
1
1
1
4
4
4
4
0
0
0
0
2
2
2
2
1
1
2
2
2
0
0
0
0
1
1
1
0
0
0
2
2
2
2
2
1
1
1
1
1
0
0
0
0
0
1
1
1
1
1
0
0
0
0
0
0
1
1
0
0
0
0
0
1
1
1
1
1
1
0
0
0
1
1
1
1
1
2
2
2
2
2
0
0
0
1
1
1
1
1
1
1
1
1
1
1
1
1
1
1
1
1
1
2
2
2
1
1
1
1
1
1
1
0
0
0
0
2
2
0
0
0
1
1
1
0
0
0
0
0
1
1
0
0
0
3
3
3
3
3
3
1
1
1
1
1
2
2
0
0
0
0
0
0
0
1
1
0
0
0
1
1
1
1
1
1
1
2
2
2
2
2
2
2
2
2
2
1
1
0
0
0
0
0
0
3
3
3
3
3
3
3
1
1
1
2
2
1
1
1
0
0
1
1
2
2
0
0
0
0
0
0
1
1
1
1
1
1
1
2
2
2
2
1
1
1
1
1
1
1
1
2
2
2
0
0
0
1
1
0
0
0
0
0
0
0
0
1
1
2
2
2
2
2
1
1
0
0
0
0
1
1
1
1
0
0
0
1
1
1
1
1
1
1
1
0
0
3
3
3
2
2
2
0
0
1
1
1
1
2
2
2
1
1
1
1
0
0
0
0
0
0
0
0
1
1
0
0
1
1
1
2
2
1
1
1
1
1
1
0
0
0
0
0
1
1
1
0
0
1
1
1
1
1
1
0
0
0
0
0
1
1
1
1
1
1
1
1
1
0
0
0
0
0
4
4
4
4
4
4
0
0
0
0
2
2
2
2
2
2
2
2
2
2
3
3
3
2
2
2
3
3
3
3
3
3
1
1
0
0
0
0
0
0
0
0
1
1
1
0
0
1
1
1
1
1
1
1
1
0
0
0
0
0
0
0
3
3
3
3
1
1
1
1
1
0
0
2
2
2
2
2
2
2
2
2
0
0
0
0
3
3
3
3
3
5
5
5
5
0
0
2
2
1
1
1
1
1
1
3
3
3
3
2
2
0
0
2
2
4
4
4
4
4
2
2
1
1
1
1
1
1
4
4
4
3
3
3
2
2
2
2
1
1
0
0
0
1
1
3
3
3
3
3
3
3
0
0
0
0
0
1
1
0
0
1
1
3
3
3
2
2
2
2
1
1
1
1
1
1
1
1
1
2
2
2
2
2
2
1
1
1
1
2
2
2
0
0
0
0
0
0
0
0
2
2
2
2
0
0
0
0
1
1
1
1
0
0
4
4
4
4
1
1
1
2
2
0
0
0
5
5
5
5
2
2
2
2
2
1
1
2
2
2
2
1
1
1
1
1
1
1
1
0
0
0
0
0
0
0
0
0
0
0
0
4
4
0
0
0
0
0
0
0
0
1
1
1
1
0
0
0
0
1
1
0
0
1
1
3
3
3
1
1
0
0
0
0
0
0
1
1
1
1
1
2
2
3
3
3
3
0
0
0
0
0
0
0
0
2
2
2
2
2
2
1
1
1
1
1
1
1
1
1
1
1
2
2
2
0
0
0
1
1
1
0
0
0
0
0
0
0
1
1
1
1
1
1
1
1
2
2
2
2
2
3
3
3
2
2
2
2
2
4
4
4
1
1
7
7
7
1
1
1
1
3
3
3
0
0
0
0
0
0
0
0
0
0
0
0
2
2
2
2
2
2
2
2
2
2
2
3
3
3
3
3
1
1
1
1
1
2
2
2
1
1
1
1
1
1
1
1
1
1
1
0
0
0
0
0
2
2
2
2
2
2
1
1
1
2
2
2
2
2
2
2
2
2
0
0
0
0
0
0
0
1
1
0
0
0
0
0
4
4
4
4
0
0
0
0
0
1
1
0
0
1
1
0
0
0
0
1
1
1
1
1
1
0
0
1
1
1
2
2
0
0
2
2
2
2
2
5
5
5
5
5
5
5
5
1
1
0
0
1
1
1
1
1
1
1
0
0
0
0
0
0
1
1
1
1
0
0
3
3
3
3
3
1
1
2
2
1
1
1
0
0
2
2
1
1
1
1
1
0
0
0
0
0
0
0
0
0
0
0
0
0
0
1
1
0
0
0
1
1
1
1
1
1
1
1
2
2
2
2
0
0
0
4
4
4
4
4
4
2
2
2
1
1
1
1
1
1
2
2
0
0
0
0
0
2
2
0
0
0
1
1
1
0
0
0
0
0
0
0
0
1
1
0
0
1
1
0
0
0
0
3
3
2
2
1
1
1
1
2
2
2
2
1
1
0
0
0
0
0
0
0
0
1
1
1
1
1
1
1
1
1
1
1
3
3
2
2
1
1
1
0
0
0
1
1
1
3
3
3
3
1
1
0
0
1
1
0
0
0
0
2
2
0
0
0
1
1
1
1
1
1
2
2
2
2
2
2
1
1
1
1
1
1
0
0
0
0
0
0
0
0
0
0
0
0
0
0
0
0
1
1
1
1
1
1
2
2
2
2
4
4
1
1
3
3
0
0
4
4
4
4
4
0
0
0
0
1
1
1
1
0
0
0
0
0
0
0
0
0
0
1
1
1
1
1
1
0
0
1
1
1
1
2
2
5
5
5
0
0
0
1
1
1
1
0
0
0
0
0
0
0
0
2
2
2
2
1
1
1
5
5
5
5
3
3
3
3
3
1
1
1
1
1
1
1
1
1
1
1
1
1
1
3
3
3
3
3
1
1
1
1
1
1
1
1
1
1
1
1
2
2
2
1
1
4
4
4
0
0
0
0
0
0
0
0
2
2
2
1
1
1
1
1
1
1
1
1
1
1
1
1
0
0
1
1
1
1
1
2
2
2
2
2
1
1
0
0
1
1
1
0
0
2
2
2
2
2
2
1
1
1
2
2
2
2
2
1
1
2
2
1
1
1
1
1
1
2
2
2
5
5
1
1
1
1
1
1
1
1
1
4
4
4
1
1
1
4
4
4
4
4
4
0
0
1
1
1
1
0
0
0
1
1
1
1
0
0
0
0
0
1
1
1
1
1
1
1
1
2
2
1
1
1
2
2
2
2
2
2
2
1
1
2
2
2
2
3
3
3
3
3
2
2
2
2
2
2
2
2
2
4
4
4
1
1
1
1
1
1
1
1
1
1
1
1
1
0
0
4
4
0
0
0
0
1
1
1
2
2
2
1
1
1
1
1
1
1
1
3
3
3
3
0
0
0
0
0
1
1
0
0
0
0
0
0
0
4
4
1
1
1
1
1
0
0
1
1
1
1
1
1
1
2
2
2
2
2
4
4
4
4
4
0
0
1
1
1
1
1
1
0
0
1
1
1
1
2
2
0
0
1
1
2
2
2
2
2
0
0
0
0
0
0
2
2
0
0
1
1
2
2
0
0
0
0
0
0
0
0
0
1
1
1
1
1
0
0
0
0
0
0
0
0
1
1
0
0
0
0
0
0
0
1
1
0
0
0
0
0
0
2
2
2
1
1
1
1
1
1
1
1
1
1
1
1
1
1
1
6
6
6
0
0
1
1
1
1
1
0
0
7
7
7
7
7
7
1
1
1
1
1
1
1
1
1
1
1
1
1
1
1
1
1
4
4
4
4
0
0
0
0
0
0
0
0
0
0
2
2
2
2
0
0
1
1
0
0
0
0
0
0
0
1
1
1
1
1
0
0
3
3
1
1
1
0
0
3
3
1
1
1
0
0
0
0
0
0
0
0
0
0
0
3
3
0
0
1
1
0
0
0
1
1
1
0
0
1
1
0
0
0
0
0
0
0
0
0
0
1
1
1
1
1
1
0
0
0
0
0
0
2
2
0
0
0
0
1
1
3
3
0
0
2
2
1
1
1
1
1
1
1
1
0
0
0
2
2
0
0
3
3
3
3
3
1
1
1
1
1
1
1
1
1
2
2
2
2
2
2
2
2
2
0
0
1
1
1
1
1
0
0
0
0
0
2
2
0
0
0
0
0
0
0
0
1
1
1
1
1
1
1
2
2
0
0
0
0
0
0
0
0
0
0
0
0
0
0
0
0
0
0
1
1
1
1
1
1
1
1
3
3
1
1
2
2
2
2
1
1
1
1
1
3
3
3
1
1
1
3
3
3
3
3
3
0
0
2
2
2
2
1
1
1
0
0
0
1
1
1
1
1
2
2
0
0
0
0
0
0
1
1
1
1
3
3
3
3
0
0
4
4
2
2
0
0
0
0
0
1
1
1
1
1
1
1
1
1
1
1
1
1
1
1
5
5
5
5
2
2
2
2
2
2
2
4
4
4
4
0
0
0
0
0
3
3
2
2
2
2
2
2
2
5
5
5
5
5
0
0
0
0
0
0
0
0
1
1
1
1
0
0
1
1
1
1
0
0
0
2
2
2
0
0
0
1
1
2
2
2
2
2
2
0
0
0
0
0
0
0
0
0
0
2
2
2
2
2
0
0
1
1
1
1
1
1
1
1
1
1
1
1
1
1
2
2
2
2
2
1
1
1
1
1
1
0
0
1
1
1
1
1
1
1
1
1
1
0
0
0
0
1
1
3
3
3
3
3
1
1
1
1
1
1
1
1
2
2
2
0
0
0
0
0
0
0
0
0
0
0
0
3
3
3
3
1
1
1
0
0
0
0
0
0
1
1
1
0
0
0
0
0
1
1
1
1
1
1
1
1
1
1
1
1
1
1
1
1
1
1
0
0
1
1
1
0
0
0
2
2
1
1
3
3
3
3
3
3
0
0
0
0
0
0
0
0
0
0
0
1
1
1
0
0
1
1
0
0
0
1
1
1
1
0
0
0
0
0
0
1
1
0
0
1
1
1
1
2
2
2
0
0
1
1
1
0
0
0
0
0
0
0
1
1
1
1
2
2
2
1
1
1
1
1
1
1
0
0
0
0
0
0
0
0
0
0
0
0
0
0
0
1
1
1
1
1
0
0
0
2
2
2
2
0
0
0
1
1
0
0
0
0
1
1
1
1
1
1
1
1
1
1
2
2
2
1
1
1
1
1
1
1
1
1
2
2
1
1
0
0
1
1
1
1
1
1
1
1
1
1
1
1
0
0
0
1
1
1
1
1
1
0
0
0
0
0
0
0
0
0
0
1
1
1
1
1
4
4
4
4
1
1
0
0
2
2
2
2
2
2
2
2
2
0
0
0
1
1
1
1
0
0
0
0
0
0
0
0
0
1
1
0
0
0
0
0
1
1
0
0
0
0
0
0
0
0
0
1
1
1
1
1
1
0
0
0
1
1
0
0
0
1
1
0
0
0
0
0
0
3
3
3
3
0
0
0
0
0
0
0
0
0
0
0
0
0
0
0
0
0
0
0
3
3
3
1
1
0
0
0
0
3
3
2
2
0
0
0
0
1
1
1
1
2
2
0
0
1
1
1
1
1
2
2
2
2
2
1
1
1
1
0
0
0
0
1
1
1
1
0
0
0
0
0
0
0
0
0
0
0
0
0
0
0
1
1
1
0
0
0
1
1
0
0
1
1
1
1
0
0
0
1
1
1
1
1
1
1
1
1
2
2
1
1
1
1
1
1
1
5
5
5
5
5
5
0
0
0
0
2
2
3
3
3
3
1
1
1
1
1
1
1
1
1
1
2
2
1
1
1
1
0
0
0
0
0
1
1
0
0
0
0
0
0
2
2
3
3
1
1
2
2
2
1
1
0
0
1
1
0
0
1
1
1
1
1
1
1
1
1
0
0
0
4
4
4
0
0
1
1
1
1
1
1
1
1
0
0
1
1
1
1
1
1
1
1
1
0
0
1
1
1
1
1
1
1
3
3
3
3
3
3
3
3
3
0
0
0
0
0
0
0
0
0
0
1
1
0
0
0
0
0
0
0
0
1
1
1
1
1
1
1
1
1
1
1
1
0
0
0
0
0
0
0
0
1
1
1
1
1
1
1
1
1
1
1
0
0
1
1
1
0
0
0
0
0
0
0
0
0
2
2
0
0
1
1
1
3
3
2
2
1
1
1
1
1
1
2
2
2
2
2
1
1
1
0
0
1
1
0
0
5
5
5
5
1
1
1
2
2
0
0
0
0
2
2
1
1
5
5
5
0
0
0
0
0
0
0
1
1
1
1
0
0
1
1
1
0
0
0
0
0
0
0
1
1
1
1
1
2
2
2
2
1
1
1
1
0
0
0
0
0
2
2
2
2
1
1
1
1
0
0
0
0
0
0
0
0
0
0
3
3
3
2
2
0
0
1
1
1
2
2
2
2
0
0
0
0
1
1
1
4
4
2
2
1
1
1
0
0
1
1
3
3
3
3
3
2
2
1
1
1
1
1
1
1
1
0
0
0
0
0
0
0
0
0
1
1
0
0
0
0
0
1
1
1
3
3
3
3
3
3
1
1
4
4
2
2
3
3
3
0
0
0
0
0
0
0
0
0
0
0
1
1
1
1
0
0
1
1
1
1
1
0
0
0
0
0
0
1
1
1
1
1
1
1
1
1
1
1
1
1
1
1
1
1
1
1
1
5
5
1
1
1
1
1
3
3
3
11
11
11
11
11
11
11
2
2
2
2
2
1
1
0
0
3
3
1
1
1
1
1
1
0
0
0
1
1
1
1
3
3
2
2
2
2
0
0
0
0
0
0
1
1
0
0
5
5
2
2
4
4
1
1
2
2
0
0
1
1
1
1
1
1
1
1
1
1
1
1
1
1
1
1
1
1
1
2
2
2
2
2
1
1
1
1
1
1
0
0
0
2
2
0
0
0
0
0
0
0
0
0
0
0
3
3
3
6
6
6
6
6
6
6
0
0
0
0
0
0
3
3
3
3
3
3
3
0
0
0
0
0
0
0
0
0
0
0
2
2
0
0
0
0
1
1
1
0
0
0
0
1
1
0
0
1
1
1
1
1
0
0
0
0
0
0
0
0
1
1
1
0
0
0
0
0
0
3
3
3
0
0
0
0
0
0
0
4
4
1
1
1
1
1
1
0
0
0
0
0
0
5
5
5
5
5
5
1
1
1
1
1
1
1
1
0
0
1
1
3
3
3
3
2
2
2
0
0
0
0
0
0
0
2
2
2
2
2
2
2
2
1
1
1
1
0
0
0
0
0
0
0
0
2
2
4
4
4
3
3
1
1
1
1
2
2
2
0
0
1
1
1
2
2
2
2
2
0
0
0
0
0
1
1
1
1
1
1
2
2
3
3
3
1
1
1
1
1
1
1
1
1
1
1
1
1
1
1
0
0
0
3
3
3
3
2
2
0
0
0
0
0
0
1
1
1
2
2
2
2
2
2
1
1
1
1
1
2
2
2
2
4
4
4
0
0
0
0
0
0
3
3
3
3
3
3
3
2
2
0
0
1
1
1
0
0
0
4
4
4
0
0
0
0
1
1
1
0
0
0
3
3
1
1
2
2
2
2
2
2
0
0
0
0
0
0
0
2
2
2
2
2
2
0
0
0
0
0
0
0
0
0
0
0
1
1
1
1
1
1
1
3
3
3
0
0
0
1
1
2
2
2
0
0
0
0
0
0
0
0
0
1
1
0
0
0
0
0
0
0
0
0
0
0
0
0
1
1
1
1
2
2
2
2
2
1
1
1
1
1
1
1
1
1
1
1
0
0
1
1
2
2
0
0
0
0
1
1
1
1
1
1
1
1
1
1
1
1
1
1
1
1
1
1
0
0
1
1
1
1
1
0
0
0
0
0
0
0
0
0
0
0
0
2
2
2
2
2
0
0
2
2
2
2
2
0
0
0
0
0
1
1
1
1
3
3
3
1
1
1
1
1
1
3
3
3
3
0
0
4
4
4
1
1
1
1
1
1
3
3
3
3
3
3
0
0
3
3
3
4
4
4
1
1
0
0
0
0
1
1
1
1
1
0
0
0
1
1
1
1
1
1
1
1
1
1
1
1
1
1
1
0
0
0
0
0
0
0
1
1
1
1
2
2
0
0
0
0
0
0
0
0
0
0
0
0
0
0
0
4
4
1
1
1
1
1
1
1
1
1
1
1
1
1
2
2
2
3
3
0
0
0
0
0
0
0
0
0
0
2
2
2
3
3
3
0
0
0
0
0
0
0
0
0
2
2
2
2
2
2
3
3
1
1
1
1
1
0
0
0
2
2
2
2
2
2
2
1
1
1
0
0
0
0
0
0
0
1
1
1
1
1
1
1
5
5
5
5
5
5
5
5
5
5
5
5
5
0
0
0
0
1
1
1
1
1
0
0
0
2
2
2
1
1
0
0
0
0
1
1
0
0
0
0
0
1
1
3
3
1
1
1
1
1
2
2
1
1
1
1
1
1
1
1
1
1
1
1
3
3
2
2
2
2
1
1
0
0
0
0
0
2
2
2
2
1
1
0
0
0
1
1
1
1
2
2
2
2
2
1
1
1
1
1
1
1
1
2
2
2
2
2
1
1
1
1
1
1
1
1
1
0
0
0
0
0
0
0
0
0
1
1
1
1
1
1
1
4
4
1
1
1
0
0
0
2
2
2
2
1
1
1
1
1
1
2
2
2
1
1
1
1
1
0
0
0
1
1
1
1
1
0
0
0
0
2
2
2
2
2
2
2
2
2
2
0
0
1
1
1
5
5
1
1
6
6
6
1
1
1
1
1
1
1
1
1
10
10
10
1
1
1
0
0
0
1
1
1
0
0
0
0
0
0
0
0
1
1
1
1
1
1
3
3
3
3
0
0
0
0
0
0
1
1
0
0
0
1
1
2
2
2
2
2
2
0
0
0
1
1
2
2
2
0
0
0
0
0
0
1
1
0
0
0
0
0
0
0
0
0
0
0
0
0
0
0
1
1
1
1
0
0
0
0
0
0
3
3
2
2
2
1
1
1
1
1
1
1
2
2
1
1
1
1
1
1
0
0
1
1
1
1
1
1
1
1
1
1
0
0
0
3
3
0
0
1
1
4
4
4
4
4
4
0
0
2
2
2
1
1
1
1
1
7
7
7
1
1
1
1
1
1
1
1
0
0
0
0
1
1
1
1
1
0
0
0
0
0
0
1
1
1
1
1
1
0
0
0
0
1
1
0
0
0
0
0
0
0
0
0
0
0
0
0
0
0
0
1
1
0
0
0
0
0
0
0
0
0
0
0
0
2
2
2
2
1
1
1
0
0
0
0
0
0
0
0
0
0
0
0
1
1
0
0
1
1
0
0
0
0
0
0
0
1
1
1
1
1
1
1
1
1
0
0
1
1
1
1
1
0
0
0
0
0
0
0
0
0
0
0
0
1
1
1
1
1
1
1
1
1
1
1
1
0
0
0
0
1
1
1
0
0
0
1
1
0
0
1
1
1
1
1
1
1
1
1
1
1
0
0
0
0
0
0
0
0
0
0
2
2
2
2
2
2
2
0
0
0
0
1
1
0
0
0
0
2
2
5
5
5
0
0
2
2
1
1
1
1
1
1
0
0
0
0
0
0
1
1
1
1
1
1
5
5
1
1
1
1
1
1
1
1
1
1
2
2
2
2
1
1
1
4
4
0
0
1
1
1
1
1
1
1
1
1
2
2
2
1
1
2
2
2
2
2
2
1
1
1
1
1
1
0
0
2
2
2
2
2
2
2
2
3
3
1
1
0
0
0
0
0
0
0
0
2
2
2
2
1
1
1
1
1
1
1
1
1
1
1
1
1
1
1
1
2
2
1
1
1
1
1
1
1
0
0
0
0
4
4
4
4
4
4
4
0
0
2
2
2
2
2
2
2
1
1
1
1
1
1
3
3
3
3
3
3
0
0
2
2
2
2
0
0
0
0
0
0
1
1
1
1
1
0
0
1
1
0
0
5
5
5
5
5
5
1
1
1
1
1
0
0
1
1
1
1
1
1
1
1
2
2
1
1
1
1
1
1
1
1
0
0
1
1
2
2
2
3
3
2
2
2
2
2
2
0
0
1
1
1
1
1
0
0
0
0
2
2
2
2
0
0
0
0
0
0
0
0
0
0
0
0
0
2
2
2
2
1
1
3
3
0
0
0
0
0
0
2
2
2
1
1
0
0
1
1
1
1
1
1
1
0
0
0
0
0
0
2
2
3
3
6
6
6
6
6
0
0
1
1
3
3
3
2
2
2
2
2
2
1
1
1
1
1
1
1
1
1
1
1
1
2
2
1
1
0
0
0
0
1
1
1
0
0
0
1
1
1
1
1
1
1
0
0
0
0
0
0
1
1
0
0
0
0
1
1
0
0
0
0
1
1
1
1
0
0
0
0
0
1
1
0
0
7
7
0
0
0
0
0
2
2
2
0
0
0
0
0
1
1
1
0
0
1
1
1
1
0
0
0
3
3
1
1
1
1
1
1
1
1
1
0
0
0
0
0
0
1
1
0
0
0
0
3
3
1
1
1
1
1
3
3
0
0
1
1
0
0
0
1
1
0
0
0
0
1
1
1
1
1
1
0
0
0
0
0
0
1
1
1
1
1
1
1
0
0
0
0
1
1
4
4
0
0
0
2
2
2
2
2
0
0
2
2
1
1
0
0
0
0
0
1
1
2
2
2
0
0
0
0
2
2
2
2
2
1
1
1
5
5
5
1
1
1
1
1
1
1
1
1
1
1
1
1
1
1
0
0
0
0
1
1
1
1
0
0
0
0
0
0
1
1
1
0
0
1
1
1
4
4
4
0
0
3
3
0
0
1
1
1
1
1
1
2
2
2
2
2
3
3
3
0
0
0
0
1
1
0
0
1
1
0
0
0
0
2
2
2
1
1
1
1
1
2
2
2
2
2
0
0
4
4
4
4
1
1
1
1
1
1
1
1
1
1
1
0
0
1
1
1
1
1
1
1
1
0
0
0
0
0
0
1
1
1
1
2
2
2
0
0
1
1
1
1
1
1
0
0
0
0
1
1
0
0
0
0
0
0
0
1
1
1
1
1
0
0
0
1
1
1
3
3
3
3
3
3
3
3
1
1
0
0
1
1
1
1
1
1
0
0
1
1
1
1
1
1
0
0
0
0
0
0
0
6
6
6
2
2
2
2
0
0
1
1
2
2
2
2
0
0
1
1
0
0
1
1
1
0
0
0
0
1
1
2
2
2
2
2
2
1
1
1
1
3
3
3
1
1
1
1
1
1
1
1
1
1
1
1
0
0
0
1
1
1
0
0
1
1
1
1
1
1
2
2
2
2
2
2
2
2
2
2
0
0
2
2
2
0
0
0
4
4
4
1
1
1
0
0
0
0
0
0
0
0
0
0
0
2
2
2
1
1
0
0
1
1
1
1
1
0
0
0
0
1
1
0
0
0
0
2
2
2
2
1
1
0
0
1
1
0
0
0
0
1
1
1
1
1
1
1
1
2
2
1
1
0
0
2
2
1
1
1
1
1
1
1
1
1
1
1
1
1
1
1
1
1
1
0
0
0
0
0
1
1
1
1
1
1
1
1
1
1
1
1
2
2
2
2
2
0
0
0
0
1
1
1
0
0
0
0
0
1
1
1
1
1
1
0
0
0
0
3
3
3
0
0
0
0
1
1
1
1
1
1
1
1
1
1
1
3
3
3
2
2
2
0
0
0
1
1
1
3
3
3
0
0
2
2
2
2
2
2
2
3
3
1
1
1
1
1
1
1
1
1
1
2
2
1
1
1
1
1
1
1
2
2
2
1
1
1
1
1
1
0
0
0
0
0
0
0
0
0
0
0
0
0
2
2
2
2
2
2
1
1
1
0
0
0
0
0
0
1
1
1
1
1
0
0
0
0
0
0
0
5
5
5
1
1
1
1
0
0
1
1
2
2
2
5
5
5
5
5
5
1
1
1
1
1
1
1
1
1
5
5
5
5
5
3
3
3
0
0
0
0
6
6
6
6
2
2
2
2
2
1
1
0
0
3
3
1
1
3
3
3
3
3
3
3
3
3
3
0
0
0
0
2
2
2
2
2
2
4
4
4
0
0
0
0
0
0
0
0
0
1
1
1
1
1
1
1
1
1
1
1
1
1
3
3
0
0
1
1
1
1
1
1
1
1
0
0
2
2
0
0
0
0
0
2
2
0
0
0
0
0
2
2
3
3
1
1
1
1
1
1
1
1
1
1
1
1
1
2
2
2
0
0
0
0
0
0
0
0
0
0
0
0
0
0
0
0
0
4
4
0
0
0
3
3
3
0
0
0
1
1
4
4
4
4
4
4
0
0
1
1
1
1
1
1
1
0
0
0
0
1
1
2
2
2
1
1
1
1
1
1
1
1
1
1
1
1
1
1
1
1
1
1
2
2
1
1
2
2
2
0
0
0
0
0
3
3
1
1
1
0
0
0
1
1
1
1
3
3
3
3
3
2
2
2
2
0
0
0
0
0
0
0
0
0
0
0
0
2
2
2
1
1
4
4
0
0
0
0
0
1
1
1
1
1
1
1
1
1
1
1
1
1
4
4
4
4
4
4
1
1
0
0
0
0
0
0
0
1
1
1
2
2
2
4
4
1
1
1
1
1
1
1
1
1
1
1
1
0
0
0
0
0
0
0
0
0
0
0
0
0
2
2
3
3
0
0
1
1
1
1
1
0
0
0
1
1
1
4
4
4
0
0
2
2
2
0
0
1
1
1
1
1
1
1
1
1
1
1
0
0
0
0
0
0
0
0
0
0
0
0
0
1
1
0
0
0
0
0
2
2
2
2
0
0
0
1
1
1
1
2
2
2
2
2
2
0
0
0
2
2
1
1
1
0
0
0
0
0
2
2
2
0
0
0
0
0
0
0
0
0
0
0
0
0
0
0
1
1
0
0
0
0
0
0
4
4
4
4
4
0
0
0
0
0
0
0
0
0
0
0
0
0
0
0
0
0
8
8
8
8
8
1
1
0
0
0
2
2
2
2
2
3
3
3
3
1
1
0
0
0
0
1
1
1
1
1
0
0
0
0
0
0
0
0
1
1
0
0
0
2
2
1
1
0
0
0
0
0
0
0
1
1
1
1
1
1
1
3
3
0
0
1
1
1
1
1
1
1
0
0
2
2
2
2
2
2
2
0
0
2
2
2
2
2
2
2
2
0
0
0
0
0
2
2
1
1
1
1
0
0
0
0
0
0
0
0
0
0
0
0
0
0
1
1
1
1
1
0
0
0
0
0
0
0
0
0
0
0
0
0
0
0
0
1
1
1
1
1
1
1
1
1
0
0
0
4
4
4
4
2
2
2
2
3
3
0
0
0
0
0
0
1
1
1
4
4
4
4
1
1
2
2
1
1
1
1
1
1
1
1
1
0
0
1
1
1
1
0
0
0
0
0
2
2
0
0
0
0
0
2
2
2
2
2
2
8
8
8
8
2
2
2
2
1
1
0
0
0
0
2
2
1
1
1
1
2
2
2
0
0
3
3
3
0
0
0
1
1
1
1
0
0
0
0
0
0
1
1
1
2
2
2
1
1
1
1
1
1
1
1
2
2
2
2
2
1
1
1
1
1
1
1
1
0
0
0
0
1
1
2
2
0
0
1
1
1
1
1
1
0
0
0
0
0
0
0
1
1
1
0
0
0
0
0
0
0
0
3
3
0
0
0
1
1
1
1
3
3
3
3
3
3
3
3
3
0
0
0
1
1
1
1
2
2
2
2
2
2
1
1
1
1
1
1
1
1
1
3
3
0
0
0
0
0
0
2
2
0
0
0
2
2
2
2
1
1
0
0
1
1
1
1
0
0
2
2
2
2
2
0
0
0
1
1
3
3
1
1
0
0
0
0
0
0
1
1
1
1
1
1
1
1
1
1
1
1
2
2
2
1
1
1
1
1
1
0
0
0
1
1
1
0
0
0
0
0
0
0
0
0
0
1
1
1
0
0
0
0
0
0
3
3
3
3
1
1
1
1
1
1
1
1
1
1
1
1
1
1
1
1
0
0
0
0
0
0
1
1
1
2
2
2
2
2
0
0
0
0
0
0
0
2
2
1
1
1
1
2
2
2
2
1
1
1
1
1
1
1
1
0
0
0
1
1
1
1
3
3
3
0
0
0
1
1
0
0
0
0
0
0
1
1
0
0
0
0
2
2
2
0
0
2
2
2
2
2
2
3
3
0
0
1
1
0
0
0
2
2
0
0
1
1
1
1
0
0
0
1
1
1
1
1
1
2
2
2
2
1
1
0
0
2
2
2
2
2
2
2
2
2
2
2
0
0
0
0
0
5
5
2
2
2
1
1
3
3
3
3
3
2
2
2
2
2
4
4
4
4
4
6
6
6
6
2
2
2
2
2
2
0
0
1
1
1
1
2
2
2
1
1
1
0
0
0
1
1
1
1
1
1
1
1
1
1
1
0
0
0
3
3
0
0
0
0
0
0
0
1
1
1
0
0
1
1
0
0
0
0
0
0
0
1
1
0
0
2
2
1
1
1
2
2
0
0
0
0
0
1
1
0
0
0
0
0
0
0
2
2
5
5
5
0
0
1
1
1
1
2
2
2
2
1
1
1
1
1
1
1
1
0
0
0
2
2
0
0
0
1
1
1
1
1
1
2
2
2
1
1
1
1
0
0
0
0
0
1
1
2
2
2
2
2
1
1
1
1
1
1
0
0
0
0
0
1
1
0
0
0
3
3
3
0
0
0
0
0
0
0
1
1
1
1
1
4
4
1
1
1
0
0
0
1
1
5
5
5
5
5
5
0
0
0
0
1
1
3
3
3
3
0
0
1
1
0
0
0
0
1
1
0
0
0
0
0
0
1
1
1
1
0
0
0
0
1
1
1
1
1
1
1
1
2
2
2
0
0
0
1
1
1
1
0
0
1
1
2
2
2
2
1
1
1
0
0
0
0
1
1
1
1
0
0
0
0
0
0
1
1
1
1
1
2
2
2
2
2
2
2
2
2
2
0
0
0
0
0
0
0
0
0
0
0
0
0
0
1
1
1
1
1
6
6
6
0
0
0
0
0
0
3
3
3
3
1
1
0
0
0
0
0
0
0
0
2
2
2
1
1
0
0
2
2
1
1
3
3
3
3
3
1
1
1
1
1
2
2
2
2
2
2
2
3
3
0
0
1
1
1
1
1
1
1
1
1
1
1
0
0
0
0
0
1
1
0
0
0
0
3
3
1
1
3
3
3
0
0
3
3
3
3
3
3
0
0
0
0
0
0
0
0
1
1
4
4
1
1
1
1
1
0
0
0
0
1
1
0
0
0
1
1
1
1
0
0
0
3
3
3
0
0
0
3
3
3
3
0
0
0
0
1
1
1
1
1
1
0
0
0
0
0
0
0
0
0
3
3
1
1
5
5
5
5
0
0
0
0
1
1
1
1
1
1
1
1
1
1
3
3
3
3
0
0
0
4
4
4
4
0
0
0
0
1
1
1
1
0
0
0
1
1
0
0
0
0
0
0
0
0
0
0
0
1
1
1
1
1
1
1
1
1
2
2
0
0
0
2
2
2
2
2
2
1
1
0
0
4
4
4
0
0
2
2
2
1
1
1
1
1
1
1
1
1
1
3
3
1
1
1
1
1
1
0
0
1
1
1
1
1
1
1
1
1
1
1
1
1
2
2
2
2
2
2
2
2
1
1
1
1
1
1
1
0
0
1
1
1
1
3
3
1
1
1
1
1
0
0
1
1
1
1
1
1
1
1
1
0
0
0
0
1
1
1
1
1
1
1
2
2
1
1
1
1
0
0
1
1
1
0
0
0
0
0
0
0
0
1
1
1
1
3
3
3
0
0
0
0
0
4
4
4
4
6
6
6
6
2
2
1
1
1
1
1
1
2
2
1
1
2
2
2
2
1
1
1
1
1
1
1
1
1
1
1
1
1
0
0
1
1
1
0
0
0
0
1
1
1
1
1
2
2
2
1
1
1
1
1
1
1
1
1
1
1
1
1
1
1
0
0
0
1
1
0
0
3
3
3
3
3
3
3
0
0
0
0
0
0
0
0
0
1
1
1
1
0
0
0
0
0
0
0
0
0
0
0
0
0
0
0
4
4
4
1
1
1
1
1
0
0
0
0
0
1
1
1
1
1
1
1
1
1
1
1
1
1
1
1
0
0
0
0
0
1
1
1
1
0
0
2
2
2
4
4
4
2
2
2
0
0
0
0
0
0
0
0
0
0
0
0
0
1
1
1
0
0
3
3
3
0
0
1
1
1
1
1
1
0
0
0
0
1
1
1
0
0
0
0
0
0
0
2
2
2
2
2
1
1
1
1
1
0
0
0
0
0
1
1
1
1
1
5
5
4
4
2
2
1
1
1
1
0
0
0
0
0
0
0
0
1
1
1
1
1
1
1
1
1
1
1
1
0
0
1
1
1
1
1
1
0
0
4
4
4
4
4
4
4
4
2
2
2
1
1
1
1
0
0
0
0
1
1
1
1
1
1
4
4
4
4
4
2
2
0
0
0
2
2
2
2
2
1
1
1
1
1
1
1
2
2
2
0
0
0
0
2
2
2
0
0
1
1
0
0
1
1
1
1
1
0
0
0
0
0
0
0
0
0
0
1
1
1
1
1
1
1
1
1
2
2
2
2
3
3
0
0
1
1
1
1
1
0
0
0
1
1
1
1
2
2
4
4
4
4
4
4
0
0
0
0
0
0
0
1
1
1
1
5
5
0
0
0
0
1
1
0
0
1
1
1
1
1
1
1
1
1
2
2
2
1
1
0
0
0
1
1
2
2
2
0
0
0
0
2
2
3
3
0
0
0
0
0
0
0
1
1
1
1
1
1
4
4
4
4
3
3
3
2
2
2
2
0
0
0
0
0
2
2
2
2
2
2
2
2
2
2
2
2
3
3
3
3
3
3
0
0
0
0
1
1
1
0
0
1
1
1
1
3
3
3
0
0
0
0
0
2
2
0
0
1
1
0
0
0
0
0
1
1
1
1
1
1
1
1
0
0
6
6
6
6
3
3
3
3
3
3
0
0
0
2
2
0
0
2
2
2
2
2
2
2
2
0
0
1
1
1
0
0
0
2
2
2
2
2
1
1
1
1
3
3
3
3
1
1
1
0
0
0
0
0
3
3
3
2
2
2
2
2
1
1
0
0
0
0
0
0
0
0
0
0
0
2
2
1
1
1
0
0
0
0
0
0
1
1
1
1
0
0
0
0
2
2
0
0
0
0
0
2
2
2
2
3
3
3
3
1
1
1
0
0
0
3
3
3
3
3
3
3
2
2
2
0
0
0
0
0
0
0
0
0
1
1
0
0
0
0
0
0
0
0
0
0
0
0
0
0
0
2
2
0
0
0
0
2
2
1
1
1
0
0
1
1
0
0
0
1
1
2
2
0
0
3
3
3
3
3
3
1
1
1
1
3
3
3
3
3
3
0
0
1
1
1
1
1
1
1
1
1
0
0
1
1
0
0
0
0
0
0
1
1
1
0
0
0
0
1
1
1
1
1
1
0
0
0
0
1
1
2
2
2
0
0
0
0
0
1
1
1
1
2
2
2
2
2
2
2
2
2
1
1
1
1
1
1
1
0
0
0
1
1
1
1
1
0
0
1
1
0
0
0
3
3
1
1
1
1
1
1
1
1
1
1
1
1
1
0
0
0
1
1
1
1
1
1
1
2
2
2
2
2
2
2
2
2
2
2
2
2
2
2
2
0
0
0
0
2
2
2
2
2
0
0
1
1
2
2
2
0
0
0
0
0
3
3
3
3
1
1
3
3
1
1
1
1
1
1
1
1
1
0
0
0
0
0
0
0
0
0
0
0
0
0
0
3
3
3
3
3
0
0
0
3
3
1
1
1
1
1
1
1
1
1
1
1
0
0
0
0
0
2
2
1
1
0
0
1
1
2
2
2
2
0
0
0
1
1
2
2
2
2
1
1
1
1
1
1
0
0
5
5
5
0
0
0
1
1
1
1
3
3
3
3
3
3
3
3
0
0
0
0
1
1
0
0
0
2
2
2
3
3
3
1
1
1
0
0
1
1
0
0
0
1
1
3
3
3
0
0
0
0
0
1
1
1
1
1
1
1
1
0
0
1
1
1
0
0
1
1
0
0
0
0
0
0
0
0
0
0
0
0
0
1
1
0
0
0
0
0
2
2
0
0
0
0
0
0
0
1
1
0
0
0
0
0
0
1
1
3
3
0
0
0
0
2
2
2
2
2
0
0
2
2
1
1
0
0
0
0
1
1
3
3
2
2
2
0
0
1
1
1
1
0
0
1
1
1
0
0
0
0
0
0
0
1
1
2
2
2
0
0
0
3
3
0
0
0
0
0
1
1
1
1
1
1
1
1
0
0
0
0
1
1
1
1
1
0
0
0
1
1
1
1
1
1
1
0
0
1
1
1
1
1
0
0
2
2
2
0
0
0
0
2
2
1
1
1
0
0
0
1
1
1
0
0
0
2
2
1
1
1
1
1
1
1
1
3
3
3
1
1
0
0
0
1
1
1
1
1
1
0
0
0
2
2
2
0
0
0
0
0
0
2
2
2
2
1
1
1
1
0
0
0
4
4
2
2
2
2
2
2
1
1
1
1
1
1
1
7
7
7
7
7
7
7
0
0
0
0
0
0
0
0
0
0
0
0
0
0
0
0
1
1
0
0
0
3
3
3
0
0
0
0
0
0
0
2
2
0
0
1
1
1
1
1
1
1
1
1
1
1
1
1
2
2
2
2
0
0
0
0
1
1
1
1
0
0
0
0
2
2
2
0
0
0
0
1
1
0
0
0
0
0
0
0
0
3
3
0
0
0
2
2
0
0
0
0
0
0
1
1
1
1
1
1
1
1
1
0
0
0
0
0
0
1
1
0
0
0
1
1
0
0
0
0
1
1
0
0
2
2
2
2
1
1
1
1
1
1
1
1
1
0
0
2
2
2
2
2
2
2
2
0
0
0
0
0
0
1
1
2
2
2
2
2
2
0
0
0
1
1
0
0
2
2
2
2
2
1
1
1
0
0
0
0
0
0
0
0
0
0
0
0
0
1
1
0
0
1
1
1
0
0
1
1
1
1
1
1
1
2
2
2
2
0
0
0
0
0
0
0
0
0
0
0
1
1
1
0
0
2
2
2
2
0
0
0
0
0
1
1
1
1
3
3
3
3
2
2
2
2
3
3
1
1
1
1
2
2
2
2
2
0
0
0
0
0
0
0
2
2
2
2
1
1
1
1
1
1
1
0
0
2
2
2
2
2
0
0
0
2
2
2
1
1
1
1
4
4
2
2
2
1
1
0
0
0
0
2
2
0
0
1
1
5
5
5
1
1
0
0
0
1
1
0
0
0
0
0
1
1
1
1
0
0
0
0
0
0
0
0
0
0
0
0
0
0
0
0
0
0
1
1
0
0
1
1
0
0
0
0
0
0
0
0
0
0
4
4
0
0
0
4
4
4
4
4
4
4
4
0
0
0
0
2
2
1
1
1
1
0
0
0
0
0
0
1
1
1
1
1
1
1
1
1
1
1
1
1
1
1
1
0
0
0
2
2
2
1
1
1
1
1
1
0
0
1
1
1
1
1
1
1
2
2
2
2
2
2
0
0
0
0
0
0
0
0
0
1
1
1
1
1
1
1
1
1
1
1
0
0
0
0
0
0
2
2
0
0
0
0
0
4
4
4
4
4
4
1
1
1
1
1
1
1
1
1
1
1
1
0
0
0
0
0
2
2
2
2
2
2
0
0
3
3
3
3
2
2
2
2
2
4
4
4
4
1
1
2
2
0
0
0
0
1
1
1
0
0
1
1
1
1
2
2
1
1
1
0
0
1
1
2
2
2
2
2
1
1
1
1
1
1
1
4
4
4
1
1
2
2
2
2
2
2
2
1
1
1
3
3
2
2
0
0
0
0
0
0
3
3
1
1
1
1
1
1
0
0
0
0
0
0
2
2
1
1
2
2
2
2
2
2
2
2
0
0
0
0
0
1
1
0
0
0
0
3
3
2
2
2
2
2
0
0
0
0
0
1
1
1
2
2
0
0
0
0
0
1
1
1
3
3
1
1
0
0
0
1
1
1
1
1
1
1
1
1
1
1
1
1
0
0
0
0
0
1
1
1
1
1
0
0
1
1
1
0
0
0
2
2
2
0
0
0
0
0
0
2
2
0
0
0
0
0
0
0
0
1
1
1
0
0
0
1
1
1
1
1
2
2
1
1
1
0
0
1
1
1
0
0
1
1
1
1
1
0
0
3
3
1
1
0
0
0
0
0
0
1
1
0
0
0
0
2
2
1
1
2
2
2
2
2
2
0
0
1
1
1
1
1
1
0
0
0
0
1
1
1
2
2
3
3
3
3
2
2
2
2
0
0
1
1
1
1
1
1
1
1
1
1
1
1
1
1
1
0
0
2
2
2
1
1
0
0
0
3
3
3
1
1
0
0
1
1
1
0
0
2
2
2
2
0
0
0
0
1
1
1
1
0
0
3
3
3
3
0
0
2
2
2
1
1
1
1
1
1
1
1
1
1
1
1
1
0
0
0
0
3
3
1
1
1
1
0
0
0
1
1
1
1
1
1
1
1
1
1
1
0
0
0
1
1
1
2
2
3
3
3
1
1
1
0
0
0
0
1
1
1
1
0
0
0
0
0
6
6
6
1
1
1
1
1
1
1
1
1
2
2
0
0
1
1
1
3
3
3
3
0
0
0
1
1
1
0
0
0
0
0
3
3
3
1
1
1
1
0
0
1
1
1
1
1
0
0
0
0
0
0
1
1
1
1
1
2
2
2
2
0
0
0
1
1
0
0
0
1
1
2
2
1
1
1
0
0
1
1
2
2
2
2
0
0
1
1
1
0
0
0
0
0
1
1
1
1
1
1
0
0
0
1
1
0
0
0
3
3
3
3
3
1
1
1
0
0
0
0
0
0
1
1
1
1
1
1
1
0
0
0
1
1
0
0
1
1
1
0
0
0
0
0
0
2
2
0
0
0
1
1
1
1
1
0
0
0
0
1
1
1
1
0
0
0
0
0
1
1
1
1
0
0
0
0
0
0
0
0
0
0
0
0
0
0
0
4
4
4
0
0
1
1
1
1
1
1
3
3
3
3
3
3
0
0
0
0
0
0
0
0
0
1
1
3
3
3
0
0
0
0
1
1
1
1
0
0
0
0
0
0
0
4
4
4
0
0
0
0
0
0
0
0
0
3
3
1
1
2
2
2
2
3
3
3
1
1
1
3
3
1
1
0
0
0
1
1
1
1
1
3
3
3
1
1
1
1
1
1
1
1
1
1
1
1
2
2
1
1
1
1
0
0
0
0
0
1
1
0
0
0
0
0
0
1
1
1
1
1
1
1
1
1
1
1
3
3
3
1
1
0
0
0
0
0
0
1
1
0
0
0
0
0
0
1
1
1
1
1
0
0
0
0
0
0
0
2
2
1
1
1
1
1
0
0
0
0
0
0
0
0
0
0
0
0
0
0
0
0
0
0
1
1
0
0
1
1
1
1
0
0
0
0
0
1
1
4
4
4
4
0
0
0
0
0
1
1
0
0
0
0
0
0
0
0
0
0
0
5
5
5
5
5
2
2
2
2
2
2
1
1
4
4
0
0
2
2
0
0
0
2
2
0
0
4
4
4
1
1
1
1
1
1
1
3
3
3
3
1
1
1
1
0
0
3
3
3
1
1
1
1
1
1
1
1
0
0
1
1
1
1
1
1
1
1
1
0
0
0
0
0
0
2
2
0
0
0
0
0
2
2
0
0
0
1
1
0
0
0
1
1
1
1
1
1
0
0
0
0
0
0
0
0
0
0
0
0
0
0
0
3
3
3
1
1
1
1
3
3
0
0
0
0
0
0
1
1
1
1
3
3
1
1
2
2
1
1
1
1
1
1
1
1
0
0
1
1
1
1
1
1
0
0
0
0
1
1
1
0
0
2
2
1
1
2
2
0
0
0
3
3
3
1
1
2
2
2
0
0
0
0
0
0
0
0
1
1
3
3
0
0
0
0
1
1
1
0
0
1
1
1
1
1
1
1
1
2
2
1
1
1
1
1
0
0
0
0
0
2
2
0
0
0
0
0
1
1
1
1
1
1
1
1
2
2
1
1
0
0
0
0
0
0
0
1
1
0
0
1
1
1
1
0
0
1
1
1
1
1
1
1
1
1
4
4
4
4
1
1
1
1
2
2
2
0
0
2
2
2
2
2
2
1
1
1
1
3
3
3
3
1
1
1
1
1
1
1
2
2
0
0
0
0
0
0
0
0
0
0
0
1
1
1
0
0
0
0
6
6
6
6
4
4
4
1
1
1
1
2
2
2
0
0
2
2
0
0
0
1
1
1
0
0
0
0
0
0
1
1
5
5
0
0
0
0
0
0
0
0
0
0
1
1
2
2
2
1
1
1
0
0
0
0
1
1
1
1
1
1
1
0
0
0
1
1
1
1
1
1
0
0
0
0
0
0
0
0
0
0
0
3
3
0
0
0
2
2
0
0
0
0
0
1
1
1
0
0
0
1
1
6
6
6
6
6
1
1
0
0
2
2
2
2
2
2
2
2
2
1
1
2
2
1
1
1
1
1
0
0
1
1
3
3
3
3
1
1
1
1
0
0
0
0
1
1
0
0
1
1
1
1
1
0
0
0
0
2
2
2
0
0
0
0
0
0
0
0
0
0
0
1
1
1
1
1
0
0
3
3
3
3
3
0
0
0
0
0
1
1
1
1
1
1
1
1
1
1
0
0
0
1
1
0
0
2
2
2
0
0
1
1
1
1
1
1
1
0
0
0
0
0
1
1
0
0
0
1
1
0
0
0
0
0
0
0
0
0
0
0
0
0
0
1
1
1
1
2
2
2
2
2
0
0
0
0
0
0
0
0
0
0
0
0
0
0
0
0
0
0
0
1
1
0
0
0
0
0
0
0
3
3
3
3
3
3
1
1
1
1
1
1
1
1
1
1
2
2
1
1
0
0
1
1
1
1
1
0
0
1
1
0
0
2
2
1
1
1
1
0
0
1
1
0
0
0
0
0
0
1
1
1
1
1
1
1
1
1
1
1
1
1
1
0
0
0
1
1
1
1
1
0
0
0
0
2
2
1
1
1
1
0
0
0
0
0
1
1
1
1
1
1
0
0
1
1
1
1
1
0
0
1
1
1
2
2
0
0
0
0
1
1
1
1
1
1
0
0
0
0
0
2
2
0
0
2
2
1
1
1
1
1
1
1
0
0
0
0
0
0
0
0
0
1
1
1
0
0
0
0
1
1
1
1
0
0
2
2
2
2
2
1
1
2
2
1
1
1
1
1
1
1
1
1
1
1
1
1
0
0
1
1
1
1
0
0
0
0
1
1
1
1
1
0
0
1
1
1
1
1
2
2
2
1
1
1
0
0
0
0
0
0
0
0
0
1
1
1
0
0
1
1
1
1
1
1
1
1
1
1
1
1
1
0
0
1
1
1
0
0
0
0
0
0
0
0
0
0
3
3
1
1
1
0
0
0
0
0
0
0
0
1
1
1
1
0
0
2
2
2
2
3
3
3
3
3
3
3
3
2
2
1
1
1
1
1
0
0
1
1
1
1
1
1
3
3
0
0
3
3
0
0
0
0
0
0
0
0
1
1
1
0
0
0
3
3
3
3
0
0
0
0
0
3
3
3
3
3
1
1
1
1
1
0
0
0
0
0
0
0
0
0
0
0
2
2
2
2
2
2
0
0
2
2
2
1
1
1
1
1
0
0
0
1
1
1
1
1
1
2
2
2
0
0
2
2
2
1
1
2
2
2
2
1
1
1
1
0
0
1
1
1
0
0
1
1
1
1
1
1
1
0
0
0
2
2
0
0
0
0
2
2
2
2
2
2
2
2
2
1
1
1
0
0
0
0
1
1
1
1
1
1
1
1
1
1
1
1
1
1
1
1
1
1
1
0
0
0
0
0
0
0
0
0
0
0
1
1
0
0
1
1
1
1
1
1
1
1
1
1
2
2
2
1
1
1
1
1
1
1
1
2
2
2
2
0
0
0
0
0
0
0
0
0
0
0
0
0
0
0
0
0
0
0
0
0
0
0
0
0
0
2
2
1
1
1
1
1
2
2
2
0
0
1
1
1
1
1
1
4
4
1
1
1
1
1
1
1
1
1
1
1
1
1
1
0
0
1
1
1
1
1
1
1
1
1
1
0
0
0
0
0
0
0
0
0
1
1
1
1
1
1
1
1
0
0
0
3
3
1
1
1
1
1
1
1
1
1
1
1
1
1
2
2
2
2
2
0
0
2
2
1
1
1
1
1
1
1
0
0
0
0
0
2
2
0
0
0
1
1
1
1
0
0
0
0
0
2
2
2
0
0
0
1
1
5
5
5
5
1
1
1
1
0
0
0
0
0
0
0
0
0
0
0
0
0
0
2
2
0
0
0
0
0
0
1
1
1
2
2
2
1
1
1
1
1
1
1
1
1
1
0
0
2
2
2
0
0
3
3
3
3
3
3
3
0
0
0
0
0
0
0
0
0
0
0
0
5
5
0
0
0
1
1
1
2
2
2
0
0
1
1
0
0
0
0
2
2
0
0
0
0
0
0
0
0
0
0
1
1
1
1
1
0
0
1
1
0
0
0
0
3
3
3
2
2
1
1
1
1
1
1
0
0
1
1
0
0
0
5
5
5
0
0
0
0
3
3
3
3
3
3
3
3
3
0
0
0
0
0
1
1
1
1
1
1
0
0
0
1
1
1
1
1
2
2
5
5
5
0
0
0
0
0
0
0
0
1
1
1
1
1
1
2
2
1
1
1
1
0
0
1
1
0
0
0
0
0
0
0
0
0
0
0
1
1
1
4
4
0
0
1
1
2
2
0
0
1
1
2
2
2
2
2
0
0
0
1
1
1
1
1
1
1
1
0
0
1
1
1
1
2
2
0
0
0
0
1
1
1
1
1
2
2
2
2
2
1
1
1
1
1
0
0
0
0
0
0
0
1
1
2
2
2
0
0
3
3
3
3
3
3
3
0
0
0
0
1
1
0
0
0
0
4
4
4
1
1
0
0
0
0
0
0
1
1
1
1
1
1
1
1
2
2
1
1
0
0
0
0
1
1
1
1
1
1
1
1
1
2
2
1
1
2
2
0
0
0
0
1
1
0
0
0
1
1
0
0
0
0
0
2
2
2
2
2
1
1
2
2
0
0
0
0
0
1
1
1
1
0
0
0
0
0
0
0
0
0
0
0
0
0
0
0
0
0
0
0
2
2
2
2
2
0
0
0
0
0
1
1
0
0
0
0
0
0
0
0
0
0
0
0
0
1
1
1
1
1
1
1
1
1
1
0
0
0
0
0
0
0
0
0
1
1
0
0
1
1
1
0
0
1
1
0
0
0
0
0
1
1
1
1
1
0
0
1
1
0
0
0
2
2
2
2
2
2
2
2
1
1
0
0
1
1
1
1
2
2
2
2
2
1
1
1
1
1
1
1
1
1
1
1
1
0
0
0
0
0
0
1
1
1
1
0
0
0
0
0
2
2
1
1
0
0
0
0
0
0
1
1
0
0
0
0
0
1
1
1
4
4
4
1
1
1
1
1
1
1
0
0
2
2
2
2
2
2
2
1
1
1
1
1
0
0
1
1
1
1
1
5
5
5
5
5
4
4
4
4
4
0
0
0
0
0
2
2
2
2
2
2
2
3
3
3
3
3
3
3
3
0
0
1
1
1
1
3
3
3
1
1
1
0
0
1
1
1
0
0
2
2
2
2
2
2
2
0
0
0
1
1
1
0
0
0
1
1
1
1
0
0
0
0
0
0
0
0
0
0
0
0
0
1
1
1
0
0
1
1
1
1
1
3
3
3
3
3
1
1
1
1
1
2
2
2
2
2
1
1
1
0
0
0
0
0
0
1
1
1
1
1
1
1
1
1
1
2
2
0
0
1
1
1
0
0
0
1
1
1
1
1
2
2
2
0
0
0
0
0
0
0
0
0
0
0
0
2
2
0
0
0
0
1
1
1
1
1
0
0
0
0
6
6
1
1
0
0
0
0
2
2
0
0
1
1
0
0
0
0
0
0
0
1
1
1
0
0
1
1
1
1
1
1
1
1
2
2
2
1
1
1
1
1
1
1
3
3
3
0
0
3
3
3
3
0
0
0
0
0
0
0
1
1
1
1
1
1
1
1
1
0
0
3
3
3
3
3
3
3
0
0
1
1
1
1
1
1
1
1
1
0
0
0
0
0
2
2
2
2
2
2
0
0
2
2
0
0
0
0
0
1
1
3
3
0
0
1
1
1
1
1
1
0
0
0
1
1
1
1
1
1
1
1
1
1
1
1
1
0
0
0
1
1
1
0
0
0
0
0
0
0
0
1
1
1
1
1
0
0
0
0
0
2
2
0
0
0
0
0
0
0
1
1
1
1
1
1
1
1
1
1
0
0
0
0
0
1
1
1
1
1
1
0
0
0
0
1
1
0
0
0
0
0
2
2
0
0
0
0
0
0
0
0
0
0
1
1
0
0
0
0
0
0
0
1
1
2
2
3
3
3
3
0
0
0
0
0
0
0
0
0
1
1
1
0
0
0
2
2
0
0
0
0
0
1
1
1
1
1
1
1
0
0
0
0
3
3
1
1
1
1
0
0
1
1
1
2
2
2
2
1
1
8
8
1
1
0
0
0
0
0
0
0
0
0
0
0
1
1
0
0
0
0
0
2
2
2
2
1
1
1
1
1
1
1
0
0
3
3
3
3
0
0
1
1
1
1
1
1
1
1
1
1
1
0
0
0
2
2
1
1
1
1
0
0
0
0
1
1
1
1
1
1
1
1
1
1
1
0
0
1
1
1
0
0
0
0
0
0
0
0
0
0
0
0
2
2
2
2
2
2
2
2
0
0
0
5
5
0
0
0
1
1
0
0
3
3
3
3
3
0
0
0
1
1
0
0
0
2
2
2
2
2
1
1
1
1
0
0
0
1
1
1
1
1
2
2
2
2
2
2
2
1
1
1
1
1
1
1
1
1
1
1
1
1
1
0
0
0
0
0
0
0
0
0
2
2
2
2
2
2
2
2
2
1
1
1
0
0
0
0
0
0
0
0
0
0
1
1
2
2
2
2
0
0
1
1
0
0
0
0
0
2
2
1
1
1
1
1
1
0
0
1
1
1
0
0
0
0
5
5
5
0
0
0
0
1
1
1
1
1
1
1
1
1
1
2
2
2
0
0
0
1
1
0
0
1
1
1
0
0
0
0
0
0
1
1
0
0
0
0
0
0
0
0
0
1
1
1
1
1
1
1
0
0
0
3
3
3
3
3
1
1
0
0
1
1
0
0
0
1
1
6
6
0
0
1
1
1
1
3
3
3
1
1
4
4
4
4
2
2
2
2
1
1
1
1
1
2
2
2
2
1
1
4
4
4
0
0
0
0
0
0
0
2
2
2
2
1
1
1
1
0
0
1
1
1
0
0
0
0
0
0
1
1
1
1
1
1
1
1
1
1
1
0
0
0
0
1
1
1
1
0
0
0
0
0
0
0
3
3
1
1
0
0
3
3
5
5
5
5
0
0
0
0
0
0
0
0
1
1
1
1
1
1
1
3
3
0
0
1
1
0
0
0
0
0
0
0
0
0
0
0
1
1
1
1
1
1
0
0
0
0
1
1
1
1
1
1
1
3
3
3
3
1
1
1
0
0
0
2
2
2
2
2
0
0
0
1
1
0
0
1
1
1
1
1
0
0
1
1
1
1
1
0
0
0
0
0
0
0
0
0
0
1
1
0
0
0
0
0
0
0
0
1
1
1
1
1
1
1
0
0
0
0
0
0
0
0
0
0
0
0
0
0
0
0
1
1
1
1
1
3
3
0
0
0
1
1
2
2
0
0
1
1
0
0
0
0
0
0
2
2
2
1
1
0
0
0
3
3
3
3
3
2
2
0
0
0
4
4
4
4
4
1
1
1
1
0
0
0
2
2
4
4
1
1
0
0
0
0
0
0
4
4
1
1
0
0
2
2
0
0
1
1
0
0
2
2
0
0
1
1
1
1
0
0
0
2
2
2
0
0
0
0
0
0
3
3
3
3
0
0
0
0
0
0
0
0
0
0
1
1
1
1
1
1
3
3
0
0
0
0
1
1
0
0
0
0
0
0
0
0
0
0
1
1
1
1
1
0
0
0
0
0
0
1
1
1
5
5
0
0
0
0
2
2
2
2
1
1
1
0
0
1
1
1
1
1
3
3
3
3
3
1
1
1
1
1
1
1
1
1
1
1
0
0
6
6
6
6
6
0
0
0
0
1
1
1
0
0
0
0
0
0
1
1
0
0
0
0
0
1
1
2
2
2
1
1
1
1
1
3
3
3
0
0
0
1
1
1
1
1
1
0
0
3
3
1
1
1
1
1
1
1
1
1
1
1
1
1
1
0
0
0
0
0
0
0
0
0
0
0
0
0
1
1
1
0
0
0
0
1
1
1
1
0
0
0
0
0
0
0
0
0
0
3
3
1
1
1
1
1
1
1
1
1
2
2
2
1
1
1
1
0
0
0
0
0
0
0
0
0
1
1
1
1
1
3
3
2
2
0
0
1
1
1
1
1
0
0
0
0
0
2
2
2
2
2
5
5
5
1
1
0
0
0
2
2
2
0
0
0
0
0
0
0
0
0
0
0
0
0
1
1
0
0
0
1
1
1
1
1
1
1
0
0
1
1
1
1
0
0
1
1
1
0
0
0
0
0
1
1
1
0
0
2
2
2
0
0
0
0
0
1
1
1
0
0
0
0
0
0
0
1
1
1
1
3
3
1
1
1
1
1
1
0
0
1
1
1
1
1
0
0
0
0
0
0
0
0
1
1
1
0
0
0
0
5
5
5
5
5
5
1
1
0
0
0
0
0
1
1
1
1
1
1
1
1
1
0
0
0
0
0
0
0
0
0
0
3
3
3
3
0
0
0
0
0
1
1
0
0
0
0
0
0
0
0
1
1
1
0
0
1
1
1
1
1
1
1
2
2
3
3
3
3
3
3
3
0
0
1
1
1
1
1
1
0
0
1
1
1
1
1
1
1
1
1
1
0
0
0
0
0
0
3
3
3
0
0
0
0
0
0
0
1
1
1
1
1
1
0
0
0
1
1
1
0
0
4
4
4
4
4
4
0
0
0
0
0
2
2
2
0
0
1
1
1
1
1
1
1
1
1
1
1
2
2
1
1
1
1
1
1
1
1
1
0
0
1
1
1
1
1
0
0
0
0
0
0
1
1
1
1
1
1
0
0
1
1
1
1
3
3
1
1
1
1
2
2
1
1
1
0
0
1
1
1
0
0
0
0
0
0
1
1
2
2
2
1
1
0
0
0
0
0
3
3
0
0
0
1
1
1
1
1
1
0
0
0
0
0
1
1
1
1
3
3
1
1
1
1
1
1
0
0
2
2
0
0
0
0
0
1
1
2
2
1
1
1
1
1
0
0
1
1
1
1
1
1
0
0
0
0
2
2
2
2
1
1
1
1
1
0
0
0
0
0
0
1
1
3
3
3
3
3
0
0
0
0
0
1
1
1
0
0
0
0
1
1
1
1
1
1
0
0
0
1
1
1
1
1
0
0
0
0
3
3
0
0
0
0
0
0
0
0
1
1
1
0
0
1
1
1
1
1
1
0
0
0
0
0
1
1
1
1
1
0
0
5
5
5
5
0
0
0
0
0
0
0
0
0
0
0
0
0
2
2
2
2
2
2
1
1
1
0
0
0
0
0
0
0
1
1
1
0
0
0
0
0
0
2
2
0
0
0
0
0
2
2
1
1
0
0
0
1
1
1
2
2
0
0
1
1
0
0
2
2
2
1
1
1
1
1
1
1
1
1
1
1
2
2
2
1
1
1
1
1
1
0
0
1
1
1
1
1
1
4
4
4
4
4
0
0
0
0
0
2
2
2
2
0
0
0
2
2
2
2
1
1
1
0
0
0
0
0
0
0
1
1
1
1
0
0
2
2
0
0
0
0
2
2
2
3
3
3
2
2
2
1
1
1
0
0
0
4
4
4
4
3
3
3
3
3
1
1
2
2
0
0
0
0
3
3
1
1
1
1
1
1
1
0
0
0
0
0
1
1
1
1
1
1
1
1
0
0
3
3
3
3
0
0
3
3
1
1
0
0
0
2
2
2
0
0
0
1
1
1
1
1
1
1
5
5
0
0
0
0
0
0
2
2
2
2
1
1
1
1
0
0
1
1
1
1
1
1
1
0
0
0
0
0
0
1
1
1
1
2
2
1
1
1
1
1
1
1
4
4
2
2
2
2
2
2
0
0
0
1
1
1
1
1
1
1
1
1
1
1
0
0
1
1
1
1
0
0
0
0
0
0
0
0
0
0
0
1
1
0
0
0
1
1
0
0
0
1
1
0
0
0
0
2
2
1
1
3
3
3
3
0
0
0
0
2
2
1
1
1
1
0
0
0
0
0
1
1
1
1
1
1
2
2
0
0
0
0
0
1
1
0
0
0
3
3
2
2
1
1
1
3
3
1
1
1
1
0
0
1
1
0
0
0
2
2
0
0
1
1
0
0
1
1
1
1
1
0
0
2
2
1
1
1
0
0
1
1
1
1
0
0
0
0
0
0
0
1
1
1
1
1
1
0
0
0
0
0
0
0
0
3
3
3
3
3
3
3
0
0
0
0
0
1
1
1
1
0
0
0
0
1
1
1
1
1
1
1
1
1
0
0
0
0
1
1
1
0
0
0
0
2
2
1
1
1
1
1
1
0
0
0
0
0
1
1
2
2
2
0
0
1
1
1
1
1
1
1
1
3
3
3
3
3
3
3
3
1
1
1
1
0
0
0
1
1
1
1
1
0
0
0
0
0
0
1
1
1
1
1
1
1
0
0
1
1
1
1
2
2
2
0
0
1
1
1
0
0
0
0
0
0
1
1
1
1
1
1
1
1
1
1
1
1
1
1
0
0
0
0
0
0
0
0
1
1
0
0
1
1
1
0
0
0
0
0
0
2
2
2
2
2
2
2
1
1
1
1
1
1
1
1
0
0
0
0
1
1
2
2
2
2
0
0
0
0
0
0
0
0
0
1
1
1
1
1
1
1
1
1
1
1
1
0
0
0
0
0
0
0
0
0
1
1
3
3
0
0
0
0
0
0
0
0
0
0
0
2
2
2
2
2
2
2
4
4
1
1
1
1
1
0
0
0
1
1
1
0
0
0
1
1
1
1
1
0
0
1
1
1
0
0
0
1
1
0
0
0
0
2
2
2
2
2
1
1
3
3
3
3
0
0
0
0
0
0
0
0
0
2
2
2
2
2
2
2
2
0
0
0
0
0
1
1
0
0
0
0
0
0
1
1
1
1
0
0
0
1
1
0
0
0
1
1
0
0
1
1
1
1
1
1
2
2
0
0
1
1
4
4
4
2
2
2
2
2
2
0
0
0
0
1
1
0
0
0
0
0
0
1
1
1
1
1
2
2
1
1
1
1
1
1
0
0
0
0
0
0
0
1
1
1
1
2
2
5
5
5
0
0
0
0
0
1
1
1
1
1
1
1
1
1
1
1
6
6
0
0
0
0
0
4
4
1
1
0
0
0
0
0
0
0
0
0
0
1
1
1
1
1
1
1
2
2
2
2
1
1
1
1
1
1
1
1
0
0
0
1
1
1
1
1
1
9
9
9
9
0
0
0
0
0
0
0
4
4
4
4
4
1
1
0
0
0
1
1
2
2
2
2
2
0
0
0
0
0
1
1
1
1
1
1
1
1
1
0
0
0
1
1
1
1
1
1
5
5
5
5
1
1
0
0
1
1
1
1
1
1
1
0
0
0
0
0
1
1
1
0
0
1
1
1
1
0
0
0
0
0
0
0
0
0
0
0
0
0
4
4
4
4
0
0
3
3
3
0
0
1
1
3
3
3
0
0
0
0
2
2
2
2
2
2
0
0
0
0
0
0
0
0
0
0
0
1
1
5
5
1
1
1
1
1
1
0
0
1
1
1
0
0
1
1
1
1
0
0
0
0
0
0
0
0
0
0
0
0
0
0
0
0
0
5
5
5
0
0
1
1
0
0
1
1
1
1
1
0
0
1
1
1
1
1
1
1
0
0
0
1
1
1
1
1
2
2
2
2
2
0
0
0
1
1
0
0
0
0
0
0
2
2
0
0
1
1
1
1
1
0
0
0
1
1
1
1
1
1
1
0
0
2
2
0
0
3
3
1
1
1
1
1
1
0
0
0
0
0
0
1
1
1
1
2
2
2
2
0
0
1
1
0
0
0
0
0
0
0
0
0
0
1
1
4
4
4
4
1
1
1
1
1
1
1
1
0
0
0
0
0
0
2
2
2
2
2
2
0
0
0
0
1
1
1
1
1
1
1
1
1
1
1
2
2
1
1
1
1
0
0
0
0
1
1
0
0
1
1
2
2
2
2
2
2
1
1
1
1
1
0
0
0
3
3
1
1
1
1
1
1
1
1
1
1
1
1
0
0
0
0
0
0
3
3
3
3
1
1
1
0
0
0
0
1
1
0
0
0
0
0
0
1
1
1
1
1
0
0
0
1
1
1
1
1
1
0
0
0
0
0
0
1
1
1
2
2
2
0
0
0
0
0
0
0
0
0
1
1
0
0
0
1
1
1
1
1
1
1
1
0
0
0
0
1
1
1
1
2
2
0
0
0
0
2
2
0
0
1
1
1
1
5
5
5
0
0
0
0
0
0
0
2
2
2
2
0
0
0
0
0
0
0
0
1
1
1
1
1
1
1
0
0
0
0
2
2
2
2
2
2
2
2
2
0
0
0
0
0
0
3
3
3
1
1
1
0
0
0
0
0
0
0
1
1
1
1
0
0
1
1
0
0
3
3
3
0
0
0
0
0
1
1
1
1
1
1
1
1
2
2
0
0
0
0
0
0
2
2
2
1
1
0
0
0
0
0
0
3
3
3
3
3
3
3
3
2
2
2
2
2
1
1
1
0
0
0
1
1
1
1
1
0
0
1
1
1
1
1
1
1
1
1
1
1
1
2
2
2
2
0
0
0
2
2
2
2
2
2
2
2
2
2
1
1
5
5
5
5
4
4
4
0
0
0
0
0
1
1
1
1
0
0
0
0
1
1
0
0
0
1
1
1
2
2
0
0
0
1
1
0
0
0
0
1
1
1
1
3
3
3
3
2
2
2
2
0
0
1
1
2
2
2
0
0
0
0
2
2
2
2
2
2
2
1
1
1
1
1
1
2
2
1
1
1
1
1
0
0
0
0
0
0
0
0
0
0
0
0
0
0
0
0
0
0
0
0
0
0
0
1
1
1
1
1
0
0
0
0
0
0
0
0
0
0
0
0
0
3
3
0
0
0
5
5
0
0
1
1
1
1
0
0
0
0
0
2
2
1
1
1
1
0
0
3
3
3
3
1
1
1
1
6
6
6
6
3
3
3
3
3
1
1
1
1
2
2
2
2
0
0
3
3
3
0
0
0
0
0
0
0
0
0
1
1
1
0
0
0
1
1
3
3
3
0
0
0
0
0
0
1
1
1
0
0
0
1
1
1
1
0
0
2
2
0
0
0
0
0
0
0
0
1
1
1
3
3
1
1
1
1
3
3
5
5
0
0
0
0
1
1
0
0
0
0
0
0
0
0
1
1
1
1
1
2
2
2
2
2
7
7
7
7
7
7
7
0
0
0
0
0
0
0
0
0
0
1
1
1
6
6
3
3
3
1
1
1
0
0
2
2
0
0
0
0
0
0
0
0
1
1
3
3
3
3
3
0
0
0
1
1
0
0
0
0
0
0
2
2
1
1
1
2
2
2
0
0
0
0
0
0
1
1
0
0
1
1
2
2
2
3
3
3
1
1
0
0
0
0
0
0
0
0
0
0
1
1
0
0
1
1
1
0
0
0
0
0
0
0
0
0
1
1
1
2
2
2
0
0
1
1
0
0
0
0
0
0
0
3
3
0
0
0
2
2
1
1
1
0
0
1
1
0
0
1
1
1
1
1
1
0
0
0
1
1
2
2
2
2
2
2
2
2
0
0
3
3
1
1
1
1
1
1
1
1
1
1
1
1
1
1
4
4
0
0
1
1
0
0
0
1
1
0
0
1
1
2
2
0
0
1
1
1
1
0
0
0
0
0
0
0
0
0
0
0
0
0
1
1
1
1
1
1
1
1
0
0
0
0
0
0
0
1
1
0
0
2
2
2
0
0
0
0
0
0
1
1
1
1
1
1
4
4
1
1
1
1
1
1
1
1
2
2
2
2
2
2
2
2
2
2
0
0
0
0
0
0
0
2
2
0
0
0
0
0
0
0
0
0
0
0
0
0
0
1
1
1
1
1
0
0
2
2
0
0
0
0
0
0
0
0
3
3
3
3
3
2
2
2
1
1
1
1
0
0
3
3
3
3
1
1
0
0
1
1
1
1
1
1
0
0
0
1
1
1
1
0
0
0
0
0
0
0
0
0
0
1
1
1
1
1
1
0
0
0
0
0
0
0
0
0
0
0
0
0
0
0
0
0
1
1
1
1
1
1
2
2
0
0
1
1
1
3
3
3
1
1
0
0
0
0
0
0
1
1
0
0
0
0
1
1
1
2
2
2
2
2
0
0
0
0
1
1
1
0
0
1
1
1
0
0
0
0
0
0
0
1
1
1
1
1
0
0
0
2
2
2
2
2
0
0
0
0
0
3
3
2
2
2
2
2
1
1
1
1
4
4
2
2
1
1
1
1
1
1
1
1
4
4
1
1
1
3
3
3
3
2
2
1
1
1
1
0
0
0
0
0
0
0
1
1
1
1
1
1
1
1
1
1
0
0
0
1
1
0
0
0
1
1
0
0
0
0
0
0
0
0
0
0
0
0
2
2
2
2
0
0
0
0
0
3
3
3
3
3
1
1
0
0
0
1
1
1
0
0
0
0
0
0
0
0
0
0
0
0
0
0
0
0
2
2
2
0
0
1
1
0
0
0
1
1
3
3
3
3
1
1
1
0
0
1
1
1
0
0
1
1
0
0
0
0
1
1
1
1
1
1
3
3
2
2
0
0
0
1
1
0
0
0
1
1
1
1
1
0
0
1
1
3
3
3
3
0
0
1
1
0
0
0
0
0
0
0
0
0
0
0
0
0
0
1
1
1
0
0
0
0
0
4
4
4
4
4
3
3
1
1
1
1
1
1
1
1
1
1
1
1
1
1
1
1
1
0
0
0
0
0
0
0
0
0
0
0
0
0
0
1
1
1
1
1
0
0
0
0
0
0
0
0
2
2
2
1
1
1
0
0
0
0
0
0
0
0
0
0
0
0
0
0
0
0
0
0
0
0
0
1
1
1
1
0
0
0
0
0
0
2
2
0
0
0
0
0
0
1
1
0
0
1
1
1
1
0
0
0
0
0
1
1
1
1
1
1
1
1
1
1
1
0
0
0
0
0
0
0
0
0
0
0
0
0
0
0
1
1
1
1
1
1
1
1
0
0
1
1
0
0
0
0
0
0
0
0
0
0
1
1
2
2
2
2
2
1
1
1
1
1
1
0
0
0
0
0
0
0
0
0
0
0
0
0
0
0
1
1
1
1
0
0
0
2
2
2
1
1
1
1
0
0
0
0
0
0
0
4
4
0
0
0
1
1
1
1
1
0
0
0
0
0
0
0
0
0
0
0
0
0
0
0
0
0
2
2
0
0
2
2
0
0
0
0
0
0
0
1
1
0
0
0
0
1
1
1
0
0
0
0
1
1
1
1
1
0
0
0
0
0
0
0
0
0
0
0
0
0
1
1
1
0
0
1
1
0
0
0
0
0
0
0
1
1
1
0
0
0
0
0
0
0
0
2
2
2
2
0
0
0
0
1
1
0
0
2
2
2
1
1
2
2
2
2
0
0
1
1
0
0
1
1
0
0
1
1
5
5
0
0
0
0
0
0
0
0
0
0
0
0
1
1
1
0
0
0
0
1
1
4
4
4
4
1
1
1
1
0
0
0
0
2
2
0
0
1
1
0
0
0
0
0
0
0
0
0
0
0
2
2
2
2
2
2
0
0
0
0
0
0
0
0
0
0
2
2
2
2
1
1
4
4
4
4
4
1
1
1
0
0
1
1
1
1
0
0
0
0
0
0
0
1
1
0
0
0
0
1
1
1
1
0
0
