# Supplementary material for: A simple Bayesian estimate of direct RNAi gene regulation events from differential gene expression profiles
Source: BMC Genomics. 2011 May 20;12:250. doi: 10.1186/1471-2164-12-250 (PMC3128064; doi:10.1186/1471-2164-12-250)
Supplement: Additional file 3 — Processed Affymetrix datasets described in this report. [file 1471-2164-12-250-S3.ZIP]

Archive with 12 entries (12 files):
- mir26b.txt
- mir26b_scramble.txt
- mir30a.txt
- mir98.txt
- mir98_scramble.txt
- mir155.txt
- wang_24hr_scrambled.txt
- wang_results.txt
- BAHD1.txt
- FAM33A.txt
- FAM33B.txt
- k12.txt
