# Supplementary material for: A simple Bayesian estimate of direct RNAi gene regulation events from differential gene expression profiles
Source: BMC Genomics. 2011 May 20;12:250. doi: 10.1186/1471-2164-12-250 (PMC3128064; doi:10.1186/1471-2164-12-250)
Supplement: Additional file 3 — Processed Affymetrix datasets described in this report. [file 1471-2164-12-250-S3.ZIP › mir26b.txt]

ID	logFC	P.Value
1007_s_at	-0.040354107	0.632104438
1053_at	0.098058076	0.236852022
117_at	0.162912635	0.144318455
121_at	-0.073241953	0.360289257
1255_g_at	-0.058261265	0.493721409
1294_at	0.008161173	0.92210599
1316_at	0.038307839	0.614410109
1320_at	-0.109844764	0.125177122
1405_i_at	0.025230865	0.808834671
1431_at	0.079252159	0.309385513
1438_at	-0.077785714	0.427523362
1487_at	-0.160288361	0.049072247
1494_f_at	0.011803518	0.873109503
1598_g_at	-0.008848269	0.897269059
160020_at	-0.026602804	0.801427971
1729_at	-0.279794366	0.005933381
177_at	-0.62087006	6.22E-05
1773_at	0.027316264	0.679591446
179_at	0.010810401	0.900665284
1861_at	-0.077517319	0.38033313
200000_s_at	-0.010932169	0.87350597
200001_at	0.523607748	5.54E-05
200002_at	-0.032925277	0.617007168
200003_s_at	-0.190521439	0.014975548
200004_at	-0.348297423	0.000322284
200005_at	-0.355831183	0.000346853
200006_at	-0.156862577	0.036916665
200007_at	0.102566708	0.132538043
200008_s_at	0.157619875	0.042366692
200009_at	0.171882102	0.023923002
200010_at	0.062653817	0.33917744
200011_s_at	0.592687451	1.54E-05
200012_x_at	0.055328332	0.394903039
200013_at	0.070109407	0.303217693
200014_s_at	-0.015508689	0.849923261
200015_s_at	0.352450243	0.000371744
200016_x_at	0.145472963	0.040025215
200017_at	0.03475308	0.59951386
200018_at	0.027641461	0.659487751
200019_s_at	-0.392042766	0.00014769
200020_at	0.046071146	0.509510625
200021_at	0.149432066	0.055045618
200022_at	0.031486454	0.628668705
200023_s_at	-0.156848687	0.034960376
200024_at	-0.065937444	0.322754539
200025_s_at	-0.034056796	0.589157019
200026_at	0.0727268	0.285330184
200027_at	-0.090666916	0.251367145
200028_s_at	0.307750369	0.001631899
200029_at	-0.090964032	0.173932093
200030_s_at	-0.001477727	0.982771622
200031_s_at	0.027003129	0.667535168
200032_s_at	-0.073064151	0.283614849
200033_at	0.145392821	0.074519525
200034_s_at	-0.052968485	0.420772721
200035_at	0.176187494	0.109744361
200036_s_at	-0.091633303	0.187024678
200037_s_at	-0.046725996	0.529200586
200038_s_at	-0.031041617	0.630529768
200039_s_at	-0.470701853	3.42E-05
200040_at	0.154512654	0.033461821
200041_s_at	0.118241782	0.178609468
200042_at	-0.310118543	0.002477552
200043_at	-0.002798888	0.965987845
200044_at	0.106755862	0.130805972
200045_at	-0.329542447	0.000615965
200046_at	-0.046314379	0.611278168
200047_s_at	0.282189216	0.00373384
200048_s_at	-0.137321188	0.055360934
200049_at	0.130574766	0.155001798
200050_at	0.058871149	0.463495784
200051_at	-0.343974068	0.000306092
200052_s_at	0.019102834	0.78144113
200053_at	-0.002300524	0.972028893
200054_at	-0.375191253	0.000239685
200055_at	0.119798264	0.178434629
200056_s_at	0.93265499	1.03E-06
200057_s_at	0.165662901	0.024650649
200058_s_at	-0.174185744	0.034373096
200059_s_at	0.030605916	0.635382836
200060_s_at	0.163721873	0.04240442
200061_s_at	0.081294067	0.222555136
200062_s_at	-0.035676287	0.574289776
200063_s_at	0.079235935	0.276309796
200064_at	-0.400169459	0.000211619
200065_s_at	-0.133777197	0.070506501
200066_at	-0.070926362	0.427592935
200067_x_at	0.153836976	0.099579859
200068_s_at	0.828508756	3.81E-07
200069_at	0.016680459	0.851924065
200070_at	-0.303233529	0.016616774
200071_at	-0.667728077	3.04E-05
200072_s_at	-0.065705915	0.310315531
200073_s_at	0.228183851	0.022999
200074_s_at	-0.170755062	0.019762879
200075_s_at	0.10320642	0.190474897
200076_s_at	-0.250535348	0.005843334
200077_s_at	-0.084639943	0.197179606
200078_s_at	-0.010369767	0.87307799
200079_s_at	-0.42612233	6.01E-05
200080_s_at	0.447670055	5.41E-05
200081_s_at	-0.032464023	0.616757675
200082_s_at	-0.20920324	0.007620372
200083_at	0.23495836	0.005711107
200084_at	-0.02294369	0.7287109
200085_s_at	-0.244473863	0.005198094
200086_s_at	0.215685511	0.006349304
200087_s_at	0.355864068	0.000590464
200088_x_at	-0.065337046	0.312034273
200089_s_at	-0.246181633	0.004228813
200090_at	-0.257229557	0.009182475
200091_s_at	0.126040017	0.111139004
200092_s_at	0.023829721	0.704834471
200093_s_at	0.166662483	0.037895147
200094_s_at	-0.335534563	0.000853579
200095_x_at	0.014867287	0.813390033
200096_s_at	0.028710384	0.732477882
200097_s_at	0.27823993	0.002640669
200098_s_at	0.044042353	0.497212418
200099_s_at	-0.016613224	0.805622704
200593_s_at	-0.077329817	0.276931237
200594_x_at	0.064340095	0.402616319
200595_s_at	-0.281736645	0.002238337
200596_s_at	-0.380669744	0.000621427
200597_at	-0.472333729	0.00035946
200598_s_at	0.087120014	0.235836227
200599_s_at	0.101655308	0.139442795
200600_at	0.194227404	0.019480084
200601_at	0.68508267	1.22E-05
200602_at	0.336844123	0.001088001
200603_at	0.447210056	0.000214456
200604_s_at	0.163187698	0.064985351
200605_s_at	0.523889691	5.01E-05
200606_at	-0.004696897	0.953622348
200607_s_at	0.227470161	0.013576099
200608_s_at	0.237401851	0.00773115
200609_s_at	0.322325161	0.000728428
200610_s_at	-0.107363077	0.132123321
200611_s_at	0.243607886	0.010245542
200612_s_at	-0.002662771	0.972522662
200613_at	-0.059825048	0.380794636
200614_at	-0.131493907	0.086220388
200615_s_at	-0.258688643	0.002603052
200616_s_at	0.115022305	0.158173047
200617_at	-0.243966034	0.053218331
200618_at	-0.232498566	0.010019623
200619_at	-0.426992577	7.35E-05
200620_at	0.556432251	1.47E-05
200621_at	0.131055473	0.077399152
200622_x_at	0.123391302	0.118684355
200623_s_at	0.611318067	0.000431166
200624_s_at	0.224824577	0.01143579
200625_s_at	-0.505769336	3.11E-05
200626_s_at	0.131456927	0.100823523
200627_at	-0.07233603	0.274298342
200628_s_at	-0.616563691	0.002305877
200629_at	-0.577362587	0.004358619
200630_x_at	-0.251139392	0.003879952
200631_s_at	-0.49219331	2.23E-05
200632_s_at	-0.527394951	0.004560266
200633_at	0.125191885	0.071654548
200634_at	-0.045784939	0.536974484
200635_s_at	0.051143185	0.522925252
200636_s_at	0.171645315	0.039845647
200637_s_at	-0.046078823	0.620021319
200638_s_at	-0.200609212	0.012969664
200639_s_at	0.053443956	0.429138184
200640_at	-0.027039193	0.683201413
200641_s_at	-0.291464508	0.002231847
200642_at	0.069689465	0.327548112
200643_at	0.206969872	0.010491202
200644_at	1.292297073	4.42E-08
200645_at	0.141113033	0.098267704
200646_s_at	0.299699766	0.00975339
200647_x_at	-0.561273786	1.69E-05
200648_s_at	-0.350774925	0.002105647
200649_at	0.30149764	0.007836178
200650_s_at	0.05884857	0.379331645
200651_at	-0.067081872	0.330532177
200652_at	0.138753741	0.063596285
200653_s_at	0.484461814	4.66E-05
200654_at	0.240930708	0.025183331
200655_s_at	0.58642615	6.15E-06
200656_s_at	0.309966776	0.0019835
200657_at	0.044810859	0.494009556
200658_s_at	-0.485463495	0.000945638
200659_s_at	-0.611315433	0.000253481
200660_at	0.037246835	0.622552599
200661_at	0.157976972	0.079610357
200662_s_at	-1.380528545	6.29E-08
200663_at	0.254399427	0.002286512
200664_s_at	0.200060036	0.062689433
200665_s_at	-0.233977655	0.01229744
200666_s_at	0.262910793	0.004510557
200667_at	0.212154751	0.019288332
200668_s_at	0.08161009	0.273257904
200669_s_at	0.013165419	0.849118502
200670_at	-0.320719133	0.012785234
200671_s_at	-0.083469582	0.228105154
200672_x_at	-0.070133441	0.305404092
200673_at	-0.241621543	0.005023243
200674_s_at	0.03234292	0.608292118
200675_at	0.155062579	0.053796246
200676_s_at	0.106394682	0.414481413
200677_at	-0.568064475	2.37E-05
200678_x_at	0.365110708	0.000832998
200679_x_at	0.0465842	0.529997505
200680_x_at	0.003687509	0.953503073
200681_at	0.262596173	0.003084522
200682_s_at	-0.096392349	0.195617099
200683_s_at	0.694189557	8.19E-06
200684_s_at	0.389447542	0.000472992
200685_at	0.34947309	0.027771753
200686_s_at	0.081399592	0.35512832
200687_s_at	-0.20406178	0.01069751
200688_at	-0.072092179	0.305904214
200689_x_at	-0.065520173	0.329923866
200690_at	-0.687056185	1.19E-05
200691_s_at	-0.836184843	1.21E-06
200692_s_at	-0.80097805	2.59E-06
200693_at	-0.018531193	0.77262587
200694_s_at	-0.198533161	0.010990792
200695_at	0.066059196	0.346447995
200696_s_at	0.53467796	5.77E-05
200697_at	0.199295917	0.016485363
200698_at	0.369980066	0.000342866
200699_at	0.028231242	0.694900133
200700_s_at	0.287052248	0.001963994
200701_at	0.928805662	1.37E-07
200702_s_at	-0.279990469	0.009653352
200703_at	0.170671814	0.036497
200704_at	0.065215379	0.400596195
200705_s_at	0.069406659	0.288437257
200706_s_at	-0.105475385	0.142053618
200707_at	0.346211064	0.008188655
200708_at	-0.418021302	9.13E-05
200709_at	-0.206656916	0.02090646
200710_at	0.407316454	0.000341369
200711_s_at	0.370443649	0.002532755
200712_s_at	0.303629681	0.002187782
200713_s_at	0.513160846	3.36E-05
200714_x_at	0.190642531	0.054708014
200715_x_at	-0.45857013	9.72E-05
200716_x_at	-0.070158027	0.282393861
200717_x_at	-0.034825914	0.583127391
200718_s_at	0.135646313	0.059114226
200719_at	0.168558597	0.056408763
200720_s_at	-0.224408389	0.011828891
200721_s_at	0.086822732	0.268847898
200722_s_at	-0.684615517	1.58E-06
200723_s_at	-0.525373947	1.61E-05
200724_at	-0.014192395	0.869719014
200725_x_at	-0.107019821	0.114188044
200726_at	-0.293249199	0.002860929
200727_s_at	-0.08071249	0.400884434
200728_at	0.052706956	0.473275373
200729_s_at	0.087197644	0.284803602
200730_s_at	-0.466529083	0.00014078
200731_s_at	-0.021858904	0.798275221
200732_s_at	-0.039370867	0.624603044
200733_s_at	-0.311575712	0.003607111
200734_s_at	0.047668986	0.575361753
200735_x_at	-0.09388531	0.156750776
200736_s_at	-0.007455894	0.906836572
200737_at	-0.117393706	0.133515327
200738_s_at	0.020639385	0.748215974
200739_s_at	0.369994534	0.000319191
200740_s_at	0.558379231	1.54E-05
200741_s_at	0.188383084	0.01413586
200742_s_at	0.544519319	4.58E-05
200743_s_at	0.442533079	6.00E-05
200744_s_at	-0.43965608	0.000114835
200745_s_at	-0.048118761	0.466896261
200746_s_at	-0.050299017	0.462363111
200747_s_at	0.204474203	0.016777538
200748_s_at	0.126156163	0.082423264
200749_at	0.310790737	0.00203242
200750_s_at	-0.355032573	0.000333696
200751_s_at	-0.013082957	0.858774539
200752_s_at	0.006706848	0.923699697
200753_x_at	0.138595452	0.099801264
200754_x_at	0.234178983	0.01716436
200755_s_at	0.394704794	0.000239506
200756_x_at	0.33758756	0.006740087
200757_s_at	0.328588427	0.001022352
200758_s_at	-0.03023405	0.715460091
200759_x_at	0.008121117	0.925741135
200760_s_at	-0.792613598	4.78E-06
200761_s_at	-0.689892809	8.71E-06
200762_at	0.450801545	0.000359946
200763_s_at	0.123788374	0.070838434
200764_s_at	0.119540101	0.080112239
200765_x_at	0.145369743	0.055099041
200766_at	-0.167014864	0.168157896
200767_s_at	-0.109304257	0.330503374
200768_s_at	0.037116723	0.57317239
200769_s_at	-0.063389738	0.456546442
200770_s_at	0.160264986	0.036623842
200771_at	0.109642742	0.126309389
200772_x_at	0.332727199	0.002295326
200773_x_at	0.25753578	0.002487176
200774_at	-0.089686567	0.207364333
200775_s_at	-0.002717436	0.96628793
200776_s_at	0.023785472	0.735142097
200777_s_at	0.116302686	0.093561578
200778_s_at	0.287242321	0.002441651
200779_at	-0.200319968	0.061229987
200780_x_at	0.268810781	0.00528062
200781_s_at	-0.010216908	0.872479453
200782_at	0.587144914	1.11E-05
200783_s_at	0.569597242	2.21E-05
200784_s_at	0.111072156	0.17698919
200785_s_at	0.4528243	0.009743011
200786_at	-0.406652656	0.00011272
200787_s_at	0.275119841	0.008926065
200788_s_at	0.407333192	0.000191482
200789_at	0.101532858	0.171912567
200790_at	0.089607318	0.204358483
200791_s_at	0.572171546	7.88E-06
200792_at	-0.183462112	0.015263106
200793_s_at	-0.131663945	0.06698058
200794_x_at	0.352739133	0.000417152
200795_at	-0.49178612	0.000213906
200796_s_at	-0.255414126	0.033709849
200797_s_at	-0.198050211	0.021352693
200798_x_at	-0.205670277	0.012482589
200799_at	1.725722237	0.000224704
200800_s_at	1.69393466	0.000348349
200801_x_at	-0.165906242	0.032080823
200802_at	-0.614746761	0.001956076
200803_s_at	0.30866973	0.000675128
200804_at	0.30880977	0.000824926
200805_at	0.140179305	0.061980789
200806_s_at	0.076140619	0.281164831
200807_s_at	0.041846176	0.517028587
200808_s_at	0.275830926	0.083984799
200809_x_at	-0.075512263	0.246500414
200810_s_at	0.492901063	0.001524998
200811_at	0.386125428	0.004464124
200812_at	-0.187351805	0.01267309
200813_s_at	0.377851246	0.000834097
200814_at	-0.180749089	0.019140496
200815_s_at	-0.054801216	0.407192127
200816_s_at	0.200506851	0.02975657
200817_x_at	0.015658751	0.812359032
200818_at	0.012787355	0.84132221
200819_s_at	-0.103526772	0.122054691
200820_at	-0.255534903	0.003816374
200821_at	0.686347928	1.08E-05
200822_x_at	0.233751868	0.006235135
200823_x_at	-0.092645774	0.168080074
200824_at	0.11644868	0.174297513
200825_s_at	0.538167826	4.90E-05
200826_at	-0.071371438	0.360936935
200827_at	0.060572346	0.397691575
200828_s_at	-0.045845784	0.554881531
200829_x_at	0.00493546	0.956580132
200830_at	0.030579096	0.651350664
200831_s_at	-0.459183127	0.000258399
200832_s_at	-0.030192861	0.64856051
200833_s_at	0.207632694	0.009589956
200834_s_at	-0.064349002	0.316094556
200835_s_at	-0.152909928	0.137762463
200836_s_at	0.019701267	0.8682521
200837_at	-0.173489358	0.036113376
200838_at	0.336397603	0.000479034
200839_s_at	0.371199474	0.000280491
200840_at	-0.43266644	0.000214313
200841_s_at	-0.485602718	0.004206101
200842_s_at	-0.370223016	0.005721314
200843_s_at	-0.30313966	0.018531078
200844_s_at	-0.32755421	0.000450119
200845_s_at	-0.638674681	5.97E-06
200846_s_at	-0.185670374	0.014209826
200847_s_at	0.649212185	2.20E-05
200848_at	-0.059075749	0.434969778
200849_s_at	-0.018765164	0.839145223
200850_s_at	-0.060661086	0.372199322
200851_s_at	-0.110218438	0.145832815
200852_x_at	0.118345711	0.216257838
200853_at	0.247241391	0.003619521
200854_at	0.127640652	0.10519079
200855_at	-0.057193492	0.386425218
200856_x_at	-0.09762205	0.194169113
200857_s_at	-0.011100604	0.861526008
200858_s_at	-0.057976946	0.371370953
200859_x_at	0.363482749	0.006112187
200860_s_at	-0.258817113	0.003537797
200861_at	0.144831572	0.089579285
200862_at	0.01898123	0.786296764
200863_s_at	-0.180449224	0.020760673
200864_s_at	0.24528671	0.032722464
200865_at	0.041728119	0.738284644
200866_s_at	0.188495867	0.042552288
200867_at	-0.114229651	0.168557469
200868_s_at	-0.41062837	0.000619218
200869_at	-0.008589311	0.890889535
200870_at	-0.279917355	0.002296017
200871_s_at	0.289433027	0.000991883
200872_at	0.349127181	0.000859913
200873_s_at	-0.087140276	0.210932381
200874_s_at	-0.437109251	0.000180755
200875_s_at	-0.154616272	0.040652683
200876_s_at	-0.256525766	0.005650115
200877_at	-0.122573049	0.08459285
200878_at	0.930149956	1.95E-07
200879_s_at	0.691316982	4.89E-05
200880_at	0.265866348	0.069556463
200881_s_at	0.202050915	0.149832938
200882_s_at	-0.019683668	0.764641964
200883_at	-0.229261695	0.007211856
200884_at	-0.242645802	0.00891525
200885_at	-0.236561154	0.005777665
200886_s_at	-0.296351058	0.006872358
200887_s_at	0.195123574	0.027012168
200888_s_at	0.126534486	0.077382514
200889_s_at	0.245549028	0.01286794
200890_s_at	0.603944148	0.000164039
200891_s_at	0.595293632	2.64E-05
200892_s_at	-0.000561761	0.994709023
200893_at	0.069520544	0.458694084
200894_s_at	0.086343066	0.354380163
200895_s_at	0.510258548	0.000296035
200896_x_at	-0.104620945	0.19594638
200897_s_at	-0.380589324	0.000173376
200898_s_at	-0.274353712	0.001989397
200899_s_at	-0.222527481	0.018306627
200900_s_at	0.35861409	0.000827828
200901_s_at	0.36194602	0.000214218
200902_at	0.101671135	0.259250591
200903_s_at	-0.20996019	0.049290729
200904_at	0.052784033	0.47275578
200905_x_at	0.309560297	0.003033903
200906_s_at	-0.413309328	0.000225328
200907_s_at	-0.340340002	0.000527165
200908_s_at	-0.043733409	0.704814028
200909_s_at	0.020411184	0.763719827
200910_at	-0.223120557	0.009019148
200911_s_at	1.173160878	2.65E-08
200912_s_at	0.125594558	0.086444772
200913_at	0.156441128	0.092949731
200914_x_at	0.114889656	0.135748239
200915_x_at	-0.109199665	0.114402356
200916_at	-0.165983946	0.093999828
200917_s_at	-0.506361635	0.000126888
200918_s_at	-0.347839691	0.000534643
200919_at	0.158986307	0.042832323
200920_s_at	-0.004253088	0.962478312
200921_s_at	0.003592985	0.975640092
200922_at	-0.004269428	0.965306339
200923_at	0.221980106	0.02074015
200924_s_at	-0.035985639	0.694292355
200925_at	0.057432687	0.393718966
200926_at	-0.004108332	0.947847766
200927_s_at	0.298124561	0.001140833
200928_s_at	0.283864666	0.070899821
200929_at	-0.131000803	0.186958333
200930_s_at	-0.185680848	0.227682199
200931_s_at	0.197635667	0.012625815
200932_s_at	-0.211658578	0.00681369
200933_x_at	0.023767619	0.715200351
200934_at	0.268112937	0.007453508
200935_at	0.133293931	0.414675224
200936_at	-0.165952618	0.024968395
200937_s_at	-0.029153135	0.658513205
200938_s_at	-0.028940081	0.716490857
200939_s_at	-0.024824812	0.784680877
200940_s_at	-0.021507768	0.792228536
200941_at	-0.103908377	0.339439051
200942_s_at	0.075430151	0.365677318
200943_at	0.043708525	0.501929893
200944_s_at	-0.012387374	0.873265346
200945_s_at	0.339397656	0.000570844
200946_x_at	-0.055217231	0.432642045
200947_s_at	-0.05247545	0.476703559
200948_at	-0.050094257	0.513032045
200949_x_at	0.058840335	0.37402204
200950_at	0.391457726	0.000119552
200951_s_at	-0.150270961	0.186442337
200952_s_at	0.209805266	0.012380166
200953_s_at	-0.10247733	0.285759784
200954_at	-0.108394564	0.192021621
200955_at	0.038980605	0.572219321
200956_s_at	-0.132134122	0.125544478
200957_s_at	-0.092416343	0.182345317
200958_s_at	0.113404382	0.142825541
200959_at	0.186471662	0.034853163
200960_x_at	0.318315747	0.000638121
200961_at	-0.158982621	0.069029334
200962_at	0.453223243	0.000183728
200963_x_at	0.033497845	0.599108961
200964_at	0.308458491	0.003682935
200965_s_at	-0.127671189	0.101686368
200966_x_at	-0.330247851	0.000597061
200967_at	0.237394332	0.003922849
200968_s_at	0.236576209	0.006780807
200969_at	0.914352191	2.05E-06
200970_s_at	0.514368558	5.37E-05
200971_s_at	-0.620815458	2.65E-06
200972_at	0.445766732	5.49E-05
200973_s_at	0.383138194	0.000940706
200974_at	0.869769347	1.49E-05
200975_at	0.563057518	4.90E-05
200976_s_at	-0.250213722	0.003809092
200977_s_at	-0.31201795	0.000878054
200978_at	0.202792274	0.00958165
200979_at	0.126040002	0.075679449
200980_s_at	-0.152585638	0.036335982
200981_x_at	0.263306612	0.004770925
200982_s_at	0.059683726	0.41546897
200983_x_at	-0.017644335	0.811492301
200984_s_at	-0.328188107	0.002550106
200985_s_at	-0.23441645	0.013432466
200986_at	0.332662258	0.005541939
200987_x_at	-0.264416699	0.00236712
200988_s_at	0.047076138	0.529185805
200989_at	0.352711057	0.001632524
200990_at	0.167759887	0.098274095
200991_s_at	-0.390116157	0.000205649
200992_at	-0.528008316	2.58E-05
200993_at	-0.395372901	0.000298496
200994_at	-0.234538187	0.008025203
200995_at	-0.344750993	0.000409333
200996_at	-0.16456558	0.049577843
200997_at	-0.112417151	0.104578522
200998_s_at	0.305331784	0.001427614
200999_s_at	0.315725887	0.002961196
201000_at	-0.278418774	0.09610278
201001_s_at	0.010498244	0.885894212
201002_s_at	-0.029607485	0.664716122
201003_x_at	-0.003230282	0.960998963
201004_at	0.199095427	0.01035709
201005_at	0.14381507	0.053098653
201006_at	0.17138389	0.086160605
201007_at	-0.166240754	0.029886652
201008_s_at	-0.010243642	0.952094033
201009_s_at	0.04446967	0.776337233
201010_s_at	0.127435029	0.475839499
201011_at	0.329379406	0.000597178
201012_at	-0.043807727	0.557476971
201013_s_at	0.018511376	0.778686354
201014_s_at	-0.321434235	0.001520771
201015_s_at	0.139063961	0.133828909
201016_at	0.315841292	0.004869106
201017_at	0.184671945	0.016211113
201018_at	-0.049722387	0.474989482
201019_s_at	0.180408684	0.025570107
201020_at	0.145602216	0.04301474
201021_s_at	0.160235061	0.060474038
201022_s_at	0.174592498	0.023305073
201023_at	0.147737205	0.06298972
201024_x_at	-0.087534594	0.294157786
201025_at	0.01123243	0.876826349
201026_at	-0.218245791	0.081030168
201027_s_at	-0.069614953	0.363741043
201028_s_at	0.520873239	3.35E-05
201029_s_at	0.496672671	8.46E-05
201030_x_at	-0.215958816	0.006776468
201031_s_at	0.037692696	0.580339232
201032_at	0.449275528	7.98E-05
201033_x_at	0.040778923	0.529245832
201034_at	0.21406625	0.013249805
201035_s_at	0.482027688	6.58E-05
201036_s_at	0.580576932	9.25E-06
201037_at	-0.058702005	0.41239722
201038_s_at	0.024766031	0.77357343
201039_s_at	-0.428833219	0.001160157
201040_at	0.214042067	0.013143035
201041_s_at	1.08195025	2.01E-07
201042_at	-0.022202409	0.790169324
201043_s_at	-0.542925829	5.79E-05
201044_x_at	0.987744359	1.62E-05
201045_s_at	0.010437356	0.920481801
201046_s_at	-0.205379698	0.050101744
201047_x_at	0.184787472	0.03383436
201048_x_at	0.039437794	0.629634046
201049_s_at	0.006674923	0.914819472
201050_at	0.28360357	0.029894077
201051_at	-0.195786438	0.017262688
201052_s_at	-0.221215877	0.016991771
201053_s_at	-0.132186329	0.151827218
201054_at	0.629938309	6.13E-06
201055_s_at	0.115400619	0.118397452
201056_at	0.222529979	0.02533073
201057_s_at	0.294424091	0.002191704
201058_s_at	0.277384033	0.006933755
201059_at	-0.135500825	0.132752906
201060_x_at	0.075519783	0.272883659
201061_s_at	0.146387461	0.038963672
201062_at	0.082208556	0.238818816
201063_at	-0.769286231	7.00E-07
201064_s_at	0.060196837	0.366704768
201065_s_at	0.134995724	0.063281942
201066_at	-0.187740396	0.022886847
201067_at	0.35620772	0.001395805
201068_s_at	-0.224471516	0.006746258
201069_at	-0.048442137	0.531330313
201070_x_at	-0.352475076	0.005115518
201071_x_at	-0.283280676	0.011396629
201072_s_at	-0.124080369	0.129628708
201073_s_at	-0.015302576	0.852432444
201074_at	0.102781697	0.181243482
201075_s_at	0.070255693	0.368080276
201076_at	0.684555172	6.47E-06
201077_s_at	0.339880572	0.000409709
201078_at	0.368568481	0.000242806
201079_at	-0.401602813	0.000274435
201080_at	-0.259276684	0.026114969
201081_s_at	-0.261764883	0.00655723
201082_s_at	-0.173700032	0.108089943
201083_s_at	0.283499417	0.01941201
201084_s_at	0.49802598	3.24E-05
201085_s_at	-0.075091268	0.38858385
201086_x_at	-0.140496097	0.113005503
201087_at	0.112460464	0.156779275
201088_at	-0.747829509	1.67E-05
201089_at	0.42903208	9.97E-05
201090_x_at	0.005596775	0.932701535
201091_s_at	-0.104464059	0.156648994
201092_at	0.389052053	0.00024586
201093_x_at	0.025417923	0.699073522
201094_at	0.031283329	0.623109097
201095_at	0.131817695	0.094581583
201096_s_at	0.248390834	0.005036454
201097_s_at	0.438591907	5.44E-05
201098_at	0.202449131	0.020053056
201099_at	-0.054502972	0.438678302
201100_s_at	0.01102324	0.868848158
201101_s_at	0.235784528	0.020064249
201102_s_at	0.399488085	0.000371283
201103_x_at	-0.019978143	0.760204962
201104_x_at	0.001119268	0.987141085
201105_at	0.222636575	0.008463789
201106_at	0.072807056	0.266807681
201107_s_at	0.086286001	0.405129625
201108_s_at	0.361163213	0.004703337
201109_s_at	0.390314081	0.004598087
201110_s_at	0.617782624	0.000701422
201111_at	0.012026354	0.883533446
201112_s_at	0.006114785	0.933343866
201113_at	-0.497582209	4.33E-05
201114_x_at	-0.29675417	0.001242829
201115_at	-0.113555572	0.121646162
201116_s_at	-0.1829797	0.069348831
201117_s_at	0.174178338	0.074100374
201118_at	0.046858827	0.531354853
201119_s_at	0.251602113	0.00502503
201120_s_at	0.151768027	0.076427262
201121_s_at	0.28661545	0.001555747
201122_x_at	-0.37273236	0.000220158
201123_s_at	-0.463498809	7.55E-05
201124_at	-0.344733794	0.007094497
201125_s_at	0.087609444	0.203576835
201126_s_at	0.158129838	0.050176118
201127_s_at	-0.280342092	0.00196784
201128_s_at	-0.204356227	0.012232561
201129_at	0.542756861	5.20E-05
201130_s_at	-0.102171738	0.337985537
201131_s_at	0.676197127	0.00606494
201132_at	0.125445486	0.078344905
201133_s_at	0.294924287	0.01659175
201134_x_at	0.103789171	0.15564223
201135_at	-0.278071718	0.001415902
201136_at	0.522821714	1.87E-05
201137_s_at	-0.200563606	0.023130965
201138_s_at	-0.058258003	0.536106406
201139_s_at	0.055459131	0.50020932
201140_s_at	-0.070267954	0.40908488
201141_at	0.401929266	0.001635406
201142_at	-2.324224168	5.52E-11
201143_s_at	-2.172405402	2.37E-09
201144_s_at	-0.983501726	9.69E-07
201145_at	-0.206758335	0.07394575
201146_at	0.334024868	0.004226784
201147_s_at	1.271456621	4.90E-08
201148_s_at	0.92281992	3.88E-07
201149_s_at	1.165194543	2.74E-06
201150_s_at	1.935443665	2.26E-09
201151_s_at	0.030200336	0.797922227
201152_s_at	0.087977325	0.22775679
201153_s_at	0.037364786	0.652539497
201154_x_at	-0.241460686	0.005086086
201155_s_at	-0.31928963	0.001718711
201156_s_at	-0.146228501	0.084423722
201157_s_at	-0.654425717	4.32E-06
201158_at	-0.231296992	0.011247733
201159_s_at	-0.120954626	0.267996744
201160_s_at	0.119668877	0.189557367
201161_s_at	0.138785003	0.057036329
201162_at	0.875668207	1.80E-06
201163_s_at	0.982032559	2.51E-07
201164_s_at	-0.055720125	0.413550183
201165_s_at	-0.122936603	0.192425141
201166_s_at	-0.114963638	0.125675069
201167_x_at	0.364532231	0.044306889
201168_x_at	0.667917557	0.000222861
201169_s_at	-0.105887123	0.310582741
201170_s_at	0.108348884	0.269794038
201171_at	-0.033453783	0.792670139
201172_x_at	0.074630183	0.307171485
201173_x_at	-0.244330175	0.010555254
201174_s_at	-0.222349414	0.028412911
201175_at	-0.375679784	0.000217004
201176_s_at	0.192060947	0.017653965
201177_s_at	-0.011056838	0.892321263
201178_at	0.431419285	0.000118547
201179_s_at	0.072434018	0.367887326
201180_s_at	0.153561221	0.042290111
201181_at	0.342879132	0.001243689
201182_s_at	-0.462461277	0.000150353
201183_s_at	-0.579017172	3.08E-05
201184_s_at	-0.507745938	4.89E-05
201185_at	0.623399053	0.000297577
201186_at	0.251752678	0.003781715
201187_s_at	-0.108559537	0.337397613
201188_s_at	-0.124320949	0.192905205
201189_s_at	-0.091409343	0.218694275
201190_s_at	0.435667215	0.001941778
201191_at	0.471029598	0.001154713
201192_s_at	-0.057711128	0.39979074
201193_at	-0.923790392	5.72E-07
201194_at	0.161528818	0.043038991
201195_s_at	-0.0249383	0.811005682
201196_s_at	0.026402785	0.817582487
201197_at	0.060795021	0.61934025
201198_s_at	-0.042025299	0.626653558
201199_s_at	-0.052526299	0.458639142
201200_at	0.880741282	2.33E-07
201201_at	-0.108816856	0.133077618
201202_at	0.196755457	0.026763798
201203_s_at	0.235424171	0.020645767
201204_s_at	0.685336623	1.42E-05
201205_at	0.068500668	0.503513603
201206_s_at	0.500044498	0.000496725
201207_at	0.693425278	3.23E-06
201208_s_at	0.328034446	0.000930359
201209_at	0.466945395	6.17E-05
201210_at	-0.078867997	0.285490895
201211_s_at	-0.173843822	0.10285779
201212_at	1.121401407	1.01E-06
201213_at	-0.104139677	0.316888795
201214_s_at	-0.130999055	0.124285262
201215_at	0.051953245	0.473124976
201216_at	0.189043835	0.018022842
201217_x_at	-0.119108673	0.084947015
201218_at	0.066310519	0.35202404
201219_at	0.298297519	0.004791346
201220_x_at	0.112412217	0.14654944
201221_s_at	-0.198965273	0.050883848
201222_s_at	-0.238564761	0.009330994
201223_s_at	-0.151682787	0.072728086
201224_s_at	0.11051696	0.334100158
201225_s_at	0.08107906	0.436047275
201226_at	0.161717861	0.032619133
201227_s_at	0.19335344	0.019551286
201228_s_at	-0.102701395	0.150364777
201229_s_at	-0.020281998	0.797613081
201230_s_at	-0.288253315	0.001505692
201231_s_at	-0.091461212	0.228527004
201232_s_at	-0.511484077	2.81E-05
201233_at	-0.542682183	4.05E-05
201234_at	-0.209596949	0.014891921
201235_s_at	0.858472708	5.56E-06
201236_s_at	1.198134701	7.74E-08
201237_at	-0.027743248	0.695058163
201238_s_at	-0.178112455	0.0406614
201239_s_at	0.11054436	0.183659876
201240_s_at	0.196012842	0.018075806
201241_at	-0.033503544	0.617284628
201242_s_at	0.173543604	0.03373525
201243_s_at	0.141367395	0.100653976
201244_s_at	0.193735407	0.017656559
201245_s_at	-0.239231054	0.005881404
201246_s_at	-0.049588797	0.582480274
201247_at	-0.456545619	0.000400734
201248_s_at	-0.233649379	0.011770247
201249_at	0.051930245	0.535326877
201250_s_at	0.430919363	0.000703643
201251_at	-0.081519465	0.427225903
201252_at	-0.435386186	0.000119256
201253_s_at	-0.261670631	0.002299149
201254_x_at	-0.022034622	0.73017109
201255_x_at	0.021494063	0.798607304
201256_at	0.16604228	0.03371097
201257_x_at	-0.042700579	0.505995247
201258_at	-0.081787179	0.211466684
201259_s_at	0.222364087	0.016659767
201260_s_at	0.366333569	0.002424455
201261_x_at	0.284344959	0.012532778
201262_s_at	-0.043415482	0.563880441
201263_at	-0.121645305	0.304722432
201264_at	0.033820806	0.626822619
201265_at	0.006382469	0.948784441
201266_at	0.755873594	9.83E-07
201267_s_at	0.064932653	0.323801951
201268_at	0.094305905	0.172005175
201269_s_at	-0.17358454	0.119156164
201270_x_at	-0.18244385	0.022426138
201271_s_at	0.205674976	0.014107615
201272_at	0.298008232	0.002587493
201273_s_at	0.149203667	0.044382128
201274_at	-0.470878672	0.000100937
201275_at	-0.726526067	5.45E-06
201276_at	0.116225193	0.120219688
201277_s_at	0.176564476	0.021264602
201278_at	0.893436933	4.35E-06
201279_s_at	0.742456336	3.38E-05
201280_s_at	0.894727428	1.21E-06
201281_at	-0.268942568	0.010087496
201282_at	-0.064801536	0.46935735
201283_s_at	0.083964408	0.490892543
201284_s_at	-0.449938343	0.000563958
201285_at	0.132521668	0.112022298
201286_at	0.422031196	0.000553311
201287_s_at	0.64731295	6.23E-06
201288_at	0.382038176	0.000761383
201289_at	0.948010669	3.35E-07
201290_at	0.203813696	0.012674899
201291_s_at	0.218494479	0.024191381
201292_at	0.195315479	0.022963974
201293_x_at	-0.015549973	0.803693635
201294_s_at	-0.424031693	0.000193896
201295_s_at	-0.30050526	0.04833932
201296_s_at	0.300684989	0.001791409
201297_s_at	0.41232453	0.001653381
201298_s_at	0.545124896	0.000113179
201299_s_at	-0.283711389	0.02715605
201300_s_at	0.006677541	0.94958965
201301_s_at	-0.173395698	0.026732381
201302_at	0.083496134	0.231495052
201303_at	0.640163478	3.53E-06
201304_at	0.403363059	0.000455744
201305_x_at	-0.216851598	0.007966147
201306_s_at	-0.22869926	0.006322911
201307_at	0.346492691	0.000942783
201308_s_at	0.017507627	0.820126651
201309_x_at	-0.283632507	0.008215475
201310_s_at	-0.141144212	0.137639653
201311_s_at	0.485660705	0.00033839
201312_s_at	0.685550895	8.74E-06
201313_at	0.039878463	0.646270742
201314_at	-0.156121612	0.111269769
201315_x_at	0.091900825	0.251393092
201316_at	-0.483312751	0.000393153
201317_s_at	-0.196669324	0.026542309
201318_s_at	0.159837712	0.063132158
201319_at	0.165638118	0.03903533
201320_at	0.128356691	0.150492644
201321_s_at	0.256234544	0.004277905
201322_at	-0.312316228	0.000887547
201323_at	-0.361899877	0.000830228
201324_at	-0.045603342	0.727155854
201325_s_at	-0.068820013	0.467245705
201326_at	-0.037520869	0.661570629
201327_s_at	-0.415874548	0.000537775
201328_at	-0.125402605	0.119767259
201329_s_at	-0.24353114	0.005366779
201330_at	-0.16248086	0.070638565
201331_s_at	-0.017051759	0.856271872
201332_s_at	-0.096014446	0.37952113
201333_s_at	-0.320143427	0.000761215
201334_s_at	0.165770624	0.038193277
201335_s_at	0.173100025	0.059353602
201336_at	0.561891688	2.16E-05
201337_s_at	0.587669115	1.67E-05
201338_x_at	-0.813366922	7.20E-07
201339_s_at	0.231300224	0.006258819
201340_s_at	0.124326198	0.223087265
201341_at	0.273644842	0.007047507
201342_at	-0.525093157	2.29E-05
201343_at	0.239288993	0.02093553
201344_at	-0.137035531	0.104739631
201345_s_at	-0.069742734	0.340219509
201346_at	0.155012441	0.042399866
201347_x_at	-0.1447922	0.063723276
201348_at	0.083479334	0.449886686
201349_at	-0.089095656	0.185671679
201350_at	-0.151747205	0.098780818
201351_s_at	-0.617405282	5.62E-06
201352_at	-0.749646946	8.69E-07
201353_s_at	0.082158781	0.277749641
201354_s_at	0.003791607	0.962890184
201355_s_at	0.017098344	0.847542333
201356_at	-0.064660705	0.350671109
201357_s_at	0.011756391	0.894632181
201358_s_at	0.357381331	0.001242354
201359_at	0.293992533	0.003001633
201360_at	0.757680792	5.80E-05
201361_at	0.331879458	0.000844697
201362_at	0.921093951	3.99E-07
201363_s_at	0.91628496	7.34E-07
201364_s_at	0.092895275	0.190098222
201365_at	0.189745223	0.019695099
201366_at	0.007375313	0.927663909
201367_s_at	-0.662639632	0.000488238
201368_at	-0.436938468	0.000547652
201369_s_at	-0.470770617	0.002242769
201370_s_at	0.742726214	8.36E-05
201371_s_at	0.543263787	0.001193469
201372_s_at	-0.112733902	0.19612835
201373_at	0.005536505	0.946316217
201374_x_at	0.105040753	0.208542963
201375_s_at	0.34926244	0.000414577
201376_s_at	0.061556579	0.346578698
201377_at	0.151362476	0.124301238
201378_s_at	0.099435438	0.180539045
201379_s_at	0.724152092	6.73E-07
201380_at	0.341876591	0.000532089
201381_x_at	0.020163416	0.773628884
201382_at	0.169022647	0.090567121
201383_s_at	-0.279991729	0.005314748
201384_s_at	-0.259442655	0.01506703
201385_at	0.000950423	0.990881242
201386_s_at	0.085849797	0.254107138
201387_s_at	0.053351145	0.499547466
201388_at	-0.52558259	6.33E-05
201389_at	-0.630516269	5.70E-05
201390_s_at	-0.093652874	0.180637836
201391_at	-0.795716463	1.01E-06
201392_s_at	0.345709832	0.00034865
201393_s_at	0.339688851	0.001101337
201394_s_at	0.07317645	0.288953637
201395_at	-0.067275082	0.325441956
201396_s_at	-0.081842257	0.223950307
201397_at	0.115670739	0.373430053
201398_s_at	0.068474046	0.325709254
201399_s_at	-0.146274843	0.073094057
201400_at	-0.370780058	0.00038455
201401_s_at	0.106221166	0.13808585
201402_at	-0.00142971	0.983413311
201403_s_at	0.323915243	0.00075947
201404_x_at	-0.33991591	0.046513538
201405_s_at	-0.270579252	0.003442117
201406_at	0.064537394	0.323962294
201407_s_at	0.086827266	0.316642203
201408_at	0.31676022	0.004497796
201409_s_at	0.015599752	0.857247332
201410_at	0.18267859	0.054143063
201411_s_at	0.310359198	0.007332695
201412_at	0.104788243	0.160057214
201413_at	0.363444785	0.000509426
201414_s_at	0.190953774	0.026140702
201415_at	0.011330505	0.862545027
201416_at	-0.084859823	0.291579813
201417_at	-0.138126265	0.103093737
201418_s_at	-0.055849616	0.434669687
201419_at	-0.216073528	0.02762929
201420_s_at	-0.174114371	0.028141754
201421_s_at	-0.147222836	0.059545922
201422_at	0.152662397	0.044464093
201423_s_at	0.935997907	1.02E-07
201424_s_at	1.099486757	2.74E-07
201425_at	0.112935565	0.2232619
201426_s_at	-0.059535163	0.409870193
201427_s_at	0.203892956	0.075845823
201428_at	0.020115763	0.791728807
201429_s_at	0.049832998	0.43627819
201430_s_at	-0.240603965	0.013991286
201431_s_at	-0.089023561	0.453374576
201432_at	0.194950486	0.019665691
201433_s_at	-0.124418979	0.072966297
201434_at	-0.246918614	0.035227461
201435_s_at	0.054240465	0.490380461
201436_at	-1.012182159	2.49E-06
201437_s_at	0.012888787	0.882452609
201438_at	-0.203145965	0.12049975
201439_at	0.341887794	0.017615244
201440_at	-0.292128457	0.020643878
201441_at	0.141268208	0.113643024
201442_s_at	-0.031106949	0.667448771
201443_s_at	0.129457404	0.08826701
201444_s_at	0.193239781	0.012284504
201445_at	0.060205104	0.499820021
201446_s_at	0.648745369	4.51E-06
201447_at	0.762772324	3.55E-06
201448_at	0.923684353	8.76E-07
201449_at	0.885684289	7.98E-06
201450_s_at	0.614877324	0.000164015
201451_x_at	0.241667626	0.01161633
201452_at	-0.405868426	0.000270358
201453_x_at	0.06154986	0.355438686
201454_s_at	0.342181041	0.001072246
201455_s_at	0.536270553	1.64E-05
201456_s_at	0.196764867	0.035380437
201457_x_at	-0.107588675	0.155684074
201458_s_at	0.286843826	0.004957628
201459_at	-0.699089596	2.10E-06
201460_at	0.388114729	0.00045554
201461_s_at	0.5252176	0.00019523
201462_at	0.074461628	0.409664019
201463_s_at	0.306862675	0.001028874
201464_x_at	-0.42455679	0.00080897
201465_s_at	-0.204163914	0.032813572
201466_s_at	-0.299677109	0.026494513
201467_s_at	0.056404401	0.448978507
201468_s_at	0.448225088	0.000166679
201469_s_at	-0.11892833	0.146070073
201470_at	0.175437426	0.019769022
201471_s_at	0.295426228	0.002295705
201472_at	0.407888591	0.000281892
201473_at	0.16538045	0.039465099
201474_s_at	-0.633069976	2.95E-05
201475_x_at	-0.565656932	0.002575929
201476_s_at	0.055232698	0.448800327
201477_s_at	0.077390927	0.326362322
201478_s_at	-0.358561297	0.000274313
201479_at	-0.327947137	0.000608495
201480_s_at	0.160086587	0.126037686
201481_s_at	0.012614614	0.8922173
201482_at	-0.043429449	0.622268993
201483_s_at	0.372280414	0.000499347
201484_at	0.538892314	9.91E-06
201485_s_at	-0.062907656	0.367612591
201486_at	0.025757518	0.740224606
201487_at	-0.168420082	0.033986521
201488_x_at	0.048346466	0.498342575
201489_at	-0.721128173	2.79E-05
201490_s_at	-0.861510988	2.97E-05
201491_at	-0.323236724	0.001193838
201492_s_at	0.073172836	0.259706847
201493_s_at	-0.044682918	0.561899616
201494_at	0.305580922	0.00280691
201495_x_at	0.031265996	0.640880769
201496_x_at	0.008139897	0.953949586
201497_x_at	-0.22638232	0.008582612
201498_at	0.306515904	0.015385164
201499_s_at	-0.11739116	0.158984094
201500_s_at	0.221135486	0.01108936
201501_s_at	-0.331059809	0.004829803
201502_s_at	0.297792034	0.003849148
201503_at	0.386905057	0.000508289
201504_s_at	-0.26184884	0.005030893
201505_at	0.122111467	0.152553759
201506_at	1.090697069	1.29E-07
201507_at	-0.326481129	0.000461898
201508_at	-0.202934771	0.057518629
201509_at	-0.40930817	9.36E-05
201510_at	0.168019217	0.053970758
201511_at	-0.306675846	0.001207942
201512_s_at	-0.304297752	0.000897286
201513_at	-0.550584256	0.000290869
201514_s_at	0.114326797	0.152542858
201515_s_at	-0.064018562	0.402256022
201516_at	-0.029994247	0.676326791
201517_at	-0.370920271	0.000686623
201518_at	0.147038806	0.044328794
201519_at	-0.065284106	0.373377674
201520_s_at	-0.540669703	7.99E-06
201521_s_at	-0.379822507	0.000623074
201522_x_at	-0.155849747	0.047965922
201523_x_at	0.069262641	0.487537652
201524_x_at	0.106277052	0.251290173
201525_at	-0.049739343	0.704155487
201526_at	0.163192391	0.058005939
201527_at	0.258211543	0.003423351
201528_at	0.920796946	3.10E-07
201529_s_at	0.837232756	2.40E-07
201530_x_at	-0.269513283	0.002006791
201531_at	0.483034336	0.000419582
201532_at	0.070450566	0.341070755
201533_at	0.121726355	0.099696061
201534_s_at	0.350834339	0.001172696
201535_at	0.372252807	0.003183029
201536_at	0.17015026	0.046084398
201537_s_at	-0.105874215	0.188305174
201538_s_at	-0.27565707	0.018583679
201539_s_at	0.489411049	0.008833141
201540_at	1.494228028	7.89E-06
201541_s_at	-0.237355653	0.007986091
201542_at	0.299840516	0.001412781
201543_s_at	-0.254099739	0.012533688
201544_x_at	0.37537079	0.000225941
201545_s_at	0.244754769	0.009592169
201546_at	-0.02491576	0.718046809
201547_at	-0.293650873	0.005716277
201548_s_at	-0.48855156	0.000309502
201549_x_at	-0.279241105	0.003974312
201550_x_at	-0.043060927	0.539282318
201551_s_at	0.106772847	0.163316047
201552_at	0.293662687	0.001329487
201553_s_at	0.248792661	0.002570651
201554_x_at	0.418663732	9.43E-05
201555_at	0.408094257	0.000183839
201556_s_at	-0.075992316	0.505370841
201557_at	-0.052544411	0.621994646
201558_at	-0.487877057	8.02E-05
201559_s_at	0.15934297	0.20633279
201560_at	0.207009013	0.042215143
201561_s_at	0.63544651	7.22E-06
201562_s_at	-0.875820244	3.60E-07
201563_at	-0.900226443	1.06E-07
201564_s_at	-0.033223729	0.763239071
201565_s_at	2.41506585	2.70E-10
201566_x_at	2.290521137	8.75E-11
201567_s_at	0.122973563	0.176337355
201568_at	0.144873167	0.051193315
201569_s_at	-0.076692049	0.288682122
201570_at	0.011072239	0.863454966
201571_s_at	0.339211353	0.001056361
201572_x_at	0.631513493	4.53E-06
201573_s_at	-0.287086005	0.002301204
201574_at	0.188363103	0.021197309
201575_at	-0.375124649	0.000497826
201576_s_at	0.625977199	1.06E-05
201577_at	-0.445811967	4.02E-05
201578_at	-0.434193274	0.000122964
201579_at	-0.01958472	0.815649559
201580_s_at	0.485264507	8.79E-05
201581_at	1.069769784	2.34E-06
201582_at	0.157815723	0.142218971
201583_s_at	0.155138649	0.061028365
201584_s_at	-0.265264369	0.008140049
201585_s_at	-0.059237458	0.425832805
201586_s_at	-0.462962395	0.000289393
201587_s_at	0.509201077	2.34E-05
201588_at	-0.162818591	0.02545207
201589_at	0.718832788	1.23E-06
201590_x_at	-0.13009052	0.092400579
201591_s_at	-0.011853401	0.892270217
201592_at	-0.21279024	0.007597179
201593_s_at	-0.694541928	1.95E-06
201594_s_at	-0.231359393	0.011666727
201595_s_at	-0.79993859	6.40E-07
201596_x_at	-0.099821537	0.148560539
201597_at	0.247790282	0.004363174
201598_s_at	0.108679395	0.138222756
201599_at	0.512499809	0.000195915
201600_at	-0.321438003	0.001138261
201601_x_at	0.37692542	0.00230191
201602_s_at	0.175735348	0.036682133
201603_at	0.029568952	0.729582842
201604_s_at	0.042528875	0.648535922
201605_x_at	0.441447103	0.000145497
201606_s_at	-0.516040354	3.80E-05
201607_at	-0.255976076	0.011348908
201608_s_at	-0.579374093	1.79E-05
201609_x_at	0.353947524	0.000490555
201610_at	0.175209378	0.022885534
201611_s_at	0.599023129	1.22E-05
201612_at	-0.288041127	0.010790537
201613_s_at	0.531506235	1.72E-05
201614_s_at	-0.320773071	0.001854691
201615_x_at	-0.068067238	0.548061995
201616_s_at	0.058850783	0.543403128
201617_x_at	0.200431084	0.053013129
201618_x_at	0.425686072	0.000564402
201619_at	-0.708347451	3.24E-06
201620_at	0.041402036	0.529481558
201621_at	0.359938103	0.005466976
201622_at	0.158909453	0.041019012
201623_s_at	-0.267538337	0.002862618
201624_at	-0.319864124	0.003743447
201625_s_at	-0.283696366	0.006777093
201626_at	0.651196641	0.001654218
201627_s_at	0.268645588	0.063340522
201628_s_at	0.31001672	0.003304167
201629_s_at	-0.067650592	0.405632569
201630_s_at	-0.085434326	0.204317397
201631_s_at	-0.538165657	4.77E-05
201632_at	-0.189116107	0.017212245
201633_s_at	-0.066612441	0.368199061
201634_s_at	0.030801216	0.702618989
201635_s_at	-0.520289778	0.00014459
201636_at	0.119728293	0.143378344
201637_s_at	-0.524704164	4.71E-05
201638_s_at	0.010695399	0.916036653
201639_s_at	-0.279891647	0.002638803
201640_x_at	-0.060689357	0.535169042
201641_at	-0.591137233	1.64E-05
201642_at	-0.137569923	0.057438628
201643_x_at	-0.073382005	0.294909493
201644_at	-0.597455949	1.69E-05
201645_at	0.299490636	0.014388689
201646_at	0.576273902	0.000100768
201647_s_at	0.368389446	0.00294731
201648_at	-0.129474176	0.081018447
201649_at	0.073935858	0.329361438
201650_at	0.237838868	0.04925542
201651_s_at	-0.070935743	0.303915278
201652_at	-0.104781607	0.169717506
201653_at	-0.19409572	0.022404662
201654_s_at	-0.03950925	0.736725751
201655_s_at	0.151226471	0.080372715
201656_at	0.048181201	0.547451861
201657_at	-0.408958995	0.000879044
201658_at	-1.024200096	2.74E-06
201659_s_at	-0.229584708	0.011805594
201660_at	-0.115538984	0.217395382
201661_s_at	0.092787874	0.398019487
201662_s_at	-0.444069828	0.000160437
201663_s_at	0.157219894	0.050621467
201664_at	0.342632864	0.001968059
201665_x_at	0.048852579	0.452647823
201666_at	0.786697376	2.93E-06
201667_at	-0.072670631	0.497522924
201668_x_at	-0.725011049	7.29E-05
201669_s_at	-0.446158823	0.000236819
201670_s_at	-0.614100003	1.58E-05
201671_x_at	0.150377121	0.061833058
201672_s_at	-0.089705596	0.184688983
201673_s_at	-0.027544588	0.756968894
201674_s_at	0.014746341	0.826751791
201675_at	0.037816537	0.632732206
201676_x_at	-0.037701094	0.581823379
201677_at	0.259138191	0.023808181
201678_s_at	-0.036724717	0.572753742
201679_at	0.014847856	0.865725756
201680_x_at	0.142505607	0.186383728
201681_s_at	-0.153282141	0.100337465
201682_at	-0.024671934	0.731819066
201683_x_at	-0.218278722	0.021172302
201684_s_at	-0.235451472	0.008240453
201685_s_at	0.397225115	0.00437642
201686_x_at	-0.469287082	0.001556269
201687_s_at	-0.642733523	1.77E-05
201688_s_at	-0.009462023	0.905532621
201689_s_at	0.081412181	0.33674547
201690_s_at	0.191761277	0.023512662
201691_s_at	0.201559478	0.091950774
201692_at	-0.227819083	0.009726617
201693_s_at	0.166557649	0.06117808
201694_s_at	0.278520904	0.00303473
201695_s_at	0.200147701	0.030157489
201696_at	-0.136153748	0.131269742
201697_s_at	0.332386875	0.00085736
201698_s_at	0.132048075	0.075791705
201699_at	-0.224358792	0.013653075
201700_at	0.67449078	1.45E-05
201701_s_at	-0.013369636	0.887036102
201702_s_at	0.171366967	0.079469066
201703_s_at	0.248178429	0.011791707
201704_at	0.188343814	0.021787576
201705_at	-1.135565599	1.33E-07
201706_s_at	-0.186898117	0.014395712
201707_at	0.050236395	0.50497292
201708_s_at	-0.923150194	1.74E-06
201709_s_at	-0.7690452	1.26E-06
201710_at	0.071184677	0.394538269
201711_x_at	-0.151658239	0.047944564
201712_s_at	0.162905059	0.046594059
201713_s_at	-0.182633759	0.060416994
201714_at	0.382806224	0.000261136
201715_s_at	0.125735108	0.104944788
201716_at	-0.185372654	0.013952126
201717_at	-0.377904799	0.000704389
201718_s_at	0.253981289	0.007254349
201719_s_at	0.177145531	0.034945172
201720_s_at	0.055335046	0.512455472
201721_s_at	0.138138683	0.1064859
201722_s_at	0.250236248	0.004671122
201723_s_at	0.207188231	0.021721772
201724_s_at	0.299916363	0.003433469
201725_at	-0.159171558	0.042810124
201726_at	0.503269265	3.36E-05
201727_s_at	0.135176472	0.069464209
201728_s_at	-0.116542273	0.100912582
201729_s_at	0.059073573	0.458437413
201730_s_at	0.19432077	0.019177881
201731_s_at	0.225657762	0.010354036
201732_s_at	0.137501892	0.099529692
201733_at	0.598322702	9.50E-05
201734_at	0.885904602	2.96E-06
201735_s_at	0.112235077	0.109395188
201736_s_at	-0.080010629	0.26660737
201737_s_at	0.42499997	0.000782554
201738_at	0.038299222	0.683112957
201739_at	0.467569421	5.23E-05
201740_at	-0.355179118	0.000297578
201741_x_at	0.140614163	0.121354652
201742_x_at	0.062405452	0.495483999
201743_at	-0.188105318	0.044068645
201744_s_at	0.062474216	0.505589586
201745_at	-0.239989285	0.009097867
201746_at	0.396556918	0.000624818
201747_s_at	-0.119882889	0.191098602
201748_s_at	-0.056024399	0.513021573
201749_at	0.398466354	0.00083891
201750_s_at	0.207268111	0.01480297
201751_at	0.757448513	3.19E-06
201752_s_at	0.234146201	0.013879495
201753_s_at	0.27955065	0.007813134
201754_at	-0.034967554	0.585544712
201755_at	0.407617331	0.000611268
201756_at	0.363391212	0.000653306
201757_at	0.213789977	0.012730703
201758_at	0.033374661	0.626108644
201759_at	-0.151072246	0.062849336
201760_s_at	0.006989019	0.933668991
201761_at	-0.312140407	0.028705166
201762_s_at	-0.397193466	0.000372754
201763_s_at	-0.219730283	0.006561967
201764_at	0.575125682	6.17E-06
201765_s_at	0.126691031	0.090610684
201766_at	-0.114162214	0.374861348
201767_s_at	-0.233330807	0.004088578
201768_s_at	-0.398770034	0.00036265
201769_at	-0.341961944	0.000652229
201770_at	0.268951987	0.002517407
201771_at	-0.602009793	7.44E-06
201772_at	-0.060368254	0.460666588
201773_at	-0.011314203	0.895064739
201774_s_at	0.389254761	0.000166867
201775_s_at	-0.470716354	0.000135352
201776_s_at	-0.545212315	6.51E-05
201777_s_at	-0.282083402	0.001853322
201778_s_at	-0.987976774	5.53E-06
201779_s_at	0.264881777	0.006690951
201780_s_at	0.285408332	0.007598971
201781_s_at	-0.24615117	0.005070253
201782_s_at	-0.250973197	0.002577229
201783_s_at	-0.040986222	0.587492483
201784_s_at	-0.084230288	0.265322634
201785_at	0.026087141	0.788015583
201786_s_at	-0.438544413	9.83E-05
201787_at	0.519398947	0.000627338
201788_at	-0.069801447	0.38767639
201789_at	-0.042045506	0.626044696
201790_s_at	-0.667569598	2.53E-05
201791_s_at	-0.609886481	0.00011287
201792_at	-0.105129085	0.393377457
201793_x_at	-0.111718861	0.289281121
201794_s_at	0.162595851	0.102886474
201795_at	0.247527559	0.006238766
201796_s_at	-0.28479982	0.003337199
201797_s_at	-0.451058616	0.001134323
201798_s_at	-0.273043182	0.002783704
201799_s_at	-0.124834821	0.125490805
201800_s_at	-0.041935183	0.542812738
201801_s_at	-0.314913843	0.001365463
201802_at	-0.236780128	0.029869636
201803_at	0.005601089	0.937612222
201804_x_at	0.064025848	0.390267052
201805_at	-0.936307489	1.26E-06
201806_s_at	-0.076158232	0.384785698
201807_at	0.009033904	0.909155876
201808_s_at	-0.244757401	0.047678906
201809_s_at	-0.219394057	0.028655304
201810_s_at	0.181756774	0.048468982
201811_x_at	0.228843817	0.019108084
201812_s_at	0.047125534	0.457026998
201813_s_at	-0.013682507	0.861136418
201814_at	-0.084893234	0.217006183
201815_s_at	-0.046123911	0.518015478
201816_s_at	-0.999253778	2.47E-07
201817_at	0.3966766	0.00035704
201818_at	0.717443763	9.38E-05
201819_at	-0.403472244	0.000468189
201820_at	-0.18794856	0.222471777
201821_s_at	-1.79533142	6.20E-08
201822_at	-1.289351073	1.16E-08
201823_s_at	-0.292874258	0.004260507
201824_at	-0.233807269	0.017929834
201825_s_at	0.02277732	0.735440917
201826_s_at	0.519977933	0.000110249
201827_at	0.08864082	0.340486694
201828_x_at	0.573748442	3.32E-05
201829_at	0.478301006	0.000686084
201830_s_at	0.293236552	0.002733942
201831_s_at	0.166501759	0.076370545
201832_s_at	0.176831477	0.043129687
201833_at	0.339529027	0.000641058
201834_at	-0.248158551	0.004638258
201835_s_at	-0.309356135	0.001954847
201836_s_at	-0.043953781	0.628291209
201837_s_at	-0.317248035	0.001842361
201838_s_at	-0.029037801	0.714150101
201839_s_at	0.007376437	0.908545573
201840_at	0.014737534	0.837053663
201841_s_at	-0.450072946	7.42E-05
201842_s_at	0.470855214	6.10E-05
201843_s_at	0.193238524	0.07152389
201844_s_at	-0.077641856	0.35521754
201845_s_at	-0.112585076	0.157513429
201846_s_at	-0.086894463	0.272765724
201847_at	0.271084755	0.007358362
201848_s_at	-0.095683013	0.402455308
201849_at	0.119621588	0.299084144
201850_at	-0.122256227	0.111087628
201851_at	0.103460648	0.157780876
201852_x_at	0.121570775	0.263901426
201853_s_at	0.109964121	0.218704175
201854_s_at	0.011766038	0.856868381
201855_s_at	0.321374022	0.00300364
201856_s_at	-0.013194493	0.861799375
201857_at	0.011772287	0.87421834
201858_s_at	0.373774842	0.04486315
201859_at	0.374664647	0.010763336
201860_s_at	0.246260331	0.009369294
201861_s_at	-0.304667598	0.000941242
201862_s_at	-0.349111644	0.001250223
201863_at	-0.223813142	0.028213511
201864_at	0.599204559	2.56E-05
201865_x_at	0.315203763	0.007906629
201866_s_at	0.256852725	0.010172754
201867_s_at	-0.118265105	0.140514727
201868_s_at	-0.322175083	0.000756657
201869_s_at	-0.160888915	0.053353555
201870_at	-0.081978294	0.272239494
201871_s_at	-0.436635744	0.000185177
201872_s_at	-1.461228778	2.27E-07
201873_s_at	-1.536076716	6.60E-09
201874_at	0.049504285	0.488002963
201875_s_at	0.089691716	0.228108518
201876_at	0.227374047	0.005618891
201877_s_at	-0.022746671	0.830644802
201878_at	-0.041819554	0.668385721
201879_at	0.239531208	0.041687539
201880_at	0.385320355	0.002574128
201881_s_at	-0.166153831	0.038241695
201882_x_at	-0.245848944	0.048231326
201883_s_at	-0.006408969	0.938306753
201884_at	0.091305515	0.189386401
201885_s_at	0.17386074	0.036361988
201886_at	0.216508957	0.012621321
201887_at	0.782428955	2.11E-06
201888_s_at	0.245898886	0.014969624
201889_at	1.530831169	3.29E-08
201890_at	1.621095866	5.50E-10
201891_s_at	0.414843399	0.000123841
201892_s_at	-0.051899626	0.473025626
201893_x_at	-0.239238556	0.134970497
201894_s_at	0.643742587	5.32E-06
201895_at	-0.034614353	0.599621067
201896_s_at	0.20959888	0.010648231
201897_s_at	-0.420056629	0.00012995
201898_s_at	0.251406817	0.00368688
201899_s_at	0.631199926	2.84E-06
201900_s_at	0.064465527	0.392899868
201901_s_at	0.26284128	0.005512671
201902_s_at	0.236358677	0.037293042
201903_at	-0.002808506	0.965839272
201904_s_at	0.188241391	0.020767315
201905_s_at	0.159275257	0.095574696
201906_s_at	0.00624186	0.935061155
201907_x_at	0.205379915	0.017088089
201908_at	1.489955727	9.16E-09
201909_at	-0.042797747	0.530108877
201910_at	0.530510624	0.000184573
201911_s_at	0.316128314	0.002857944
201912_s_at	-0.282570716	0.00224345
201913_s_at	-0.761450884	5.78E-06
201914_s_at	-0.12365011	0.137129873
201915_at	-0.022656994	0.776662058
201916_s_at	-0.09556929	0.264953471
201917_s_at	-0.288806213	0.004400845
201918_at	-0.278568835	0.00574031
201919_at	-0.321548703	0.001688676
201920_at	-0.272813354	0.005247736
201921_at	0.060359151	0.39164421
201922_at	-0.263716712	0.002528186
201923_at	-0.377399	0.00141499
201924_at	0.329505619	0.000582188
201925_s_at	0.405134078	0.000247475
201926_s_at	0.475209705	6.55E-05
201927_s_at	0.228744774	0.013268587
201928_at	0.373909585	0.001604265
201929_s_at	0.390350159	0.00037828
201930_at	0.244312339	0.008752788
201931_at	-0.043624776	0.520927687
201932_at	-0.062455377	0.431285048
201933_at	-0.053718933	0.528394397
201934_at	0.251715812	0.002587382
201935_s_at	-0.207522325	0.018543441
201936_s_at	-0.095028993	0.228853933
201937_s_at	-0.138156546	0.059936038
201938_at	0.553361506	2.86E-05
201939_at	-0.019918489	0.781420925
201940_at	0.319397906	0.005057085
201941_at	0.368179281	0.002461568
201942_s_at	0.255792734	0.015645834
201943_s_at	0.379481392	0.000561863
201944_at	0.642966071	2.09E-06
201945_at	0.335249234	0.003827265
201946_s_at	-0.010318247	0.9060366
201947_s_at	-0.007364946	0.916859734
201948_at	-0.257408133	0.027957609
201949_x_at	-0.067442559	0.324206397
201950_x_at	-0.132360217	0.087683182
201951_at	-0.1871938	0.057186398
201952_at	-0.245599162	0.012161202
201953_at	-0.299673897	0.001922245
201954_at	0.199429097	0.015994087
201955_at	0.030787916	0.728318475
201956_s_at	0.14627084	0.071047965
201957_at	0.226174377	0.057375222
201958_s_at	0.006614474	0.919675957
201959_s_at	0.181265906	0.109454375
201960_s_at	0.148598808	0.117203398
201961_s_at	-0.616107298	0.004608199
201962_s_at	-0.301514348	0.044834828
201963_at	-0.627187965	1.29E-05
201964_at	0.148644181	0.067295039
201965_s_at	-0.066272057	0.501341755
201966_at	-0.335090746	0.000739943
201967_at	0.118707226	0.196993881
201968_s_at	0.07324654	0.324211005
201969_at	0.311850919	0.00179859
201970_s_at	0.555911238	1.21E-05
201971_s_at	-0.626198802	0.000107854
201972_at	-0.56665385	0.000158239
201973_s_at	-0.040786716	0.558192258
201974_s_at	0.103630558	0.169500576
201975_at	0.325047486	0.002580535
201976_s_at	-0.359409904	0.000355626
201977_s_at	-0.084564837	0.276163612
201978_s_at	-0.05344007	0.537867127
201979_s_at	-0.340852463	0.00073817
201980_s_at	-0.191472571	0.035995937
201981_at	1.268382721	6.90E-08
201982_s_at	0.662358944	6.84E-06
201983_s_at	0.00320551	0.962597769
201984_s_at	-0.379875774	0.000496865
201985_at	-0.106552138	0.208218866
201986_at	0.030435613	0.712452879
201987_at	0.013902643	0.847975189
201988_s_at	-1.527329365	7.21E-08
201989_s_at	-1.485883708	1.21E-08
201990_s_at	-1.388172347	1.53E-07
201991_s_at	-0.08966443	0.222258185
201992_s_at	-0.368886092	0.000686492
201993_x_at	0.00019954	0.997710592
201994_at	-0.335044453	0.000880538
201995_at	0.368892598	0.000202997
201996_s_at	0.197141451	0.119711769
201997_s_at	0.091520684	0.263348018
201998_at	0.164536559	0.031578345
201999_s_at	0.285205303	0.001378715
202000_at	-0.219251644	0.0170715
202001_s_at	0.091639578	0.175115787
202002_at	-0.032189219	0.781398965
202003_s_at	0.122111523	0.137117864
202004_x_at	0.123252546	0.099896597
202005_at	0.086502901	0.305355296
202006_at	0.195084685	0.088421078
202007_at	-0.014357581	0.838381668
202008_s_at	-0.120798097	0.184854174
202009_at	-0.059702699	0.430957765
202010_s_at	-0.541594043	2.00E-05
202011_at	0.169790447	0.084035298
202012_s_at	0.575293304	9.39E-06
202013_s_at	0.626196496	1.99E-05
202014_at	-0.177238597	0.149947928
202015_x_at	0.297885175	0.007922116
202016_at	-0.030258132	0.70903041
202017_at	1.05035327	5.37E-08
202018_s_at	-0.087705899	0.355385771
202019_s_at	-0.344128666	0.004850068
202020_s_at	-0.146778877	0.083329597
202021_x_at	0.118481901	0.219561772
202022_at	-0.635829547	0.000122362
202023_at	0.262593402	0.047073345
202024_at	-0.62842916	3.60E-06
202025_x_at	-0.132074563	0.079794534
202026_at	0.131749261	0.069452164
202027_at	-0.684298562	6.08E-06
202028_s_at	-0.074843622	0.591732864
202029_x_at	-0.013095527	0.839007221
202030_at	-0.265543132	0.006792592
202031_s_at	-0.105683857	0.178254199
202032_s_at	0.400735101	0.000267377
202033_s_at	-0.452844912	7.98E-05
202034_x_at	-0.344742052	0.003148623
202035_s_at	-0.038203333	0.59679562
202036_s_at	-0.193250747	0.172540562
202037_s_at	-0.157670495	0.048214012
202038_at	-0.553223982	9.06E-05
202039_at	-0.371619218	0.005892278
202040_s_at	0.066591139	0.332520776
202041_s_at	-0.14021397	0.049666571
202042_at	-0.291065006	0.001953847
202043_s_at	0.355238808	0.000519161
202044_at	0.037164791	0.640617174
202045_s_at	-0.214516271	0.039644803
202046_s_at	-0.087157578	0.455043529
202047_s_at	0.74782336	7.19E-06
202048_s_at	0.988359068	4.02E-07
202049_s_at	-0.212491515	0.026976631
202050_s_at	-0.187824265	0.013383939
202051_s_at	-0.126849192	0.166480955
202052_s_at	-0.29874724	0.000865656
202053_s_at	-0.0776985	0.279785952
202054_s_at	0.024533043	0.719517291
202055_at	0.308459919	0.002140949
202056_at	0.464030437	0.002091534
202057_at	-0.344883582	0.018713221
202058_s_at	0.03358383	0.643257307
202059_s_at	0.351436461	0.000846517
202060_at	0.159653655	0.051185137
202061_s_at	-0.046596749	0.626309821
202062_s_at	-0.094424315	0.235627916
202063_s_at	-0.192330808	0.031706009
202064_s_at	-0.075949872	0.335194683
202065_s_at	-0.127590739	0.143030821
202066_at	0.169598643	0.053251216
202067_s_at	0.449176622	0.00250934
202068_s_at	0.529519458	0.000264342
202069_s_at	-0.033074565	0.662391461
202070_s_at	-0.097876221	0.172158795
202071_at	-0.025889842	0.710232817
202072_at	-0.014073785	0.866210781
202073_at	0.673048489	3.80E-05
202074_s_at	0.109688298	0.129158456
202075_s_at	0.077545487	0.339966447
202076_at	-0.411022927	0.001467524
202077_at	-0.250791398	0.005108542
202078_at	-0.108229551	0.184125873
202079_s_at	0.077912148	0.356067911
202080_s_at	-0.015280191	0.825255621
202081_at	-0.397287144	0.000260594
202082_s_at	0.176290692	0.041399966
202083_s_at	0.304238402	0.019076725
202084_s_at	0.285432262	0.003481381
202085_at	-0.706361914	2.40E-06
202086_at	0.158356816	0.163851674
202087_s_at	0.195801451	0.010734016
202088_at	0.183022024	0.033163993
202089_s_at	0.078050665	0.298749532
202090_s_at	-0.101238848	0.171296769
202091_at	0.444576955	0.004991743
202092_s_at	0.509413268	1.91E-05
202093_s_at	0.20068112	0.015691252
202094_at	-0.015081434	0.828994385
202095_s_at	-0.148595543	0.069206001
202096_s_at	-0.293254227	0.00136046
202097_at	-0.447767513	6.80E-05
202098_s_at	-0.179676632	0.035166918
202099_s_at	-0.040362036	0.690179509
202100_at	0.520912517	1.53E-05
202101_s_at	0.385818388	0.001631223
202102_s_at	0.059246514	0.573418558
202103_at	0.085653293	0.348076325
202104_s_at	-0.339547713	0.001292588
202105_at	-0.201343943	0.010099414
202106_at	-0.388455603	0.001124422
202107_s_at	-0.124777025	0.137907171
202108_at	-0.076542376	0.278084641
202109_at	-0.327721145	0.000733213
202110_at	0.225173796	0.009961232
202111_at	-0.302910111	0.011349021
202112_at	-0.135065282	0.180934138
202113_s_at	-0.183709248	0.052633856
202114_at	-0.148182428	0.080279185
202115_s_at	-0.738082633	9.80E-07
202116_at	-0.170143908	0.050861836
202117_at	0.061068961	0.427316425
202118_s_at	0.007593496	0.946576993
202119_s_at	0.005253221	0.944391597
202120_x_at	0.165213433	0.029088975
202121_s_at	-0.360823151	0.000232806
202122_s_at	-0.166422833	0.077518013
202123_s_at	0.112162954	0.256500215
202124_s_at	-0.225416706	0.122061736
202125_s_at	-0.521030167	0.000121278
202126_at	0.063710077	0.651860497
202127_at	0.284541424	0.004852648
202128_at	-0.24446151	0.008632449
202129_s_at	-0.520914933	0.00012715
202130_at	-0.457141029	0.000945326
202131_s_at	-0.32400192	0.015906621
202132_at	0.427875706	0.000887686
202133_at	0.802843872	5.57E-07
202134_s_at	0.236402423	0.014869829
202135_s_at	0.391872377	0.001370595
202136_at	0.397492245	0.001206891
202137_s_at	0.358885704	0.000744786
202138_x_at	-0.27371511	0.002356866
202139_at	0.349818248	0.000478985
202140_s_at	-0.326038891	0.000849635
202141_s_at	-0.922635658	5.13E-07
202142_at	-0.78718372	2.73E-06
202143_s_at	-0.809078825	4.90E-06
202144_s_at	-1.022631958	6.24E-08
202145_at	0.0682113	0.4705945
202146_at	-0.634737803	0.000207112
202147_s_at	-0.868114286	0.000116633
202148_s_at	-0.18076213	0.122512269
202149_at	0.061263679	0.555316358
202150_s_at	-0.074015915	0.467512495
202151_s_at	-0.032593506	0.654714658
202152_x_at	0.106856235	0.225931489
202153_s_at	0.424031057	0.000166783
202154_x_at	0.090479409	0.319989985
202155_s_at	0.28712836	0.004813268
202156_s_at	-0.043785703	0.520458359
202157_s_at	0.056226133	0.447588156
202158_s_at	0.064780028	0.414619759
202159_at	-0.42835875	0.000192636
202160_at	0.07324078	0.304151101
202161_at	0.097828902	0.413817211
202162_s_at	-0.040206833	0.551841034
202163_s_at	0.17280813	0.106283075
202164_s_at	0.106506039	0.185389748
202165_at	-0.6513292	7.00E-06
202166_s_at	-0.652537742	6.46E-06
202167_s_at	-0.56895807	1.17E-05
202168_at	-0.154939823	0.046853373
202169_s_at	-0.177662736	0.063864048
202170_s_at	-0.439074787	0.000706789
202171_at	0.017749083	0.808453705
202172_at	0.490713213	0.000405536
202173_s_at	0.198480361	0.082493953
202174_s_at	0.545461049	1.65E-05
202175_at	0.370285788	0.001411473
202176_at	-0.279836414	0.00182281
202177_at	0.112041256	0.187919919
202178_at	0.245202597	0.006835246
202179_at	0.195751819	0.012815791
202180_s_at	-0.69318726	1.54E-06
202181_at	0.458033023	0.0001505
202182_at	0.069392141	0.318999823
202183_s_at	-0.038934127	0.553475114
202184_s_at	0.093655188	0.219670587
202185_at	0.319653247	0.00298348
202186_x_at	-0.016721229	0.916665765
202187_s_at	-0.50427588	2.29E-05
202188_at	-0.18517164	0.014870097
202189_x_at	0.113390587	0.130470367
202190_at	-0.389566459	0.001343292
202191_s_at	-0.067568287	0.394976317
202192_s_at	-0.097332591	0.397764648
202193_at	0.442079703	0.000144554
202194_at	0.546295415	0.000134335
202195_s_at	0.329308766	0.004318447
202196_s_at	0.03873221	0.689383266
202197_at	0.037051544	0.662409495
202198_s_at	-0.163100487	0.177286848
202199_s_at	-0.767944539	1.09E-06
202200_s_at	-0.716750232	2.90E-05
202201_at	0.198368193	0.012356065
202202_s_at	0.19667613	0.075673168
202203_s_at	0.404499769	0.000146939
202204_s_at	0.159133056	0.063117337
202205_at	-0.374395729	0.003399128
202206_at	0.07511016	0.355605756
202207_at	0.241983118	0.026653211
202208_s_at	0.311855886	0.000889534
202209_at	0.229182277	0.041895154
202210_x_at	-0.053062928	0.534384355
202211_at	0.295704462	0.001615353
202212_at	-0.572370791	3.13E-05
202213_s_at	-0.312504946	0.001649891
202214_s_at	-0.236346808	0.006772994
202215_s_at	0.153593502	0.170128775
202216_x_at	0.139595956	0.101811173
202217_at	-0.267633669	0.007757685
202218_s_at	0.109841793	0.12756666
202219_at	0.269570572	0.009117674
202220_at	0.230013731	0.024625002
202221_s_at	-0.236098197	0.015182015
202222_s_at	0.012618257	0.867336208
202223_at	0.093343107	0.225200654
202224_at	0.181055633	0.022717691
202225_at	0.110832686	0.121519631
202226_s_at	0.090888167	0.214933822
202227_s_at	-0.099148594	0.227617693
202228_s_at	0.377181177	0.000468296
202229_s_at	-0.051547561	0.463365347
202230_s_at	-0.181098163	0.109019595
202231_at	-0.25995274	0.00425129
202232_s_at	-0.221098942	0.021123557
202233_s_at	-0.184373714	0.020705825
202234_s_at	0.192823235	0.020729812
202235_at	0.228203404	0.015382497
202236_s_at	0.388833036	0.000210224
202237_at	0.187197341	0.01727087
202238_s_at	0.182174199	0.020836686
202239_at	0.64254893	2.29E-06
202240_at	-0.369402608	0.000564833
202241_at	-0.264116798	0.002864545
202242_at	-0.164434632	0.196404929
202243_s_at	-0.248810778	0.003642471
202244_at	-0.211835947	0.007039187
202245_at	-0.226094523	0.029530405
202246_s_at	0.23686669	0.005816018
202247_s_at	0.083919741	0.382190135
202248_at	0.144587509	0.04416819
202249_s_at	-0.198495174	0.041822312
202250_s_at	-0.242186591	0.005508215
202251_at	0.032307195	0.742056507
202252_at	0.084556903	0.213065405
202253_s_at	0.036221	0.672882757
202254_at	0.272383262	0.014245382
202255_s_at	0.075947603	0.394666129
202256_at	0.036291216	0.626008461
202257_s_at	0.11183222	0.169319618
202258_s_at	-0.483617377	0.003193822
202259_s_at	-0.276733787	0.01961024
202260_s_at	-0.031851384	0.689370934
202261_at	-0.244994156	0.008479707
202262_x_at	-0.068333457	0.385291344
202263_at	0.056104335	0.410980584
202264_s_at	-0.386088765	0.000361143
202265_at	0.126929638	0.085987876
202266_at	0.071123314	0.313797873
202267_at	0.107331824	0.177769571
202268_s_at	0.637716298	1.11E-05
202269_x_at	0.085665387	0.413928687
202270_at	0.036152689	0.637752516
202271_at	-0.942284465	1.83E-06
202272_s_at	-1.272713956	1.86E-07
202273_at	0.233104358	0.049220812
202274_at	-0.034354798	0.746419491
202275_at	-0.225765653	0.019710659
202276_at	-0.426787902	0.00127704
202277_at	0.220105107	0.022547228
202278_s_at	0.152397797	0.098917758
202279_at	-0.600309981	2.09E-05
202280_at	0.115181832	0.208449046
202281_at	0.042924504	0.519552118
202282_at	-0.294471342	0.002431201
202283_at	0.075986023	0.481706478
202284_s_at	0.978416838	9.32E-07
202285_s_at	-0.10413677	0.338353276
202286_s_at	0.042973446	0.571800966
202287_s_at	-0.07822243	0.443003746
202288_at	-0.013989143	0.845297314
202289_s_at	-0.626198357	7.49E-05
202290_at	-0.955389555	2.69E-05
202291_s_at	0.006589723	0.928462266
202292_x_at	-0.032752898	0.702188006
202293_at	0.150193811	0.169105197
202294_at	0.232518727	0.012285259
202295_s_at	0.125914175	0.211602819
202296_s_at	-0.131572835	0.069438862
202297_s_at	-0.051280416	0.46044171
202298_at	0.270283652	0.003470814
202299_s_at	0.038080078	0.623736114
202300_at	-0.019850998	0.795410164
202301_s_at	-0.347217787	0.003044006
202302_s_at	-0.196347791	0.027252971
202303_x_at	-0.33591076	0.00167716
202304_at	0.089568077	0.312665854
202305_s_at	0.181311026	0.021126273
202306_at	-0.508133352	4.04E-05
202307_s_at	-0.970226802	9.59E-08
202308_at	-0.228041637	0.048370148
202309_at	0.233049326	0.008263868
202310_s_at	1.408010057	1.19E-07
202311_s_at	0.482709606	0.000397709
202312_s_at	-0.049797576	0.51185036
202313_at	-0.429426189	8.56E-05
202314_at	-0.139577503	0.191038052
202315_s_at	-0.247628217	0.008706837
202316_x_at	-0.142910351	0.095506146
202317_s_at	-0.179374349	0.02454184
202318_s_at	0.048339095	0.488141614
202319_at	0.011429	0.922320259
202320_at	-0.186954425	0.014655994
202321_at	-0.291682814	0.007549116
202322_s_at	-0.270273928	0.004933806
202323_s_at	0.423744818	0.001140511
202324_s_at	0.412866662	0.000547594
202325_s_at	-0.126625205	0.090752565
202326_at	-0.301504325	0.002397323
202327_s_at	-0.061984435	0.492776904
202328_s_at	0.226102347	0.071424979
202329_at	-0.106116001	0.186395253
202330_s_at	-0.089673321	0.27299652
202331_at	-0.467736387	0.00018866
202332_at	0.384463465	0.000427662
202333_s_at	0.286156805	0.004672621
202334_s_at	0.694535002	1.33E-05
202335_s_at	0.484026976	0.000216762
202336_s_at	0.401258352	0.000921714
202337_at	0.140556526	0.092876193
202338_at	0.600063566	9.57E-06
202339_at	-0.244812904	0.020098811
202340_x_at	0.20334795	0.045949488
202341_s_at	-0.222767449	0.024689334
202342_s_at	-0.214523749	0.093012344
202343_x_at	0.115642595	0.116602725
202344_at	-0.032826959	0.708319188
202345_s_at	0.163255241	0.06020672
202346_at	-0.388957342	0.00070733
202347_s_at	-0.265037268	0.003432239
202348_s_at	0.371338319	0.000253858
202349_at	0.792499902	6.02E-07
202350_s_at	1.730712219	2.12E-08
202351_at	0.387579527	0.000286173
202352_s_at	-0.259068343	0.007148518
202353_s_at	0.294959422	0.004775808
202354_s_at	-0.108845608	0.162623027
202355_s_at	-0.091004425	0.183861752
202356_s_at	-0.12501179	0.135386572
202357_s_at	0.518819892	0.000292469
202358_s_at	0.085982446	0.271035157
202359_s_at	0.098441279	0.210655878
202360_at	0.445026151	6.16E-05
202361_at	-0.005485277	0.941182775
202362_at	-0.061703292	0.389555622
202363_at	0.510460003	2.08E-05
202364_at	-0.959860517	1.31E-06
202365_at	0.173019482	0.043999337
202366_at	0.04028801	0.671796595
202367_at	0.059242011	0.378332882
202368_s_at	0.683365116	3.98E-06
202369_s_at	0.665271795	7.47E-06
202370_s_at	0.263646158	0.003247065
202371_at	-0.085035748	0.231914533
202372_at	-0.050587357	0.474771142
202373_s_at	-0.078156432	0.305628688
202374_s_at	-0.196960352	0.024118643
202375_at	0.695729156	0.000892172
202376_at	0.10769477	0.191899219
202377_at	0.606992103	1.91E-05
202378_s_at	0.511961508	3.06E-05
202379_s_at	0.498833044	0.000210801
202380_s_at	0.406040282	0.001576194
202381_at	-0.778215433	6.16E-06
202382_s_at	0.315963502	0.002643614
202383_at	-0.079043376	0.425891295
202384_s_at	0.183280945	0.020918329
202385_s_at	0.211163673	0.020390833
202386_s_at	0.034999081	0.723815019
202387_at	0.170927917	0.080908084
202388_at	0.296958297	0.006642197
202389_s_at	0.239584537	0.003518112
202390_s_at	-0.023146581	0.760951955
202391_at	0.025398907	0.757601768
202392_s_at	-0.469604675	8.54E-05
202393_s_at	-0.056029116	0.422429537
202394_s_at	-0.414360127	9.14E-05
202395_at	1.319889956	2.10E-08
202396_at	-0.457714621	0.003252353
202397_at	0.440547644	0.000428046
202398_at	-1.008418613	4.80E-07
202399_s_at	-0.71566684	8.74E-06
202400_s_at	0.066398153	0.411914716
202401_s_at	0.606459468	0.000405295
202402_s_at	-0.562439688	0.041605244
202403_s_at	0.17430894	0.031749042
202404_s_at	-0.077598202	0.317874718
202405_at	-0.164153358	0.142416698
202406_s_at	-0.113615531	0.2149978
202407_s_at	-0.839065286	4.29E-06
202408_s_at	-0.804508457	4.75E-07
202409_at	-0.148421055	0.182293915
202410_x_at	-0.245225592	0.030200156
202411_at	0.142947038	0.248902271
202412_s_at	0.435778628	0.001071091
202413_s_at	0.337028337	0.002938706
202414_at	-0.008380775	0.926221382
202415_s_at	-0.386737879	0.000197456
202416_at	-1.005799689	4.11E-06
202417_at	0.208146012	0.020397103
202418_at	-0.276355326	0.002386807
202419_at	0.237895902	0.010686662
202420_s_at	-0.14353399	0.069124525
202421_at	1.238225047	3.15E-08
202422_s_at	-0.695737677	4.89E-05
202423_at	0.295172287	0.00282301
202424_at	0.051905755	0.634351394
202425_x_at	0.4151202	0.000462626
202426_s_at	-0.265717799	0.018294049
202427_s_at	0.204412611	0.039529647
202428_x_at	0.14173349	0.068331692
202429_s_at	0.465796342	8.06E-05
202430_s_at	0.93402774	1.04E-06
202431_s_at	-0.741453817	6.75E-07
202432_at	-0.866311065	2.87E-06
202433_at	0.446018171	6.88E-05
202434_s_at	0.015727628	0.837958802
202435_s_at	0.122220651	0.169852086
202436_s_at	0.122620937	0.106947173
202437_s_at	0.1760085	0.034518081
202438_x_at	-0.066729563	0.501125351
202439_s_at	-0.028781698	0.77100674
202440_s_at	-0.025845458	0.809720899
202441_at	0.039159119	0.550570336
202442_at	0.492397571	2.31E-05
202443_x_at	0.081809265	0.250238607
202444_s_at	0.242910859	0.017109814
202445_s_at	0.082116737	0.548688272
202446_s_at	0.94556781	7.23E-07
202447_at	-0.031184032	0.635868844
202448_s_at	0.109146979	0.134575863
202449_s_at	0.726433757	1.18E-05
202450_s_at	-0.008505562	0.934093738
202451_at	0.030861757	0.726459353
202452_at	0.298364854	0.002296341
202453_s_at	-0.341091822	0.000911011
202454_s_at	0.183389908	0.145363229
202455_at	-0.398685342	0.002390324
202456_s_at	0.251817963	0.004728482
202457_s_at	0.321849449	0.001978448
202458_at	0.22823594	0.006593542
202459_s_at	0.315514956	0.00951811
202460_s_at	0.167657651	0.02909238
202461_at	-0.970950331	2.09E-07
202462_s_at	0.041887542	0.580295345
202463_s_at	0.203412951	0.019902274
202464_s_at	0.182543206	0.114775908
202465_at	0.352936742	0.001576455
202466_at	0.119308972	0.234168887
202467_s_at	-1.487686448	2.40E-08
202468_s_at	0.079327037	0.25572252
202469_s_at	0.134981069	0.09934515
202470_s_at	0.45033081	0.000662488
202471_s_at	-0.129805798	0.078991091
[truncated: 20,216 more rows]
