# Supplementary material for: A simple Bayesian estimate of direct RNAi gene regulation events from differential gene expression profiles
Source: BMC Genomics. 2011 May 20;12:250. doi: 10.1186/1471-2164-12-250 (PMC3128064; doi:10.1186/1471-2164-12-250)
Supplement: Additional file 3 — Processed Affymetrix datasets described in this report. [file 1471-2164-12-250-S3.ZIP › mir26b_scramble.txt]

ID	logFC	P.Value
1007_s_at	5.115108621	3.15E-12
1053_at	3.732887711	1.45E-11
117_at	3.409861516	2.13E-11
121_at	3.375751527	5.37E-11
1255_g_at	3.160715727	5.52E-11
1294_at	2.988098256	8.75E-11
1316_at	2.71070613	8.86E-11
1320_at	2.688412027	1.17E-10
1405_i_at	2.41506585	2.70E-10
1431_at	2.370557684	2.72E-10
1438_at	2.290521137	3.85E-10
1487_at	2.139466378	4.18E-10
1494_f_at	2.06983931	5.50E-10
1598_g_at	2.065261636	6.04E-10
160020_at	2.058473473	8.76E-10
1729_at	2.035883456	8.79E-10
177_at	1.945859196	1.03E-09
1773_at	1.935443665	1.04E-09
179_at	1.894864301	1.27E-09
1861_at	1.86915038	1.40E-09
200000_s_at	1.866025733	1.63E-09
200001_at	1.865576496	1.72E-09
200002_at	1.856050134	1.72E-09
200003_s_at	1.850113535	1.72E-09
200004_at	1.838443127	1.77E-09
200005_at	1.83288598	2.13E-09
200006_at	1.776802549	2.26E-09
200007_at	1.730712219	2.37E-09
200008_s_at	1.725722237	2.72E-09
200009_at	1.712129521	2.83E-09
200010_at	1.698350953	2.88E-09
200011_s_at	1.69393466	2.88E-09
200012_x_at	1.688374182	3.31E-09
200013_at	1.654369601	3.39E-09
200014_s_at	1.641921638	3.51E-09
200015_s_at	1.621095866	3.62E-09
200016_x_at	1.611502708	4.61E-09
200017_at	1.606630561	4.61E-09
200018_at	1.604406566	4.95E-09
200019_s_at	1.594033474	5.20E-09
200020_at	1.592196716	5.45E-09
200021_at	1.587727676	5.47E-09
200022_at	1.575070958	5.95E-09
200023_s_at	1.570942651	6.04E-09
200024_at	1.569782189	6.24E-09
200025_s_at	1.556272994	6.56E-09
200026_at	1.552689631	6.60E-09
200027_at	1.547488449	7.02E-09
200028_s_at	1.545771664	7.30E-09
200029_at	1.544603356	7.44E-09
200030_s_at	1.538103641	7.58E-09
200031_s_at	1.530831169	8.23E-09
200032_s_at	1.519383398	8.31E-09
200033_at	1.512981576	8.46E-09
200034_s_at	1.509942736	8.48E-09
200035_at	1.494868599	8.54E-09
200036_s_at	1.494228028	9.03E-09
200037_s_at	1.493231448	9.06E-09
200038_s_at	1.489955727	9.16E-09
200039_s_at	1.489570992	9.66E-09
200040_at	1.484363425	1.03E-08
200041_s_at	1.4582069	1.11E-08
200042_at	1.454989841	1.13E-08
200043_at	1.452531529	1.16E-08
200044_at	1.451646401	1.16E-08
200045_at	1.440329851	1.20E-08
200046_at	1.439915993	1.21E-08
200047_s_at	1.43091999	1.27E-08
200048_s_at	1.427028171	1.32E-08
200049_at	1.415955905	1.33E-08
200050_at	1.408010057	1.33E-08
200051_at	1.407855932	1.44E-08
200052_s_at	1.406410146	1.53E-08
200053_at	1.400768786	1.55E-08
200054_at	1.389187098	1.55E-08
200055_at	1.384361682	1.56E-08
200056_s_at	1.374651147	1.70E-08
200057_s_at	1.366755173	1.83E-08
200058_s_at	1.361977512	1.88E-08
200059_s_at	1.360566915	1.92E-08
200060_s_at	1.348296678	1.97E-08
200061_s_at	1.338978591	2.10E-08
200062_s_at	1.33470563	2.12E-08
200063_s_at	1.324817644	2.15E-08
200064_at	1.323152687	2.24E-08
200065_s_at	1.320604597	2.40E-08
200066_at	1.319889956	2.45E-08
200067_x_at	1.319424444	2.52E-08
200068_s_at	1.316023982	2.58E-08
200069_at	1.315520921	2.65E-08
200070_at	1.314104744	2.69E-08
200071_at	1.312551731	2.73E-08
200072_s_at	1.309948526	2.90E-08
200073_s_at	1.309733846	2.92E-08
200074_s_at	1.306584757	3.01E-08
200075_s_at	1.30491294	3.09E-08
200076_s_at	1.301400075	3.10E-08
200077_s_at	1.297592511	3.15E-08
200078_s_at	1.292297073	3.29E-08
200079_s_at	1.283595447	3.29E-08
200080_s_at	1.279739427	3.43E-08
200081_s_at	1.279710545	3.48E-08
200082_s_at	1.274637968	3.54E-08
200083_at	1.272999185	3.56E-08
200084_at	1.271456621	3.57E-08
200085_s_at	1.269668855	3.95E-08
200086_s_at	1.268382721	4.03E-08
200087_s_at	1.261834421	4.10E-08
200088_x_at	1.25388134	4.23E-08
200089_s_at	1.252709178	4.29E-08
200090_at	1.24799302	4.33E-08
200091_s_at	1.247839913	4.38E-08
200092_s_at	1.245004006	4.42E-08
200093_s_at	1.238450526	4.66E-08
200094_s_at	1.238225047	4.76E-08
200095_x_at	1.235868287	4.90E-08
200096_s_at	1.231010465	5.09E-08
200097_s_at	1.228946751	5.11E-08
200098_s_at	1.225962458	5.11E-08
200099_s_at	1.225909667	5.17E-08
200593_s_at	1.225819252	5.28E-08
200594_x_at	1.22485239	5.31E-08
200595_s_at	1.21623042	5.34E-08
200596_s_at	1.215392898	5.36E-08
200597_at	1.214846892	5.37E-08
200598_s_at	1.202521285	5.37E-08
200599_s_at	1.198134701	5.46E-08
200600_at	1.197277385	5.53E-08
200601_at	1.19628928	5.83E-08
200602_at	1.191755163	5.86E-08
200603_at	1.190958324	6.01E-08
200604_s_at	1.187644343	6.15E-08
200605_s_at	1.187493699	6.15E-08
200606_at	1.186891261	6.20E-08
200607_s_at	1.176298108	6.24E-08
200608_s_at	1.173507002	6.24E-08
200609_s_at	1.173160878	6.29E-08
200610_s_at	1.169550736	6.32E-08
200611_s_at	1.167207299	6.39E-08
200612_s_at	1.165194543	6.50E-08
200613_at	1.163788855	6.57E-08
200614_at	1.161449776	6.59E-08
200615_s_at	1.160466096	6.61E-08
200616_s_at	1.157991467	6.65E-08
200617_at	1.154764746	6.67E-08
200618_at	1.154491289	6.90E-08
200619_at	1.150361	6.98E-08
200620_at	1.14712819	7.08E-08
200621_at	1.146709026	7.09E-08
200622_x_at	1.13827561	7.14E-08
200623_s_at	1.133521232	7.21E-08
200624_s_at	1.131968951	7.33E-08
200625_s_at	1.131807386	7.37E-08
200626_s_at	1.125847192	7.45E-08
200627_at	1.124922663	7.50E-08
200628_s_at	1.124341446	7.55E-08
200629_at	1.123701034	7.74E-08
200630_x_at	1.121401407	8.58E-08
200631_s_at	1.121104797	8.65E-08
200632_s_at	1.120189658	8.67E-08
200633_at	1.120034903	8.98E-08
200634_at	1.117192405	9.06E-08
200635_s_at	1.116723329	9.40E-08
200636_s_at	1.114566936	9.40E-08
200637_s_at	1.11276805	9.52E-08
200638_s_at	1.111714171	9.59E-08
200639_s_at	1.107414996	9.87E-08
200640_at	1.104004863	1.00E-07
200641_s_at	1.103918957	1.02E-07
200642_at	1.103737915	1.03E-07
200643_at	1.101121855	1.06E-07
200644_at	1.099841319	1.06E-07
200645_at	1.099486757	1.07E-07
200646_s_at	1.099422091	1.07E-07
200647_x_at	1.09915173	1.10E-07
200648_s_at	1.097256551	1.12E-07
200649_at	1.095899855	1.13E-07
200650_s_at	1.09498595	1.16E-07
200651_at	1.092489284	1.17E-07
200652_at	1.090697069	1.18E-07
200653_s_at	1.090323965	1.19E-07
200654_at	1.088106847	1.20E-07
200655_s_at	1.083691223	1.21E-07
200656_s_at	1.08195025	1.21E-07
200657_at	1.078265799	1.23E-07
200658_s_at	1.070366483	1.24E-07
200659_s_at	1.069769784	1.25E-07
200660_at	1.066547964	1.27E-07
200661_at	1.066040623	1.28E-07
200662_s_at	1.065573011	1.28E-07
200663_at	1.063838239	1.29E-07
200664_s_at	1.063266106	1.29E-07
200665_s_at	1.059587867	1.33E-07
200666_s_at	1.058943603	1.33E-07
200667_at	1.058869454	1.36E-07
200668_s_at	1.057836707	1.36E-07
200669_s_at	1.057770119	1.37E-07
200670_at	1.053577625	1.37E-07
200671_s_at	1.05035327	1.37E-07
200672_x_at	1.047188617	1.39E-07
200673_at	1.046772539	1.39E-07
200674_s_at	1.045245812	1.40E-07
200675_at	1.043805918	1.41E-07
200676_s_at	1.043393554	1.42E-07
200677_at	1.041405996	1.42E-07
200678_x_at	1.040243487	1.45E-07
200679_x_at	1.035733865	1.47E-07
200680_x_at	1.034661164	1.53E-07
200681_at	1.032140913	1.54E-07
200682_s_at	1.031051922	1.55E-07
200683_s_at	1.028478625	1.57E-07
200684_s_at	1.027971094	1.62E-07
200685_at	1.026401444	1.62E-07
200686_s_at	1.025933632	1.65E-07
200687_s_at	1.024978278	1.65E-07
200688_at	1.020423962	1.68E-07
200689_x_at	1.019687624	1.68E-07
200690_at	1.016111235	1.68E-07
200691_s_at	1.015828845	1.69E-07
200692_s_at	1.013560449	1.71E-07
200693_at	1.012427574	1.77E-07
200694_s_at	1.012189911	1.80E-07
200695_at	1.0107175	1.80E-07
200696_s_at	1.005662139	1.81E-07
200697_at	1.005053205	1.82E-07
200698_at	0.999027736	1.83E-07
200699_at	0.998644247	1.83E-07
200700_s_at	0.997689439	1.86E-07
200701_at	0.997685491	1.89E-07
200702_s_at	0.997370045	1.91E-07
200703_at	0.994429082	1.91E-07
200704_at	0.994333608	1.92E-07
200705_s_at	0.992933694	1.93E-07
200706_s_at	0.991681008	1.95E-07
200707_at	0.988359068	2.01E-07
200708_at	0.987744359	2.06E-07
200709_at	0.986767893	2.09E-07
200710_at	0.985103227	2.09E-07
200711_s_at	0.984526189	2.17E-07
200712_s_at	0.984321288	2.19E-07
200713_s_at	0.983746078	2.20E-07
200714_x_at	0.983160574	2.21E-07
200715_x_at	0.982032559	2.23E-07
200716_x_at	0.979974382	2.23E-07
200717_x_at	0.979270326	2.24E-07
200718_s_at	0.978416838	2.25E-07
200719_at	0.977894822	2.27E-07
200720_s_at	0.975180519	2.27E-07
200721_s_at	0.973247084	2.29E-07
200722_s_at	0.972219979	2.33E-07
200723_s_at	0.97199988	2.33E-07
200724_at	0.970567429	2.34E-07
200725_x_at	0.969305236	2.35E-07
200726_at	0.969007393	2.40E-07
200727_s_at	0.96891446	2.40E-07
200728_at	0.967572073	2.40E-07
200729_s_at	0.964032501	2.40E-07
200730_s_at	0.964016517	2.42E-07
200731_s_at	0.96306898	2.42E-07
200732_s_at	0.962999895	2.45E-07
200733_s_at	0.957593197	2.47E-07
200734_s_at	0.95727297	2.47E-07
200735_x_at	0.956160029	2.48E-07
200736_s_at	0.95611583	2.51E-07
200737_at	0.954744208	2.52E-07
200738_s_at	0.953567598	2.53E-07
200739_s_at	0.951870741	2.58E-07
200740_s_at	0.950705118	2.60E-07
200741_s_at	0.949923527	2.65E-07
200742_s_at	0.949465254	2.65E-07
200743_s_at	0.949335851	2.66E-07
200744_s_at	0.948010669	2.67E-07
200745_s_at	0.947932363	2.72E-07
200746_s_at	0.946849577	2.74E-07
200747_s_at	0.94556781	2.74E-07
200748_s_at	0.945348591	2.74E-07
200749_at	0.943949737	2.75E-07
200750_s_at	0.942398599	2.75E-07
200751_s_at	0.942222929	2.75E-07
200752_s_at	0.942133816	2.78E-07
200753_x_at	0.940244237	2.81E-07
200754_x_at	0.938145976	2.82E-07
200755_s_at	0.936267481	2.82E-07
200756_x_at	0.935997907	2.86E-07
200757_s_at	0.93586158	2.87E-07
200758_s_at	0.935249135	2.92E-07
200759_x_at	0.935025563	2.94E-07
200760_s_at	0.93402774	3.01E-07
200761_s_at	0.933242264	3.06E-07
200762_at	0.93265499	3.10E-07
200763_s_at	0.930839485	3.11E-07
200764_s_at	0.930149956	3.12E-07
200765_x_at	0.928805662	3.20E-07
200766_at	0.928302179	3.22E-07
200767_s_at	0.927672074	3.24E-07
200768_s_at	0.926371596	3.26E-07
200769_s_at	0.924392573	3.34E-07
200770_s_at	0.924064669	3.35E-07
200771_at	0.923684353	3.38E-07
200772_x_at	0.92281992	3.39E-07
200773_x_at	0.921093951	3.39E-07
200774_at	0.920796946	3.40E-07
200775_s_at	0.920760287	3.41E-07
200776_s_at	0.919331194	3.55E-07
200777_s_at	0.91897682	3.56E-07
200778_s_at	0.91628496	3.57E-07
200779_at	0.915456515	3.59E-07
200780_x_at	0.915443473	3.60E-07
200781_s_at	0.91482274	3.61E-07
200782_at	0.914357797	3.72E-07
200783_s_at	0.914352191	3.75E-07
200784_s_at	0.91424987	3.81E-07
200785_s_at	0.912581082	3.82E-07
200786_at	0.911977768	3.83E-07
200787_s_at	0.909749749	3.84E-07
200788_s_at	0.90668951	3.85E-07
200789_at	0.904429707	3.86E-07
200790_at	0.90376585	3.88E-07
200791_s_at	0.902000012	3.93E-07
200792_at	0.900187556	3.94E-07
200793_s_at	0.897379879	3.99E-07
200794_x_at	0.89701549	4.00E-07
200795_at	0.895134934	4.01E-07
200796_s_at	0.894727428	4.02E-07
200797_s_at	0.894357891	4.05E-07
200798_x_at	0.893436933	4.05E-07
200799_at	0.89322571	4.07E-07
200800_s_at	0.891814773	4.11E-07
200801_x_at	0.891718489	4.16E-07
200802_at	0.891541346	4.17E-07
200803_s_at	0.890466593	4.21E-07
200804_at	0.890353079	4.29E-07
200805_at	0.889612633	4.30E-07
200806_s_at	0.889334423	4.33E-07
200807_s_at	0.887884182	4.37E-07
200808_s_at	0.887698199	4.46E-07
200809_x_at	0.887683585	4.55E-07
200810_s_at	0.885904602	4.56E-07
200811_at	0.885834239	4.56E-07
200812_at	0.885684289	4.58E-07
200813_s_at	0.885535516	4.58E-07
200814_at	0.882767211	4.66E-07
200815_s_at	0.880790869	4.75E-07
200816_s_at	0.880741282	4.77E-07
200817_x_at	0.880425269	4.79E-07
200818_at	0.879510375	4.80E-07
200819_s_at	0.878024795	4.83E-07
200820_at	0.875668207	4.83E-07
200821_at	0.874855162	4.84E-07
200822_x_at	0.874552938	4.84E-07
200823_x_at	0.874033795	4.85E-07
200824_at	0.870449709	4.86E-07
200825_s_at	0.869769347	4.88E-07
200826_at	0.868374657	4.90E-07
200827_at	0.868235537	4.94E-07
200828_s_at	0.867727956	4.99E-07
200829_x_at	0.867460607	5.00E-07
200830_at	0.866722265	5.06E-07
200831_s_at	0.866269902	5.07E-07
200832_s_at	0.863750903	5.09E-07
200833_s_at	0.863309856	5.13E-07
200834_s_at	0.861495319	5.17E-07
200835_s_at	0.858472708	5.22E-07
200836_s_at	0.856993926	5.23E-07
200837_at	0.856874101	5.30E-07
200838_at	0.854897429	5.32E-07
200839_s_at	0.854376209	5.33E-07
200840_at	0.854280176	5.34E-07
200841_s_at	0.854192486	5.37E-07
200842_s_at	0.852268536	5.40E-07
200843_s_at	0.849064398	5.51E-07
200844_s_at	0.847459506	5.52E-07
200845_s_at	0.847340939	5.57E-07
200846_s_at	0.844693649	5.58E-07
200847_s_at	0.843980201	5.59E-07
200848_at	0.84388824	5.62E-07
200849_s_at	0.843796002	5.64E-07
200850_s_at	0.843189197	5.68E-07
200851_s_at	0.839650307	5.72E-07
200852_x_at	0.838223863	5.76E-07
200853_at	0.837684757	5.86E-07
200854_at	0.837232756	5.93E-07
200855_at	0.836897476	5.98E-07
200856_x_at	0.836321515	5.99E-07
200857_s_at	0.836175126	6.02E-07
200858_s_at	0.835982467	6.12E-07
200859_x_at	0.835775266	6.16E-07
200860_s_at	0.835709957	6.23E-07
200861_at	0.835254559	6.24E-07
200862_at	0.834987409	6.40E-07
200863_s_at	0.834201557	6.45E-07
200864_s_at	0.833010147	6.46E-07
200865_at	0.832849713	6.48E-07
200866_s_at	0.831116651	6.65E-07
200867_at	0.830916654	6.72E-07
200868_s_at	0.830552975	6.73E-07
200869_at	0.830065247	6.75E-07
200870_at	0.829622971	6.79E-07
200871_s_at	0.828995178	6.80E-07
200872_at	0.828508756	6.83E-07
200873_s_at	0.828189133	6.85E-07
200874_s_at	0.8270285	6.86E-07
200875_s_at	0.826414177	6.88E-07
200876_s_at	0.825906699	6.91E-07
200877_at	0.825797685	6.92E-07
200878_at	0.825388715	6.97E-07
200879_s_at	0.82536149	6.99E-07
200880_at	0.825182079	7.00E-07
200881_s_at	0.824896453	7.03E-07
200882_s_at	0.823642581	7.06E-07
200883_at	0.823524882	7.20E-07
200884_at	0.822051439	7.23E-07
200885_at	0.820918185	7.23E-07
200886_s_at	0.818548932	7.29E-07
200887_s_at	0.818427978	7.29E-07
200888_s_at	0.818107314	7.34E-07
200889_s_at	0.817680549	7.48E-07
200890_s_at	0.817031171	7.52E-07
200891_s_at	0.816987306	7.64E-07
200892_s_at	0.815498566	7.78E-07
200893_at	0.814898454	7.78E-07
200894_s_at	0.814022264	7.86E-07
200895_s_at	0.8132557	7.98E-07
200896_x_at	0.812084873	8.00E-07
200897_s_at	0.811230527	8.03E-07
200898_s_at	0.810074515	8.05E-07
200899_s_at	0.808982077	8.20E-07
200900_s_at	0.808974692	8.27E-07
200901_s_at	0.808099075	8.27E-07
200902_at	0.80790984	8.28E-07
200903_s_at	0.80688354	8.30E-07
200904_at	0.805833976	8.33E-07
200905_x_at	0.803561745	8.38E-07
200906_s_at	0.802843872	8.48E-07
200907_s_at	0.799692257	8.54E-07
200908_s_at	0.799528571	8.60E-07
200909_s_at	0.799449048	8.63E-07
200910_at	0.799300847	8.69E-07
200911_s_at	0.798455024	8.69E-07
200912_s_at	0.797663551	8.76E-07
200913_at	0.796334582	8.79E-07
200914_x_at	0.794963183	8.92E-07
200915_x_at	0.79323789	8.94E-07
200916_at	0.792499902	9.15E-07
200917_s_at	0.79248596	9.32E-07
200918_s_at	0.79237537	9.36E-07
200919_at	0.792109828	9.38E-07
200920_s_at	0.790722504	9.42E-07
200921_s_at	0.790660618	9.43E-07
200922_at	0.790530872	9.48E-07
200923_at	0.789799879	9.54E-07
200924_s_at	0.789276437	9.64E-07
200925_at	0.788874706	9.69E-07
200926_at	0.788555706	9.74E-07
200927_s_at	0.786697376	9.75E-07
200928_s_at	0.786394653	9.80E-07
200929_at	0.786349551	9.81E-07
200930_s_at	0.786164674	9.83E-07
200931_s_at	0.78611056	9.89E-07
200932_s_at	0.785893556	9.92E-07
200933_x_at	0.785283256	9.92E-07
200934_at	0.784628143	9.93E-07
200935_at	0.784570288	9.97E-07
200936_at	0.783689376	1.00E-06
200937_s_at	0.783512565	1.00E-06
200938_s_at	0.783361399	1.01E-06
200939_s_at	0.782839512	1.01E-06
200940_s_at	0.782428955	1.01E-06
200941_at	0.782318263	1.01E-06
200942_s_at	0.780323352	1.03E-06
200943_at	0.778512127	1.03E-06
200944_s_at	0.777998361	1.03E-06
200945_s_at	0.776164712	1.04E-06
200946_x_at	0.775277938	1.04E-06
200947_s_at	0.775137481	1.04E-06
200948_at	0.774170049	1.05E-06
200949_x_at	0.774081741	1.05E-06
200950_at	0.773896419	1.06E-06
200951_s_at	0.772715222	1.06E-06
200952_s_at	0.771404598	1.07E-06
200953_s_at	0.771340882	1.07E-06
200954_at	0.771173088	1.08E-06
200955_at	0.770432973	1.08E-06
200956_s_at	0.770283021	1.08E-06
200957_s_at	0.770243417	1.09E-06
200958_s_at	0.767914376	1.10E-06
200959_at	0.766667197	1.10E-06
200960_x_at	0.766057547	1.11E-06
200961_at	0.765725102	1.11E-06
200962_at	0.763901802	1.11E-06
200963_x_at	0.763857368	1.12E-06
200964_at	0.76319721	1.12E-06
200965_s_at	0.763039317	1.14E-06
200966_x_at	0.762772324	1.15E-06
200967_at	0.762013764	1.17E-06
200968_s_at	0.761799064	1.18E-06
200969_at	0.761558896	1.18E-06
200970_s_at	0.761211221	1.18E-06
200971_s_at	0.760048294	1.18E-06
200972_at	0.75975929	1.19E-06
200973_s_at	0.759162126	1.20E-06
200974_at	0.757680792	1.20E-06
200975_at	0.757448513	1.21E-06
200976_s_at	0.756242018	1.21E-06
200977_s_at	0.755873594	1.21E-06
200978_at	0.754068637	1.23E-06
200979_at	0.75393059	1.23E-06
200980_s_at	0.752216764	1.23E-06
200981_x_at	0.751618251	1.23E-06
200982_s_at	0.75107366	1.24E-06
200983_x_at	0.750800267	1.25E-06
200984_s_at	0.750736846	1.26E-06
200985_s_at	0.750204583	1.26E-06
200986_at	0.750138821	1.29E-06
200987_x_at	0.748587955	1.30E-06
200988_s_at	0.74782336	1.30E-06
200989_at	0.747793242	1.30E-06
200990_at	0.746914613	1.30E-06
200991_s_at	0.746766599	1.31E-06
200992_at	0.743993504	1.31E-06
200993_at	0.743607986	1.32E-06
200994_at	0.742726214	1.33E-06
200995_at	0.742593074	1.33E-06
200996_at	0.742456336	1.34E-06
200997_at	0.742288603	1.36E-06
200998_s_at	0.742056905	1.37E-06
200999_s_at	0.74029619	1.39E-06
201000_at	0.739614223	1.39E-06
201001_s_at	0.739352245	1.40E-06
201002_s_at	0.738890997	1.40E-06
201003_x_at	0.73882299	1.43E-06
201004_at	0.737645646	1.43E-06
201005_at	0.735099163	1.43E-06
201006_at	0.73461502	1.44E-06
201007_at	0.733878111	1.50E-06
201008_s_at	0.732677375	1.51E-06
201009_s_at	0.732626488	1.51E-06
201010_s_at	0.73210392	1.51E-06
201011_at	0.730831901	1.54E-06
201012_at	0.729949453	1.55E-06
201013_s_at	0.729414661	1.56E-06
201014_s_at	0.728869845	1.56E-06
201015_s_at	0.72876789	1.57E-06
201016_at	0.728516627	1.58E-06
201017_at	0.728038173	1.58E-06
201018_at	0.727530045	1.60E-06
201019_s_at	0.727185576	1.61E-06
201020_at	0.72658036	1.61E-06
201021_s_at	0.726433757	1.61E-06
201022_s_at	0.726413101	1.62E-06
201023_at	0.726311333	1.63E-06
201024_x_at	0.72628943	1.65E-06
201025_at	0.72556891	1.66E-06
201026_at	0.72509519	1.66E-06
201027_s_at	0.724948248	1.67E-06
201028_s_at	0.72416904	1.67E-06
201029_s_at	0.724152092	1.68E-06
201030_x_at	0.723992089	1.69E-06
201031_s_at	0.723778085	1.70E-06
201032_at	0.722741328	1.71E-06
201033_x_at	0.722562963	1.71E-06
201034_at	0.722016184	1.72E-06
201035_s_at	0.721772359	1.72E-06
201036_s_at	0.720931081	1.72E-06
201037_at	0.720611487	1.73E-06
201038_s_at	0.719627874	1.74E-06
201039_s_at	0.719562085	1.75E-06
201040_at	0.718832788	1.76E-06
201041_s_at	0.718365413	1.76E-06
201042_at	0.717833547	1.76E-06
201043_s_at	0.717443763	1.77E-06
201044_x_at	0.716226004	1.79E-06
201045_s_at	0.715770635	1.80E-06
201046_s_at	0.715115855	1.81E-06
201047_x_at	0.714874703	1.81E-06
201048_x_at	0.714154559	1.83E-06
201049_s_at	0.713422145	1.83E-06
201050_at	0.712816503	1.83E-06
201051_at	0.712758361	1.83E-06
201052_s_at	0.712620449	1.84E-06
201053_s_at	0.712561923	1.85E-06
201054_at	0.712369594	1.86E-06
201055_s_at	0.712258145	1.86E-06
201056_at	0.711805528	1.86E-06
201057_s_at	0.709900679	1.87E-06
201058_s_at	0.709407717	1.87E-06
201059_at	0.708766211	1.89E-06
201060_x_at	0.708713646	1.90E-06
201061_s_at	0.708595952	1.94E-06
201062_at	0.707774512	1.95E-06
201063_at	0.707385843	1.97E-06
201064_s_at	0.706768291	1.97E-06
201065_s_at	0.705210023	1.98E-06
201066_at	0.705200115	1.98E-06
201067_at	0.704676673	1.99E-06
201068_s_at	0.704505048	2.00E-06
201069_at	0.704113206	2.00E-06
201070_x_at	0.701478876	2.02E-06
201071_x_at	0.701333843	2.04E-06
201072_s_at	0.700623488	2.05E-06
201073_s_at	0.700564893	2.05E-06
201074_at	0.699916117	2.06E-06
201075_s_at	0.699519835	2.08E-06
201076_at	0.699218533	2.08E-06
201077_s_at	0.698822867	2.09E-06
201078_at	0.698180912	2.09E-06
201079_at	0.698002704	2.10E-06
201080_at	0.697689	2.10E-06
201081_s_at	0.696718094	2.11E-06
201082_s_at	0.696516104	2.11E-06
201083_s_at	0.696494046	2.13E-06
201084_s_at	0.696433722	2.16E-06
201085_s_at	0.6960484	2.18E-06
201086_x_at	0.695729156	2.19E-06
201087_at	0.694907573	2.20E-06
201088_at	0.694535002	2.22E-06
201089_at	0.694506293	2.23E-06
201090_x_at	0.694219525	2.24E-06
201091_s_at	0.694189557	2.24E-06
201092_at	0.693962062	2.28E-06
201093_x_at	0.693697165	2.29E-06
201094_at	0.693425278	2.30E-06
201095_at	0.692899845	2.30E-06
201096_s_at	0.692714687	2.33E-06
201097_s_at	0.691795921	2.34E-06
201098_at	0.691569997	2.34E-06
201099_at	0.69153245	2.35E-06
201100_s_at	0.691316982	2.37E-06
201101_s_at	0.691315259	2.37E-06
201102_s_at	0.691268624	2.38E-06
201103_x_at	0.691090171	2.39E-06
201104_x_at	0.690761851	2.39E-06
201105_at	0.690729079	2.40E-06
201106_at	0.68973879	2.40E-06
201107_s_at	0.689547603	2.40E-06
201108_s_at	0.689493525	2.41E-06
201109_s_at	0.68912762	2.44E-06
201110_s_at	0.688785651	2.44E-06
201111_at	0.687780019	2.45E-06
201112_s_at	0.687573908	2.47E-06
201113_at	0.687558115	2.47E-06
201114_x_at	0.687241538	2.49E-06
201115_at	0.686843715	2.49E-06
201116_s_at	0.686347928	2.50E-06
201117_s_at	0.686207868	2.54E-06
201118_at	0.686102846	2.54E-06
201119_s_at	0.685679074	2.55E-06
201120_s_at	0.685550895	2.55E-06
201121_s_at	0.685336623	2.59E-06
201122_x_at	0.68508267	2.60E-06
201123_s_at	0.685072594	2.61E-06
201124_at	0.685008562	2.62E-06
201125_s_at	0.684775209	2.62E-06
201126_s_at	0.684555172	2.64E-06
201127_s_at	0.683365116	2.65E-06
201128_s_at	0.682581216	2.66E-06
201129_at	0.681157078	2.67E-06
201130_s_at	0.680859551	2.68E-06
201131_s_at	0.68032306	2.72E-06
201132_at	0.678655127	2.73E-06
201133_s_at	0.67823415	2.73E-06
201134_x_at	0.678172378	2.73E-06
201135_at	0.6780345	2.74E-06
201136_at	0.676398891	2.74E-06
201137_s_at	0.676295489	2.74E-06
201138_s_at	0.676197127	2.76E-06
201139_s_at	0.675965539	2.79E-06
201140_s_at	0.675676939	2.80E-06
201141_at	0.675433673	2.81E-06
201142_at	0.67449078	2.83E-06
201143_s_at	0.673728829	2.84E-06
201144_s_at	0.673668845	2.85E-06
201145_at	0.673638218	2.87E-06
201146_at	0.673048489	2.87E-06
201147_s_at	0.672755223	2.88E-06
201148_s_at	0.671836157	2.89E-06
201149_s_at	0.671723544	2.89E-06
201150_s_at	0.671554111	2.92E-06
201151_s_at	0.67127412	2.93E-06
201152_s_at	0.670991311	2.93E-06
201153_s_at	0.670512984	2.95E-06
201154_x_at	0.670324427	2.96E-06
201155_s_at	0.669443271	2.98E-06
201156_s_at	0.669342608	3.00E-06
201157_s_at	0.668160419	3.00E-06
201158_at	0.668109472	3.01E-06
201159_s_at	0.667992543	3.04E-06
201160_s_at	0.667988133	3.05E-06
201161_s_at	0.667917557	3.05E-06
201162_at	0.667838039	3.06E-06
201163_s_at	0.667373353	3.06E-06
201164_s_at	0.667044832	3.09E-06
201165_s_at	0.666279244	3.11E-06
201166_s_at	0.665917395	3.14E-06
201167_x_at	0.665495364	3.16E-06
201168_x_at	0.665411243	3.16E-06
201169_s_at	0.665271795	3.17E-06
201170_s_at	0.664887299	3.18E-06
201171_at	0.663392245	3.19E-06
201172_x_at	0.663334738	3.20E-06
201173_x_at	0.663244708	3.20E-06
201174_s_at	0.663145564	3.21E-06
201175_at	0.662754198	3.23E-06
201176_s_at	0.662735431	3.23E-06
201177_s_at	0.662679501	3.23E-06
201178_at	0.662358944	3.24E-06
201179_s_at	0.661810681	3.24E-06
201180_s_at	0.661079537	3.24E-06
201181_at	0.661001752	3.26E-06
201182_s_at	0.660881784	3.29E-06
201183_s_at	0.65947269	3.29E-06
201184_s_at	0.659322503	3.30E-06
201185_at	0.659104612	3.31E-06
201186_at	0.65905542	3.31E-06
201187_s_at	0.658454966	3.32E-06
201188_s_at	0.65718943	3.32E-06
201189_s_at	0.656591345	3.32E-06
201190_s_at	0.655545767	3.35E-06
201191_at	0.6545945	3.37E-06
201192_s_at	0.654198144	3.37E-06
201193_at	0.654043	3.43E-06
201194_at	0.653913849	3.46E-06
201195_s_at	0.653807349	3.46E-06
201196_s_at	0.653766618	3.47E-06
201197_at	0.653666114	3.47E-06
201198_s_at	0.653446935	3.48E-06
201199_s_at	0.653444715	3.50E-06
201200_at	0.65323308	3.52E-06
201201_at	0.653000843	3.53E-06
201202_at	0.652923192	3.53E-06
201203_s_at	0.652876388	3.53E-06
201204_s_at	0.651793215	3.55E-06
201205_at	0.651430391	3.55E-06
201206_s_at	0.651196641	3.57E-06
201207_at	0.650786713	3.57E-06
201208_s_at	0.650562141	3.60E-06
201209_at	0.650283945	3.60E-06
201210_at	0.649981276	3.62E-06
201211_s_at	0.649212185	3.63E-06
201212_at	0.648745369	3.70E-06
201213_at	0.648624435	3.73E-06
201214_s_at	0.64731295	3.74E-06
201215_at	0.647157131	3.75E-06
201216_at	0.646544657	3.76E-06
201217_x_at	0.646489219	3.77E-06
201218_at	0.646455655	3.80E-06
201219_at	0.645059091	3.80E-06
201220_x_at	0.644704046	3.83E-06
201221_s_at	0.644078703	3.83E-06
201222_s_at	0.644039467	3.91E-06
201223_s_at	0.643742587	3.91E-06
201224_s_at	0.643645095	3.91E-06
201225_s_at	0.643448254	3.93E-06
201226_at	0.643022092	3.95E-06
201227_s_at	0.642966071	3.96E-06
201228_s_at	0.642718061	3.96E-06
201229_s_at	0.64254893	3.97E-06
201230_s_at	0.642024136	3.98E-06
201231_s_at	0.641969619	4.02E-06
201232_s_at	0.641481603	4.03E-06
201233_at	0.641469195	4.03E-06
201234_at	0.640737971	4.04E-06
201235_s_at	0.640523161	4.10E-06
201236_s_at	0.640163478	4.11E-06
201237_at	0.63954391	4.11E-06
201238_s_at	0.639106433	4.12E-06
201239_s_at	0.638706701	4.14E-06
201240_s_at	0.638389816	4.14E-06
201241_at	0.638369078	4.15E-06
201242_s_at	0.638293535	4.16E-06
201243_s_at	0.637716298	4.16E-06
201244_s_at	0.63689135	4.19E-06
201245_s_at	0.636529267	4.22E-06
201246_s_at	0.636491735	4.25E-06
201247_at	0.636472877	4.28E-06
201248_s_at	0.63544651	4.28E-06
201249_at	0.634826384	4.29E-06
201250_s_at	0.634508745	4.29E-06
201251_at	0.634487291	4.29E-06
201252_at	0.632404614	4.32E-06
201253_s_at	0.632360111	4.33E-06
201254_x_at	0.63198752	4.33E-06
201255_x_at	0.631722687	4.35E-06
201256_at	0.631644605	4.38E-06
201257_x_at	0.631513493	4.40E-06
201258_at	0.631324541	4.40E-06
201259_s_at	0.631217794	4.42E-06
201260_s_at	0.631199926	4.42E-06
201261_x_at	0.631067634	4.43E-06
201262_s_at	0.630142807	4.44E-06
201263_at	0.629940308	4.45E-06
201264_at	0.629938309	4.46E-06
201265_at	0.629538097	4.47E-06
201266_at	0.629432579	4.50E-06
201267_s_at	0.628791786	4.50E-06
201268_at	0.628297566	4.51E-06
201269_s_at	0.627098016	4.52E-06
201270_x_at	0.626196496	4.53E-06
201271_s_at	0.625977199	4.54E-06
201272_at	0.625596011	4.57E-06
201273_s_at	0.625238372	4.60E-06
201274_at	0.624989352	4.61E-06
201275_at	0.624189525	4.66E-06
201276_at	0.623970361	4.68E-06
201277_s_at	0.623640448	4.69E-06
201278_at	0.623399053	4.72E-06
201279_s_at	0.623208638	4.73E-06
201280_s_at	0.623105685	4.76E-06
201281_at	0.623091874	4.77E-06
201282_at	0.622894602	4.78E-06
201283_s_at	0.622417865	4.78E-06
201284_s_at	0.622315041	4.79E-06
201285_at	0.622141809	4.81E-06
201286_at	0.621971359	4.87E-06
201287_s_at	0.620313886	4.88E-06
201288_at	0.62023994	4.90E-06
201289_at	0.619510408	4.93E-06
201290_at	0.619442134	4.95E-06
201291_s_at	0.619034646	4.96E-06
201292_at	0.618851456	4.96E-06
201293_x_at	0.618326037	4.97E-06
201294_s_at	0.617782624	4.98E-06
201295_s_at	0.616511794	4.99E-06
201296_s_at	0.615659389	4.99E-06
201297_s_at	0.615169233	5.00E-06
201298_s_at	0.614877324	5.01E-06
201299_s_at	0.614770627	5.02E-06
201300_s_at	0.614173745	5.06E-06
201301_s_at	0.614016159	5.13E-06
201302_at	0.612973364	5.20E-06
201303_at	0.612945931	5.22E-06
201304_at	0.612824626	5.24E-06
201305_x_at	0.612819556	5.25E-06
201306_s_at	0.612807139	5.29E-06
201307_at	0.612767379	5.31E-06
201308_s_at	0.612638459	5.32E-06
201309_x_at	0.612540098	5.33E-06
201310_s_at	0.612287942	5.33E-06
201311_s_at	0.612030506	5.36E-06
201312_s_at	0.611510157	5.37E-06
201313_at	0.611369378	5.37E-06
201314_at	0.61132939	5.38E-06
201315_x_at	0.611318067	5.38E-06
201316_at	0.611124707	5.38E-06
201317_s_at	0.610035982	5.38E-06
201318_s_at	0.609987253	5.38E-06
201319_at	0.609928468	5.41E-06
201320_at	0.609664591	5.45E-06
201321_s_at	0.609354254	5.45E-06
201322_at	0.607981032	5.45E-06
201323_at	0.607874377	5.46E-06
201324_at	0.607692932	5.53E-06
201325_s_at	0.607685765	5.54E-06
201326_at	0.607600774	5.56E-06
201327_s_at	0.607568087	5.58E-06
201328_at	0.607454648	5.60E-06
201329_s_at	0.607372837	5.60E-06
201330_at	0.607104745	5.62E-06
201331_s_at	0.606992103	5.63E-06
201332_s_at	0.606912368	5.66E-06
201333_s_at	0.606631999	5.68E-06
201334_s_at	0.606612386	5.71E-06
201335_s_at	0.606459468	5.73E-06
201336_at	0.606380518	5.76E-06
201337_s_at	0.606350766	5.78E-06
201338_x_at	0.605841295	5.78E-06
201339_s_at	0.605543546	5.79E-06
201340_s_at	0.605431967	5.80E-06
201341_at	0.60527109	5.80E-06
201342_at	0.605020833	5.82E-06
201343_at	0.604730553	5.84E-06
201344_at	0.604541815	5.95E-06
201345_s_at	0.604539022	5.97E-06
201346_at	0.604269974	6.02E-06
201347_x_at	0.603944148	6.05E-06
201348_at	0.603861178	6.08E-06
201349_at	0.603446642	6.09E-06
201350_at	0.603381298	6.12E-06
201351_s_at	0.603373529	6.13E-06
201352_at	0.603078379	6.13E-06
201353_s_at	0.602633553	6.13E-06
201354_s_at	0.60247589	6.14E-06
201355_s_at	0.602157483	6.15E-06
201356_at	0.602057013	6.16E-06
201357_s_at	0.601299116	6.17E-06
201358_s_at	0.600351897	6.19E-06
201359_at	0.600119258	6.20E-06
201360_at	0.600101175	6.20E-06
201361_at	0.600063566	6.21E-06
201362_at	0.599511746	6.23E-06
201363_s_at	0.599204559	6.25E-06
201364_s_at	0.599023129	6.25E-06
201365_at	0.598866598	6.31E-06
201366_at	0.598750127	6.37E-06
201367_s_at	0.598722585	6.39E-06
201368_at	0.598554138	6.44E-06
201369_s_at	0.598322702	6.45E-06
201370_s_at	0.598072526	6.46E-06
201371_s_at	0.597763014	6.47E-06
201372_s_at	0.597708127	6.47E-06
201373_at	0.597617734	6.47E-06
201374_x_at	0.597430602	6.52E-06
201375_s_at	0.597165956	6.55E-06
201376_s_at	0.596481901	6.58E-06
201377_at	0.596358264	6.59E-06
201378_s_at	0.59624353	6.62E-06
201379_s_at	0.595293632	6.64E-06
201380_at	0.594944074	6.66E-06
201381_x_at	0.594777222	6.66E-06
201382_at	0.594320345	6.67E-06
201383_s_at	0.594292778	6.71E-06
201384_s_at	0.59413176	6.73E-06
201385_at	0.59410703	6.79E-06
201386_s_at	0.593917159	6.81E-06
201387_s_at	0.593729	6.81E-06
201388_at	0.593659872	6.82E-06
201389_at	0.593008497	6.83E-06
201390_s_at	0.592813782	6.83E-06
201391_at	0.592767026	6.84E-06
201392_s_at	0.592687451	6.84E-06
201393_s_at	0.59252019	6.85E-06
201394_s_at	0.592113906	6.86E-06
201395_at	0.591882489	6.87E-06
201396_s_at	0.591877851	6.93E-06
201397_at	0.591697284	6.95E-06
201398_s_at	0.590727244	6.97E-06
201399_s_at	0.590514399	7.00E-06
201400_at	0.590186562	7.03E-06
201401_s_at	0.588951799	7.07E-06
201402_at	0.588275908	7.09E-06
201403_s_at	0.588041053	7.17E-06
201404_x_at	0.587669115	7.19E-06
201405_s_at	0.587646605	7.19E-06
201406_at	0.587448911	7.22E-06
201407_s_at	0.587164905	7.23E-06
201408_at	0.587144914	7.27E-06
201409_s_at	0.586773706	7.29E-06
201410_at	0.586482738	7.31E-06
201411_s_at	0.58642615	7.31E-06
201412_at	0.586305089	7.32E-06
201413_at	0.586008505	7.34E-06
201414_s_at	0.585625457	7.41E-06
201415_at	0.58558274	7.41E-06
201416_at	0.58525797	7.44E-06
201417_at	0.585220845	7.47E-06
201418_s_at	0.585125339	7.47E-06
201419_at	0.584902125	7.53E-06
201420_s_at	0.584627684	7.53E-06
201421_s_at	0.584444891	7.58E-06
201422_at	0.584085087	7.63E-06
201423_s_at	0.583901959	7.68E-06
201424_s_at	0.583791394	7.70E-06
201425_at	0.583143033	7.75E-06
201426_s_at	0.582319138	7.80E-06
201427_s_at	0.582251921	7.84E-06
201428_at	0.58187186	7.87E-06
201429_s_at	0.580968258	7.88E-06
201430_s_at	0.580843772	7.89E-06
201431_s_at	0.580576932	7.92E-06
201432_at	0.580502311	7.93E-06
201433_s_at	0.580192528	7.96E-06
201434_at	0.579910015	7.98E-06
201435_s_at	0.579542287	7.99E-06
201436_at	0.578779247	8.02E-06
201437_s_at	0.578728774	8.03E-06
201438_at	0.577725107	8.13E-06
201439_at	0.577069302	8.13E-06
201440_at	0.576958487	8.16E-06
201441_at	0.576632617	8.18E-06
201442_s_at	0.57647489	8.19E-06
201443_s_at	0.57628334	8.19E-06
201444_s_at	0.576273902	8.21E-06
201445_at	0.575429191	8.23E-06
201446_s_at	0.575293304	8.27E-06
201447_at	0.575125682	8.28E-06
201448_at	0.573973806	8.33E-06
201449_at	0.57396077	8.35E-06
201450_s_at	0.573748442	8.36E-06
201451_x_at	0.572987994	8.42E-06
201452_at	0.572171546	8.42E-06
201453_x_at	0.571893312	8.56E-06
201454_s_at	0.571788179	8.56E-06
201455_s_at	0.571615234	8.57E-06
201456_s_at	0.570731566	8.58E-06
201457_x_at	0.570226445	8.64E-06
201458_s_at	0.569973031	8.67E-06
201459_at	0.569936518	8.69E-06
201460_at	0.56990794	8.71E-06
201461_s_at	0.569597242	8.74E-06
201462_at	0.569356973	8.74E-06
201463_s_at	0.569143188	8.76E-06
201464_x_at	0.568429584	8.76E-06
201465_s_at	0.567788427	8.82E-06
201466_s_at	0.566634722	8.86E-06
201467_s_at	0.56606063	8.97E-06
201468_s_at	0.565889357	8.97E-06
201469_s_at	0.565781977	9.02E-06
201470_at	0.565514371	9.05E-06
201471_s_at	0.565334518	9.07E-06
201472_at	0.564996696	9.09E-06
201473_at	0.564828209	9.13E-06
201474_s_at	0.564012186	9.15E-06
201475_x_at	0.563657871	9.22E-06
201476_s_at	0.56350079	9.25E-06
201477_s_at	0.563435917	9.32E-06
201478_s_at	0.563186542	9.33E-06
201479_at	0.563162598	9.38E-06
201480_s_at	0.563078965	9.39E-06
201481_s_at	0.563057518	9.40E-06
201482_at	0.562884778	9.48E-06
201483_s_at	0.562754382	9.49E-06
201484_at	0.562695032	9.52E-06
201485_s_at	0.562084095	9.57E-06
201486_at	0.561970721	9.60E-06
201487_at	0.561891688	9.68E-06
201488_x_at	0.561789689	9.81E-06
201489_at	0.561623661	9.82E-06
201490_s_at	0.560729879	9.84E-06
201491_at	0.560617702	9.86E-06
201492_s_at	0.560174807	9.90E-06
201493_s_at	0.559650828	9.91E-06
201494_at	0.559077905	9.92E-06
201495_x_at	0.558884866	9.93E-06
201496_x_at	0.558714492	9.95E-06
201497_x_at	0.558668195	1.00E-05
201498_at	0.558379231	1.00E-05
201499_s_at	0.558345527	1.02E-05
201500_s_at	0.558206223	1.02E-05
201501_s_at	0.55741488	1.03E-05
201502_s_at	0.557388777	1.03E-05
201503_at	0.557169604	1.04E-05
201504_s_at	0.556710909	1.05E-05
201505_at	0.556710367	1.06E-05
201506_at	0.556432251	1.06E-05
201507_at	0.556040523	1.06E-05
201508_at	0.555911238	1.06E-05
201509_at	0.555874425	1.06E-05
201510_at	0.555209613	1.06E-05
201511_at	0.555130406	1.07E-05
201512_s_at	0.55496186	1.07E-05
201513_at	0.553929396	1.07E-05
201514_s_at	0.553874967	1.08E-05
201515_s_at	0.553361506	1.08E-05
201516_at	0.553089834	1.08E-05
201517_at	0.552893365	1.08E-05
201518_at	0.552555883	1.08E-05
201519_at	0.552293899	1.08E-05
201520_s_at	0.552032161	1.09E-05
201521_s_at	0.551105575	1.09E-05
201522_x_at	0.550825719	1.09E-05
201523_x_at	0.550766355	1.09E-05
201524_x_at	0.550763505	1.09E-05
201525_at	0.550583255	1.10E-05
201526_at	0.550567649	1.11E-05
201527_at	0.549765257	1.11E-05
201528_at	0.549191937	1.11E-05
201529_s_at	0.549138926	1.11E-05
201530_x_at	0.548850985	1.12E-05
201531_at	0.548232688	1.12E-05
201532_at	0.547408823	1.12E-05
201533_at	0.547354273	1.13E-05
201534_s_at	0.547325223	1.13E-05
201535_at	0.547165858	1.14E-05
201536_at	0.546937066	1.14E-05
201537_s_at	0.546309683	1.14E-05
201538_s_at	0.546295415	1.14E-05
201539_s_at	0.545461049	1.14E-05
201540_at	0.545124896	1.15E-05
201541_s_at	0.54489858	1.15E-05
201542_at	0.544751617	1.15E-05
201543_s_at	0.54472214	1.15E-05
201544_x_at	0.544701547	1.15E-05
201545_s_at	0.54454117	1.15E-05
201546_at	0.544519319	1.15E-05
201547_at	0.544356729	1.15E-05
201548_s_at	0.543625755	1.16E-05
201549_x_at	0.543263787	1.16E-05
201550_x_at	0.542847312	1.17E-05
201551_s_at	0.542756861	1.17E-05
201552_at	0.542293774	1.17E-05
201553_s_at	0.542108892	1.17E-05
201554_x_at	0.542039014	1.18E-05
201555_at	0.541264558	1.18E-05
201556_s_at	0.540936649	1.18E-05
201557_at	0.540602376	1.19E-05
201558_at	0.540381801	1.19E-05
201559_s_at	0.540308458	1.19E-05
201560_at	0.540003762	1.19E-05
201561_s_at	0.539840881	1.19E-05
201562_s_at	0.539755704	1.20E-05
201563_at	0.539641746	1.21E-05
201564_s_at	0.539536635	1.21E-05
201565_s_at	0.538892314	1.21E-05
201566_x_at	0.538588695	1.22E-05
201567_s_at	0.538167826	1.22E-05
201568_at	0.537971439	1.23E-05
201569_s_at	0.537760507	1.23E-05
201570_at	0.537597726	1.23E-05
201571_s_at	0.53734034	1.24E-05
201572_x_at	0.537237947	1.24E-05
201573_s_at	0.536935726	1.24E-05
201574_at	0.536743192	1.24E-05
201575_at	0.536691469	1.25E-05
201576_s_at	0.53658902	1.25E-05
201577_at	0.536407692	1.26E-05
201578_at	0.536270553	1.26E-05
201579_at	0.536074426	1.26E-05
201580_s_at	0.535479538	1.27E-05
201581_at	0.53467796	1.28E-05
201582_at	0.534212434	1.28E-05
201583_s_at	0.533527153	1.28E-05
201584_s_at	0.53332011	1.28E-05
201585_s_at	0.533025127	1.29E-05
201586_s_at	0.532828351	1.29E-05
201587_s_at	0.532535526	1.29E-05
201588_at	0.532427299	1.29E-05
201589_at	0.531821964	1.30E-05
201590_x_at	0.531506235	1.30E-05
201591_s_at	0.531495183	1.30E-05
201592_at	0.531461276	1.31E-05
201593_s_at	0.531428803	1.32E-05
201594_s_at	0.531284189	1.32E-05
201595_s_at	0.530510624	1.32E-05
201596_x_at	0.530439867	1.33E-05
201597_at	0.530048532	1.33E-05
201598_s_at	0.529940488	1.34E-05
201599_at	0.52970212	1.35E-05
201600_at	0.529519458	1.35E-05
201601_x_at	0.529400399	1.36E-05
201602_s_at	0.528762458	1.36E-05
201603_at	0.528243525	1.36E-05
201604_s_at	0.527597273	1.37E-05
201605_x_at	0.526574823	1.37E-05
201606_s_at	0.526573022	1.37E-05
201607_at	0.526263692	1.38E-05
201608_s_at	0.526131499	1.38E-05
201609_x_at	0.525855794	1.38E-05
201610_at	0.525803164	1.39E-05
201611_s_at	0.525738544	1.40E-05
201612_at	0.5252176	1.41E-05
201613_s_at	0.52513464	1.41E-05
201614_s_at	0.524752002	1.41E-05
201615_x_at	0.524294766	1.42E-05
201616_s_at	0.523889691	1.42E-05
201617_x_at	0.523882849	1.42E-05
201618_x_at	0.523866031	1.43E-05
201619_at	0.523628138	1.43E-05
201620_at	0.523607748	1.43E-05
201621_at	0.523208425	1.44E-05
201622_at	0.523156784	1.44E-05
201623_s_at	0.522894813	1.44E-05
201624_at	0.522821714	1.45E-05
201625_s_at	0.521718642	1.45E-05
201626_at	0.521578446	1.45E-05
201627_s_at	0.521525421	1.46E-05
201628_s_at	0.521513951	1.47E-05
201629_s_at	0.521505184	1.47E-05
201630_s_at	0.521425374	1.47E-05
201631_s_at	0.521179588	1.47E-05
201632_at	0.521148557	1.48E-05
201633_s_at	0.521111497	1.48E-05
201634_s_at	0.5210184	1.49E-05
201635_s_at	0.520912517	1.49E-05
201636_at	0.520873239	1.50E-05
201637_s_at	0.520748503	1.50E-05
201638_s_at	0.520446321	1.50E-05
201639_s_at	0.520442088	1.50E-05
201640_x_at	0.519977933	1.51E-05
201641_at	0.519852229	1.51E-05
201642_at	0.519398947	1.51E-05
201643_x_at	0.519258282	1.51E-05
201644_at	0.519190929	1.52E-05
201645_at	0.518819892	1.52E-05
201646_at	0.51871132	1.53E-05
201647_s_at	0.518073572	1.54E-05
201648_at	0.517740007	1.54E-05
201649_at	0.517512484	1.54E-05
201650_at	0.517367654	1.54E-05
201651_s_at	0.517268035	1.54E-05
201652_at	0.517125974	1.55E-05
201653_at	0.517060742	1.55E-05
201654_s_at	0.516947894	1.55E-05
201655_s_at	0.516291221	1.55E-05
201656_at	0.515996308	1.55E-05
201657_at	0.515549783	1.55E-05
201658_at	0.514752876	1.55E-05
201659_s_at	0.514444888	1.56E-05
201660_at	0.514368558	1.57E-05
201661_s_at	0.514220421	1.57E-05
201662_s_at	0.513545751	1.58E-05
201663_s_at	0.51354159	1.58E-05
201664_at	0.513501331	1.59E-05
201665_x_at	0.513204269	1.59E-05
201666_at	0.513160846	1.59E-05
201667_at	0.51315358	1.60E-05
201668_x_at	0.513089103	1.60E-05
201669_s_at	0.512948742	1.60E-05
201670_s_at	0.51272054	1.60E-05
201671_x_at	0.512625531	1.61E-05
201672_s_at	0.512499809	1.61E-05
201673_s_at	0.512475825	1.62E-05
201674_s_at	0.51219666	1.62E-05
201675_at	0.51198711	1.63E-05
201676_x_at	0.511961508	1.63E-05
201677_at	0.511892745	1.64E-05
201678_s_at	0.511845912	1.64E-05
201679_at	0.511754989	1.64E-05
201680_x_at	0.511554429	1.65E-05
201681_s_at	0.511534879	1.65E-05
201682_at	0.511483401	1.66E-05
201683_x_at	0.511419082	1.66E-05
201684_s_at	0.5112131	1.66E-05
201685_s_at	0.511089065	1.66E-05
201686_x_at	0.510657183	1.67E-05
201687_s_at	0.510460003	1.67E-05
201688_s_at	0.510258548	1.67E-05
201689_s_at	0.510243972	1.68E-05
201690_s_at	0.510037929	1.69E-05
201691_s_at	0.509644317	1.69E-05
201692_at	0.509620398	1.69E-05
201693_s_at	0.509413268	1.69E-05
201694_s_at	0.509377437	1.69E-05
201695_s_at	0.509230181	1.69E-05
201696_at	0.509201077	1.69E-05
201697_s_at	0.508870863	1.70E-05
201698_s_at	0.507936486	1.71E-05
201699_at	0.507472852	1.71E-05
201700_at	0.507399445	1.71E-05
201701_s_at	0.507341941	1.71E-05
201702_s_at	0.507311046	1.71E-05
201703_s_at	0.507219395	1.72E-05
201704_at	0.506521239	1.72E-05
201705_at	0.506415856	1.72E-05
201706_s_at	0.506410295	1.73E-05
201707_at	0.506368454	1.74E-05
201708_s_at	0.50595916	1.74E-05
201709_s_at	0.504911596	1.74E-05
201710_at	0.504736646	1.75E-05
201711_x_at	0.504420758	1.75E-05
201712_s_at	0.504203514	1.75E-05
201713_s_at	0.503437496	1.75E-05
201714_at	0.503306025	1.76E-05
201715_s_at	0.503269265	1.76E-05
201716_at	0.503165699	1.76E-05
201717_at	0.503056161	1.76E-05
201718_s_at	0.502580812	1.77E-05
201719_s_at	0.502562056	1.77E-05
201720_s_at	0.502428989	1.77E-05
201721_s_at	0.502124562	1.77E-05
201722_s_at	0.501391983	1.77E-05
201723_s_at	0.50085807	1.78E-05
201724_s_at	0.500638328	1.78E-05
201725_at	0.500571345	1.79E-05
201726_at	0.500437107	1.80E-05
201727_s_at	0.500340292	1.80E-05
201728_s_at	0.500243356	1.80E-05
201729_s_at	0.500169638	1.80E-05
201730_s_at	0.500091967	1.83E-05
201731_s_at	0.500044498	1.84E-05
201732_s_at	0.499995649	1.84E-05
201733_at	0.499961091	1.85E-05
201734_at	0.499143536	1.86E-05
201735_s_at	0.498978417	1.87E-05
201736_s_at	0.498833044	1.87E-05
201737_s_at	0.498660234	1.87E-05
201738_at	0.498453524	1.87E-05
201739_at	0.49802598	1.87E-05
201740_at	0.497974681	1.88E-05
201741_x_at	0.497649418	1.88E-05
201742_x_at	0.497401522	1.88E-05
201743_at	0.496672671	1.89E-05
201744_s_at	0.496620365	1.89E-05
201745_at	0.49652021	1.89E-05
201746_at	0.495980552	1.89E-05
201747_s_at	0.495641094	1.91E-05
201748_s_at	0.49534133	1.91E-05
201749_at	0.495137752	1.92E-05
201750_s_at	0.494974862	1.92E-05
201751_at	0.494943594	1.94E-05
201752_s_at	0.494346256	1.95E-05
201753_s_at	0.494163157	1.97E-05
201754_at	0.49393361	1.97E-05
201755_at	0.493539946	1.99E-05
201756_at	0.493526244	1.99E-05
201757_at	0.49343943	2.00E-05
201758_at	0.49332679	2.00E-05
201759_at	0.493270666	2.01E-05
201760_s_at	0.492975646	2.01E-05
201761_at	0.492901063	2.02E-05
201762_s_at	0.492850127	2.02E-05
201763_s_at	0.492722781	2.02E-05
201764_at	0.492685472	2.02E-05
201765_s_at	0.492541094	2.03E-05
201766_at	0.492512283	2.04E-05
201767_s_at	0.492430882	2.07E-05
201768_s_at	0.492397571	2.08E-05
201769_at	0.492188214	2.08E-05
201770_at	0.492178263	2.09E-05
201771_at	0.491537777	2.09E-05
201772_at	0.491507915	2.09E-05
201773_at	0.491134395	2.09E-05
201774_s_at	0.491017646	2.10E-05
201775_s_at	0.490713213	2.10E-05
201776_s_at	0.490675755	2.11E-05
201777_s_at	0.490623916	2.11E-05
201778_s_at	0.490573118	2.12E-05
201779_s_at	0.489908132	2.12E-05
201780_s_at	0.489821347	2.13E-05
201781_s_at	0.489411049	2.14E-05
201782_s_at	0.489326029	2.16E-05
201783_s_at	0.489281963	2.16E-05
201784_s_at	0.488941886	2.16E-05
201785_at	0.488941639	2.17E-05
201786_s_at	0.48891517	2.17E-05
201787_at	0.488794023	2.17E-05
201788_at	0.488614388	2.17E-05
201789_at	0.488498488	2.19E-05
201790_s_at	0.488480133	2.20E-05
201791_s_at	0.488419025	2.20E-05
201792_at	0.48800871	2.21E-05
201793_x_at	0.487633231	2.21E-05
201794_s_at	0.487610225	2.21E-05
201795_at	0.487602705	2.21E-05
201796_s_at	0.487381309	2.22E-05
201797_s_at	0.486806614	2.23E-05
201798_s_at	0.486713754	2.23E-05
201799_s_at	0.486663441	2.24E-05
201800_s_at	0.486099709	2.24E-05
201801_s_at	0.485840063	2.25E-05
201802_at	0.485679498	2.25E-05
201803_at	0.485660705	2.26E-05
201804_x_at	0.485545128	2.27E-05
201805_at	0.485449242	2.29E-05
201806_s_at	0.485342758	2.29E-05
201807_at	0.485326221	2.31E-05
201808_s_at	0.485308552	2.32E-05
201809_s_at	0.485264507	2.32E-05
201810_s_at	0.485161725	2.34E-05
201811_x_at	0.484461814	2.34E-05
201812_s_at	0.484250725	2.35E-05
201813_s_at	0.484202883	2.36E-05
201814_at	0.484026976	2.36E-05
201815_s_at	0.483947536	2.36E-05
201816_s_at	0.483505231	2.37E-05
201817_at	0.483417083	2.37E-05
201818_at	0.483034336	2.38E-05
201819_at	0.482709606	2.38E-05
201820_at	0.482425624	2.39E-05
201821_s_at	0.48230345	2.39E-05
201822_at	0.482027688	2.40E-05
201823_s_at	0.481776661	2.40E-05
201824_at	0.481689262	2.41E-05
201825_s_at	0.481639459	2.41E-05
201826_s_at	0.481079538	2.42E-05
201827_at	0.480852433	2.43E-05
201828_x_at	0.480846883	2.46E-05
201829_at	0.480844667	2.46E-05
201830_s_at	0.479951676	2.46E-05
201831_s_at	0.479701538	2.47E-05
201832_s_at	0.479527888	2.48E-05
201833_at	0.47947489	2.49E-05
201834_at	0.479212057	2.50E-05
201835_s_at	0.478562549	2.52E-05
201836_s_at	0.47845235	2.52E-05
201837_s_at	0.478301006	2.52E-05
201838_s_at	0.478170859	2.53E-05
201839_s_at	0.478077493	2.53E-05
201840_at	0.477966693	2.54E-05
201841_s_at	0.477475842	2.54E-05
201842_s_at	0.477209065	2.54E-05
201843_s_at	0.47656368	2.55E-05
201844_s_at	0.476281569	2.56E-05
201845_s_at	0.475937236	2.56E-05
201846_s_at	0.475869787	2.57E-05
201847_at	0.475306044	2.57E-05
201848_s_at	0.475209705	2.58E-05
201849_at	0.475178106	2.59E-05
201850_at	0.475146391	2.60E-05
201851_at	0.474791724	2.61E-05
201852_x_at	0.474626962	2.62E-05
201853_s_at	0.474623262	2.62E-05
201854_s_at	0.474091326	2.63E-05
201855_s_at	0.474090336	2.63E-05
201856_s_at	0.473822863	2.64E-05
201857_at	0.473578611	2.64E-05
201858_s_at	0.473297111	2.64E-05
201859_at	0.473252776	2.64E-05
201860_s_at	0.473179415	2.64E-05
201861_s_at	0.472812179	2.65E-05
201862_s_at	0.47270899	2.66E-05
201863_at	0.472684025	2.67E-05
201864_at	0.471425115	2.68E-05
201865_x_at	0.471352346	2.68E-05
201866_s_at	0.471239068	2.69E-05
201867_s_at	0.471029598	2.69E-05
201868_s_at	0.471023795	2.69E-05
201869_s_at	0.470904976	2.69E-05
201870_at	0.470855214	2.70E-05
201871_s_at	0.470724729	2.70E-05
201872_s_at	0.470639117	2.70E-05
201873_s_at	0.470634021	2.70E-05
201874_at	0.470601756	2.70E-05
201875_s_at	0.470545856	2.71E-05
201876_at	0.470533365	2.72E-05
201877_s_at	0.470532511	2.72E-05
201878_at	0.470256489	2.74E-05
201879_at	0.470122647	2.74E-05
201880_at	0.46976372	2.74E-05
201881_s_at	0.469717062	2.75E-05
201882_x_at	0.469225492	2.76E-05
201883_s_at	0.469017749	2.76E-05
201884_at	0.468527939	2.76E-05
201885_s_at	0.468497535	2.76E-05
201886_at	0.468493525	2.77E-05
201887_at	0.467569421	2.77E-05
201888_s_at	0.467542866	2.77E-05
201889_at	0.467442527	2.77E-05
201890_at	0.46715337	2.77E-05
201891_s_at	0.46705428	2.78E-05
201892_s_at	0.466999462	2.79E-05
201893_x_at	0.466945395	2.79E-05
201894_s_at	0.466869891	2.79E-05
201895_at	0.465948963	2.79E-05
201896_s_at	0.4658656	2.79E-05
201897_s_at	0.465796342	2.80E-05
201898_s_at	0.465590191	2.80E-05
201899_s_at	0.465310782	2.81E-05
201900_s_at	0.465231314	2.81E-05
201901_s_at	0.465195342	2.81E-05
201902_s_at	0.465097779	2.82E-05
201903_at	0.464799862	2.82E-05
201904_s_at	0.464719495	2.82E-05
201905_s_at	0.464030437	2.82E-05
201906_s_at	0.463972404	2.84E-05
201907_x_at	0.463960444	2.85E-05
201908_at	0.463821488	2.85E-05
201909_at	0.463114909	2.85E-05
201910_at	0.46291974	2.86E-05
201911_s_at	0.462682963	2.86E-05
201912_s_at	0.462365584	2.87E-05
201913_s_at	0.462244993	2.87E-05
201914_s_at	0.46206022	2.89E-05
201915_at	0.461579358	2.89E-05
201916_s_at	0.46152697	2.89E-05
201917_s_at	0.461457944	2.90E-05
201918_at	0.461407814	2.90E-05
201919_at	0.461153328	2.91E-05
201920_at	0.460912794	2.91E-05
201921_at	0.460518985	2.91E-05
201922_at	0.460516367	2.91E-05
201923_at	0.460436422	2.92E-05
201924_at	0.460171569	2.93E-05
201925_s_at	0.460148549	2.93E-05
201926_s_at	0.458444176	2.95E-05
201927_s_at	0.458381652	2.96E-05
201928_at	0.458159042	2.96E-05
201929_s_at	0.458136892	2.97E-05
201930_at	0.458081156	2.98E-05
201931_at	0.458033023	2.99E-05
201932_at	0.457961016	3.01E-05
201933_at	0.457944267	3.01E-05
201934_at	0.457802884	3.02E-05
201935_s_at	0.457400919	3.02E-05
201936_s_at	0.457236347	3.03E-05
201937_s_at	0.456900042	3.03E-05
201938_at	0.456683002	3.04E-05
201939_at	0.456628827	3.05E-05
201940_at	0.456544867	3.06E-05
201941_at	0.456210574	3.06E-05
201942_s_at	0.456168488	3.06E-05
201943_s_at	0.456070601	3.06E-05
201944_at	0.45593267	3.08E-05
201945_at	0.455918531	3.10E-05
201946_s_at	0.455899131	3.10E-05
201947_s_at	0.455832514	3.11E-05
201948_at	0.455702142	3.12E-05
201949_x_at	0.455457335	3.13E-05
201950_x_at	0.455068846	3.14E-05
201951_at	0.454723763	3.14E-05
201952_at	0.454568968	3.15E-05
201953_at	0.454517969	3.17E-05
201954_at	0.454456986	3.17E-05
201955_at	0.454387233	3.17E-05
201956_s_at	0.454056935	3.17E-05
201957_at	0.453861443	3.18E-05
201958_s_at	0.453764965	3.21E-05
201959_s_at	0.453657214	3.21E-05
201960_s_at	0.453609225	3.23E-05
201961_s_at	0.453303726	3.24E-05
201962_s_at	0.453266161	3.24E-05
201963_at	0.453223243	3.25E-05
201964_at	0.452994627	3.25E-05
201965_s_at	0.4528243	3.25E-05
201966_at	0.452770647	3.26E-05
201967_at	0.452369586	3.28E-05
201968_s_at	0.452051608	3.29E-05
201969_at	0.451840547	3.30E-05
201970_s_at	0.451775712	3.31E-05
201971_s_at	0.451733876	3.32E-05
201972_at	0.451593441	3.32E-05
201973_s_at	0.451393088	3.32E-05
201974_s_at	0.451280025	3.32E-05
201975_at	0.451227175	3.33E-05
201976_s_at	0.450972615	3.34E-05
201977_s_at	0.450882511	3.35E-05
201978_s_at	0.450801545	3.35E-05
201979_s_at	0.450753288	3.35E-05
201980_s_at	0.450596605	3.36E-05
201981_at	0.45033081	3.36E-05
201982_s_at	0.450285794	3.37E-05
201983_s_at	0.450173922	3.38E-05
201984_s_at	0.450111368	3.38E-05
201985_at	0.44979179	3.39E-05
201986_at	0.449745918	3.39E-05
201987_at	0.449485744	3.40E-05
201988_s_at	0.449462262	3.42E-05
201989_s_at	0.449348149	3.42E-05
201990_s_at	0.449310587	3.43E-05
201991_s_at	0.449275528	3.43E-05
201992_s_at	0.449176622	3.45E-05
201993_x_at	0.448225088	3.48E-05
201994_at	0.448204521	3.48E-05
201995_at	0.448179813	3.49E-05
201996_s_at	0.448080233	3.49E-05
201997_s_at	0.447877574	3.49E-05
201998_at	0.447827835	3.50E-05
201999_s_at	0.447670055	3.52E-05
202000_at	0.447465852	3.52E-05
202001_s_at	0.447377106	3.54E-05
202002_at	0.447210056	3.55E-05
202003_s_at	0.447061205	3.55E-05
202004_x_at	0.446973457	3.56E-05
202005_at	0.446850009	3.58E-05
202006_at	0.446530045	3.58E-05
202007_at	0.446294625	3.60E-05
202008_s_at	0.446018171	3.60E-05
202009_at	0.445766732	3.61E-05
202010_s_at	0.445756414	3.62E-05
202011_at	0.445516814	3.63E-05
202012_s_at	0.445284987	3.63E-05
202013_s_at	0.44519675	3.63E-05
202014_at	0.445132907	3.67E-05
202015_x_at	0.445129777	3.69E-05
202016_at	0.445082844	3.71E-05
202017_at	0.445026151	3.71E-05
202018_s_at	0.445014783	3.72E-05
202019_s_at	0.44484114	3.72E-05
202020_s_at	0.444830451	3.73E-05
202021_x_at	0.444576955	3.73E-05
202022_at	0.444429007	3.73E-05
202023_at	0.444022019	3.74E-05
202024_at	0.443956205	3.75E-05
202025_x_at	0.443820651	3.75E-05
202026_at	0.443447977	3.76E-05
202027_at	0.44338379	3.77E-05
202028_s_at	0.443309756	3.77E-05
202029_x_at	0.443299131	3.79E-05
202030_at	0.443267249	3.80E-05
202031_s_at	0.4432631	3.80E-05
202032_s_at	0.443068302	3.82E-05
202033_s_at	0.442727512	3.83E-05
202034_x_at	0.442533079	3.84E-05
202035_s_at	0.442511537	3.85E-05
202036_s_at	0.44223322	3.87E-05
202037_s_at	0.442155051	3.89E-05
202038_at	0.442079703	3.90E-05
202039_at	0.441948537	3.91E-05
202040_s_at	0.441945175	3.91E-05
202041_s_at	0.441942361	3.94E-05
202042_at	0.441635603	3.94E-05
202043_s_at	0.441522706	3.95E-05
202044_at	0.441462404	3.95E-05
202045_s_at	0.441447103	3.95E-05
202046_s_at	0.440933477	3.96E-05
202047_s_at	0.440790978	3.97E-05
202048_s_at	0.440780546	3.97E-05
202049_s_at	0.440750562	3.99E-05
202050_s_at	0.440547644	3.99E-05
202051_s_at	0.440039231	3.99E-05
202052_s_at	0.439925744	3.99E-05
202053_s_at	0.439855321	4.00E-05
202054_s_at	0.439532755	4.01E-05
202055_at	0.439482957	4.02E-05
202056_at	0.439332202	4.04E-05
202057_at	0.439233066	4.05E-05
202058_s_at	0.439222121	4.05E-05
202059_s_at	0.439100183	4.07E-05
202060_at	0.438918126	4.08E-05
202061_s_at	0.438721639	4.08E-05
202062_s_at	0.438591907	4.09E-05
202063_s_at	0.437987903	4.10E-05
202064_s_at	0.437724001	4.11E-05
202065_s_at	0.436844146	4.12E-05
202066_at	0.436703871	4.13E-05
202067_s_at	0.436627767	4.14E-05
202068_s_at	0.436464489	4.15E-05
202069_s_at	0.436037397	4.15E-05
202070_s_at	0.436008749	4.16E-05
202071_at	0.435778628	4.17E-05
202072_at	0.435667215	4.17E-05
202073_at	0.435219841	4.17E-05
202074_s_at	0.435029176	4.19E-05
202075_s_at	0.434979134	4.19E-05
202076_at	0.434978053	4.21E-05
202077_at	0.434567363	4.22E-05
202078_at	0.434278295	4.23E-05
202079_s_at	0.434222981	4.24E-05
202080_s_at	0.433951882	4.25E-05
202081_at	0.433816864	4.28E-05
202082_s_at	0.43351385	4.29E-05
202083_s_at	0.433430547	4.31E-05
202084_s_at	0.432996436	4.32E-05
202085_at	0.43226144	4.33E-05
202086_at	0.432009114	4.33E-05
202087_s_at	0.432000021	4.34E-05
202088_at	0.431730986	4.34E-05
202089_s_at	0.431419285	4.35E-05
202090_s_at	0.431399171	4.35E-05
202091_at	0.4313834	4.39E-05
202092_s_at	0.431353762	4.39E-05
202093_s_at	0.430942946	4.40E-05
202094_at	0.430919363	4.41E-05
202095_s_at	0.430858256	4.41E-05
202096_s_at	0.430820468	4.42E-05
202097_at	0.43063326	4.42E-05
202098_s_at	0.430511282	4.43E-05
202099_s_at	0.430450148	4.44E-05
202100_at	0.430393449	4.44E-05
202101_s_at	0.430344848	4.44E-05
202102_s_at	0.430217283	4.44E-05
202103_at	0.430162602	4.48E-05
202104_s_at	0.429968776	4.48E-05
202105_at	0.429830097	4.49E-05
202106_at	0.429515114	4.50E-05
202107_s_at	0.429495395	4.50E-05
202108_at	0.42941337	4.51E-05
202109_at	0.429265367	4.53E-05
202110_at	0.429235678	4.53E-05
202111_at	0.429070003	4.54E-05
202112_at	0.42903208	4.55E-05
202113_s_at	0.428911212	4.57E-05
202114_at	0.428855102	4.57E-05
202115_s_at	0.428746387	4.58E-05
202116_at	0.428464325	4.59E-05
202117_at	0.428447256	4.60E-05
202118_s_at	0.428441467	4.60E-05
202119_s_at	0.428402134	4.61E-05
202120_x_at	0.428264328	4.61E-05
202121_s_at	0.427978715	4.63E-05
202122_s_at	0.427875706	4.64E-05
202123_s_at	0.427657843	4.66E-05
202124_s_at	0.427510821	4.66E-05
202125_s_at	0.427160858	4.68E-05
202126_at	0.42695968	4.68E-05
202127_at	0.426833126	4.68E-05
202128_at	0.426801601	4.69E-05
202129_s_at	0.426720902	4.70E-05
202130_at	0.426600769	4.71E-05
202131_s_at	0.426596508	4.76E-05
202132_at	0.426446882	4.77E-05
202133_at	0.426243208	4.77E-05
202134_s_at	0.426200869	4.77E-05
202135_s_at	0.426190096	4.77E-05
202136_at	0.426135426	4.78E-05
202137_s_at	0.4260028	4.80E-05
202138_x_at	0.425969759	4.81E-05
202139_at	0.42580712	4.85E-05
202140_s_at	0.425686072	4.86E-05
202141_s_at	0.425620633	4.88E-05
202142_at	0.425394506	4.88E-05
202143_s_at	0.425186858	4.89E-05
202144_s_at	0.425103757	4.89E-05
202145_at	0.42499997	4.89E-05
202146_at	0.424901642	4.89E-05
202147_s_at	0.42474563	4.89E-05
202148_s_at	0.424514241	4.90E-05
202149_at	0.424140257	4.90E-05
202150_s_at	0.424078536	4.91E-05
202151_s_at	0.424031057	4.92E-05
202152_x_at	0.423744818	4.93E-05
202153_s_at	0.423570211	4.95E-05
202154_x_at	0.423373196	4.95E-05
202155_s_at	0.422987115	4.99E-05
202156_s_at	0.422885262	4.99E-05
202157_s_at	0.42287581	5.00E-05
202158_s_at	0.42274338	5.01E-05
202159_at	0.422591093	5.05E-05
202160_at	0.422414041	5.06E-05
202161_at	0.422266338	5.06E-05
202162_s_at	0.422223849	5.07E-05
202163_s_at	0.422184246	5.11E-05
202164_s_at	0.422031196	5.12E-05
202165_at	0.421825263	5.12E-05
202166_s_at	0.421714407	5.12E-05
202167_s_at	0.421535734	5.13E-05
202168_at	0.421050809	5.13E-05
202169_s_at	0.420989651	5.15E-05
202170_s_at	0.420948188	5.15E-05
202171_at	0.420775643	5.17E-05
202172_at	0.42060398	5.17E-05
202173_s_at	0.420491232	5.17E-05
202174_s_at	0.420167463	5.20E-05
202175_at	0.420152456	5.21E-05
202176_at	0.42010069	5.21E-05
202177_at	0.420044592	5.22E-05
202178_at	0.419956938	5.23E-05
202179_at	0.419944894	5.24E-05
202180_s_at	0.41991433	5.24E-05
202181_at	0.419896006	5.25E-05
202182_at	0.419883977	5.26E-05
202183_s_at	0.419715812	5.27E-05
202184_s_at	0.418901745	5.27E-05
202185_at	0.418875504	5.29E-05
202186_x_at	0.418837572	5.29E-05
202187_s_at	0.418663732	5.29E-05
202188_at	0.418630938	5.31E-05
202189_x_at	0.418541511	5.32E-05
202190_at	0.418489628	5.32E-05
202191_s_at	0.418077839	5.33E-05
202192_s_at	0.418036554	5.34E-05
202193_at	0.417913666	5.34E-05
202194_at	0.417837845	5.35E-05
202195_s_at	0.417426096	5.37E-05
202196_s_at	0.417394469	5.37E-05
202197_at	0.417059197	5.39E-05
202198_s_at	0.416932378	5.39E-05
202199_s_at	0.41686831	5.41E-05
202200_s_at	0.41659805	5.42E-05
202201_at	0.416300388	5.42E-05
202202_s_at	0.416207113	5.42E-05
202203_s_at	0.416116357	5.44E-05
202204_s_at	0.415802862	5.45E-05
202205_at	0.415449706	5.45E-05
202206_at	0.415408368	5.46E-05
202207_at	0.415338551	5.47E-05
202208_s_at	0.415266723	5.47E-05
202209_at	0.4151202	5.49E-05
202210_x_at	0.414933341	5.50E-05
202211_at	0.414843399	5.52E-05
202212_at	0.414622927	5.53E-05
202213_s_at	0.414392478	5.54E-05
202214_s_at	0.414363515	5.54E-05
202215_s_at	0.413928141	5.55E-05
202216_x_at	0.413856357	5.56E-05
202217_at	0.413835229	5.56E-05
202218_s_at	0.413572739	5.59E-05
202219_at	0.413506693	5.61E-05
202220_at	0.413354538	5.62E-05
202221_s_at	0.412866662	5.63E-05
202222_s_at	0.41280319	5.65E-05
202223_at	0.412530628	5.68E-05
202224_at	0.412424847	5.70E-05
202225_at	0.41232453	5.70E-05
202226_s_at	0.412182713	5.73E-05
202227_s_at	0.412168369	5.74E-05
202228_s_at	0.41180521	5.74E-05
202229_s_at	0.411480412	5.76E-05
202230_s_at	0.411329528	5.76E-05
202231_at	0.411309885	5.76E-05
202232_s_at	0.411247421	5.77E-05
202233_s_at	0.411219343	5.77E-05
202234_s_at	0.410969074	5.79E-05
202235_at	0.410723779	5.80E-05
202236_s_at	0.410565137	5.83E-05
202237_at	0.410440657	5.83E-05
202238_s_at	0.410219814	5.86E-05
202239_at	0.410133069	5.87E-05
202240_at	0.410015951	5.90E-05
202241_at	0.409871814	5.90E-05
202242_at	0.409836933	5.91E-05
202243_s_at	0.409303106	5.91E-05
202244_at	0.409296988	5.93E-05
202245_at	0.409277071	5.93E-05
202246_s_at	0.409124778	5.94E-05
202247_s_at	0.409012267	5.95E-05
202248_at	0.408986177	5.96E-05
202249_s_at	0.408657992	5.98E-05
202250_s_at	0.408608446	5.98E-05
202251_at	0.408590304	6.00E-05
202252_at	0.408198582	6.00E-05
202253_s_at	0.408181846	6.01E-05
202254_at	0.408094257	6.01E-05
202255_s_at	0.408062251	6.03E-05
202256_at	0.407888591	6.05E-05
202257_s_at	0.407853138	6.06E-05
202258_s_at	0.407617331	6.07E-05
202259_s_at	0.407333192	6.09E-05
202260_s_at	0.407316454	6.09E-05
202261_at	0.406885012	6.10E-05
202262_x_at	0.406713757	6.10E-05
202263_at	0.406534535	6.11E-05
202264_s_at	0.406419876	6.12E-05
202265_at	0.406312138	6.13E-05
202266_at	0.406270317	6.14E-05
202267_at	0.406057941	6.16E-05
202268_s_at	0.406040282	6.17E-05
202269_x_at	0.40586927	6.22E-05
202270_at	0.405764249	6.24E-05
202271_at	0.405664045	6.25E-05
202272_s_at	0.405601985	6.25E-05
202273_at	0.405473332	6.26E-05
202274_at	0.405473106	6.26E-05
202275_at	0.405397917	6.27E-05
202276_at	0.405134078	6.28E-05
202277_at	0.405073343	6.28E-05
202278_s_at	0.404928505	6.29E-05
202279_at	0.404863395	6.30E-05
202280_at	0.404609144	6.32E-05
202281_at	0.404499769	6.32E-05
202282_at	0.404431625	6.32E-05
202283_at	0.40391247	6.33E-05
202284_s_at	0.403363059	6.33E-05
202285_s_at	0.403291107	6.34E-05
202286_s_at	0.4032414	6.35E-05
202287_s_at	0.403094813	6.36E-05
202288_at	0.403021404	6.38E-05
202289_s_at	0.402999762	6.40E-05
202290_at	0.402904733	6.42E-05
202291_s_at	0.402893762	6.42E-05
202292_x_at	0.402586887	6.42E-05
202293_at	0.402570914	6.43E-05
202294_at	0.402452208	6.44E-05
202295_s_at	0.402357577	6.51E-05
202296_s_at	0.402333697	6.51E-05
202297_s_at	0.402272572	6.53E-05
202298_at	0.40214184	6.54E-05
202299_s_at	0.402125091	6.54E-05
202300_at	0.401933911	6.55E-05
202301_s_at	0.401929266	6.55E-05
202302_s_at	0.401843811	6.56E-05
202303_x_at	0.401597638	6.56E-05
202304_at	0.401587216	6.58E-05
202305_s_at	0.401580265	6.63E-05
202306_at	0.401528593	6.65E-05
202307_s_at	0.401468037	6.67E-05
202308_at	0.401398472	6.67E-05
202309_at	0.401258352	6.68E-05
202310_s_at	0.401053948	6.69E-05
202311_s_at	0.400951582	6.69E-05
202312_s_at	0.400735101	6.71E-05
202313_at	0.400379657	6.72E-05
202314_at	0.400112611	6.73E-05
202315_s_at	0.399990492	6.73E-05
202316_x_at	0.399926786	6.77E-05
202317_s_at	0.399488085	6.80E-05
202318_s_at	0.398877605	6.81E-05
202319_at	0.398819725	6.82E-05
202320_at	0.398597778	6.87E-05
202321_at	0.398466354	6.87E-05
202322_s_at	0.398439971	6.88E-05
202323_s_at	0.398042023	6.88E-05
202324_s_at	0.397664231	6.89E-05
202325_s_at	0.397492245	6.90E-05
202326_at	0.397410179	6.91E-05
202327_s_at	0.397225115	6.93E-05
202328_s_at	0.397074168	6.95E-05
202329_at	0.39685795	6.97E-05
202330_s_at	0.396728821	6.97E-05
202331_at	0.3966766	6.98E-05
202332_at	0.396606245	6.98E-05
202333_s_at	0.396556918	7.02E-05
202334_s_at	0.396463025	7.04E-05
202335_s_at	0.396435206	7.05E-05
202336_s_at	0.396422622	7.05E-05
202337_at	0.396392349	7.07E-05
202338_at	0.396252089	7.07E-05
202339_at	0.396210968	7.08E-05
202340_x_at	0.396154582	7.15E-05
202341_s_at	0.396105888	7.16E-05
202342_s_at	0.395942167	7.18E-05
202343_x_at	0.395939523	7.18E-05
202344_at	0.395924983	7.19E-05
202345_s_at	0.395922897	7.20E-05
202346_at	0.395778392	7.21E-05
202347_s_at	0.395775806	7.22E-05
202348_s_at	0.395507974	7.24E-05
202349_at	0.39523462	7.27E-05
202350_s_at	0.395054305	7.29E-05
202351_at	0.394909323	7.29E-05
202352_s_at	0.394881334	7.29E-05
202353_s_at	0.394861949	7.33E-05
202354_s_at	0.394717521	7.35E-05
202355_s_at	0.394704794	7.35E-05
202356_s_at	0.394638094	7.40E-05
202357_s_at	0.394541163	7.41E-05
202358_s_at	0.394236519	7.42E-05
202359_s_at	0.394172784	7.42E-05
202360_at	0.394094897	7.47E-05
202361_at	0.394024858	7.47E-05
202362_at	0.393790261	7.47E-05
202363_at	0.393704339	7.47E-05
202364_at	0.393669099	7.48E-05
202365_at	0.393478556	7.49E-05
202366_at	0.393469031	7.49E-05
202367_at	0.393310927	7.49E-05
202368_s_at	0.392998759	7.49E-05
202369_s_at	0.392992922	7.50E-05
202370_s_at	0.392961458	7.51E-05
202371_at	0.392711658	7.52E-05
202372_at	0.392392411	7.55E-05
202373_s_at	0.392366269	7.55E-05
202374_s_at	0.392265899	7.55E-05
202375_at	0.391996364	7.57E-05
202376_at	0.391872377	7.57E-05
202377_at	0.39185929	7.58E-05
202378_s_at	0.391494718	7.58E-05
202379_s_at	0.391482092	7.59E-05
202380_s_at	0.391457726	7.59E-05
202381_at	0.391133809	7.60E-05
202382_s_at	0.391013749	7.62E-05
202383_at	0.390985903	7.66E-05
202384_s_at	0.39097613	7.67E-05
202385_s_at	0.390944585	7.69E-05
202386_s_at	0.39071062	7.70E-05
202387_at	0.390617712	7.72E-05
202388_at	0.390576631	7.74E-05
202389_s_at	0.390535545	7.85E-05
202390_s_at	0.390458292	7.87E-05
202391_at	0.390350159	7.88E-05
202392_s_at	0.390346609	7.90E-05
202393_s_at	0.390314081	7.91E-05
202394_s_at	0.390221255	7.92E-05
202395_at	0.390138579	7.93E-05
202396_at	0.389976148	7.93E-05
202397_at	0.389926382	7.94E-05
202398_at	0.389783946	7.96E-05
202399_s_at	0.389675538	7.96E-05
202400_s_at	0.389670235	7.98E-05
202401_s_at	0.389546919	7.98E-05
202402_s_at	0.389447542	8.00E-05
202403_s_at	0.389441258	8.02E-05
202404_s_at	0.389293567	8.05E-05
202405_at	0.389279905	8.06E-05
202406_s_at	0.389254761	8.06E-05
202407_s_at	0.389206388	8.06E-05
202408_s_at	0.389052053	8.08E-05
202409_at	0.389023173	8.10E-05
202410_x_at	0.388860997	8.11E-05
202411_at	0.388833036	8.11E-05
202412_s_at	0.388799867	8.11E-05
202413_s_at	0.388691847	8.21E-05
202414_at	0.388655676	8.23E-05
202415_s_at	0.388519669	8.24E-05
202416_at	0.38840531	8.25E-05
202417_at	0.3883997	8.28E-05
202418_at	0.388281617	8.33E-05
202419_at	0.388114729	8.36E-05
202420_s_at	0.387795911	8.36E-05
202421_at	0.387727863	8.44E-05
202422_s_at	0.387664439	8.44E-05
202423_at	0.387656482	8.45E-05
202424_at	0.387579527	8.46E-05
202425_x_at	0.387482808	8.51E-05
202426_s_at	0.387284154	8.51E-05
202427_s_at	0.387183223	8.51E-05
202428_x_at	0.38717382	8.54E-05
202429_s_at	0.386905057	8.55E-05
202430_s_at	0.386652738	8.55E-05
202431_s_at	0.386321073	8.56E-05
202432_at	0.386309641	8.61E-05
202433_at	0.386244517	8.61E-05
202434_s_at	0.386159061	8.63E-05
202435_s_at	0.386125428	8.65E-05
202436_s_at	0.386091616	8.67E-05
202437_s_at	0.386007973	8.67E-05
202438_x_at	0.385818388	8.68E-05
202439_s_at	0.38574133	8.69E-05
202440_s_at	0.385530246	8.70E-05
202441_at	0.385320355	8.72E-05
202442_at	0.384977569	8.73E-05
202443_x_at	0.38489644	8.73E-05
202444_s_at	0.384814271	8.74E-05
202445_s_at	0.384675013	8.77E-05
202446_s_at	0.384548833	8.78E-05
202447_at	0.384463465	8.79E-05
202448_s_at	0.384246784	8.79E-05
202449_s_at	0.38395886	8.82E-05
202450_s_at	0.383951585	8.85E-05
202451_at	0.383917812	8.87E-05
202452_at	0.383829258	8.89E-05
202453_s_at	0.383460746	8.89E-05
202454_s_at	0.38336914	8.90E-05
202455_at	0.383362693	8.92E-05
202456_s_at	0.383138194	8.93E-05
202457_s_at	0.383104281	8.97E-05
202458_at	0.383077561	8.98E-05
202459_s_at	0.383075338	9.02E-05
202460_s_at	0.382988557	9.06E-05
202461_at	0.382897869	9.09E-05
202462_s_at	0.382806224	9.13E-05
202463_s_at	0.382799735	9.14E-05
202464_s_at	0.38277267	9.15E-05
202465_at	0.382263578	9.18E-05
202466_at	0.382070683	9.18E-05
202467_s_at	0.382038176	9.19E-05
202468_s_at	0.382006463	9.19E-05
202469_s_at	0.381998662	9.25E-05
202470_s_at	0.381788011	9.25E-05
202471_s_at	0.381694545	9.29E-05
[truncated: 20,216 more rows]
