# Supplementary material for: A simple Bayesian estimate of direct RNAi gene regulation events from differential gene expression profiles
Source: BMC Genomics. 2011 May 20;12:250. doi: 10.1186/1471-2164-12-250 (PMC3128064; doi:10.1186/1471-2164-12-250)
Supplement: Additional file 3 — Processed Affymetrix datasets described in this report. [file 1471-2164-12-250-S3.ZIP › mir30a.txt]

ID	logFC	AveExpr	t	P.Value	adj.P.Val	B
1007_s_at	0.0396649554814559	9.24040266515848	0.449419938355927	0.663495516083117	0.999914221614408	-4.97829108183049
1053_at	0.128734936966604	6.46231876090098	1.53730644711195	0.157756804909628	0.999914221614408	-4.38554511437119
117_at	-0.0330862618421826	5.07512611885209	-0.372833916598193	0.717689225098462	0.999914221614408	-4.99842987658438
121_at	-0.0294905693300382	8.69802953151988	-0.283356163695397	0.783156203079712	0.999914221614408	-5.01737958210545
1255_g_at	0.0412237179195163	3.52577722589006	0.540191659747073	0.601852308586795	0.999914221614408	-4.94989042117862
1294_at	-0.110453320029476	5.80499089530604	-1.24840303568745	0.242617090207059	0.999914221614408	-4.58615107418211
1316_at	-0.0619665571873966	6.03863788093351	-0.561524502004734	0.587811610004017	0.999914221614408	-4.94252218149576
1320_at	-0.0251597595722020	5.32037564233853	-0.281617556786169	0.784448253985424	0.999914221614408	-5.01769803519448
1405_i_at	0.00123481674818882	3.4591529302326	0.0112851661664317	0.991236073460729	0.999914221614408	-5.04352551967238
1431_at	0.0701655703200292	3.6575512735829	0.881859251677562	0.400232654951240	0.999914221614408	-4.80260918413937
1438_at	0.0149617182015351	6.28106672218361	0.171146696275755	0.86780136741543	0.999914221614408	-5.03397660356756
1487_at	-0.0312891408660683	7.98543942415499	-0.394833424133716	0.701933855591089	0.999914221614408	-4.99301028632835
1494_f_at	-0.0842213819622959	6.40976750945173	-0.84687169161811	0.418480321707781	0.999914221614408	-4.82038390025259
1552256_a_at	0.0574160634906598	11.4381547993998	0.565005668261137	0.585537290626361	0.999914221614408	-4.94129522579504
1552257_a_at	0.00657171478617968	9.08855602014552	0.0737600348146301	0.942774987950357	0.999914221614408	-5.04178269666836
1552258_at	0.0555721431378267	5.18967117872495	0.598460652226244	0.563926995260673	0.999914221614408	-4.9291557926876
1552261_at	0.0343927487443061	5.50885426863903	0.31687353942861	0.758388859347739	0.999914221614408	-5.01086764678562
1552263_at	0.132290965268353	5.50196008686318	1.13567382197535	0.284718049433700	0.999914221614408	-4.65804083718298
1552264_a_at	0.00379974010127793	7.61362304148764	0.0250220111529214	0.980569992163533	0.999914221614408	-5.04336186176131
1552266_at	0.0357047843698322	4.57512611128699	0.313945240744987	0.760541649193812	0.999914221614408	-5.01146474027341
1552269_at	-0.0679450001952762	3.47936746192066	-0.560025618867901	0.588792331957415	0.999914221614408	-4.9430483540468
1552271_at	-0.132981584291214	5.86969483070832	-1.71838464784667	0.119005188508527	0.999914221614408	-4.25107644467809
1552272_a_at	0.0100839958124270	6.38295602684309	0.118301719267567	0.908362979574873	0.999914221614408	-5.03897954454086
1552274_at	-0.0610704474955535	6.0527504313332	-0.684583187716413	0.510427952995224	0.999914221614408	-4.8950709563556
1552275_s_at	-0.243814541438485	5.5009537440329	-1.79109087071037	0.106050346346471	0.999914221614408	-4.19581155809515
1552276_a_at	-0.0630110744188945	6.88730251837955	-0.848866109504631	0.417424939796148	0.999914221614408	-4.81938594887838
1552277_a_at	0.215430315340501	7.21492467090277	1.68869185880187	0.124701066007502	0.999914221614408	-4.27346346322074
1552278_a_at	-0.00598570384636243	6.85266245130102	-0.0688014878980506	0.946614998569715	0.999914221614408	-5.04201449075916
1552279_a_at	0.112393416064814	8.1825684447599	1.32058280133017	0.218442516243267	0.999914221614408	-4.53804187048132
1552280_at	0.126238179240396	4.37788230870017	1.3418518339874	0.211715726410490	0.999914221614408	-4.5235841567487
1552281_at	0.040345466448672	8.8983287337922	0.422093369796019	0.682617775615282	0.999914221614408	-4.98588487538359
1552283_s_at	-0.0168878672986192	5.48565232619692	-0.139651985359988	0.891934574893877	0.999914221614408	-5.03717686294005
1552286_at	0.0788306155489034	5.45858771395887	0.96929225024215	0.357109043620373	0.999914221614408	-4.75579038357732
1552287_s_at	0.209306312004653	5.75702940907242	1.74702027026729	0.113738464664073	0.999914221614408	-4.22938186386037
1552288_at	-0.0924796045115484	4.50329837702481	-0.538527705568743	0.602954887326356	0.999914221614408	-4.95045420274554
1552289_a_at	0.0582583033237585	5.45900783130852	0.515770076103945	0.618140397507163	0.999914221614408	-4.95800485628053
1552291_at	0.162646034888563	6.11879921418133	1.24393292747498	0.244184120245421	0.999914221614408	-4.5890796720079
1552293_at	-0.0356113067209778	5.39046259794243	-0.415602634247456	0.687195700943025	0.999914221614408	-4.9876224074858
1552295_a_at	0.161970458249812	7.71027336561066	1.73365957495758	0.116168606698143	0.999914221614408	-4.2395162923493
1552296_at	0.0671841609125954	4.50188935391801	0.61821967637125	0.551377257804386	0.999914221614408	-4.92169295438935
1552299_at	-0.198043770674247	4.32408781258929	-2.23232180018743	0.0517815139517663	0.999914221614408	-3.85322880370414
1552301_a_at	-0.121725828420213	5.45171705797933	-1.04137367041087	0.324207459945916	0.999914221614408	-4.71476206885365
1552302_at	0.35079443420065	5.72638461823262	3.49924743407006	0.00647432274382937	0.999914221614408	-2.9363066662219
1552303_a_at	0.146309919416480	6.93732636619505	1.78011167386324	0.107919472222823	0.999914221614408	-4.20419423106245
1552304_at	0.0277246486792393	4.55326952412806	0.212159834090323	0.836593112697111	0.999914221614408	-5.02884686497243
1552306_at	0.138815893047695	5.6755263627443	1.09957223947135	0.299366525967488	0.999914221614408	-4.68014499168256
1552307_a_at	0.046025177132675	7.69147042223094	0.338100104972937	0.742850310353318	0.999914221614408	-5.0063790641825
1552309_a_at	0.387080796534303	4.79193514767242	3.56644376656979	0.0058172432957956	0.999914221614408	-2.89360914833026
1552310_at	-0.0479737266911293	5.56793512441842	-0.360628914879847	0.726491636382966	0.999914221614408	-5.00130821152351
1552311_a_at	-0.00707200419584098	7.01646958637789	-0.0804062874795175	0.937630437916432	0.999914221614408	-5.04144676213319
1552312_a_at	0.0765609589385168	6.21876375226938	0.444419119205129	0.666976352250513	0.999914221614408	-4.97971429551232
1552314_a_at	0.0834249929991797	5.42360568525212	1.06341979804515	0.314617866296752	0.999914221614408	-4.70180040313672
1552315_at	-0.236674966525095	5.36303482117369	-2.01640079988836	0.073765781190147	0.999914221614408	-4.02170810426233
1552316_a_at	-0.0885152659322483	3.16871815136506	-1.14959368854767	0.279223387350553	0.999914221614408	-4.64939424484725
1552318_at	0.114023256811763	3.50276604617631	1.38216097023802	0.199446852242838	0.999914221614408	-4.49585481534095
1552319_a_at	-0.0790153387336767	7.2601400075716	-0.782058402586474	0.453772350751376	0.999914221614408	-4.85178221849483
1552320_a_at	-0.0889952431128824	3.05144482535215	-0.703919729465097	0.498853401145427	0.999914221614408	-4.88687220321195
1552321_a_at	0.00182648840759869	3.40362843308318	0.0184406457309416	0.985679775316925	0.999914221614408	-5.0434557222373
1552322_at	0.0709276629574709	3.00305106944825	0.785702482937918	0.451737098819419	0.999914221614408	-4.85007090431107
1552323_s_at	-0.0893610798408737	3.6672043483944	-0.981924370354557	0.351170766602994	0.999914221614408	-4.74875392382282
1552325_at	0.00735736442524404	2.96852300470662	0.0724019565133321	0.943826564155285	0.999914221614408	-5.04184778273707
1552326_a_at	0.0833289165247288	4.81729628360309	0.955673795562767	0.363593430050135	0.999914221614408	-4.76330104084386
1552327_at	0.115072464634564	3.43716471623557	1.07117781246894	0.311295568030345	0.999914221614408	-4.69719477701812
1552329_at	0.252664609214075	5.78470863613124	1.32809890954450	0.216045136867499	0.999914221614408	-4.53294684437973
1552330_at	-0.0338254628770205	8.12991516844285	-0.269764311304994	0.793275360059153	0.999914221614408	-5.01981811812582
1552332_at	-0.118483275234597	6.76108091709907	-1.23735577051186	0.246504876010293	0.999914221614408	-4.59337751556366
1552334_at	0.275605236090375	4.77416119888058	2.38599579289656	0.0401688618269912	0.999914221614408	-3.73378201732701
1552335_at	-0.0191172892143072	6.5811904929451	-0.249291112189671	0.80859426259061	0.999914221614408	-5.02326977262065
1552337_s_at	-0.0824031239548972	4.64127913134704	-0.699606144756133	0.501421248465747	0.999914221614408	-4.88871815610803
1552338_at	0.105742838857192	5.12290556945292	1.13394397538059	0.285406816587064	0.999914221614408	-4.65911061609655
1552340_at	0.0270533815840874	4.68594954933742	0.215594604839843	0.833992254981378	0.999914221614408	-5.02836806847352
1552343_s_at	0.0718940737220004	4.63266414923303	0.716212036567699	0.491580852639292	0.999914221614408	-4.88155872824646
1552344_s_at	-0.0018237018010403	5.43940702987718	-0.0164250635222927	0.987244825552408	0.999914221614408	-5.04347878234313
1552347_at	0.0784380610542748	5.93518638491063	0.62160362026327	0.549244164431121	0.999914221614408	-4.9203932635063
1552348_at	-0.0702921842020698	7.04408638595337	-0.640471385129191	0.537438499052236	0.999914221614408	-4.91303175362771
1552349_a_at	-0.0372903262966346	4.5368633025566	-0.396535511464478	0.700720975536932	0.999914221614408	-4.99257862285893
1552354_at	-0.0683810461554444	4.60176110044547	-0.709787861208785	0.495373292829177	0.999914221614408	-4.88434543002862
1552355_s_at	-0.0634920582187775	6.20847908736224	-0.583790819709738	0.573347604225067	0.999914221614408	-4.93455617718943
1552359_at	0.0252497225093582	3.21215548578891	0.271585913182766	0.791916761185156	0.999914221614408	-5.01949809791096
1552360_a_at	0.108915169758163	5.45229066983804	1.35154559493390	0.208708323344496	0.999914221614408	-4.51695437524646
1552362_a_at	0.0573567663998009	8.30684220359093	0.302188600255446	0.769206428871225	0.999914221614408	-5.01380777726213
1552364_s_at	0.157501889503796	7.34610240238709	1.79717669073837	0.105027224730268	0.999914221614408	-4.19115974916479
1552365_at	-0.120057338274825	2.88178009938393	-1.12356300410764	0.289567843894179	0.999914221614408	-4.66550818140288
1552367_a_at	-0.0965601845275654	3.57624443664111	-1.26101003182244	0.238242091331745	0.999914221614408	-4.57785877516907
1552368_at	0.0748530899418585	3.55587456249661	0.912273962055306	0.384830163125004	0.999914221614408	-4.78670410375264
1552370_at	-0.115058336455676	3.8045797059009	-1.46762783312736	0.175432685090785	0.999914221614408	-4.43574145155026
1552372_at	-0.0938998117920504	2.72598562843362	-1.22204814216747	0.251976099544652	0.999914221614408	-4.60332808547945
1552373_s_at	-0.0301085368354297	2.94788530958307	-0.31920062697097	0.75667962052162	0.999914221614408	-5.01038931018465
1552375_at	-0.0281932732547658	3.57706107352067	-0.25926299944432	0.801121696389693	0.999914221614408	-5.02162189390726
1552377_s_at	-0.0741941131099928	7.79893673294347	-0.820168292424712	0.432787421348180	0.999914221614408	-4.83356465930237
1552378_s_at	0.0196150231439498	6.51449547331157	0.154104630970662	0.88084389194331	0.999914221614408	-5.03578823297754
1552379_at	-0.0845334385434127	2.69579371271381	-1.07366550697848	0.310235978462099	0.999914221614408	-4.69571309038639
1552381_at	0.00234658370486907	3.4365280506795	0.0294054070614601	0.977167218444754	0.999914221614408	-5.04328357982947
1552383_at	0.0102441017488397	6.88473597498585	0.100114266792052	0.922394277880154	0.999914221614408	-5.04028074374358
1552384_a_at	-0.075703213308497	5.94667332720997	-0.959038882523032	0.361983189463525	0.999914221614408	-4.76145248857533
1552386_at	-0.0644622094083953	3.16430491773005	-0.694867919708351	0.504251295649136	0.999914221614408	-4.89073461671689
1552388_at	-0.0808839005912132	5.8109486728279	-0.935260714185492	0.373473546255588	0.999914221614408	-4.77441063417329
1552389_at	-0.250838338566262	3.36954595005847	-2.11158170020671	0.0631467384454205	0.999914221614408	-3.94747046516558
1552390_a_at	0.0137349715683048	2.91274919260361	0.182782522308190	0.858920172362766	0.999914221614408	-5.03263160270401
1552391_at	-0.0547114541395324	4.41258899531908	-0.382862907041836	0.710488782954423	0.999914221614408	-4.99599605106973
1552393_at	0.0292838241461197	2.87103204318618	0.314475836826737	0.760151410634735	0.999914221614408	-5.01135694820183
1552394_a_at	-0.0902686770594725	3.16781805291273	-0.875212615639072	0.403655642261759	0.999914221614408	-4.80602927125679
1552395_at	-0.0262333200972185	7.77882132299946	-0.263127681406328	0.798231312220807	0.999914221614408	-5.02096622216516
1552396_at	-0.0232550244275833	4.45179374457533	-0.236913133965096	0.8178982669746	0.999914221614408	-5.02522701408317
1552398_a_at	-0.0997754773721615	2.99909896016781	-1.03820396522886	0.325604341887451	0.999914221614408	-4.7166101085770
1552399_a_at	0.133436525177694	4.71439505938108	1.17455849955312	0.269580420548113	0.999914221614408	-4.63371931879782
1552400_a_at	-0.0312048172931334	5.2963988332835	-0.229609418084735	0.823402378408022	0.999914221614408	-5.02633594121593
1552401_a_at	0.0883287916813758	3.49767683327527	1.02267371890990	0.332514600915726	0.999914221614408	-4.72560747640221
1552402_at	0.0168002713393847	5.53678746526532	0.181222510213942	0.860109690248429	0.999914221614408	-5.03281701008881
1552405_at	0.0963324624211204	4.90634795623565	1.06288425419222	0.31484820990572	0.999914221614408	-4.70211748747588
1552408_at	-0.0749034184886499	3.82098241501503	-0.839566089128372	0.422361878097595	0.999914221614408	-4.82402346809305
1552409_a_at	-0.0237626642081619	6.47107994504335	-0.241535445167966	0.814420270614638	0.999914221614408	-5.02450757208256
1552410_at	0.0450469526200958	5.59308951944566	0.562813440820173	0.586968962080291	0.999914221614408	-4.9420686890309
1552411_at	0.0934099862395783	7.58372413871912	0.839784881842853	0.422245273474969	0.999914221614408	-4.82391483302598
1552412_a_at	-0.0654744470825026	4.80450886007622	-0.635083998935153	0.540794167140036	0.999914221614408	-4.91515351651356
1552414_at	-0.120595128993358	4.55959546833963	-1.06783479086188	0.312723858739232	0.999914221614408	-4.69918220573025
1552415_a_at	-0.0176953285910164	4.62599258977420	-0.198607651428424	0.846875117579485	0.999914221614408	-5.03066194638162
1552417_a_at	0.0328447176277846	4.10565760483841	0.186082571503404	0.856405104339477	0.999914221614408	-5.03223420925071
1552418_at	0.0686128258863912	5.9139226625379	0.877822560276185	0.402309094966793	0.999914221614408	-4.80468870668676
1552419_s_at	0.150852399773640	6.33843869120373	1.63439953501085	0.135760454396818	0.999914221614408	-4.31408194117565
1552421_a_at	-0.144248249592748	3.84559806976925	-1.40544434071621	0.192640130620502	0.999914221614408	-4.47964995331185
1552422_at	-0.0530450196731662	5.60982299857827	-0.354086693975971	0.731227523874083	0.999914221614408	-5.00281318857412
1552423_at	0.149353825863937	5.11566721578301	1.47553774035143	0.173342531369808	0.999914221614408	-4.43009388107076
1552424_at	-0.0327640827302931	4.08926594492153	-0.371168807755115	0.718887580167584	0.999914221614408	-4.99882797470442
1552425_a_at	0.0321613330927004	4.83416987921766	0.356168232186573	0.729719395005673	0.999914221614408	-5.00233722388599
1552426_a_at	0.110876285797586	7.73392925205187	1.40893935252600	0.191635776751707	0.999914221614408	-4.47720602613349
1552427_at	-0.0311288909702188	3.01677198785381	-0.35624015841637	0.729667304377804	0.999914221614408	-5.00232072926573
1552430_at	0.00567519426634577	2.82998318836928	0.0617097996161261	0.952109458500853	0.999914221614408	-5.04231801778003
1552432_at	0.0654958952430658	6.37670512728136	0.640831932050144	0.53721436070453	0.999914221614408	-4.91288919325766
1552436_a_at	-0.00445017866344166	4.65668873992147	-0.0502897052080397	0.96096292745509	0.999914221614408	-5.04273754334437
1552438_a_at	0.100382736262116	3.56701382952912	1.22730030411823	0.250087823907454	0.999914221614408	-4.59992226015092
1552439_s_at	-0.0162685884255835	3.14352874169142	-0.157502226162013	0.878240510216056	0.999914221614408	-5.03544209054019
1552440_at	-0.124443547499959	4.51885377345698	-0.945068329880026	0.368702523048047	0.999914221614408	-4.76909532699009
1552445_a_at	-0.112336803200001	4.60704206545260	-1.41112565144552	0.191009794201034	0.999914221614408	-4.47567573531691
1552448_a_at	0.121480089407211	4.08500728916893	1.27642062270222	0.232982760843924	0.999914221614408	-4.5676575674935
1552449_a_at	-0.0227330891355360	4.46075199721778	-0.266976577936451	0.795355945686096	0.999914221614408	-5.02030379029804
1552450_a_at	0.06612963812276	6.61304575958902	0.779923650412881	0.454967434280075	0.999914221614408	-4.85278168806575
1552452_at	-0.0552964900477404	3.80818288456892	-0.694883957419038	0.504241700048888	0.999914221614408	-4.89072781133871
1552453_a_at	-0.0465370188653829	4.17872254346968	-0.508496279582412	0.623035010388094	0.999914221614408	-4.96035494733661
1552455_at	-0.059360403108192	3.22943007586615	-0.661782211104913	0.524285196893479	0.999914221614408	-4.90448482405965
1552456_a_at	0.0196615904723298	4.96145785085523	0.138067130922430	0.89315231483267	0.999914221614408	-5.0373208758936
1552457_a_at	0.00757648423325596	3.69217051966706	0.0743437161773626	0.942323072242545	0.999914221614408	-5.04175435266238
1552458_at	0.0226189728739601	3.80889791978266	0.183335607986478	0.858498531230811	0.999914221614408	-5.03256549076609
1552459_a_at	0.150498900040596	5.73561058629713	1.51672431003292	0.162807336974036	0.999914221614408	-4.40047465572668
1552461_at	0.0885857007754605	3.42552758376312	0.840505093847246	0.421861595446583	0.999914221614408	-4.82355707354621
1552463_at	0.0233295147056265	4.00354190396963	0.192484915149113	0.851530570994467	0.999914221614408	-5.03144317583882
1552466_x_at	-0.0082329503314904	2.9788815981774	-0.102138140629031	0.920831402021113	0.999914221614408	-5.04014662715341
1552467_at	-0.0971274867047542	7.33191615738975	-1.09464354562865	0.301411276579121	0.999914221614408	-4.68312599901454
1552468_a_at	0.00942419034600395	5.79177535293427	0.100836989789965	0.921836136113102	0.999914221614408	-5.04023315801683
1552470_a_at	-0.134910151129146	3.63916346319809	-1.62110244669297	0.138600736688375	0.999914221614408	-4.32396271705122
1552472_a_at	0.082242173972439	6.67404289697466	0.757352191222506	0.467729873037263	0.999914221614408	-4.86321095314732
1552473_at	-0.00222755194362634	8.2872402169678	-0.0244097332737484	0.981045330163074	0.999914221614408	-5.04337179284202
1552474_a_at	0.00707092567061096	8.27534208726738	0.090507646918535	0.929817364792139	0.999914221614408	-5.04088084279187
1552476_s_at	0.116753505306123	7.15580713233594	0.919148235815882	0.381408281148734	0.999914221614408	-4.78305203629987
1552477_a_at	0.0474116871522940	3.16792359589089	0.507389239391138	0.62378166855091	0.999914221614408	-4.96070992111394
1552478_a_at	0.0427190685326213	3.62290996271218	0.376606876074785	0.714976889233986	0.999914221614408	-4.99752151357792
1552480_s_at	-0.0438818981764735	2.61504350881913	-0.517680782727393	0.616857929849054	0.999914221614408	-4.95738242768378
1552481_s_at	0.00157159135769014	5.70338039377152	0.0117837405139650	0.990848905962435	0.999914221614408	-5.04352174542296
1552482_at	0.128733212188146	4.0384735408449	1.54600395717290	0.155664531230567	0.999914221614408	-4.37921176811231
1552484_at	-0.0171596940408554	5.89406018001236	-0.187610419130773	0.855241260718872	0.999914221614408	-5.03204784238917
1552485_at	0.330471230724846	6.39534497123383	1.45211188916570	0.179596508311163	0.999914221614408	-4.44677990588316
1552486_s_at	0.0888525411245462	5.71743398925494	0.529798118640062	0.60875669152173	0.999914221614408	-4.95338588936504
1552487_a_at	-0.0383798258070214	2.82099327327519	-0.427180413039572	0.679039386795542	0.999914221614408	-4.98450529330324
1552489_s_at	-0.0177531906703705	2.96606843391855	-0.188459116049264	0.854594921603552	0.999914221614408	-5.03194366701028
1552490_at	-0.0879487535480106	4.03242554463837	-0.707290065263354	0.496852760782145	0.999914221614408	-4.88542315191032
1552491_at	0.0453628730683535	5.77582617144348	0.440506651791280	0.669705501184589	0.999914221614408	-4.98081732042946
1552493_s_at	-0.0139357904318427	4.8593183224235	-0.176394822426183	0.863793168894326	0.999914221614408	-5.03338081021974
1552494_at	-0.00626659314236111	4.92296927857206	-0.0665343956916123	0.948371175720835	0.999914221614408	-5.04211510543013
1552496_a_at	-0.0151728733043672	6.36846307814246	-0.09343300965192	0.927556129523336	0.999914221614408	-5.04070449105038
1552497_a_at	0.095362413014585	6.46303423491101	0.612771459491768	0.554821564496935	0.999914221614408	-4.9237722469187
1552498_at	0.0200217393356859	4.61257343292389	0.161701758300766	0.875024781224602	0.999914221614408	-5.0350038968265
1552499_a_at	0.00459204776169297	5.18858277197354	0.0469796432811295	0.963530174684518	0.999914221614408	-5.0428431613023
1552501_a_at	-0.0398785823994681	6.56683464986664	-0.432819578043887	0.675082486581661	0.999914221614408	-4.98295772846269
1552502_s_at	0.311478608125856	6.38230887838494	2.51947397251269	0.0321962430444707	0.999914221614408	-3.6310258701235
1552503_at	0.0717117486499488	6.44611969632511	0.732490525701218	0.48205299324171	0.999914221614408	-4.87440206348585
1552504_a_at	-0.172119480223166	7.9055857685566	-2.06111716554459	0.0685797289826436	0.999914221614408	-3.98685333547289
1552506_at	0.107567854030590	4.39093009082672	0.896016203027876	0.393010056053373	0.999914221614408	-4.79525767981683
1552507_at	-0.108775409955326	5.34971377775538	-1.26276269835170	0.237639043729387	0.999914221614408	-4.57670214947934
1552508_at	0.142965863920257	4.95411267790055	1.46985959402867	0.174840740340618	0.999914221614408	-4.4341493738325
1552509_a_at	0.0459994817856555	3.66570404256643	0.469903037472901	0.649327374153475	0.999914221614408	-4.97230591951713
1552510_at	0.0564166901585228	9.16317162786498	0.458970390095398	0.65687149853256	0.999914221614408	-4.97553153022918
1552511_a_at	0.0288477855286082	3.09123959465893	0.275451404444103	0.789036228469514	0.999914221614408	-5.01881203290324
1552514_at	-0.123369568459777	3.24991579433584	-1.19953084002776	0.260203473943847	0.999914221614408	-4.61782991473034
1552515_at	0.0937466271945864	4.09625302493714	1.04974460338185	0.320540348284960	0.999914221614408	-4.7098626765199
1552516_a_at	0.061642784936093	7.16536089165585	0.353392776064530	0.731730556090054	0.999914221614408	-5.00297126333115
1552518_s_at	-0.0288987243547703	3.44139425538797	-0.236695838137888	0.818061872232856	0.999914221614408	-5.02526049897516
1552519_at	0.0961204728279572	4.91631880960372	0.95990982444616	0.361567283652163	0.999914221614408	-4.76097326745172
1552520_at	0.0911605890074538	4.25292261263241	0.954143395937802	0.364327477806802	0.999914221614408	-4.76414014388231
1552521_a_at	-0.0579141307130051	2.86599043041528	-0.736596688855548	0.479668283924559	0.999914221614408	-4.87257537476275
1552522_at	0.0777631448600915	2.95164591004533	0.719845238864128	0.489444119819992	0.999914221614408	-4.87997325260699
1552523_a_at	-0.0873104694360709	4.28245058809007	-0.810840060055476	0.437862532000979	0.999914221614408	-4.83808891711767
1552524_at	-0.0113411062706739	7.37544212593513	-0.129779047944561	0.899525277847029	0.999914221614408	-5.03804737301629
1552526_at	-0.0925308344009794	5.66989781038678	-0.908471798065732	0.386732208081386	0.999914221614408	-4.78871507152687
1552528_at	-0.0610610272437633	6.92029218471328	-0.614302166131652	0.553852625844552	0.999914221614408	-4.92318970990961
1552531_a_at	0.0360764666913762	3.87946241837702	0.296177707384343	0.773649676741108	0.999914221614408	-5.01497212578347
1552532_a_at	-0.0780406905249267	3.5183841169698	-0.953502345584103	0.364635275648182	0.999914221614408	-4.76449132851944
1552535_at	-0.0699693777194454	6.90851484447652	-0.531136868167057	0.607865054112803	0.999914221614408	-4.95293914044521
1552536_at	-0.0872037486269672	4.92450877174896	-0.952272873580302	0.365226133190376	0.999914221614408	-4.76516437524451
1552538_a_at	0.212511975342502	3.90214952864368	1.56654667206237	0.150820151440740	0.999914221614408	-4.36419712275671
1552540_s_at	-0.102593289203470	5.3007235521694	-0.999693567310479	0.342941886739433	0.999914221614408	-4.73874389826971
1552541_at	-0.118512468830554	6.89950266632226	-0.921790854594845	0.380098659566827	0.999914221614408	-4.78164255385564
1552542_s_at	-0.00404130684717696	3.89556549902489	-0.0445202423979354	0.965437946859416	0.999914221614408	-5.04291698463175
1552543_a_at	0.0401103395768754	4.24879260773748	0.374211022024743	0.716698755350403	0.999914221614408	-4.9980993451886
1552544_at	-0.0527899529077294	5.49679417850319	-0.638674422368304	0.538556421495696	0.999914221614408	-4.91374122094754
1552546_a_at	-0.0951477530896758	4.48462313902394	-1.17184471240359	0.270615572040552	0.999914221614408	-4.63543352557396
1552548_at	-0.00826090353110409	5.29367856909456	-0.0814193090675457	0.93684656694311	0.999914221614408	-5.04139302000382
1552549_a_at	0.0679845321015637	6.07659041323957	0.85501907929603	0.414180553056364	0.999914221614408	-4.81629545227608
1552552_s_at	-0.047681958438317	3.82473590116752	-0.467890630050669	0.650712924378976	0.999914221614408	-4.9729049992768
1552553_a_at	-0.064591626138061	3.64480816770149	-0.502954707078188	0.626777127223372	0.999914221614408	-4.96212469373842
1552554_a_at	-0.129582143912698	4.34528915391429	-1.14849865518661	0.279652563137682	0.999914221614408	-4.65007689506695
1552555_at	-0.064039580145721	6.41627812551675	-0.663654622494808	0.523138791600857	0.999914221614408	-4.90372220079493
1552557_a_at	-0.0535966345311647	3.27787280925364	-0.535002902973925	0.605294017669344	0.999914221614408	-4.95164322604323
1552558_a_at	0.00297911060401557	6.86481964685608	0.0399526537403517	0.968981657562574	0.999914221614408	-5.04304356558122
1552559_a_at	-0.0415391370664198	6.23937657374373	-0.435734848473137	0.67304099569289	0.999914221614408	-4.9821501754546
1552562_at	-0.0244334020334431	4.56317151665759	-0.206334880302754	0.84100861490588	0.999914221614408	-5.02964150423417
1552563_a_at	0.0849470197908593	3.29890899666199	0.792809948536735	0.447784912821293	0.999914221614408	-4.84671435214982
1552564_at	-0.132141485311431	3.96990718319616	-1.41842020936674	0.188933912829360	0.999914221614408	-4.4705616689182
1552566_at	-0.071974959478137	5.18827832296547	-0.551280691998459	0.594531708371157	0.999914221614408	-4.94609273518351
1552568_at	0.0154549509812441	6.19557242572322	0.120365095575897	0.906773134810547	0.999914221614408	-5.0388182906245
1552569_a_at	-0.157735157774896	5.01903486648601	-2.07967279396494	0.0665318062920117	0.999914221614408	-3.97237661568412
1552570_at	0.00118175412491084	3.99605695787017	0.0125251412772231	0.99027317650509	0.999914221614408	-5.04351583129539
1552572_a_at	-0.0476546828724271	3.46390885667365	-0.474541347570187	0.646139285784358	0.999914221614408	-4.97091598582417
1552573_s_at	-0.0634742706442477	6.73251397403807	-0.520549569965409	0.614934963155703	0.999914221614408	-4.95644392055235
1552575_a_at	0.126091388254466	4.64508631237532	1.51950916281481	0.162115742226360	0.999914221614408	-4.39845947249055
1552576_at	-0.103841030667917	5.02521098429868	-1.16708462982065	0.272438951527740	0.999914221614408	-4.63843429852299
1552578_a_at	-0.0345601373055118	3.84075510048319	-0.330804375596933	0.74817764013969	0.999914221614408	-5.00795356350284
1552579_a_at	-0.0431431537620339	5.00758998780767	-0.464995590057214	0.652708648196182	0.999914221614408	-4.97376261692658
1552580_at	-0.169745733754319	5.31419917235151	-1.91341214838786	0.0871653509956228	0.999914221614408	-4.10169549583444
1552582_at	-0.103768320349317	3.49892338274078	-1.32652751588438	0.216544520628983	0.999914221614408	-4.53401334420611
1552583_s_at	-0.108414367277446	5.20327991396418	-0.804903144639255	0.441113334351051	0.999914221614408	-4.84094651326253
1552584_at	0.0817794935858274	4.40291190617248	0.89414216114688	0.393960826197244	0.999914221614408	-4.79623604484925
1552585_s_at	0.0379899190041093	3.18125378669732	0.444631102035588	0.666828629845315	0.999914221614408	-4.9796542699949
1552586_at	-0.136063019729147	5.77610625456109	-1.42478272126045	0.18713916072736	0.999914221614408	-4.46609074022013
1552587_at	0.202328608287415	3.75293761097852	1.97063104289293	0.0794599831505129	0.999914221614408	-4.05731656770263
1552588_a_at	-0.0355412038870093	3.57308613667521	-0.372455316302892	0.717961627107345	0.999914221614408	-4.99852054321452
1552590_a_at	0.0641986418771241	3.85588261977480	0.689727883915895	0.507332452217185	0.999914221614408	-4.89290876164464
1552592_at	0.235008407583233	2.78490824716390	2.55764666996668	0.0302209706124255	0.999914221614408	-3.60187336573855
1552594_at	-0.0712532928357668	5.66686257239061	-0.630431186137389	0.543702119474666	0.999914221614408	-4.9169732601668
1552596_at	-0.0535080917719677	6.55446094321007	-0.633065685820625	0.542054471751891	0.999914221614408	-4.91594434061601
1552598_at	-0.103443036098215	5.69078434078802	-0.823836495907767	0.43080264184827	0.999914221614408	-4.83177411813707
1552599_at	0.126031822720672	3.80907663045423	1.19193449112739	0.263027591410809	0.999914221614408	-4.62268513618497
1552602_at	0.0788988147562257	6.93822443033001	0.74887130520049	0.472584636939713	0.999914221614408	-4.86706367071501
1552604_at	-0.0866203475357237	5.22569976525523	-0.823860464201799	0.430789693488981	0.999914221614408	-4.83176239746044
1552605_s_at	0.118893570797585	5.02413546903877	1.49182634483428	0.169106728292254	0.999914221614408	-4.41842196534235
1552607_at	0.0509999118253504	5.69858809555619	0.460730447381495	0.655654166382605	0.999914221614408	-4.97501703567037
1552608_at	-0.0597001448189785	5.5721791318551	-0.6257924863497	0.546610287868326	0.999914221614408	-4.91877571827462
1552609_s_at	-0.0459251467196977	3.7026854106086	-0.495744800334261	0.631662692886786	0.999914221614408	-4.96440037995262
1552610_a_at	-0.0839900021596822	7.7805404649134	-0.606696345930658	0.558676653027844	0.999914221614408	-4.9260714815822
1552611_a_at	-0.0538868817425033	6.26362079732996	-0.453270465886406	0.660821115191793	0.999914221614408	-4.9771850434034
1552612_at	0.120278543436081	6.78155458795066	1.47921030400590	0.172379482295559	0.999914221614408	-4.42746714423271
1552613_s_at	0.114191521766224	5.6753684154137	0.98377924837883	0.350304989173149	0.999914221614408	-4.74771509934297
1552615_at	0.0282817044019747	8.44486713219452	0.323668523534978	0.753401871205318	0.999914221614408	-5.00946142123697
1552616_a_at	0.00504332056471313	6.20083226059202	0.0473888905687552	0.963212742440305	0.999914221614408	-5.04283049213592
1552617_a_at	-0.0323188940990189	8.05017046853975	-0.199590105352315	0.8461286803209	0.999914221614408	-5.03053433995226
1552618_at	-0.0262490952489030	7.4087065794956	-0.302789857282003	0.768762464358218	0.999914221614408	-5.01369005818751
1552619_a_at	0.189540252961092	7.68991381075193	0.90225659616783	0.389855801694832	0.999914221614408	-4.791988435871
1552620_at	-0.0998309811676084	7.51827769280278	-1.02919959030684	0.329597491161332	0.999914221614408	-4.72183838186068
1552621_at	0.207628856085599	7.06244707527305	2.40297524854800	0.0390550103538918	0.999914221614408	-3.72064871795734
1552622_s_at	0.142083050080719	4.69564285456161	1.42564882467155	0.186895988373273	0.999914221614408	-4.46548139432367
1552623_at	-0.242210423591389	4.6930508930718	-1.83468507048892	0.0989208440388271	0.999914221614408	-4.16241165986383
1552625_a_at	-0.0116796077811721	6.10543625290257	-0.052624957987927	0.959152014375376	0.999914221614408	-5.04265870850671
1552626_a_at	-0.0441094299640956	3.73949028459105	-0.39878907032961	0.699116498224254	0.999914221614408	-4.99200438046188
1552627_a_at	0.0299744296118316	6.49010860337446	0.130588381103011	0.89890261463468	0.999914221614408	-5.03797840070593
1552628_a_at	0.295570370893500	7.64786416625054	2.24185837195639	0.0509738380518398	0.999914221614408	-3.84579331325842
1552629_a_at	0.0682367871968488	4.76333563451858	0.681614763833222	0.512219261031857	0.999914221614408	-4.89631216037186
1552630_a_at	-0.0442840437121319	6.39948644513905	-0.263631416595998	0.797854807305472	0.999914221614408	-5.02088006003323
1552631_a_at	-0.139953031891869	5.26478093774892	-1.26184699328674	0.237953957080951	0.999914221614408	-4.5773065597914
1552632_a_at	0.132566948603296	4.97293861099173	1.56180793642050	0.151925596138002	0.999914221614408	-4.36766750909030
1552633_at	0.144102269345431	4.95669121087459	1.19751141198843	0.260951841209328	0.999914221614408	-4.61912247971987
1552634_a_at	-0.192943276429810	5.59989063526621	-1.23163964330938	0.248536453706816	0.999914221614408	-4.59710181598861
1552637_at	-0.0736199886451723	3.919005866826	-0.57713844002754	0.577648223537761	0.999914221614408	-4.93696540405263
1552639_at	-0.0761768687838806	5.36428468046839	-0.781919344688818	0.453850135493243	0.999914221614408	-4.85184739249915
1552641_s_at	0.107133800349660	8.30546050968959	1.17409110551166	0.269758477549618	0.999914221614408	-4.63401473250114
1552643_at	0.127060845037815	5.04413021499399	1.32142522334448	0.218172705955730	0.999914221614408	-4.53747158225915
1552644_a_at	-0.0796218352856677	4.50987271632721	-0.756476939754712	0.468229399489899	0.999914221614408	-4.86361024029989
1552646_at	0.057810383743778	6.45904604977133	0.743448430221866	0.475705834183221	0.999914221614408	-4.86950814782951
1552648_a_at	0.0659758178546337	7.22172407268077	0.531578961366332	0.607570759711873	0.999914221614408	-4.95279138437362
1552649_a_at	0.095495747448699	5.73381795276017	0.705133665133135	0.498132229216462	0.999914221614408	-4.88635096206203
1552651_a_at	0.0994247535380195	6.14681956540252	1.06749969043011	0.312867306623253	0.999914221614408	-4.69938118893521
1552652_at	0.182177870260689	6.46365473973987	1.65204358119908	0.132072680894547	0.999914221614408	-4.30092892186061
1552656_s_at	0.104585496344421	6.2226472669518	1.15491826998612	0.277143983616911	0.999914221614408	-4.64606895358782
1552657_a_at	-0.0348605264830129	6.3313089698031	-0.430437079409117	0.676752970644805	0.999914221614408	-4.98361389972613
1552658_a_at	-0.0844001574951188	3.41339510385964	-0.931489623916899	0.375319881285547	0.999914221614408	-4.7764433037265
1552660_a_at	0.206671889419242	5.54767316351599	1.36725858291551	0.203910362993084	0.999914221614408	-4.50615542166209
1552661_at	0.0337493715125015	2.60452730973734	0.381233947848563	0.711656284420849	0.999914221614408	-4.99639556885261
1552662_a_at	0.108253447420296	6.02044742481193	1.26482045441487	0.236932630680821	0.999914221614408	-4.57534301216387
1552663_a_at	0.044098286851014	7.31808644816647	0.507956953591947	0.623398709515253	0.999914221614408	-4.96052797207702
1552664_at	0.0841774833116968	7.79094118966557	0.8782131292103	0.402107860083806	0.999914221614408	-4.80448782803609
1552665_at	0.0597574324282224	5.5864291900648	0.551523514885778	0.594371938351918	0.999914221614408	-4.94600878886502
1552666_a_at	-0.0538607104170779	3.02168001913762	-0.518233096974224	0.616487470402003	0.999914221614408	-4.9572021121154
1552667_a_at	0.000932762912476903	4.91328861556196	0.00895597739558047	0.993044833336	0.999914221614408	-5.04354099056353
1552669_at	0.0219976204687571	4.93592709349679	0.252731978002515	0.806013452016968	0.999914221614408	-5.02270832113324
1552670_a_at	0.00289485838232117	5.53294396700259	0.0320050651096564	0.97514936239115	0.999914221614408	-5.04323119825138
1552671_a_at	0.0221188368298062	5.3489649809464	0.191887693211891	0.851984999070399	0.999914221614408	-5.03151808385326
1552672_a_at	-0.0266544226848007	5.62791170284995	-0.289189787824233	0.778826058871517	0.999914221614408	-5.016297095567
1552673_at	0.00671952298917455	3.08911442696370	0.0767165505348463	0.94048612898022	0.999914221614408	-5.04163682981908
1552674_at	-0.0342559720416662	2.94468214881239	-0.337781694698956	0.743082515110483	0.999914221614408	-5.00644847298075
1552675_at	-0.0248382804094405	2.80612503841030	-0.309424898581028	0.763869114462976	0.999914221614408	-5.01237589640006
1552676_at	-0.0240912351629241	6.4021345164442	-0.207258492186328	0.840308092555484	0.999914221614408	-5.02951696148363
1552677_a_at	0.0054578692140419	5.38410026953817	0.05959235810503	0.953750528766686	0.999914221614408	-5.04240225785403
1552678_a_at	-0.0598909011819142	7.161414705161	-0.738519969124637	0.478553904655452	0.999914221614408	-4.87171681699931
1552680_a_at	0.184888559573915	4.5123543783063	1.34548064580935	0.210585659640861	0.999914221614408	-4.5211052564665
1552682_a_at	-0.0350670659735028	4.80304742957972	-0.337469397959408	0.74331028805578	0.999914221614408	-5.00651648777906
1552684_a_at	0.136343866230615	3.95320385857367	1.20965317423006	0.256478425477314	0.999914221614408	-4.61133099556837
1552685_a_at	0.0406400558017239	5.48594931583748	0.426805790333321	0.679302621382709	0.999914221614408	-4.98460742227832
1552686_at	0.0202380956751114	5.79924770310852	0.2091552472527	0.838869944855423	0.999914221614408	-5.02925947584275
1552687_a_at	-0.159835902510309	5.24071427558078	-1.53059404031544	0.159388508367671	0.999914221614408	-4.3904230949877
1552689_at	-0.0775841421096146	7.02753006338932	-0.777425083334845	0.456368819873645	0.999914221614408	-4.85394863184774
1552690_a_at	0.0423503495329358	7.08078821709806	0.4108052800785	0.690587938671137	0.999914221614408	-4.9888902208527
1552691_at	0.0258242024795461	2.64066275419365	0.340059289739896	0.741422152891044	0.999914221614408	-5.00595060123424
1552693_at	-0.152167168633966	3.11091435989898	-1.11960244317999	0.291167894483822	0.999914221614408	-4.66793886034535
1552694_at	0.0383244118104624	2.96333810805398	0.479983806515396	0.642408148056617	0.999914221614408	-4.96926884923272
1552695_a_at	0.255528247821019	5.83762442551104	1.91375610084229	0.0871169953640747	0.999914221614408	-4.10142927840102
1552696_at	0.0748574915568163	5.45960298238792	0.713113230809561	0.493407919827636	0.999914221614408	-4.8829056089232
1552698_at	-0.0192662020312886	6.00652459441084	-0.194119080164825	0.850287424887807	0.999914221614408	-5.03123703031002
1552701_a_at	0.546836545416923	3.68446310975684	2.32500413789979	0.044434574360661	0.999914221614408	-3.78107836819518
1552703_s_at	-0.233136749207211	3.31995427686335	-2.03019355350570	0.0721274621117526	0.999914221614408	-4.01096293134814
1552705_at	-0.0758609925602372	2.74756636735453	-0.862461787073445	0.410279466720353	0.999914221614408	-4.812533591478
1552708_a_at	-0.103990821043459	3.09610737656054	-1.07147619504607	0.31116833018382	0.999914221614408	-4.69701718217053
1552711_a_at	-0.0471710788712585	7.42150436202554	-0.431078750358127	0.676302880793218	0.999914221614408	-4.98343751164502
1552712_a_at	-0.0126009299514900	5.03637993127941	-0.125439227196226	0.902865356991513	0.999914221614408	-5.03840993973931
1552713_a_at	0.0337631312650686	5.11114951445544	0.384010270468909	0.709666925482737	0.999914221614408	-4.99571367193722
1552714_at	-0.0536850608335011	3.60719279980358	-0.587691051294572	0.570834465916726	0.999914221614408	-4.93313212536328
1552715_a_at	-0.0390709678858707	3.39754354958519	-0.443428932214357	0.667666574130354	0.999914221614408	-4.97999432227236
1552716_at	0.0918911658781791	3.65778310876245	1.22039409476136	0.252573168104684	0.999914221614408	-4.60439886533959
1552717_s_at	-0.0795971214329585	5.12188410797414	-0.644870367725196	0.53470757627387	0.999914221614408	-4.91128757843924
1552718_at	0.0106700863535947	5.11900654514659	0.111354832559991	0.913718715382964	0.999914221614408	-5.03950203445432
1552719_at	0.016668102385073	5.25105958793117	0.172152604902402	0.867032803898737	0.999914221614408	-5.03386378905368
1552721_a_at	-0.0519943631096349	2.98389084419690	-0.562777599122176	0.586992384859999	0.999914221614408	-4.94208131209348
1552722_at	-0.0689103204869754	2.91443526933531	-0.694323391318505	0.50457716188818	0.999914221614408	-4.89096559966999
1552724_at	0.0465566248362501	5.92277282677687	0.510366340534084	0.621774751918124	0.999914221614408	-4.95975368855181
1552725_s_at	-0.113138397757468	4.67837642792041	-0.994221518944902	0.345460519344002	0.999914221614408	-4.74184034523707
1552726_at	0.0504828523062333	4.36811627079248	0.402613999580112	0.696396842868495	0.999914221614408	-4.99102263761082
1552727_s_at	0.0808645667413761	3.36660116611642	0.971330164479615	0.356146058154737	0.999914221614408	-4.7546597258871
1552729_at	-0.129478403887274	6.345318168059	-1.53910772952413	0.157321456367286	0.999914221614408	-4.38423463470075
1552730_at	0.0486740261224439	4.44151554278973	0.354831971619668	0.730687410678183	0.999914221614408	-5.00264308176103
1552731_at	-0.197970146043152	3.70500662450935	-1.58775162561330	0.145960738399229	0.999914221614408	-4.3486189072544
1552732_at	-0.0245341169199147	3.22701528440192	-0.302822486454278	0.768738373712645	0.999914221614408	-5.01368366327006
1552733_at	0.0435260940739228	2.84556259732126	0.511844117625437	0.620779775124228	0.999914221614408	-4.9592771163098
1552734_at	-0.0142114487631675	3.44476905109493	-0.110543541969441	0.91434448834773	0.999914221614408	-5.03956099997569
1552735_at	-0.00138721029171984	3.57831848456774	-0.0176262690430486	0.98631211151098	0.999914221614408	-5.04346536042208
1552736_a_at	-0.0119022804487292	3.55630470365493	-0.127738470726898	0.901095523070441	0.999914221614408	-5.03821937954942
1552737_s_at	0.120357716849343	5.45221566447325	0.882428728595176	0.399940327845249	0.999914221614408	-4.80231521728319
1552738_a_at	0.0963347014812466	3.02892032617722	1.14400993863500	0.281417299793978	0.999914221614408	-4.65287083053277
1552739_s_at	-0.00661829011267567	4.98426255039139	-0.0489515953038596	0.962000695356968	0.999914221614408	-5.04278110492292
1552740_at	-0.112431100599163	3.09941002334142	-1.15058405740177	0.278835683490891	0.999914221614408	-4.64877648502544
1552742_at	0.0732431803966884	3.51100486766162	0.937136533746707	0.372557591391688	0.999914221614408	-4.77339723994954
1552743_at	-0.0527974722412399	4.64661650253762	-0.506652422065455	0.624278875690735	0.999914221614408	-4.96094578656568
1552745_at	-0.098797710294031	4.4614990164785	-0.923777760617563	0.379116123981405	0.999914221614408	-4.78058078356081
1552747_a_at	0.00892143519816813	2.97407508965817	0.113848153087667	0.911795935440136	0.999914221614408	-5.03931812870358
1552749_a_at	-0.0830896760468214	8.66588102575807	-0.712427441488758	0.493812837777864	0.999914221614408	-4.88320301187995
1552750_at	0.043762820921863	5.01015636374853	0.477265736076181	0.644270240863763	0.999914221614408	-4.9700936494818
1552751_a_at	0.0718868700338788	5.67877946959976	0.889136446780346	0.39650838238225	0.999914221614408	-4.79884156961348
1552752_a_at	-0.0927679020856766	3.78341182870492	-0.72136719850135	0.488550775742276	0.999914221614408	-4.87930706773489
1552754_a_at	-0.112314969733255	2.95110149179232	-1.27590736670826	0.233156365166277	0.999914221614408	-4.56799845659551
1552755_at	-0.00986949841331874	3.63873560068229	-0.126407455250518	0.902119997710583	0.999914221614408	-5.0383301132849
1552757_s_at	0.0618998844231777	4.79285575496734	0.612978587738951	0.554690395451765	0.999914221614408	-4.92369349625441
1552758_at	0.00617859636562024	4.1935253878815	0.0649107420573293	0.949629101449347	0.999914221614408	-5.04218509515744
1552760_at	0.107822848204192	3.41149480547358	1.01843361340272	0.334420377575372	0.999914221614408	-4.72804729933805
1552761_at	-0.0117099002018568	6.52453577266492	-0.117277041524777	0.909152660465333	0.999914221614408	-5.03905859192496
1552763_at	-0.00336698258886736	2.95562539911158	-0.0423261004302805	0.967140151850145	0.999914221614408	-5.04297949812554
1552765_x_at	0.092226164169329	3.20948901506305	1.02407264947278	0.331887632818052	0.999914221614408	-4.72480093451129
1552766_at	-0.112709735821205	3.23010374994284	-1.10813760733407	0.295838795036828	0.999914221614408	-4.67494322104226
1552767_a_at	-0.0575533888475084	3.34064091787267	-0.727191414959593	0.485141642328673	0.999914221614408	-4.87674670858894
1552768_at	0.000171174730660084	5.69586455875001	0.00197100659454715	0.99846930468544	0.999932722271208	-5.04356603692179
1552769_at	0.0105859764382581	4.28439967621892	0.134143076259866	0.89616866580282	0.999914221614408	-5.03767041496193
1552770_s_at	-0.0103644672805094	5.5652714160251	-0.105666599429563	0.91810751493821	0.999914221614408	-5.03990640776046
1552771_a_at	-0.0782970460203858	3.5427439729132	-0.887952706217768	0.397112519259775	0.999914221614408	-4.79945606247854
1552772_at	0.167689760968146	4.02083550765926	1.58750361349956	0.14601675669551	0.999914221614408	-4.34880156289725
1552773_at	-0.0124035540363963	4.43443341698773	-0.126809705877859	0.901810367611564	0.999914221614408	-5.03829676977017
1552774_a_at	0.0653752891280863	3.7911736942511	0.724453093264817	0.486742606670362	0.999914221614408	-4.87795266298999
1552775_at	0.0315870173560278	5.33311225767473	0.194539088683103	0.849967985120319	0.999914221614408	-5.03118376906293
1552777_a_at	0.0175431999967444	4.56620283419667	0.205676206532310	0.841508282402937	0.999914221614408	-5.02972998649232
1552779_a_at	-0.0120531231150607	3.31984578549955	-0.0925634194568238	0.92822823138654	0.999914221614408	-5.04075749754468
1552782_at	0.0827719333003243	3.93298154725512	0.851648613398689	0.415955594621146	0.999914221614408	-4.81799055045599
1552783_at	0.0867952790695883	2.74718800246715	1.01548025612181	0.335752661406337	0.999914221614408	-4.72974245212749
1552785_at	0.0591185231515539	3.13877474481736	0.62474147403934	0.54727045578931	0.999914221614408	-4.91918247402201
1552787_at	-0.0763631401719684	3.04515953418893	-0.684403730874835	0.510536138130923	0.999914221614408	-4.89514612588379
1552788_a_at	-0.0277919282849224	5.23835955322747	-0.281381364903794	0.784623834421705	0.999914221614408	-5.01774114985983
1552789_at	-0.0296779041138326	3.24472081277539	-0.228702512680127	0.82408654294626	0.999914221614408	-5.02647125300759
1552790_a_at	0.0445613364491546	5.02566482990341	0.397628248396585	0.699942778621158	0.999914221614408	-4.99230056330874
1552791_a_at	-0.0849333648602983	3.10078386550861	-0.880018743659937	0.401178461410752	0.999914221614408	-4.80355825332112
1552792_at	0.0350610550514405	3.64479749242284	0.363941806935018	0.724098087234283	0.999914221614408	-5.00053601506555
1552793_at	0.0421154982791201	5.4890226221737	0.474449679947713	0.64620221917672	0.999914221614408	-4.97094357867537
1552794_a_at	-0.0238101738983114	2.84168851040725	-0.30424835571664	0.767685886850005	0.999914221614408	-5.01340355613763
1552796_a_at	-0.0904230712642358	4.51973863795573	-1.01776373566520	0.334722215269291	0.999914221614408	-4.72843209919274
1552797_s_at	-0.0139862581737642	3.42104327028596	-0.150145203758048	0.883879672784070	0.999914221614408	-5.03618215813766
1552798_a_at	-0.118415426209784	4.79351303243799	-0.910615348828171	0.385659066455035	0.999914221614408	-4.78758213528647
1552799_at	0.165763346498810	4.97997603954724	1.30387827621855	0.223850661418794	0.999914221614408	-4.54930939735785
1552800_at	-0.0777687709100494	8.1171507015728	-0.741802819968743	0.476655593130079	0.999914221614408	-4.87024699374087
1552801_at	0.116911966388171	5.06547718412138	1.21983112282809	0.252776649055448	0.999914221614408	-4.60476311819653
1552803_a_at	-0.0239652564148316	3.95335318431677	-0.302551603160643	0.76893837914442	0.999914221614408	-5.01373673276504
1552804_a_at	0.0309018998381534	5.64846009736092	0.396408525981692	0.7008114326031	0.999914221614408	-4.99261088850526
1552806_a_at	-0.187611437309085	5.04366890209683	-1.55461666584063	0.153616921144192	0.999914221614408	-4.37292619452629
1552807_a_at	-0.200512732832597	5.59676302064278	-2.05935800239526	0.0687769880243983	0.999914221614408	-3.98822546231559
1552808_at	0.0119572819290688	3.05363896956931	0.140465447503934	0.891309658057214	0.999914221614408	-5.03710231051017
1552809_at	-0.00232555081363328	3.36222737863777	-0.0267576218171160	0.979222606490418	0.999914221614408	-5.04333237349060
1552811_at	-0.0202194524168862	6.93188218834658	-0.173002542613789	0.866383524372233	0.999914221614408	-5.03376795631872
1552812_a_at	-0.000840439076034372	5.86789299622638	-0.0102017071043164	0.992077440882006	0.999914221614408	-5.043533159095
1552813_at	0.0247924849981223	5.65142480512675	0.289023776220775	0.778949174740347	0.999914221614408	-5.01632819795848
1552814_a_at	-0.0321460156827236	5.15954129075703	-0.37731458827369	0.714468590481666	0.999914221614408	-4.99735015224422
1552816_at	-0.0953224601641836	2.93948757111110	-0.95434599782091	0.364230238785574	0.999914221614408	-4.7640291166392
1552818_a_at	0.147202268739689	3.94572830031221	1.45255880876833	0.179475383573553	0.999914221614408	-4.44646270158291
1552819_at	0.136861904018285	5.38200500216474	1.80146644906665	0.104311549033384	0.999914221614408	-4.18787859342946
1552822_at	-0.0609868771070317	2.88008930988669	-0.72196725262202	0.488198844830162	0.999914221614408	-4.87904408683816
1552825_at	0.0111190224043685	3.47050285120205	0.113912671955533	0.911746188231521	0.999914221614408	-5.03931331599286
1552826_at	-0.0340256035854902	2.64537185533742	-0.422394831816008	0.682405483679597	0.999914221614408	-4.98580355618443
1552827_s_at	-0.041873434272361	4.40527320467273	-0.298012467374656	0.772292494455012	0.999914221614408	-5.01461913452654
1552828_at	0.154777545145137	4.86805154673345	1.40842612381217	0.191782979888426	0.999914221614408	-4.47756509182021
1552829_at	0.0301075693924746	5.7573023975014	0.370706783770303	0.719220235754442	0.999914221614408	-4.99893813378825
1552830_at	0.142239723349880	5.72291934234457	1.62084329815295	0.138656618503783	0.999914221614408	-4.32415500704892
1552833_at	-0.0204735982814999	5.53877851093976	-0.235674834215035	0.818830725244575	0.999914221614408	-5.02541742942348
1552834_at	0.174085346704149	5.6685217952198	1.67926520214641	0.126560623686577	0.999914221614408	-4.28054619382837
1552835_at	0.197917858811698	3.91659146396471	2.23967334881986	0.0511578008243628	0.999914221614408	-3.84749675162671
1552836_at	0.090097352279197	6.50630784166724	1.03280352490625	0.327994830986484	0.999914221614408	-4.71974964444268
1552837_at	0.081555254264627	2.64307867202288	0.892448119107605	0.394821675409452	0.999914221614408	-4.79711907718324
1552839_at	-0.0235774954479897	3.84057268440030	-0.226906615182436	0.825441819290547	0.999914221614408	-5.02673764865554
1552841_s_at	0.0795893585322434	4.86058360270559	0.506872006107108	0.624130678593035	0.999914221614408	-4.96087552777301
1552842_at	-0.230047659199265	4.57794472581815	-1.90750998890299	0.0879990699802356	0.999914221614408	-4.10626258159951
1552843_at	-0.157586875795420	4.01069302631139	-1.45142475314877	0.179782875214179	0.999914221614408	-4.44726751829463
1552845_at	0.127403248129279	5.69553822546742	1.34650444381575	0.210267756687373	0.999914221614408	-4.52040524855346
1552846_s_at	-0.0894708676264866	8.98846774848656	-1.09293945981865	0.30212076828153	0.999914221614408	-4.68415459076983
1552848_a_at	0.0705665064609757	4.10624263665839	0.801591668009047	0.442933566345665	0.999914221614408	-4.84253299641738
1552849_at	-0.00126266641711670	2.94913904646821	-0.0131820793371415	0.989763040895735	0.999914221614408	-5.04351028949256
1552851_at	0.059344133732167	3.44534573681236	0.734298067088659	0.481002311389518	0.999914221614408	-4.87359901206679
1552852_a_at	-0.0412858434005696	3.3530852381543	-0.453195333255312	0.660873250630804	0.999914221614408	-4.97720670948359
1552853_at	-0.134788003780694	4.17163170164283	-1.57132815519811	0.149711993513650	0.999914221614408	-4.36069133885787
1552854_a_at	-0.0724275805009649	5.20957437875659	-0.588207123418483	0.570502391629688	0.999914221614408	-4.93294305927276
1552856_at	-0.0104985700910207	4.41843190567304	-0.114549397608602	0.911255263290678	0.999914221614408	-5.03926567452332
1552857_a_at	-0.0277802535253802	4.62946062104639	-0.329749425509478	0.748949136240418	0.999914221614408	-5.00817848586344
1552858_at	0.170491805037372	2.67537605238289	1.7650340752325	0.110535917186376	0.999914221614408	-4.21568548279176
1552860_at	0.0967331713426027	4.44939189602267	0.935288115741935	0.373460154471195	0.999914221614408	-4.77439584172792
1552862_at	0.128454248020161	4.50855165760549	1.24930756376094	0.242301007882172	0.999914221614408	-4.58555772658319
1552863_a_at	0.0286269153294798	7.75949286542692	0.280069019742487	0.7855996395111	0.999914221614408	-5.01798006328242
1552865_a_at	0.0827032211080985	6.2545028863406	0.897607297642305	0.392204112092899	0.999914221614408	-4.79442579044031
1552867_at	0.121013881245067	4.24481359617308	0.854100258575635	0.414663926089744	0.999914221614408	-4.81675807724107
1552868_at	0.0450645863759869	6.69497234234512	0.364631442318961	0.723600224345131	0.999914221614408	-5.00037441650742
1552870_s_at	-0.0444847892982478	2.91660195215178	-0.41577993715339	0.68707046944693	0.999914221614408	-4.98757528353183
1552872_at	-0.0242820478815569	5.07769758957149	-0.272063230607662	0.79156088720264	0.999914221614408	-5.01941389431441
1552873_s_at	-0.0323941220490109	7.35534500243825	-0.396201795544833	0.700958705947383	0.999914221614408	-4.99266339542507
1552875_a_at	-0.0899459124862338	3.48250022397314	-0.963155597401821	0.360020395987302	0.999914221614408	-4.7591845018562
1552876_at	-0.0229721460733128	3.92299705397662	-0.240129197329876	0.815477934156319	0.999914221614408	-5.02472789385784
1552877_s_at	0.0837769047324608	6.80878175723637	1.08993668925693	0.303374123092825	0.999914221614408	-4.68596445578678
1552878_at	0.126142784560606	2.84158559054243	1.56506190631886	0.151165743192748	0.999914221614408	-4.36528491874105
1552879_a_at	0.0836523773552518	4.45461631302985	0.913831405369384	0.384052980094001	0.999914221614408	-4.78587851861488
1552880_at	0.169580153011886	5.46213900338021	1.70821711428112	0.120928292970791	0.999914221614408	-4.25875518247325
1552882_a_at	-0.390311811267648	5.60556068420786	-3.38521970257783	0.00777255429933997	0.999914221614408	-3.01035144760449
1552884_at	-0.0148360661914264	5.71443764974715	-0.139075018453355	0.892377859288427	0.999914221614408	-5.03722948006548
1552885_a_at	-0.0910497141079354	7.53646638373313	-0.7618761481419	0.465153454233716	0.999914221614408	-4.86114100753108
1552887_at	0.0502573772625983	5.68760738131227	0.612983432558336	0.554687327563257	0.999914221614408	-4.92369165395905
1552889_a_at	-0.0335059959148687	8.71334968033234	-0.329539494086083	0.749102696404417	0.999914221614408	-5.00822316174648
1552890_a_at	-0.0159439575495011	4.92266491067619	-0.195360245325663	0.849343533236689	0.999914221614408	-5.03107930955367
1552892_at	0.0360897822968669	6.8527126149495	0.342740126813217	0.73946963142632	0.999914221614408	-5.00536044620759
1552893_at	-0.0386924493759011	6.08318350380566	-0.368226716095366	0.721006937377609	0.999914221614408	-4.99952720089029
1552895_a_at	0.0509638304185978	3.00756253278198	0.545397964376703	0.598409361246332	0.999914221614408	-4.94811616637169
1552897_a_at	0.190726607327376	6.59359433862914	1.08535010983855	0.305296348024461	0.999914221614408	-4.68872246482661
1552898_a_at	0.0263816192564157	4.68329764448174	0.269672239739596	0.793344049002934	0.999914221614408	-5.01983423740442
1552899_at	0.0560844917377019	3.31652713270780	0.578204693952425	0.576957719359526	0.999914221614408	-4.93658092276344
1552900_a_at	0.00317977647866874	3.41471045485878	0.0312003993189190	0.9757739252578	0.999914221614408	-5.04324788556694
1552902_a_at	0.0259063279787375	4.52743745294953	0.284549951624596	0.782269440665331	0.999914221614408	-5.01715981385223
1552903_at	0.114868397891726	5.76815818571874	1.23692215965207	0.246658508538963	0.999914221614408	-4.59366038802362
1552904_at	0.0102621754429082	2.65767513863444	0.122064341915173	0.905464182249669	0.999914221614408	-5.03868340937566
1552906_at	-0.00981965381964134	2.96249195004071	-0.114208707102984	0.911517935818206	0.999914221614408	-5.03929119877285
1552908_at	0.0327433705971312	3.25419504657184	0.331808393888297	0.74744366482873	0.999914221614408	-5.00773885498263
1552910_at	-0.0342927446516308	4.37837866971446	-0.354946400514395	0.730604496269369	0.999914221614408	-5.00261693332575
1552911_at	-0.309530230835767	4.34920660107020	-2.04859002660875	0.0699963196252053	0.999914221614408	-3.99662290453448
1552912_a_at	0.0237330785039838	3.27670283136756	0.299580929856668	0.771132939430117	0.999914221614408	-5.014315694735
1552913_at	-0.0116199020770202	2.70059817756933	-0.127486715842676	0.901289282580052	0.999914221614408	-5.03824041278405
1552914_a_at	-0.212675283097889	6.50023290634939	-2.31534679391096	0.0451497013855529	0.999914221614408	-3.78858253811887
1552915_at	-0.095303901920886	4.50382118382525	-0.886544783208595	0.397831915165327	0.999914221614408	-4.80018610439482
1552917_at	-0.0293279745212391	5.63985977410709	-0.274147500450964	0.790007512650276	0.999914221614408	-5.01904451478095
1552919_at	0.180928770157590	3.51395812592148	1.83693488348668	0.098565277763097	0.999914221614408	-4.16068326469734
1552921_a_at	-0.0184249594117611	5.58445891223238	-0.198147672321471	0.847224650379464	0.999914221614408	-5.03072147713203
1552922_at	-0.0748940053624376	3.18282708953836	-0.899155581947129	0.391420978586367	0.999914221614408	-4.79361519225808
1552923_a_at	0.0627829529834187	5.71261528134102	0.725343051205006	0.486221925356973	0.999914221614408	-4.87756114882364
1552924_a_at	0.0368147685205997	6.71212768198541	0.368067423500059	0.72112175672082	0.999914221614408	-4.99956490655561
1552925_at	-0.0646422692244819	5.34649496872006	-0.604815242298303	0.559873426546803	0.999914221614408	-4.92677927966473
1552927_at	-0.0420539514331537	4.45292964631174	-0.353679476424937	0.731522706035565	0.999914221614408	-5.00290598905629
1552928_s_at	0.156035920059574	4.83491667398488	1.02802806442248	0.330119740606382	0.999914221614408	-4.72251625696243
1552929_at	-0.0645419075882421	4.10244574575508	-0.732487416009875	0.482054802089881	0.999914221614408	-4.87440344361546
1552930_at	-0.0489983731176666	5.82927510175028	-0.511781468839318	0.620821939659517	0.999914221614408	-4.95929734587175
1552931_a_at	0.00423634617930624	6.57429005279228	0.0397335288008297	0.969151681774362	0.999914221614408	-5.04304929422957
1552932_at	-0.0905737324359581	4.76404957818401	-1.00880118070521	0.338780364483939	0.999914221614408	-4.73356312698133
1552933_at	-0.0978388505597545	3.04784669049663	-1.22023233906755	0.252631619532945	0.999914221614408	-4.60450353445539
1552935_at	0.00865143619965103	5.19781097127659	0.0920725548846188	0.928607644619318	0.999914221614408	-5.04078720026348
1552937_s_at	0.0680352138158611	6.21914751721047	0.725202672580462	0.486304032272803	0.999914221614408	-4.87762293183765
1552938_at	-0.0294374774545414	5.00623897419314	-0.364535523079628	0.723669462361465	0.999914221614408	-5.00039691033074
1552939_at	0.0774846514301992	2.78224079065018	0.96579415440883	0.358766481777737	0.999914221614408	-4.7577270910953
1552940_at	0.0268194704425886	4.0551857864538	0.287574803539712	0.780024022509543	0.999914221614408	-5.01659892488242
1552942_at	0.034332763492424	6.25519841849007	0.406007020184391	0.693988103231409	0.999914221614408	-4.9901442924008
1552943_at	0.0296099070397435	2.80771923301155	0.331414048595635	0.747731914246709	0.999914221614408	-5.00782326043211
1552944_a_at	-0.0516654351255976	8.59288564363317	-0.472814431508603	0.647325378141954	0.999914221614408	-4.97143496882298
1552946_at	0.0700731757660993	6.8113993478805	0.34206370913767	0.739962098937383	0.999914221614408	-5.00550977338916
1552947_x_at	-0.0580102016324444	7.02908677922755	-0.428174367360561	0.678341190975085	0.999914221614408	-4.98423391282173
1552948_at	-0.140404731373518	5.51876617697048	-1.33233135901038	0.214704894266969	0.999914221614408	-4.53007094266352
1552950_at	0.0984492763001112	4.03276436822838	0.869108781126279	0.406817092943778	0.999914221614408	-4.80915223605279
1552952_at	-0.0186110940690121	4.07582260710845	-0.240891097443243	0.81490484680941	0.999914221614408	-5.02460868117365
1552953_a_at	-0.0693098603145881	4.81098273542958	-0.650813867019316	0.53103084034468	0.999914221614408	-4.90891437897696
1552954_at	0.133916846877828	3.96222980911193	1.52391329241219	0.161027297291659	0.999914221614408	-4.39526941910816
1552955_at	-0.0487427985499389	5.89313122029672	-0.592033143820121	0.568043843449407	0.999914221614408	-4.9315367309814
1552957_at	0.0106164858320130	3.57919332952972	0.120547297976741	0.906632767569512	0.999914221614408	-5.03880391802605
1552960_at	0.0719236518237478	4.96407919481655	0.906652501867061	0.387644685399581	0.999914221614408	-4.78967502488223
1552961_at	-0.141309928018927	4.45121146246442	-1.39827998422217	0.194713061303725	0.999914221614408	-4.48465044801902
1552964_at	-0.0121439329132489	5.76755150065732	-0.134183221560304	0.896137797844603	0.999914221614408	-5.03766688971794
1552965_a_at	-0.170448519639147	5.13964396930699	-1.71729968367517	0.119209059832130	0.999914221614408	-4.25189645564985
1552967_at	0.0855789363103296	4.79199368650779	0.85275060911268	0.415374656215994	0.999914221614408	-4.81743691020922
1552969_a_at	-0.101119114680490	3.0366983730961	-1.25002996646511	0.242048811353257	0.999914221614408	-4.58508366908114
1552970_s_at	0.182888221842580	3.51332577895433	1.21068438357859	0.256101376347112	0.999914221614408	-4.61066706212701
1552971_at	-0.0276689339956229	3.51001190814859	-0.31344793409043	0.760907469037019	0.999914221614408	-5.01156560917355
1552972_at	-0.0933225991960951	2.60001624839414	-0.986630594860664	0.348977190695704	0.999914221614408	-4.74611542021641
1552973_at	-0.232199095458150	5.59881657856982	-2.04314814050345	0.0706203839729538	0.999914221614408	-4.00086575629375
1552974_at	0.0129729656044444	2.87130448829145	0.148645062101813	0.885030388883187	0.999914221614408	-5.03632874813864
1552975_x_at	-9.75578521078546e-07	2.76317525999306	-9.92734253819132e-06	0.99999229036186	1	-5.04356731173772
1552976_at	0.0537130462942068	5.66264747937021	0.56469084641764	0.585742773753478	0.999914221614408	-4.94140646889965
1552977_a_at	0.0275593274611277	6.67049259637861	0.273764097348149	0.790293184120973	0.999914221614408	-5.01911266923303
1552978_a_at	0.177191540558391	5.10859980356519	1.76700917484985	0.110189876013919	0.999914221614408	-4.21418156855787
1552979_at	-0.0834861990535125	3.41976196139179	-1.03501601560292	0.327013873241486	0.999914221614408	-4.71846480606882
1552980_at	-0.233981004479921	5.35362756112204	-1.24371004786059	0.244262469231670	0.999914221614408	-4.58922553127450
1552982_a_at	-0.0358587920042188	4.73288027395753	-0.416950383502087	0.686244019140175	0.999914221614408	-4.98726372169835
1552985_at	0.0356672976580512	4.50973680384035	0.285332105997118	0.781688624771786	0.999914221614408	-5.01701533584488
1552986_at	-0.153989521971912	4.03904858637048	-1.29771806543938	0.225873091763258	0.999914221614408	-4.55344474048212
1552987_a_at	0.0253734469734002	2.68447723174598	0.310986954649065	0.762718689646997	0.999914221614408	-5.01206248636789
1552988_at	-0.152183673668427	2.97459356156588	-1.50804300053131	0.164979962134421	0.999914221614408	-4.40674672647255
1552990_at	0.113530000116427	3.64801376538854	1.04794740039239	0.321324980596245	0.999914221614408	-4.71091685462919
1552991_at	0.142983473293450	4.53518737640478	1.24431109531952	0.244051229871996	0.999914221614408	-4.58883215238236
1552993_at	-0.0299812837414164	3.22411616442776	-0.322421693751347	0.754316054081152	0.999914221614408	-5.00972161855858
1552995_at	-0.060158694763973	6.50572923491026	-0.777253309706332	0.45646526768775	0.999914221614408	-4.85402874443173
1552997_a_at	-0.158188195976392	5.76153292824352	-1.65601867549118	0.131254444842316	0.999914221614408	-4.29795917888077
1552998_at	-0.00064924564507507	4.14220212668391	-0.00679237696216993	0.994725041268977	0.999914221614408	-5.04355217181784
1552999_a_at	-0.0761042818141133	5.19130446225466	-0.937865405446333	0.372202125608451	0.999914221614408	-4.7730030620154
1553002_at	0.0554431931060799	4.44671768237163	0.740304912002335	0.477521161157616	0.999914221614408	-4.87091832844198
1553003_at	0.00498866244878204	5.20003877679758	0.0522790293291409	0.959420255579667	0.999914221614408	-5.04267061211990
1553004_at	-0.0369944839245435	3.94918578636065	-0.436394332748357	0.672579565195827	0.999914221614408	-4.9819667839445
1553006_at	-0.00722471160845206	4.48045526874892	-0.0846319566241167	0.93436111437229	0.999914221614408	-5.04121814362761
1553007_a_at	-0.107752557366216	5.28259936796224	-1.12393175650870	0.289419222092438	0.999914221614408	-4.66528158459194
1553009_s_at	-0.0414881241505052	4.29175189772192	-0.397549268166528	0.699999012363199	0.999914221614408	-4.99232068517822
1553011_at	0.0667884960274927	5.26523127261471	0.408165878709127	0.692457385673234	0.999914221614408	-4.98958178579055
1553013_at	-0.0554501609216258	4.87388252968045	-0.454174886714324	0.660193677790969	0.999914221614408	-4.97692397010309
1553015_a_at	0.0616470630038686	7.99957621199195	0.622151680780252	0.54889913882377	0.999914221614408	-4.92018217507048
1553016_at	-0.0222099307644905	5.48336493967625	-0.182798081592187	0.858908310203512	0.999914221614408	-5.03262974556039
1553019_at	0.108634444860364	7.71648398311214	0.821940537767762	0.431827728966886	0.999914221614408	-4.83270038610378
1553020_at	-0.176155113019399	4.24260557583053	-1.61864780610378	0.139130859401910	0.999914221614408	-4.3257836462141
1553021_s_at	-0.07080627786251	5.11105314220025	-0.7970193609372	0.445455083168286	0.999914221614408	-4.84471476274841
1553022_at	0.0288893645062469	3.04832652244441	0.333265621777843	0.746378852704728	0.999914221614408	-5.00742610902195
1553023_a_at	0.0336278704241453	4.98000277466963	0.307140315718042	0.765552764577106	0.999914221614408	-5.01283151369069
1553024_at	0.10608205123815	3.26384726747758	0.840906422684796	0.421647899533607	0.999914221614408	-4.82335761060608
1553025_at	-0.0582509359014152	4.6489543238648	-0.492418572837985	0.633922984374701	0.999914221614408	-4.96543998499404
1553027_a_at	0.0184528406305438	5.23769997459083	0.156459335225621	0.879039455283763	0.999914221614408	-5.03554913579383
1553028_at	-0.0712461124488968	4.48408942356327	-0.740715642762042	0.477283719854347	0.999914221614408	-4.87073435997548
1553030_a_at	0.110222398326202	6.9324992473914	1.11411089834269	0.293397938820968	0.999914221614408	-4.67129980969153
1553031_at	0.0299566626818333	5.63038681599938	0.300303211421617	0.77059916184569	0.999914221614408	-5.01417543872211
1553032_at	-0.0260481330728171	3.80193592148315	-0.238385061402748	0.816790275615047	0.999914221614408	-5.02499939759540
1553033_at	-0.301184417362586	5.23581809890715	-2.44928662464344	0.036170023058943	0.999914221614408	-3.68491337438019
1553034_at	0.189167229719206	3.54293375031143	1.86800151621493	0.093775724370529	0.999914221614408	-4.13677381957055
1553036_at	-0.014980839909577	3.45126060801312	-0.169443520624995	0.869103010025887	0.999914221614408	-5.0341661238523
1553037_a_at	-0.0522572390273357	4.46550156317148	-0.502433976437957	0.627129347041439	0.999914221614408	-4.96229007211531
1553039_a_at	-0.0710127059053738	7.64172062473006	-0.669062127281249	0.519836446547583	0.999914221614408	-4.90150922906006
1553041_at	-0.0958972716636088	5.66106736429284	-0.901171717057755	0.390402866897567	0.999914221614408	-4.79255804086489
1553042_a_at	-0.142518242163128	5.00832547294567	-1.52501769691173	0.160755365226947	0.999914221614408	-4.39446886611056
1553043_a_at	-0.0123558292892323	4.88910130437569	-0.137875841643834	0.89329931400612	0.999914221614408	-5.03733814749738
1553044_at	0.220381829545973	5.79557992666753	2.45042204384957	0.0361020121446175	0.999914221614408	-3.68403892792051
1553045_at	0.00850108696429297	3.99862157320338	0.0998395923395798	0.922606414164244	0.999914221614408	-5.0402987394453
1553046_s_at	0.0500519563133555	6.32771833198053	0.545076377406906	0.598621724754802	0.999914221614408	-4.94822620966368
1553047_at	-0.0140093118747098	5.81648819578192	-0.149084231423801	0.884693485058463	0.999914221614408	-5.03628598498879
1553048_a_at	-0.104919024447173	5.30418200191667	-1.21009813802868	0.256315674680497	0.999914221614408	-4.61104455219836
1553051_s_at	-0.0895200873597402	4.77041239546245	-0.860346257766806	0.411385715599368	0.999914221614408	-4.8136054853555
1553052_at	0.0138105278280918	4.00975313347264	0.166504194101449	0.871350348222054	0.999914221614408	-5.0344887766212
1553053_at	-0.0181149832252689	5.09428352106054	-0.195799932737247	0.849009216590442	0.999914221614408	-5.03102319805076
1553055_a_at	-0.0332767943120227	3.56957454041656	-0.407371907946428	0.69302017257641	0.999914221614408	-4.98978899028679
1553057_at	0.0134068586055198	6.00901087706669	0.126383910942423	0.902138121346035	0.999914221614408	-5.03833206166303
1553058_at	0.0363568905713505	4.60340177936808	0.395638181075169	0.70136028778996	0.999914221614408	-4.9928064138137
1553059_at	0.096792202656765	4.31284340841638	0.759522575904704	0.466492674262339	0.999914221614408	-4.86221917022637
1553060_at	-0.0594998624868666	6.03836414967278	-0.78042329150297	0.454687538004012	0.999914221614408	-4.85254796281593
1553061_at	-0.0903070835102904	5.74312786215246	-1.12648251176172	0.288392810394092	0.999914221614408	-4.66371282667180
1553062_at	0.116535001957730	6.25550932711112	1.36365439013947	0.205002547760582	0.999914221614408	-4.50863812349453
1553063_at	-0.128409604613486	5.97464191196449	-1.27379522148936	0.233871907804596	0.999914221614408	-4.56940046217598
1553064_at	-0.124714959924624	5.09198369763593	-0.966156619904585	0.358594479274956	0.999914221614408	-4.75752665301954
1553066_at	0.241773250755984	4.35232571869186	1.89836371501643	0.0893058696128085	0.999914221614408	-4.11333554003048
1553067_a_at	-0.0330799079818256	4.81399255299366	-0.380823554229709	0.711950545094925	0.999914221614408	-4.9964959649318
1553069_at	0.0620679894365734	4.66235943847779	0.579897957491995	0.575862100428324	0.999914221614408	-4.93596903393058
1553070_a_at	-0.105315869116435	4.50374767522107	-1.36613482618555	0.204250365279261	0.999914221614408	-4.50692986668385
1553071_a_at	-0.0405039180086924	5.18169147494661	-0.314600000582629	0.760060101974193	0.999914221614408	-5.01133169849309
1553072_at	0.00196198185433527	4.01796348120493	0.0204130213044585	0.984148336337565	0.999914221614408	-5.04343057565082
1553074_at	0.0240903583969847	3.91992901232775	0.229885645247762	0.823194025290988	0.999914221614408	-5.02629462297342
1553075_a_at	-0.107667158598463	2.94769067811589	-1.26480795760116	0.236936915510714	0.999914221614408	-4.57535127007162
1553076_at	-0.0727480332015009	4.18910605487796	-0.823672958783061	0.430890996334397	0.999914221614408	-4.83185408170057
1553077_at	-0.0759465069869711	4.03262155718113	-0.983195165837473	0.350577443009047	0.999914221614408	-4.74804236886203
1553078_at	0.126619993378112	4.6306719121093	1.55172932369883	0.154300688432023	0.999914221614408	-4.37503491801768
1553079_at	0.0638621847870278	4.15338702705932	0.712835752933188	0.493571729023668	0.999914221614408	-4.88302597077618
1553080_at	0.138784727804079	3.82944488031159	1.38871193776195	0.197511249883138	0.999914221614408	-4.49130900631932
1553081_at	-0.0718205290765521	6.80334783237996	-0.8013224238669	0.443081783244796	0.999914221614408	-4.84266175348057
1553082_at	0.0454957571296317	4.39636313422615	0.448245182659657	0.664312449562149	0.999914221614408	-4.97862675792978
1553083_at	0.0632534746019751	6.33753474283087	0.471138494293039	0.648477459367956	0.999914221614408	-4.97193694297528
1553084_at	-0.0763291054236306	3.16770678292172	-0.92467646014773	0.378672312675187	0.999914221614408	-4.78009996385482
1553086_at	0.212262207706394	3.37897141640322	1.99358408387881	0.0765540932119123	0.999914221614408	-4.03946946431237
1553087_at	-0.0910740891620163	4.70995565744562	-0.587694954289743	0.570831954072471	0.999914221614408	-4.93313069603692
1553088_a_at	-0.0721861720597916	7.27838067959931	-0.670464934239221	0.518981814457178	0.999914221614408	-4.90093259390146
1553089_a_at	-0.0312293047471188	4.24518871783611	-0.350212010203667	0.734038067381542	0.999914221614408	-5.00369202295636
1553093_a_at	0.207640894775805	4.1103535254845	2.32223805409026	0.0446382578975386	0.999914221614408	-3.78322734629327
1553094_at	-0.0249095597957192	5.26783249298759	-0.159512255074799	0.876701063421453	0.999914221614408	-5.0352337846391
1553096_s_at	0.090219650309491	6.44302773720674	1.05689870656212	0.317431480945465	0.999914221614408	-4.70565392501956
1553099_at	0.0707760401480613	5.04034514010493	0.845000643264534	0.419472088521007	0.999914221614408	-4.82131842524812
1553101_a_at	0.116774672179302	8.95682814125443	1.07344624212601	0.310329258513076	0.999914221614408	-4.69584378004784
1553102_a_at	0.0930961899687945	6.9868289283774	0.587674311993131	0.570845238871541	0.999914221614408	-4.93313825541123
1553103_at	0.0195601481042527	7.78620301310025	0.155525367345737	0.879755078178957	0.999914221614408	-5.03564440175009
1553105_s_at	-0.300041950744756	8.87204407486767	-2.43552690217379	0.0370043976773235	0.999914221614408	-3.69551705345374
1553106_at	0.455845088303265	3.79366832960002	2.87222342279571	0.0179518048659663	0.999914221614408	-3.36692662015402
1553107_s_at	-0.0219428489686173	6.23653831580408	-0.225260283150225	0.826684760873242	0.999914221614408	-5.02698004210013
1553108_at	0.117638215359263	3.75063196890471	1.22843033594111	0.249683063593978	0.999914221614408	-4.59918834144305
1553111_a_at	0.167702963822966	7.27429674289466	0.656438908211286	0.527564959270276	0.999914221614408	-4.90665078902199
1553112_s_at	-0.307533450399315	6.45523347683922	-2.26605779194505	0.0489791267191187	0.999914221614408	-3.82693562510859
1553113_s_at	-0.0928794005684841	6.4886884441255	-0.452490481706062	0.661362449318033	0.999914221614408	-4.97740980415296
1553114_a_at	0.092055268513902	7.45520940053876	1.04331842682876	0.323352670383505	0.999914221614408	-4.71362626632455
1553115_at	0.008556638721533	8.17077918204499	0.0770307961783641	0.940242881445681	0.999914221614408	-5.04162098934948
1553117_a_at	-0.0550008918462046	6.74062503929502	-0.447830089068467	0.664601220249875	0.999914221614408	-4.97874516985305
1553118_at	0.09694562786804	5.97947454382645	0.943222865960765	0.369596870962939	0.999914221614408	-4.77009866292500
1553120_at	-0.0860784655135225	3.60593738796646	-0.757294998280596	0.467762503838354	0.999914221614408	-4.86323705615404
1553122_s_at	-0.145192105269500	3.24200492695093	-1.57499881293883	0.148866206319178	0.999914221614408	-4.35799724903980
1553123_at	-0.410221798502761	4.97529038193604	-2.87306953929865	0.0179267584726165	0.999914221614408	-3.36630937633732
1553125_x_at	0.113670473276789	4.87615941854221	1.27841459008821	0.232309334953768	0.999914221614408	-4.56633249936325
1553126_a_at	0.08931246169564	2.9426587728919	0.95029935833561	0.366176022355433	0.999914221614408	-4.7662433801158
1553127_a_at	0.0388619429995325	4.19897094568002	0.453142142960219	0.66091016118183	0.999914221614408	-4.97722204599019
1553129_at	0.0278278667385448	2.83476610438239	0.349009762650658	0.734910980986056	0.999914221614408	-5.00396281733866
1553130_at	0.0454015909988277	6.68552188553145	0.501719207351562	0.627612975470097	0.999914221614408	-4.96251681701654
1553131_a_at	0.0538743141366789	7.7598795692749	0.575090614061014	0.578975666889893	0.999914221614408	-4.93770203667676
1553132_a_at	0.00190405523005088	2.62585122565093	0.0232070716973496	0.981979031491138	0.999914221614408	-5.04339058378574
1553133_at	0.237716737980522	4.35579565019160	1.83632506200095	0.098661537761946	0.999914221614408	-4.16115179669735
1553134_s_at	0.0757432823384243	3.22718546549398	0.878410798746304	0.402006040674327	0.999914221614408	-4.80438613545464
1553136_at	-0.0361125590484974	6.3278576626322	-0.381800073292173	0.711250443270496	0.999914221614408	-4.99625690583708
1553137_s_at	0.00531549012942989	3.78819590375945	0.0710178894886816	0.944898381574328	0.999914221614408	-5.04191287184115
1553138_a_at	-0.234472856892232	4.19865620037122	-2.00880819186511	0.0746827197841451	0.999914221614408	-4.02762050146759
1553139_s_at	0.0817425181345586	6.37946280300199	0.989362505317168	0.347708518657789	0.999914221614408	-4.74457959272185
1553140_at	-0.135751045186115	3.75740690474648	-1.61602407262410	0.139699514827821	0.999914221614408	-4.32772894419205
1553141_at	-0.155580015241048	4.37695684814015	-1.9578369247593	0.0811248346178356	0.999914221614408	-4.06725447723892
1553142_at	-0.000578369537484136	2.95005079129635	-0.00544902326344418	0.995768276656143	0.999914221614408	-5.04355756818429
1553145_at	0.187523356850931	4.16268417759768	1.49398891230448	0.168551226081643	0.999914221614408	-4.41686814531723
1553146_at	0.021000336489732	3.69900116567742	0.256586216518970	0.803125525946326	0.999914221614408	-5.02207045863954
1553147_at	-0.0737360316333335	3.078574779026	-0.709009821507923	0.49583383787816	0.999914221614408	-4.88468147781275
1553148_a_at	0.130425941290665	3.72790874626533	1.12824979905436	0.287683345558412	0.999914221614408	-4.66262455499205
1553150_at	-0.0458697083904100	4.31418410211478	-0.260518590689703	0.80018229166591	0.999914221614408	-5.02140991559586
1553151_at	0.0441144315458861	3.7934916930701	0.392384527074674	0.70368045864163	0.999914221614408	-4.9936282414534
1553153_at	0.139849528645446	7.44331614915671	1.61188363845108	0.140601139942279	0.999914221614408	-4.33079649601411
1553155_x_at	0.0360343545493835	6.05867441342362	0.420326553497126	0.683862571660451	0.999914221614408	-4.98636036796644
1553156_at	-0.0328366476053645	4.68498254332567	-0.395767202503772	0.701268349908192	0.999914221614408	-4.99277369146941
1553157_at	0.0319906020573919	4.97720322055332	0.384017837333553	0.709661506640504	0.999914221614408	-4.99571180696581
1553158_at	-0.0943054763724644	4.65021007383959	-1.07067318551245	0.311510844924619	0.999914221614408	-4.69749504999742
1553159_at	0.0225078164793509	5.96462241363116	0.247421066149639	0.80999790940535	0.999914221614408	-5.02357174372858
1553162_x_at	0.0222556017851137	6.09505763467627	0.223880649903808	0.827726742725533	0.999914221614408	-5.02718183037794
1553163_at	0.061029049645942	5.7037964100921	0.622046649661347	0.548965250345923	0.999914221614408	-4.92022264113321
1553165_at	0.119676305445506	4.65382177707668	1.21040854154643	0.256202190529924	0.999914221614408	-4.61084469366578
1553166_at	-0.0308666797752952	6.59639375157843	-0.264099681257907	0.79750486331814	0.999914221614408	-5.02079982033156
1553167_a_at	-0.0489159599881779	5.27571439281840	-0.285623144053634	0.781472540685861	0.999914221614408	-5.01696147712630
1553168_at	0.128697419534585	5.68357666122214	1.27431116579277	0.233696950998270	0.999914221614408	-4.5690581087533
1553169_at	0.0651140448646759	5.8283550210197	0.713171176836433	0.493373715660259	0.999914221614408	-4.8828804685824
1553171_x_at	0.0338001058254669	4.42499068347329	0.245984219715307	0.811076885019013	0.999914221614408	-5.02380224662196
1553172_at	0.0841457248682547	6.31110399923103	0.894055984541533	0.394004585862929	0.999914221614408	-4.79628099629512
1553174_at	-0.116599938473447	5.99503931948411	-1.33617302725140	0.213494463033292	0.999914221614408	-4.52745636016409
1553175_s_at	0.0857440102352633	4.76195161142697	0.842678437363826	0.420705240865242	0.999914221614408	-4.82247600121565
1553176_at	-0.0270359534878182	3.64643766964006	-0.29696519460443	0.773067068540879	0.999914221614408	-5.01482088025402
1553177_at	0.032252551751645	4.79993137683153	0.345490156286934	0.737468754539776	0.999914221614408	-5.00475041555079
1553178_a_at	0.00150652487846958	6.03915362180028	0.0146365064260638	0.988633644655107	0.999914221614408	-5.04349701259438
1553179_at	-0.0126652943225452	4.17294073207159	-0.140477776032760	0.891300187657075	0.999914221614408	-5.03710117731038
1553180_at	-0.00348753998530471	2.69198821173592	-0.0459175708258233	0.964354001511536	0.999914221614408	-5.04287552785183
1553181_at	0.130950350701704	5.15758810238911	1.21472429373025	0.254628564458717	0.999914221614408	-4.60806271936112
1553183_at	0.00412159546483659	3.05098781852614	0.0459388246302392	0.964337514951284	0.999914221614408	-5.04287488739649
1553185_at	0.121029874034119	5.45999457177389	0.891493348573844	0.395307439874543	0.999914221614408	-4.79761618811656
1553186_x_at	0.0555646979722244	4.62316280509777	0.686990645331658	0.508977978855745	0.999914221614408	-4.89406089537499
1553188_s_at	-0.06003733494477	4.40675812384027	-0.650038243738097	0.531509800352771	0.999914221614408	-4.90922516251394
1553190_s_at	-0.112846231573260	5.59346035250598	-1.14269957605060	0.281934130331005	0.999914221614408	-4.65368512191011
1553191_at	0.102832510030392	3.34031661365397	1.11103097110085	0.294654506780448	0.999914221614408	-4.67318002849390
1553192_at	-0.0599679115927141	3.16270197123882	-0.696415857885994	0.503325660601116	0.999914221614408	-4.89007714920996
1553193_at	0.0541030029574436	3.07893178015775	0.538148052433438	0.603206604135367	0.999914221614408	-4.95058261429606
1553194_at	-0.00920630697262403	4.03755648595345	-0.108188406304606	0.91616142601065	0.999914221614408	-5.03972974024215
1553196_a_at	0.0251868715384056	4.10025887540248	0.307409676568681	0.765354188351506	0.999914221614408	-5.01277796525669
1553197_at	-0.109381324329333	3.43088569068156	-1.15587737139326	0.276770739800822	0.999914221614408	-4.6454689385277
1553199_at	0.0661828876928068	3.32195584523012	0.490018208200888	0.63555660563893	0.999914221614408	-4.9661861802394
1553202_at	0.0316922874747432	4.08831507985027	0.289466834352263	0.778620612848672	0.999914221614408	-5.01624515193913
1553204_at	0.0215153854557446	6.20390412943754	0.251081120151539	0.807251366508016	0.999914221614408	-5.02297863631949
1553205_at	-0.0305980235145222	6.84836929274297	-0.308144271287868	0.764812727553595	0.999914221614408	-5.01263169745973
1553207_at	0.0228356726541215	6.09882738961398	0.228444800431725	0.824280988237412	0.999914221614408	-5.02650960794753
1553208_s_at	0.191616104722541	4.56202085651759	1.27525086779091	0.233378576325752	0.999914221614408	-4.56843437019467
1553209_at	-0.0916757540928215	5.32297981334917	-1.19367331181803	0.262378971420540	0.999914221614408	-4.62157543544678
1553211_at	-0.0293322727592269	4.82718027756056	-0.358077275453646	0.728337317318136	0.999914221614408	-5.00189834334998
1553212_at	0.00738758962153874	6.5672635958315	0.0809351913661503	0.937221165889593	0.999914221614408	-5.04141878685937
1553213_a_at	0.00376134726825406	4.38437278101750	0.0366309624268365	0.971559208037333	0.999914221614408	-5.04312702595363
1553214_a_at	0.0185147136170087	2.62891227536317	0.232244172389631	0.821415626605604	0.999914221614408	-5.02593984277732
1553215_s_at	-0.0260018307748533	5.2810069768804	-0.222191816313058	0.829002734071871	0.999914221614408	-5.02742718101367
1553216_at	-0.156298236472710	4.02922844800928	-1.75737924785040	0.111886537164882	0.999914221614408	-4.22151010122768
1553217_s_at	-0.096101138073053	3.43202659137723	-1.09510770284629	0.301218250731734	0.999914221614408	-4.6828456462073
1553218_a_at	0.0370460766247875	7.87968937196005	0.453038753129865	0.660981909653724	0.999914221614408	-4.97725185183579
1553219_a_at	0.125598443367765	4.38427955388625	0.764416291372291	0.463710879481035	0.999914221614408	-4.85997426542595
1553220_at	0.131438364124937	6.52273290347522	1.10669648612298	0.296430050777332	0.999914221614408	-4.67582029281829
1553221_at	-0.0319305392951348	5.55878135739742	-0.225927606347458	0.82618088626572	0.999914221614408	-5.02688199992295
1553222_at	0.0362160843976458	8.03129316687074	0.484120949015198	0.639578921009072	0.999914221614408	-4.96800506253841
1553224_at	0.201720942216803	3.93088234824844	1.86062035556527	0.0948935792212747	0.999914221614408	-4.14246149114357
1553225_s_at	0.0582712988675507	4.48363312901923	0.675346319031026	0.516014551234406	0.999914221614408	-4.89891789578022
1553226_at	0.0310334855755379	4.31434726610271	0.304067890919944	0.767819066950179	0.999914221614408	-5.0134390785272
1553227_s_at	0.0252884356040513	5.05485766167883	0.21985906731091	0.830766100594776	0.999914221614408	-5.0277630686562
1553228_at	-0.0781822533293144	3.00073302982087	-0.93825927711518	0.372010139370275	0.999914221614408	-4.77278995817711
1553229_at	0.108462969361081	4.55288974030039	1.31357463063905	0.220697955848978	0.999914221614408	-4.54277851576615
1553232_at	-0.135248176780301	5.22484373482878	-1.29645258896417	0.226290435776920	0.999914221614408	-4.55429291453924
1553234_at	0.0251991507959568	6.16574203940637	0.328311260039047	0.750001355293019	0.999914221614408	-5.00848399290343
1553235_at	-0.251773811999379	5.4864759644616	-2.49052407705700	0.0337797209458277	0.999914221614408	-3.65321002465353
1553237_x_at	-0.07088875300827	5.72000207056153	-0.748448875605791	0.472827296817729	0.999914221614408	-4.86725462444873
1553238_a_at	-0.0133269030771075	6.7163536266119	-0.147279777148591	0.886077906938422	0.999914221614408	-5.03646088942334
1553239_at	0.0405074561505492	6.27106858411259	0.433630233674428	0.67451452307312	0.999914221614408	-4.98273368382462
1553241_at	-0.00422041527167583	4.36655399779218	-0.0467564135674012	0.963703325440102	0.999914221614408	-5.04285002559314
1553243_at	0.0738127725773423	3.68997366226224	0.679653036203393	0.513405175514065	0.999914221614408	-4.89712987121622
1553244_at	0.0512182821839562	3.34650513014668	0.536616925573965	0.604222329280963	0.999914221614408	-4.95109965313178
1553246_a_at	0.173121060876340	5.69653585091639	1.88452149015884	0.091318325356524	0.999914221614408	-4.12402926709845
1553247_a_at	-0.0329045851085712	3.0426569582965	-0.339419749857105	0.741888234451106	0.999914221614408	-5.00609072780155
1553248_at	-0.00499276684688343	5.34145882683975	-0.0472872446034454	0.963291583395924	0.999914221614408	-5.04283364906429
1553249_at	0.202255427770003	4.02702457787995	2.2843636720244	0.0475211100692747	0.999914221614408	-3.81268170808365
1553252_a_at	0.0925881143869063	4.47328376373174	0.90046171518858	0.390761190217943	0.999914221614408	-4.79293053497139
1553253_at	0.106930263895629	7.87150279748461	1.01007110740758	0.338203119511447	0.999914221614408	-4.7328380687799
1553254_at	-0.111256528736478	3.21867376223377	-0.998562907985771	0.343461171203245	0.999914221614408	-4.73938470461214
1553255_at	0.0261076533369167	3.81384810587773	0.313852504251479	0.7606098616098	0.999914221614408	-5.01148356182037
1553257_at	-0.0825063838196778	6.31438461029528	-0.692475505506125	0.505683973549965	0.999914221614408	-4.89174829249102
1553258_at	-0.0382787104036852	5.13387984221543	-0.372139367029225	0.718188983965563	0.999914221614408	-4.99859613870622
1553260_s_at	0.141690516834506	3.36339958907598	1.31788000937735	0.219310055244551	0.999914221614408	-4.53987023456935
1553261_x_at	0.126507220642061	2.89720222540395	1.46355828882050	0.176516571613849	0.999914221614408	-4.43864176098355
1553262_a_at	-0.0627719802667759	8.29150850207	-0.686448896563234	0.509304045517433	0.999914221614408	-4.8942884553804
1553263_at	-0.0400180258665745	7.89765734222023	-0.407659123338374	0.692816564018458	0.999914221614408	-4.98971407923039
1553264_a_at	0.0363064635754	6.54527502571433	0.422427806253498	0.682382264603188	0.999914221614408	-4.98579465801576
1553265_at	-0.0810423156958988	4.22036906513492	-0.701357788551077	0.500377520744771	0.999914221614408	-4.88796973021311
1553266_at	0.0314327558355290	2.80778539109779	0.392422174320557	0.703653593984342	0.999914221614408	-4.99361876928658
1553267_a_at	-0.0215127136732689	3.31160447247373	-0.283996273369167	0.782680679568148	0.999914221614408	-5.01726185434211
1553268_at	0.0237901925686561	5.50884591609679	0.276962790848763	0.787910869559229	0.999914221614408	-5.01854120903498
1553269_at	-0.00726289213912956	2.76764891097821	-0.0934474667503992	0.927544956214467	0.999914221614408	-5.04070360563009
1553271_at	-0.0705291732895756	3.02893138681462	-0.73177405983827	0.482469861812182	0.999914221614408	-4.87471991155416
1553272_at	-0.0810522266524023	6.43089416551017	-0.739704486184136	0.477868400118221	0.999914221614408	-4.87118710795791
1553274_a_at	0.158758083428929	6.80950784434059	0.932201107286879	0.374971033538513	0.999914221614408	-4.77606027812213
1553275_s_at	0.0619285469912283	3.13939347953304	0.783885489516708	0.452751150958172	0.999914221614408	-4.85092500910973
1553276_at	-0.128902511641755	2.91220458618195	-1.50950795459488	0.164611557205317	0.999914221614408	-4.40568938742455
1553277_at	-0.106758322191005	2.92096401528676	-1.35469705600513	0.207738428490096	0.999914221614408	-4.51479366349423
1553279_at	0.113119501654741	7.2892042507965	1.19575030908371	0.261605896145055	0.999914221614408	-4.62024861175076
1553280_at	0.0660457151279346	7.38031261229394	0.585687470159548	0.572124719477708	0.999914221614408	-4.93386473667555
1553281_at	-0.0824457325443637	5.96894807366748	-0.961752769060313	0.360688366584041	0.999914221614408	-4.75995815705938
1553282_at	-0.079420995892999	4.75825996662719	-0.756621811882486	0.46814669373391	0.999914221614408	-4.8635441766475
1553284_s_at	0.178948744527895	5.25229572448073	2.26298017698891	0.0492285109844201	0.999914221614408	-3.8293330115238
1553285_s_at	-0.185624922353471	3.04859030605723	-2.28778090978242	0.047253682220158	0.999914221614408	-3.81002205513284
1553286_at	0.025530050972125	6.16048809798074	0.250355494188413	0.807795664312433	0.999914221614408	-5.02309690221871
1553288_a_at	0.0587522782391945	5.69625649648969	0.721926616355838	0.488222672896606	0.999914221614408	-4.87906190202247
1553292_s_at	-0.0275935009423272	3.49131659626339	-0.257513591085174	0.802431124594726	0.999914221614408	-5.0219155692812
1553293_at	0.0556519832476363	4.13964197371766	0.671770145179774	0.518187403313232	0.999914221614408	-4.90039513482518
1553295_at	0.208691776502052	2.76794011244297	2.49567353983661	0.0334924928850505	0.999914221614408	-3.64925948532592
1553296_at	0.154154039785372	3.47937240042974	1.66452357120118	0.129519180647703	0.999914221614408	-4.29159750378033
1553297_a_at	0.0252166512196021	7.0731145237901	0.246864250577354	0.810415990688003	0.999914221614408	-5.02366122600522
1553298_at	-0.0212650217357777	2.89352549577935	-0.260348450298505	0.800309567058928	0.999914221614408	-5.0214386987242
1553299_at	0.037831389897101	3.32210372908483	0.42787430661777	0.678551932418567	0.999914221614408	-4.98431590155985
1553300_a_at	0.0537598741801344	3.61338174228504	0.564170368358363	0.586082573816067	0.999914221614408	-4.94159025802146
1553301_a_at	0.139945676056755	3.23383486229005	1.44214759004634	0.182315520326983	0.999914221614408	-4.45384046988607
1553303_at	-0.105636968557724	6.26556129887841	-1.06484604751536	0.314005051464667	0.999914221614408	-4.70095541589293
1553304_at	0.218810200049526	4.869864921734	1.77066296388238	0.109552356370207	0.999914221614408	-4.21139832267571
1553306_at	-0.0821245208644106	5.98349534094456	-1.02068744138280	0.333406339457091	0.999914221614408	-4.72675130657042
1553310_at	-0.0571382144384844	3.95582873240808	-0.452029453817216	0.66168251495735	0.999914221614408	-4.97754248338915
1553311_at	0.100790249736492	2.73017169307958	1.32405355531898	0.217332703248537	0.999914221614408	-4.53569104206197
1553313_s_at	-0.0743052495163035	4.91960503469352	-0.577193103456718	0.577612812534506	0.999914221614408	-4.93694570848054
1553314_a_at	0.0383346563090528	3.73834899520925	0.405670645258754	0.69422673835568	0.999914221614408	-4.99023168210806
1553315_at	-0.00356117539973466	3.39431244289666	-0.0281660916581485	0.978129236866399	0.999914221614408	-5.04330699066683
1553316_at	0.0672079656650366	3.63122881306409	0.764896728222601	0.463438362133646	0.999914221614408	-4.85975322768441
1553317_s_at	0.0720514348825856	3.05567151831429	0.67453535146221	0.516506803212085	0.999914221614408	-4.8992534847737
1553318_at	0.0610213625906617	5.03374025819974	0.575139115085638	0.578944208152486	0.999914221614408	-4.93768461745781
1553319_at	0.0288383198871123	3.84110902519731	0.311460378957223	0.762370142464039	0.999914221614408	-5.01196719625131
1553320_s_at	0.042353629459515	2.77101355127508	0.457047383271175	0.658202752235271	0.999914221614408	-4.97609154824444
1553321_a_at	0.0466177977992057	3.87475406783219	0.588017130521784	0.570624632865992	0.999914221614408	-4.93301268162721
1553322_s_at	0.0179377045478062	3.9108146232399	0.183815024410398	0.858133089550282	0.999914221614408	-5.03250802477118
1553323_a_at	0.0209811912459150	3.62760859573563	0.181866451453154	0.859618636283833	0.999914221614408	-5.03274066836017
1553325_at	-0.130792251985986	4.81932383810138	-1.21522246981968	0.254447424189892	0.999914221614408	-4.607741206306
1553326_at	-0.057749844041874	3.43016904588872	-0.461055956617867	0.655429147088943	0.999914221614408	-4.97492168172815
1553327_a_at	-0.0320281054636995	4.69169810797404	-0.384609869948839	0.70923758888807	0.999914221614408	-4.99556578247364
1553328_a_at	-0.0114280214500235	5.26502787818634	-0.112054937338002	0.913178753676052	0.999914221614408	-5.03945080477275
1553329_at	0.00394080787951578	3.61185615787501	0.0390451570299009	0.969685816305798	0.999914221614408	-5.04306708568556
1553330_at	-0.0450300096985248	3.40547292651949	-0.480690115969504	0.641924699610424	0.999914221614408	-4.9690538051585
1553333_at	0.217211270572959	3.98026876531692	1.16836250670078	0.271948490477249	0.999914221614408	-4.63762947388590
1553335_x_at	-0.00095823945442941	4.53199679497324	-0.0108209796620391	0.991596539280315	0.999914221614408	-5.0435288869577
1553336_a_at	-0.0575701668332504	4.39986508680098	-0.459148625226399	0.656748174804457	0.999914221614408	-4.97547951302751
1553338_at	0.0155582867952635	5.7895012927615	0.101375630372101	0.921420186083164	0.999914221614408	-5.04019747077172
1553340_s_at	-0.0228824183089644	6.52685609739881	-0.278110612877551	0.787056561745731	0.999914221614408	-5.01833456486717
1553341_at	-0.0447569548528239	4.52203575595795	-0.578874536873461	0.576524163022162	0.999914221614408	-4.93633905660105
1553344_at	-0.123078000932257	2.97660412193182	-1.36663581231937	0.204098728141903	0.999914221614408	-4.50658464868563
1553346_a_at	-0.103874028724923	6.46330969484741	-1.01858339304700	0.334352916986129	0.999914221614408	-4.72796123636874
1553347_s_at	-0.124797377717171	5.21581605855143	-1.21219597191844	0.255549495633406	0.999914221614408	-4.60969322400651
1553348_a_at	-0.0845694639028576	5.58777784569036	-0.974128640577483	0.354826800839517	0.999914221614408	-4.75310425929022
1553349_at	-0.0740521225513224	3.42833482888137	-0.724674389285272	0.486613101690501	0.999914221614408	-4.87785534751089
1553350_at	0.0376136438635299	5.46785442232215	0.318425654861431	0.757248681136812	0.999914221614408	-5.01054898376165
1553351_at	0.129332231543952	4.49284700578818	1.00718621738956	0.339515512848445	0.999914221614408	-4.73448423927571
1553352_x_at	0.0156747128601848	6.16482886917958	0.145522148265054	0.887426794445097	0.999914221614408	-5.03662922087707
1553354_a_at	0.158083685191078	6.09923951980213	1.29882633389127	0.225508120978878	0.999914221614408	-4.55270155790494
1553355_at	-0.0949129417596284	5.38059203334489	-1.09417856869010	0.301604739806873	0.999914221614408	-4.68340676712959
1553356_at	0.107836858459511	3.23943792054067	1.28888929715578	0.228798162741405	0.999914221614408	-4.55935255886518
1553357_at	0.0366091617213939	3.03941971081231	0.446109156622485	0.665799052574028	0.999914221614408	-4.97923499253691
1553359_at	-0.159424261279435	8.74454008042205	-1.23692797300723	0.246656448292707	0.999914221614408	-4.59365659598155
1553361_x_at	-0.107692484582148	7.48556211250949	-1.10008718308207	0.299153518297597	0.999914221614408	-4.67983302404029
1553362_at	0.0478860945264703	2.68369381954811	0.546951641183034	0.597383937167173	0.999914221614408	-4.94758368310888
1553363_at	0.0890256211388758	5.17584755818595	1.10479759114366	0.297210529665066	0.999914221614408	-4.67697481141095
1553364_at	-0.00268551094042069	3.54984578789505	-0.0238347267760094	0.981491739937643	0.999914221614408	-5.04338089541415
1553365_at	-0.0413975261654773	3.4081945487418	-0.519683243552638	0.615515342260925	0.999914221614408	-4.95672783692961
1553366_s_at	0.00751253617049841	7.44784561520547	0.091172904154312	0.92930307788519	0.999914221614408	-5.04084123011894
1553367_a_at	-0.0209330101698901	5.6923095615553	-0.221660523345672	0.829404259660832	0.999914221614408	-5.02750398789046
1553369_at	-0.159823812468433	5.48726591488539	-2.04219967523127	0.0707296951285848	0.999914221614408	-4.00160516726213
1553371_at	0.113859107531383	4.68644552098689	1.03049121193743	0.329022429939202	0.999914221614408	-4.72109038579349
1553372_at	-0.0483314679242053	5.23153197542977	-0.503165051222481	0.626634879618056	0.999914221614408	-4.96205784581877
1553373_at	0.121555908273351	4.28943146893039	1.17525336233733	0.269315881919780	0.999914221614408	-4.63327999896449
1553374_at	-0.060238036698637	3.02738093202109	-0.746668697616914	0.47385078057323	0.999914221614408	-4.86805833897172
1553375_at	-0.0591510266792463	5.15294520529212	-0.716787952319524	0.491241759044816	0.999914221614408	-4.8813078618875
1553376_a_at	-0.0941179086471413	3.30179085193146	-0.994622311317424	0.345275579015351	0.999914221614408	-4.74161396687354
1553378_a_at	-0.0533171702011841	3.98059941312965	-0.669466853792976	0.519589787909644	0.999914221614408	-4.90134297060912
1553380_at	0.0728907431306451	3.05379493537993	0.940009016005896	0.371158125699039	0.999914221614408	-4.77184245190172
1553383_at	0.0657269881688474	3.19894516013063	0.755902025732065	0.468557704248328	0.999914221614408	-4.86387230486475
1553385_at	-0.0415874079347649	6.0266186211628	-0.412633649086204	0.689294225377576	0.999914221614408	-4.9884086784589
1553386_at	-0.205456055719154	5.15458938723556	-2.1181410572598	0.0624717295765692	0.999914221614408	-3.94234945031209
1553387_at	0.0316745778031935	4.82557693667351	0.368689353539351	0.720673506421602	0.999914221614408	-4.99941760267274
1553388_at	-0.094858038892590	4.26484847513575	-0.908880369432683	0.386527497822207	0.999914221614408	-4.78849928586772
1553389_at	-0.0628293321533882	4.41518333159306	-0.653106115668583	0.529616837084111	0.999914221614408	-4.90799400495699
1553390_at	-0.0994100521405938	4.22511692029123	-1.13378125197424	0.285471675296625	0.999914221614408	-4.65921119382643
1553391_at	0.00259847424288218	3.72374721413625	0.0265402979507659	0.979391315198277	0.999914221614408	-5.04333617409893
1553392_at	-0.00972850958634242	2.96926518151816	-0.110630399969320	0.914277489168657	0.999914221614408	-5.03955470757042
1553394_a_at	0.000372660904008448	3.43967306518531	0.00360281624559873	0.997202036413228	0.999914221614408	-5.04356305219508
1553395_a_at	-0.088643120361513	5.87298694651603	-0.817092298386381	0.434456532895086	0.999914221614408	-4.8350611597498
1553396_a_at	-0.0985025220366769	6.62701492064225	-0.834862754633996	0.424873832007015	0.999914221614408	-4.82635330320428
1553397_at	0.0378573767992236	7.29570323121792	0.424238072059739	0.681108099176625	0.999914221614408	-4.98530514838982
1553398_at	0.115012729823549	4.04112117652329	1.32623185754264	0.216638588265917	0.999914221614408	-4.53421393102159
1553399_a_at	-0.0666692410421765	6.00505434749064	-0.616205051001367	0.552649450160077	0.999914221614408	-4.92246373363308
1553400_a_at	0.0504056788885219	4.01396422194262	0.418173034448903	0.685381175682348	0.999914221614408	-4.98693737709673
1553401_at	-0.00187776850511989	3.02787255148815	-0.0193443846775413	0.98497806466506	0.999914221614408	-5.04344451698623
1553402_a_at	-0.0617794702047485	3.88562432637336	-0.333798878742453	0.745989337483233	0.999914221614408	-5.00731133194113
1553403_at	-0.0791585357338365	5.32129437024455	-0.99455144289139	0.345308274941158	0.999914221614408	-4.74165400007488
1553405_a_at	-0.0507568076007585	4.79780826026624	-0.502133288014751	0.627332776600984	0.999914221614408	-4.96238549533508
1553407_at	-0.142161209693811	4.54827654453572	-1.48474470023048	0.170937036342725	0.999914221614408	-4.4235033412216
1553409_at	-0.130950274587253	3.67687538958434	-0.978504149877191	0.352771331856684	0.999914221614408	-4.75066566746034
1553410_a_at	0.128186487568900	5.30999870012663	1.29960700215797	0.225251329599826	0.999914221614408	-4.55217784712356
1553411_s_at	0.0137548708779081	4.22299223039378	0.173929293767922	0.865675686169885	0.999914221614408	-5.03366292969349
1553412_at	-0.136546417081076	4.89699478135467	-1.31467174728997	0.220343587711427	0.999914221614408	-4.54203790404884
1553413_at	-0.0434732294703357	4.7890815957481	-0.407172379478019	0.693161634665937	0.999914221614408	-4.98984100145165
1553415_at	0.191267435643808	2.9473686232471	1.78436243273901	0.107192229527998	0.999914221614408	-4.20095022201574
1553417_at	-0.077613932306634	4.33969264885052	-0.64734270256024	0.533176330806566	0.999914221614408	-4.91030271030602
1553418_a_at	0.0508794142309066	4.37659989715902	0.38635985432458	0.707985149908907	0.999914221614408	-4.99513289346025
1553420_at	0.0396861348258897	3.45498708785092	0.459002507293359	0.65684927532378	0.999914221614408	-4.97552215835259
1553422_s_at	-0.073126648269544	6.03926755289733	-0.653456490025807	0.529400901466562	0.999914221614408	-4.90785307469502
1553423_a_at	0.0302096779207996	2.89959868457437	0.376169087750381	0.715291395146845	0.999914221614408	-4.997627362926
1553424_at	-0.0146011430436452	4.15926894001444	-0.118478777568195	0.908226538059373	0.999914221614408	-5.038965816236
1553425_at	-0.126757722293209	4.82163575920474	-1.58865000883345	0.145757982015326	0.999914221614408	-4.34795717866543
1553426_at	-0.0423193672783029	4.85468134507409	-0.48693337826112	0.637659103731392	0.999914221614408	-4.96714018178309
1553427_at	-0.126244737723124	5.49366554531982	-1.17075633412383	0.271031618309462	0.999914221614408	-4.63612031911322
1553428_at	0.0151057602824518	3.82097512324168	0.144924815950323	0.887885302602534	0.999914221614408	-5.03668597138618
1553429_at	0.0339337435607279	5.43478869686579	0.22759760220042	0.824920292745194	0.999914221614408	-5.02663539529531
1553430_a_at	0.0951533394300164	5.01213848625413	0.98617544820626	0.349188889860602	0.999914221614408	-4.74637099509125
1553432_s_at	0.123019473765148	4.92546974892096	1.07045608891025	0.311603494927419	0.999914221614408	-4.69762420133946
1553433_at	-0.122410363492774	2.78868532605822	-1.23445351996188	0.247534665121851	0.999914221614408	-4.59526972791357
1553434_at	-0.0208656954666075	3.50806480143392	-0.18549298149024	0.856854324599856	0.999914221614408	-5.03230572423195
1553435_at	-0.031319638972338	5.23685783381995	-0.400427599290703	0.697950892299454	0.999914221614408	-4.99158491200001
1553436_at	-0.0387329826090159	4.42847049107025	-0.424657102585594	0.68081331369443	0.999914221614408	-4.98519155710593
1553437_at	-0.161170724274402	5.68112296084367	-1.79081880267865	0.106096299902481	0.999914221614408	-4.19601943182296
1553438_at	-0.0711967678936549	7.11593414507375	-0.751233070671148	0.471229425541172	0.999914221614408	-4.86599440481197
1553439_at	-0.076053260354013	5.90468403086116	-0.692770102000584	0.505507421626964	0.999914221614408	-4.89162363295638
1553440_at	-0.0314565847694017	2.78033551469548	-0.302633229244516	0.768878109007122	0.999914221614408	-5.01372074603415
1553441_at	-0.0509895428620628	2.64008726029549	-0.574911743841963	0.579091693817705	0.999914221614408	-4.93776626674104
1553442_a_at	-0.0230967696003455	3.66338685484311	-0.247366478594812	0.810038893307686	0.999914221614408	-5.02358052489418
1553443_at	0.0714030994947796	4.2594799932798	0.84373652585166	0.420143059724410	0.999914221614408	-4.82194887839456
1553444_a_at	-0.0193492598915741	7.03957861533433	-0.170933703756225	0.867964122927968	0.999914221614408	-5.03400040701606
1553446_at	0.0594062079359139	3.82323308647268	0.682665554746004	0.511584718658254	0.999914221614408	-4.89587331967399
1553447_at	0.0891386289039717	4.70609630854192	0.834700979523513	0.424960413990089	0.999914221614408	-4.82643325371155
1553448_at	-0.229762080318944	3.9483753134149	-1.71841842517983	0.118998846664525	0.999914221614408	-4.25105091355718
1553449_at	0.0299347079439523	5.28672218138211	0.313595501243987	0.760798911792411	0.999914221614408	-5.01153569425978
1553450_s_at	-0.0149169805716962	3.64765029644394	-0.152893338062557	0.881772402162899	0.999914221614408	-5.03590982586159
1553451_at	-0.0670912628477573	4.5364456232466	-0.66596126624203	0.521728593154338	0.999914221614408	-4.90278013840176
1553452_at	-0.0295810629827988	4.03706854977584	-0.311757339891293	0.76215154092883	0.999914221614408	-5.01190735260382
1553453_at	0.0684333359522364	5.57506296533783	0.585582976842881	0.572192054872169	0.999914221614408	-4.93390288308940
1553454_at	-0.0307061101444983	4.19245916439222	-0.344588094566826	0.738124851582536	0.999914221614408	-5.00495103521737
1553456_at	-0.0939412363513288	4.95785833776328	-1.00638475263664	0.339880791748646	0.999914221614408	-4.73494097121639
1553457_at	-0.0200238233804688	6.46970986636758	-0.265840245259046	0.796204521319244	0.999914221614408	-5.02050034339419
1553458_at	0.0274517780982002	6.0019198319816	0.266987351224805	0.795347901903881	0.999914221614408	-5.02030192290148
1553459_at	-0.125562665780591	5.08125880874863	-1.47340003542721	0.173905256715144	0.999914221614408	-4.43162150605302
1553460_at	-0.00688692335854579	4.45432106359345	-0.0751884811186632	0.941669050901644	0.999914221614408	-5.04171293525583
1553461_at	0.0547212731242994	3.6758930415151	0.435484961429783	0.67321587525525	0.999914221614408	-4.98221959651802
1553462_at	-0.123863861109717	3.17034629329697	-1.29453859542167	0.226922876435144	0.999914221614408	-4.55557488024276
1553464_at	-0.092253151993357	6.87254463210743	-0.967721406636332	0.357852629155229	0.999914221614408	-4.75666071302169
1553465_a_at	-0.091745116086603	4.24673948803526	-0.910664948176502	0.385634260359031	0.999914221614408	-4.78755589624928
1553466_at	-0.0571239119404101	5.19417850300479	-0.681505630749429	0.512285190864684	0.999914221614408	-4.89635770403186
1553467_at	-0.00955701932304542	4.85661759953843	-0.096655377214198	0.92506610945841	0.999914221614408	-5.04050375984966
1553468_at	0.150329387182739	4.21719416260984	1.29667427834197	0.226217277992740	0.999914221614408	-4.55414436234266
1553470_at	-0.0225048898100821	4.19571972350788	-0.26435787131491	0.797311932836453	0.999914221614408	-5.02075551844375
1553471_at	0.0716921542228501	4.17431734418544	0.783418937897471	0.453011772745983	0.999914221614408	-4.85114405630261
1553472_at	-0.0637874866110923	4.39908356623819	-0.595805657498818	0.565625493081682	0.999914221614408	-4.93014207066093
1553474_at	-0.108213400309042	2.80064186461309	-1.38428263113599	0.198818203610251	0.999914221614408	-4.49438374080875
1553475_at	-0.0591498605195913	4.50400116801353	-0.541239299532188	0.60115866141683	0.999914221614408	-4.94953464463018
1553478_at	0.127453796431107	4.96562396119483	1.05393507530537	0.318716536370921	0.999914221614408	-4.70739982549041
1553479_at	-0.0327240559613511	5.44038430897	-0.277907913892607	0.78720740599581	0.999914221614408	-5.01837111776115
1553482_at	-0.0570726102534356	3.55864509287898	-0.569223327947644	0.582788219635509	0.999914221614408	-4.93979949550913
1553483_at	-0.139184560746829	5.68228586278875	-1.53380701943288	0.158605621180525	0.999914221614408	-4.38808926721866
1553484_at	-0.0441736584031496	3.34290527779868	-0.446589691070733	0.665464482346685	0.999914221614408	-4.97909839820999
1553485_at	0.134241121039058	4.42962878412188	0.980551055684296	0.35181279134986	0.999914221614408	-4.74952212766184
1553486_a_at	0.0706757387261625	4.58213957367052	0.57205819640995	0.580944416401127	0.999914221614408	-4.93878850145919
1553488_at	-0.270920276507469	5.23825923335835	-2.09153303710623	0.0652537206051303	0.999914221614408	-3.9631206135924
1553489_a_at	-0.0256857497349792	3.72880769380536	-0.331107215076107	0.747956224876083	0.999914221614408	-5.00788886777951
1553491_at	-0.288148989523028	4.39959261130265	-2.2715254367743	0.0485391181190543	0.999914221614408	-3.82267714845032
1553492_a_at	0.0691021843606476	4.50686383822114	0.773079999494066	0.458812621193085	0.999914221614408	-4.85597061904758
1553493_a_at	-0.0492005322082925	4.41704756595191	-0.425954076652477	0.679901261707026	0.999914221614408	-4.98483929971516
1553494_at	0.129921250363839	2.82335261759318	1.39208970326098	0.196519514742886	0.999914221614408	-4.48896094782938
1553497_at	-0.0306217277722505	4.04855002092591	-0.398244698003526	0.699503934067882	0.999914221614408	-4.99214337903525
1553498_at	0.0157178894420102	5.55787375500857	0.121916892655418	0.90557775257619	0.999914221614408	-5.03869518805145
1553499_s_at	-0.0610089257870223	7.1914615011977	-0.718114584038335	0.490461210318562	0.999914221614408	-4.88072933485194
1553500_at	0.0219652204061163	4.78847875189936	0.260505206835292	0.800192303380696	0.999914221614408	-5.02141218044753
1553502_a_at	-0.159169520844844	3.9090536708159	-1.45831014646463	0.177922966964284	0.999914221614408	-4.4423766782679
1553504_at	-0.0467061669482884	5.13988766463829	-0.481177663330984	0.641591091011924	0.999914221614408	-4.96890519400194
1553505_at	0.157720220610590	5.50365544925988	1.61663015700828	0.13956796986013	0.999914221614408	-4.32727967740853
1553506_at	-0.0148312765823553	4.74309837076776	-0.155248935901621	0.879966906965727	0.999914221614408	-5.03567248953575
1553507_a_at	0.0330167722052304	5.76852815908827	0.375982435508215	0.715425502793517	0.999914221614408	-4.99767245624355
1553508_at	-0.110800867684632	4.96499287612765	-1.34674130511791	0.210194265892375	0.999914221614408	-4.52024325817114
1553510_s_at	0.30313108280541	7.40688705207115	2.18510096639336	0.0559679706722603	0.999914221614408	-3.89007123033369
1553511_at	-0.0546040457004038	6.3964998657312	-0.663464274768575	0.523255265438207	0.999914221614408	-4.90379981410967
1553512_at	0.038463109935603	4.08689715005998	0.287101648067144	0.780375115875671	0.999914221614408	-5.0166870422176
1553513_at	0.0310997747516364	3.27621132902723	0.390873093697683	0.704759357725143	0.999914221614408	-4.99400780692735
1553514_a_at	-0.0325938595362736	4.39429411659394	-0.312711589072059	0.761449240846419	0.999914221614408	-5.01171467735271
1553515_at	-0.0199121480270117	5.28479922047282	-0.158669306561285	0.877346597256683	0.999914221614408	-5.0353214613063
1553517_at	0.0510070987365872	6.24023081436286	0.575038042221735	0.579009767099743	0.999914221614408	-4.93772091643858
1553518_at	0.0194404409441109	5.57850889067157	0.245261035167337	0.811620107300994	0.999914221614408	-5.02391776332581
1553519_at	-0.0483834239365502	3.17671419033455	-0.354699895143832	0.730783116982221	0.999914221614408	-5.00267325280567
1553521_at	0.100847605048408	5.58683783006303	1.28577722241512	0.229836711315548	0.999914221614408	-4.56142966053634
1553523_at	0.123344837143335	5.23796867505556	1.50315821788004	0.166213622399933	0.999914221614408	-4.4102692076239
1553524_at	-0.0699053242894019	3.02418012602413	-0.801161598937612	0.44317033198323	0.999914221614408	-4.84273864584574
1553525_at	0.015137425648323	5.7276972692617	0.180231796322762	0.860865308141064	0.999914221614408	-5.0329339395384
1553526_at	-0.111973778012637	6.15622741982759	-1.06888924173038	0.31227280568849	0.999914221614408	-4.69855579232788
1553527_at	-0.0982293775723786	5.78984906310653	-0.918358564059338	0.381800252027396	0.999914221614408	-4.78347262325346
1553528_a_at	-0.095244436474558	5.89166119380583	-0.722561327539858	0.487850578241623	0.999914221614408	-4.87878354372677
1553529_at	-0.0677967637490902	5.43073172825816	-0.80877840782708	0.438989575747867	0.999914221614408	-4.8390831773196
1553530_a_at	-0.0768852405490161	9.07989222314352	-0.534897874195823	0.605363789816518	0.999914221614408	-4.9516785458845
1553531_at	0.0436159359045076	4.87713436949257	0.517499599759297	0.616979481433762	0.999914221614408	-4.95744154045231
1553532_a_at	-0.00166499748409610	6.1159763238342	-0.0186392289360323	0.985525583694506	0.999914221614408	-5.04345330599503
1553533_at	-0.0860304632775954	3.44127669653339	-0.839487568671726	0.422403730610892	0.999914221614408	-4.82406244960312
1553534_at	-0.157442335721811	4.41772876493025	-1.66345967187287	0.129735106279640	0.999914221614408	-4.29239387659395
1553535_a_at	0.148713586850631	8.67888098519645	1.58235672855515	0.147183621609443	0.999914221614408	-4.35258973811501
1553536_at	0.142199317385232	4.6058947178485	1.36154980004827	0.205642599663368	0.999914221614408	-4.51008628938251
1553537_at	-0.102307964033263	3.73018628293126	-1.29369185717050	0.2272031334698	0.999914221614408	-4.55614167828476
1553538_s_at	-0.0563572570320918	13.3454060283167	-0.7413783746107	0.476900757365718	0.999914221614408	-4.87043733808588
1553539_at	0.0179077549154725	5.95230362171815	0.132199265867910	0.897663492057954	0.999914221614408	-5.0378398498414
1553540_a_at	-0.0579009629654834	5.47600309563285	-0.598165870390496	0.564115436194365	0.999914221614408	-4.92926549187042
1553541_at	0.0309145451582467	4.28559092564424	0.214125364384041	0.83510452695286	0.999914221614408	-5.02857380408135
1553542_at	-0.035851587476424	4.89515175358452	-0.315769824206527	0.759200018742105	0.999914221614408	-5.01109333070829
1553544_at	0.021927641864389	5.54901638906175	0.153105970871084	0.881609395800306	0.999914221614408	-5.03588855013784
1553545_at	-0.347132531810565	5.27294371780045	-2.59425866563010	0.0284404299831676	0.999914221614408	-3.57402600032039
1553546_at	0.00746237464695021	2.80772682432662	0.0737202040625649	0.942805827725749	0.999914221614408	-5.04178462275022
1553547_at	-0.106358301934584	3.89903482944560	-1.12586910171585	0.288639381465567	0.999914221614408	-4.66409029626423
1553549_at	0.0753866999955779	4.87314747862938	0.693318921100629	0.505178615115291	0.999914221614408	-4.89139127669973
1553550_at	-0.200158787581368	4.84087209565181	-1.78831626364288	0.106519855130030	0.999914221614408	-4.19793114755638
1553551_s_at	-0.071058311292358	12.5667920031973	-0.760535034105162	0.465916262964297	0.999914221614408	-4.86175570712599
1553552_at	-0.0336719224694226	5.02011758166741	-0.358463234885002	0.728058022080397	0.999914221614408	-5.00180933889645
1553553_at	0.168582592608013	5.53905261313137	1.95276058632505	0.0817945077340765	0.999914221614408	-4.07119536567644
1553555_at	-0.0528922859417786	6.13202600072077	-0.469244183540728	0.649780841749389	0.999914221614408	-4.97250232023145
1553556_at	-0.000673263275416947	3.03094828190944	-0.00747771075886593	0.994192821656107	0.999914221614408	-5.04354896253582
1553558_at	-0.0681420008285736	5.20425765264574	-0.82797256902383	0.428572125211375	0.999914221614408	-4.82974748928225
1553559_at	0.00418047687856582	5.56196698041766	0.051555793557641	0.959981086902784	0.999914221614408	-5.04269524566288
1553560_at	0.0306397175749087	4.78438763588979	0.275717625164426	0.78883796648941	0.999914221614408	-5.01876443411553
1553561_at	0.0723056096883647	3.54277210282302	0.896647223293294	0.392690282372586	0.999914221614408	-4.79492789277763
1553562_at	0.0281537886529764	5.128131170234	0.348278033004262	0.735442462802559	0.999914221614408	-5.00412719309858
1553564_at	-0.0544923477029249	4.30825770857193	-0.692374522433311	0.505744501523633	0.999914221614408	-4.89179101333965
1553565_s_at	-0.00279792524913702	5.21310391172188	-0.0334354111532042	0.974039205357993	0.999914221614408	-5.04320048688777
1553566_at	-0.0544856658247639	5.742539131579	-0.558819044450222	0.589582437217406	0.999914221614408	-4.94347098691978
1553567_s_at	-0.057049469095011	13.2843337638094	-0.703772476081849	0.498940925186983	0.999914221614408	-4.88693537881191
1553568_a_at	-0.0337293731452846	5.52023020607006	-0.397619319177223	0.699949136108319	0.999914221614408	-4.99230283840546
1553569_at	-0.0566318741246974	13.5975053221437	-0.723025630138843	0.487578497677768	0.999914221614408	-4.87857978830013
1553570_x_at	-0.0538754781112267	13.6410672593033	-0.661704153783144	0.52433302105342	0.999914221614408	-4.90451657563188
1553572_a_at	0.042457169259186	7.2284081963256	0.51428329859791	0.619139266223592	0.999914221614408	-4.9584877202696
1553573_s_at	0.00866394338375276	4.45700646387458	0.0952685037577626	0.926137684590675	0.999914221614408	-5.04059098437447
1553574_at	-0.123121668716747	3.49473716969338	-1.16822330610920	0.272001882663238	0.999914221614408	-4.63771717123393
1553575_at	-0.78582634147281	8.71185198463398	-2.58954153901269	0.0286638041554819	0.999914221614408	-3.57760739537999
1553579_a_at	-0.0320262828975793	3.24396137207194	-0.376659945608586	0.714938768073852	0.999914221614408	-4.99750867430898
1553581_s_at	-0.0322014673539552	7.62796959233908	-0.329304036327769	0.749274942360408	0.999914221614408	-5.00827323719364
1553582_a_at	-0.0775351622732483	5.48714613130784	-0.815113602152771	0.435532517974321	0.999914221614408	-4.83602141338613
1553583_a_at	-0.0411802826202292	5.78877399139432	-0.426042134083108	0.679839358210242	0.999914221614408	-4.98481534654442
1553584_at	0.0406930724479411	6.32308222425219	0.415128036868396	0.687530965037432	0.999914221614408	-4.98774845323372
1553585_a_at	-0.0522477916654687	4.92659518136565	-0.693698786163935	0.504951108901621	0.999914221614408	-4.89123035874571
1553586_at	0.0230361496348213	5.42194703552813	0.223244840013957	0.828207064094091	0.999914221614408	-5.02727441442372
1553587_a_at	-0.084449159786959	7.52612395623829	-0.849810442825784	0.416925869126167	0.999914221614408	-4.81891278088932
1553588_at	-0.0522778551179020	13.3901065979535	-0.659963396269429	0.525400227237751	0.999914221614408	-4.90522381958916
1553589_a_at	0.0337980470785491	5.12130084846556	0.336155252957899	0.744269044599635	0.999914221614408	-5.00680202837553
1553590_at	-0.229486257196851	5.29548160424294	-2.03468836091807	0.0716011086065026	0.999914221614408	-4.00746006405133
1553591_at	-0.0880544398001133	5.18041510343662	-0.876955113045507	0.402756286842286	0.999914221614408	-4.80513460552378
1553592_x_at	-0.0448839032197847	5.44774988657889	-0.472703959269669	0.647401289153696	0.999914221614408	-4.97146810851242
1553593_a_at	-0.100485257921060	4.99983912285588	-1.05038976543558	0.320259037272134	0.999914221614408	-4.70948394065013
1553594_a_at	-0.0640508691615693	6.930336858143	-0.576576860905434	0.578012084033708	0.999914221614408	-4.93716764711633
1553599_a_at	0.04278923167143	3.23989180368190	0.478523819352432	0.643408028849364	0.999914221614408	-4.96971242569667
1553600_at	-0.165720587738741	6.34397912627237	-1.81939012413897	0.101369917874424	0.999914221614408	-4.17415004577743
1553601_a_at	-0.046223950559968	3.80281456325868	-0.3484707422144	0.735302476719097	0.999914221614408	-5.00408393513604
1553602_at	-0.0266900185445298	5.68121136195835	-0.350381874321866	0.73391476684069	0.999914221614408	-5.00365369043729
1553603_s_at	-0.0379137828734395	6.405274735316	-0.313386279124647	0.760952826921523	0.999914221614408	-5.01157810386367
1553604_at	0.0136459004897587	2.65367794607359	0.182678286514103	0.858999641092614	0.999914221614408	-5.03264404016905
1553605_a_at	-0.122004531102696	2.69583221178548	-1.49151550327211	0.169186706336716	0.999914221614408	-4.41864522725599
1553607_at	-0.132802169141496	2.95539234900132	-1.55785784844089	0.152852563971122	0.999914221614408	-4.37055721985783
1553608_a_at	-0.0687790838352531	3.32566710744205	-0.602821132524307	0.561143681401153	0.999914221614408	-4.92752745716408
1553611_s_at	-0.0802540807424643	5.11911491351906	-0.785149805429975	0.452045385521363	0.999914221614408	-4.85033087058481
1553612_at	0.0499057036987498	4.86471842185261	0.60156218113036	0.561946477031317	0.999914221614408	-4.92799867200264
1553613_s_at	0.0395182888863053	5.43004084604918	0.333251837381292	0.746388922462698	0.999914221614408	-5.00742907359436
1553614_a_at	0.111128778968672	4.24772930873186	1.2953807871981	0.226644409913147	0.999914221614408	-4.55501092148616
1553618_at	-0.0679469491146971	4.46715820341139	-0.537891633347331	0.603376645842339	0.999914221614408	-4.95066929709043
1553619_a_at	-0.0990616416706969	5.19266662338637	-0.99225631098837	0.34636840659681	0.999914221614408	-4.74294939271550
1553620_at	0.097346526426799	3.58159439471226	0.96740589320437	0.358002120073082	0.999914221614408	-4.75683539862194
1553622_a_at	-0.0626935903659063	3.34499265445801	-0.435150051534683	0.673450289151111	0.999914221614408	-4.98231257885856
1553623_at	0.0580943565973406	4.70191909263515	0.526232931941041	0.611134502488977	0.999914221614408	-4.95457057167692
1553625_at	0.00338821245356913	2.65199337984835	0.0415977385072602	0.967705250769866	0.999914221614408	-5.042999552006
1553626_a_at	0.0925330567863374	3.66717024352813	1.00413431607920	0.34090803398205	0.999914221614408	-4.73622203718277
1553627_s_at	-0.0485157929769704	2.83873283565438	-0.588071312571649	0.570589770703005	0.999914221614408	-4.93299282882769
1553629_a_at	0.0287047147328803	5.29488247167911	0.343845767915987	0.738664935866831	0.999914221614408	-5.00511575028608
1553630_at	0.0250955809808158	2.88056277844521	0.282180555219175	0.784029783707751	0.999914221614408	-5.01759512261067
1553633_s_at	0.072815204581476	3.73029890851449	0.86528147759292	0.408808214732968	0.999914221614408	-4.81110169368543
1553634_a_at	-0.113907911971975	5.14475376059746	-1.21113786262037	0.255935709724038	0.999914221614408	-4.6103749861108
1553635_s_at	-0.0161155459224460	4.7006953224951	-0.203932216994717	0.842831626521758	0.999914221614408	-5.02996291476284
1553636_at	-0.167412586311333	3.03565759639529	-2.19046722477807	0.0554761283406288	0.999914221614408	-3.88588272133275
1553637_s_at	-0.0475507810396767	5.27746758420371	-0.535047054819111	0.605264688213645	0.999914221614408	-4.95162837644561
1553639_a_at	0.149639489432380	6.76007206152733	1.78174160160641	0.107640078285917	0.999914221614408	-4.20295055676484
1553640_at	-0.0745604235675446	4.48668236390348	-0.654607593004132	0.528691845723629	0.999914221614408	-4.90738960399147
1553641_a_at	-0.162499772290326	5.49810453934442	-1.26207335324272	0.237876079289739	0.999914221614408	-4.57715717452583
1553642_at	-0.146049599373297	6.96425754641838	-1.62890208541339	0.136928303144584	0.999914221614408	-4.31817034342152
1553644_at	-0.00524099928431276	5.4561460190174	-0.0608435353132467	0.952780806805301	0.999914221614408	-5.04235283622363
1553645_at	0.0385501811684770	3.03930491885112	0.363868516126164	0.724151005505498	0.999914221614408	-5.00055317164239
1553646_at	0.163995866452154	3.16482700272284	1.76524503585078	0.110498908776585	0.999914221614408	-4.2155248698302
1553647_at	0.063891157274881	6.53062161060905	0.736848391984479	0.479522349029536	0.999914221614408	-4.87246312096769
1553651_at	0.0148555604225042	3.34648853372849	0.189699503791152	0.853650489318197	0.999914221614408	-5.03179057597536
1553652_a_at	-0.0660233507642416	3.25533228025405	-0.791572361022183	0.448471431783636	0.999914221614408	-4.84730059296218
1553654_at	-0.073991126014279	3.11409353147242	-0.863467261537488	0.409754410875580	0.999914221614408	-4.81202341229697
1553655_at	-0.144130255732561	4.32272850301123	-1.83035362588508	0.0996087618606361	0.999914221614408	-4.16573801022523
1553656_at	0.0391725225429163	6.79981255786395	0.440136364813571	0.669964060815072	0.999914221614408	-4.9809212380947
1553657_at	-0.0615746973969076	7.48182599410964	-0.444776765445578	0.66672713156394	0.999914221614408	-4.97961300801891
1553658_at	-0.00902646153618925	5.31650227902328	-0.100178546530143	0.922344634352373	0.999914221614408	-5.04027652524459
1553660_at	0.100038230857320	4.91406379090334	1.18333032411281	0.266256187409573	0.999914221614408	-4.62816155263226
1553661_a_at	0.188707976893071	4.88959139139677	1.44350271583699	0.181943656743542	0.999914221614408	-4.45288156550473
1553663_a_at	-0.0682085620327433	8.00220124669106	-0.676033734683092	0.515597517357357	0.999914221614408	-4.89863316065299
1553666_at	-0.0433782863011229	3.78086433615629	-0.528873872974001	0.609372657136895	0.999914221614408	-4.95369371284851
1553668_at	-0.0321260082361707	5.7819823349677	-0.351432296524662	0.733152467413447	0.999914221614408	-5.00341624854229
1553670_at	0.228441368688307	3.94067812365306	2.2828787034959	0.0476377830170108	0.999914221614408	-3.81383758718693
1553672_at	0.0922804991843611	4.50756401557353	0.812516837722088	0.43694732382864	0.999914221614408	-4.83727875522971
1553673_at	-0.126774502048612	4.97259256797981	-0.995595731060685	0.344826714594264	0.999914221614408	-4.74106387862534
1553674_at	0.114702612647194	4.17345025570866	1.2274604644456	0.250030424353572	0.999914221614408	-4.59981826567638
1553675_at	-0.0474757551464329	4.80557346410366	-0.550431547589826	0.595090599788348	0.999914221614408	-4.94638602848623
1553677_a_at	0.286158704157993	7.37597317691084	1.83551216314898	0.0987899895582217	0.999914221614408	-4.16177630534345
1553678_a_at	0.0950348460948316	10.0478964144486	0.752082913702047	0.470742388423129	0.999914221614408	-4.86560895799166
1553679_s_at	0.111346933673365	4.01710982959094	1.07637317404661	0.309085860452519	0.999914221614408	-4.69409772746515
1553681_a_at	0.0541643324712986	6.19224629473362	0.666859974995377	0.521179774634312	0.999914221614408	-4.90241232465101
1553682_at	-0.0392105162637804	3.24492661152891	-0.387315046769002	0.707301921523944	0.999914221614408	-4.99489581821348
1553683_s_at	-0.0207187196380128	4.04374309821194	-0.24201004328338	0.814063406265828	0.999914221614408	-5.02443292991264
1553684_at	0.0453793836690837	3.15912124277191	0.5335720817692	0.606244895190379	0.999914221614408	-4.95212384737465
1553685_s_at	-0.140724359290769	5.66430272046702	-0.978656014911553	0.352700149081448	0.999914221614408	-4.75058088535506
1553686_at	0.0324779091876541	4.59788044880039	0.267854458508736	0.794700567305987	0.999914221614408	-5.0201513804149
1553688_at	0.0975645550473665	6.41732832386337	0.964821661212658	0.359228263194084	0.999914221614408	-4.75826459145244
1553689_s_at	0.102686297273254	5.27107063955502	0.6976148251181	0.502609424626821	0.999914221614408	-4.88956703996694
1553690_at	-0.0666881439101346	5.63995645977842	-0.718616860457485	0.490165890118388	0.999914221614408	-4.8805100613515
1553691_at	0.0167868941430438	3.66152229615027	0.128219977218672	0.90072495776786	0.999914221614408	-5.03817903637704
1553693_s_at	0.263742927968683	6.41943541798426	2.37936685616297	0.0406121884407021	0.999914221614408	-3.73891361453128
1553694_a_at	-0.0736425238428335	8.09284206382185	-0.362675725399809	0.725012454539488	0.999914221614408	-5.00083192450937
1553695_a_at	0.0224599863390758	6.6981716248757	0.293524270521255	0.775613870438204	0.999914221614408	-5.0154788688365
1553696_s_at	0.0360277714728721	4.38739721865779	0.435124446238756	0.673468212624609	0.999914221614408	-4.98231968498031
1553697_at	0.042336326869739	3.12098812452392	0.299628764200256	0.771097585164584	0.999914221614408	-5.01430641619766
1553698_a_at	-0.0356050471934513	3.28083511085693	-0.285929392622166	0.78124518471201	0.999914221614408	-5.01690474576951
1553701_a_at	-0.109956087611918	5.89455467845192	-1.10372092583358	0.297653770533772	0.999914221614408	-4.67762883359343
1553702_at	-0.158563062537768	5.47903224069765	-1.30819406254418	0.222442792617922	0.999914221614408	-4.54640580828485
1553703_at	-0.0397590089320818	8.9304019711095	-0.220442137574826	0.830325253513729	0.999914221614408	-5.02767944097515
1553704_x_at	0.00957965914331105	8.10152068045485	0.0553368377377162	0.957049349405284	0.999914221614408	-5.04256267342731
1553705_a_at	-0.0390055853924904	4.72669291161452	-0.458227332044988	0.657385749998904	0.999914221614408	-4.97574818481028
1553706_at	0.0810064084060871	4.56847441740995	0.652507963380643	0.529985599142652	0.999914221614408	-4.90823444557254
1553708_at	-0.0229448756188129	3.75024658264995	-0.292079825417567	0.776683821173292	0.999914221614408	-5.0157528563846
1553709_a_at	0.0556837584149683	8.06067564839098	0.498637406856266	0.629700330040621	0.999914221614408	-4.96349103080545
1553710_at	-0.0797504857349556	3.37459880921095	-0.836697580944255	0.42389267704149	0.999914221614408	-4.82544565094025
1553711_a_at	-0.0182050356743209	3.37506467052042	-0.174858083851790	0.864966417112777	0.999914221614408	-5.03355711423167
1553713_a_at	0.0603730629687957	6.62642263261109	0.578631102693834	0.576681705191821	0.999914221614408	-4.93642698473442
1553715_s_at	0.059274224613981	8.6579387876806	0.540976804589429	0.60133242090065	0.999914221614408	-4.94962384652371
1553717_at	0.0360568432965094	5.56742450355272	0.36561794664805	0.722888283066267	0.999914221614408	-5.00014274378532
1553718_at	0.124841514763856	8.31938632722358	1.36643206855250	0.204160385213221	0.999914221614408	-4.50672505162489
1553719_s_at	0.0660502206207525	4.66397123771822	0.402905902904516	0.696189476397112	0.999914221614408	-4.99094734871875
1553720_a_at	0.124081465492633	6.42329453522783	1.43075363991642	0.185468261370236	0.999914221614408	-4.46188634911798
1553721_at	-0.0754977419226579	3.13597613964864	-0.901966486011563	0.390002040332692	0.999914221614408	-4.7921408069247
1553722_s_at	-0.254434825183635	3.35267140197395	-2.50597130113913	0.0329253782707639	0.999914221614408	-3.64136512421230
1553723_at	-0.0309706977658255	5.93812202951146	-0.366871248073963	0.721984204041475	0.999914221614408	-4.99984754956973
1553725_s_at	-0.109042339045602	5.45182359054963	-0.869604605768302	0.40655964000207	0.999914221614408	-4.80889919125948
1553726_s_at	0.0418357840157073	3.12057827338875	0.416262046024735	0.68673000007296	0.999914221614408	-4.98744705123294
1553727_at	-0.0882378460173046	6.64820701772208	-0.875961750706322	0.40326881892272	0.999914221614408	-4.8056448065521
1553728_at	0.0596672381394878	8.67544164370148	0.564872832710783	0.585623987156113	0.999914221614408	-4.94134217042282
1553729_s_at	-0.128758427460129	3.84563575521114	-1.70364594939612	0.121802104232712	0.999914221614408	-4.26220311150191
1553730_x_at	0.0559185657229282	7.4128581019236	0.613900736308571	0.554106637524448	0.999914221614408	-4.92334260597345
1553732_s_at	-0.0353454241577271	6.07220727528303	-0.467346195681236	0.651088012585631	0.999914221614408	-4.9730666607027
1553734_at	0.187855559176679	4.12407066173358	1.45839876851826	0.177899137424	0.999914221614408	-4.44231365950994
1553736_at	0.0331423719466639	3.69276787931189	0.380050651915546	0.71250486819542	0.999914221614408	-4.9966847620365
1553739_at	0.0184056219305648	3.06912565609958	0.229106519360532	0.823781743136097	0.999914221614408	-5.02641103962871
1553740_a_at	0.0277218107452351	5.13095945844707	0.257926003725278	0.802122376024648	0.999914221614408	-5.02184651255135
1553741_at	-0.0862454009613636	4.70326523632855	-0.825019450051567	0.430163891134775	0.999914221614408	-4.83119531726912
1553743_at	0.154709931532368	3.86751205005374	1.32462180268417	0.217151451597701	0.999914221614408	-4.53530583798923
1553746_a_at	-0.215486502799477	3.15284214245376	-2.76539708914912	0.0214179554662297	0.999914221614408	-3.44553487791581
1553747_at	-0.0685694739209302	4.26085342017618	-0.748698484758429	0.472683901985571	0.999914221614408	-4.86714180282199
1553749_at	0.0970556001379625	5.77393037271848	0.180152026315162	0.860926155251934	0.999914221614408	-5.03294332682212
1553750_a_at	-0.0387412863187406	3.7685261538213	-0.415373551842781	0.687357519881739	0.999914221614408	-4.98768326529024
1553752_at	-0.0596727435380826	5.65756649315702	-0.70794921321344	0.496462073978418	0.999914221614408	-4.88513906487812
1553755_at	0.0191116304764734	7.24597062247853	0.192975726326606	0.85115715436454	0.999914221614408	-5.03138144235797
1553756_at	0.0230155269537198	5.10770342230712	0.230883460903164	0.822441512695085	0.999914221614408	-5.02614496187229
1553757_at	0.0843927365120374	5.5932474804143	0.89625082600526	0.392891137776342	0.999914221614408	-4.79513508086997
1553759_at	-0.0373065758748652	3.22790346848991	-0.268709098986185	0.794062701519279	0.999914221614408	-5.02000253509561
1553761_at	0.0544596542910041	5.63479957609869	0.622805435696695	0.548487738089351	0.999914221614408	-4.91993016234583
1553764_a_at	0.185701964129398	9.89313460148814	1.12743704803947	0.288009447614613	0.999914221614408	-4.66312517416715
1553765_a_at	-0.0204040345363463	2.97208291297612	-0.244035922176451	0.81254059664396	0.999914221614408	-5.02411269274545
1553768_a_at	0.0645254650780807	6.64158886423246	0.773713142026798	0.458455990376361	0.999914221614408	-4.8556765686702
1553769_at	-0.102366845433891	5.71459302967693	-1.23494029446435	0.247361700467705	0.999914221614408	-4.59495254310098
1553770_a_at	-0.0380516368403994	6.09115190650625	-0.416269195117086	0.68672495188239	0.999914221614408	-4.98744514864283
1553772_at	-0.089691314144265	3.52116588080855	-1.06204984263376	0.315207358073332	0.999914221614408	-4.70261130648074
1553775_at	0.0901864831190604	5.5566949878412	0.927561306781615	0.377250194726984	0.999914221614408	-4.77855412940545
1553776_at	-0.0394057897044946	2.89164673073747	-0.443729921496256	0.667456731067062	0.999914221614408	-4.97990926410624
1553778_at	0.0106534924577142	6.13299362838545	0.106087582014091	0.917782600626684	0.999914221614408	-5.0398772041544
1553780_at	-0.0447998386496966	6.42141892869916	-0.519969617853735	0.615323460022995	0.999914221614408	-4.95663403316946
1553781_at	0.0817434734663767	2.62592520457374	1.05355137214714	0.318883203994805	0.999914221614408	-4.70762562049691
1553785_at	-0.050286795776346	3.79195522782676	-0.517351781353981	0.617078658575927	0.999914221614408	-4.95748975359115
1553787_at	0.0179934001018838	4.51296866736923	0.194187336469582	0.850235510225243	0.999914221614408	-5.03122838247719
1553789_a_at	-0.00762324298010775	5.28952852487294	-0.0809481177133739	0.93721116357299	0.999914221614408	-5.04141810085552
1553792_at	0.0311484740631531	2.90092399454726	0.3892033785473	0.7059520503958	0.999914221614408	-4.99442549671784
1553793_a_at	-0.0873180113094243	4.08042859297585	-0.967507252224258	0.357954090952694	0.999914221614408	-4.75677928526369
1553794_at	0.0277482737336032	3.83416857045818	0.332000484262973	0.747303269999856	0.999914221614408	-5.00769770491872
1553796_at	-0.0867324642334788	4.5961818224191	-0.737431349562702	0.479184464989925	0.999914221614408	-4.87220301132319
1553797_a_at	0.0593441311606862	3.20003510547897	0.711238940851787	0.494515069256808	0.999914221614408	-4.88371784583121
1553798_a_at	0.101288643723828	3.30706214169679	0.916077979616	0.382933891428983	0.999914221614408	-4.78468574020421
1553799_at	-0.0356244444616416	3.18211995130501	-0.380618140362793	0.712097849916131	0.999914221614408	-4.99654617723702
1553801_a_at	0.346510533624842	4.79916392679014	2.43852026765638	0.0368212732752941	0.999914221614408	-3.69320924632416
1553802_a_at	-0.0825732395921248	5.36544731617969	-0.757958792643098	0.467383874080843	0.999914221614408	-4.86293399756483
1553803_at	-0.0228556971218623	8.5355811546643	-0.243014402676545	0.81330834769658	0.999914221614408	-5.02427449529622
1553804_a_at	-0.109887172414530	4.88396018094984	-0.82817792979208	0.428461582450431	0.999914221614408	-4.82964665236575
1553805_at	0.0192216122882503	4.64550668646263	0.189989392252145	0.853429803305272	0.999914221614408	-5.03175465418315
1553808_a_at	-0.142674959804602	3.26213885922643	-1.60901004479039	0.141229963511159	0.999914221614408	-4.33292383395275
1553809_a_at	0.0547562819090786	4.99107647507146	0.549816485333598	0.595495597705212	0.999914221614408	-4.94659821319257
1553810_a_at	0.0673243481904207	4.33448929776824	0.795820466892572	0.446117824514343	0.999914221614408	-4.845285152637
1553811_at	-0.177258109629758	3.83671574526331	-1.77897903231286	0.108114018170028	0.999914221614408	-4.2050583009211
1553812_at	-0.188521292169473	5.19198429757689	-1.95303477784758	0.0817582030257173	0.999914221614408	-4.07098253682782
1553813_s_at	-0.128136048174635	5.19493656362787	-1.08384941516614	0.3059273320954	0.999914221614408	-4.68962316178879
1553815_a_at	-0.0894861676289391	4.07347051820134	-0.795667106009724	0.446202648818831	0.999914221614408	-4.84535806551922
1553817_at	-0.0221103088600936	3.36597712381545	-0.225703661415927	0.826349970666847	0.999914221614408	-5.02691493342682
1553818_x_at	-0.0302004025426736	5.09278705881871	-0.32631285249442	0.751464373147706	0.999914221614408	-5.00890636617836
1553821_at	0.0249832508718328	3.97468756129914	0.285547590249940	0.781528634459586	0.999914221614408	-5.01697546405625
1553822_at	0.0409850962738711	3.10553458179936	0.367292670326599	0.721680309652213	0.999914221614408	-4.99974807285769
1553823_a_at	-0.132359855093642	4.67885885888896	-1.53729872308467	0.157758674007221	0.999914221614408	-4.38555073246998
1553826_a_at	0.0218889261771436	6.58951595185527	0.243265884031238	0.813119320463746	0.999914221614408	-5.02423472400587
1553828_at	-0.0149641780205636	5.23804096147175	-0.151153761606649	0.883106197577799	0.999914221614408	-5.03608278266014
1553829_at	-0.0594119573480625	3.58017746821525	-0.782385310838367	0.45358952288944	0.999914221614408	-4.85162896474411
1553830_s_at	-0.043983641230835	3.48214434147042	-0.420277247025919	0.683897324573878	0.999914221614408	-4.98637361043234
1553831_at	0.0983511906536148	5.88559496400908	1.11368058744892	0.293573246897072	0.999914221614408	-4.67156271007430
1553832_at	0.119476073108109	6.32710842676754	1.41191693284281	0.190783667476545	0.999914221614408	-4.4751215984091
1553834_at	-0.139879956503631	3.0724168718092	-1.46672465465069	0.175672736876513	0.999914221614408	-4.43638544676764
1553835_a_at	0.0691211340224025	3.81683688357778	0.83337055553224	0.425672913435529	0.999914221614408	-4.82709028927664
1553837_at	0.0789322357420659	5.10750547113043	0.879479918733923	0.40145565125473	0.999914221614408	-4.80383580941108
1553838_at	-0.0152477716645487	4.44788228234228	-0.193772989804151	0.850550667405728	0.999914221614408	-5.03128083248296
1553839_at	0.216510335834927	7.3633827166533	2.01124019428617	0.0743878378254162	0.999914221614408	-4.02572690123071
1553840_a_at	-0.0433911447718662	5.9232246815793	-0.559677406686604	0.58902029424044	0.999914221614408	-4.94317040895504
1553842_at	0.0471591545978396	3.81325802056162	0.501156104556337	0.6279941149728	0.999914221614408	-4.96269523883355
1553843_at	-0.0557555413442472	6.42761654142614	-0.490448428127341	0.635263656976342	0.999914221614408	-4.96605268777322
1553844_a_at	-0.151269933118986	5.08932575992896	-0.976011590288293	0.353941172341051	0.999914221614408	-4.75205582022843
1553845_x_at	-0.0355143147389025	6.3132187255549	-0.39285816844188	0.703342504941234	0.999914221614408	-4.99350900864545
1553846_at	-0.121293192088236	5.7396128892514	-1.28169777772063	0.231204015321962	0.999914221614408	-4.56414815321142
1553847_a_at	-0.0769974098379551	4.5500853589487	-0.927770896536224	0.377147025206569	0.999914221614408	-4.77844167955372
1553849_at	0.0168232312247905	3.12503426220242	0.217837150011898	0.832295311172816	0.999914221614408	-5.02805137428161
1553850_at	-0.121561907799283	4.48892206835646	-1.40799405682431	0.191906979679070	0.999914221614408	-4.47786732584178
1553851_at	0.0964486141679117	2.99631593287627	1.11675179834199	0.292323837059055	0.999914221614408	-4.66968487548960
1553852_at	0.0242279405784891	3.84938842987193	0.284999811722233	0.78193536404962	0.999914221614408	-5.01707676384745
1553856_s_at	0.0100440086255436	4.35328807445755	0.123857741739897	0.904083027880002	0.999914221614408	-5.03853901298967
1553857_at	0.0219034838529693	6.12723256324428	0.219162876631501	0.831292557234436	0.999914221614408	-5.02786263493219
1553858_at	-0.0940970048140164	6.04949873186807	-0.907211752969411	0.387364026951848	0.999914221614408	-4.78938009242822
1553859_at	-0.0573510418078449	4.43620596722592	-0.422015502669562	0.68267261503505	0.999914221614408	-4.98590587106412
1553860_at	-0.151577150461035	4.81567303942313	-1.41904697639438	0.188756457059613	0.999914221614408	-4.47012166484282
1553861_at	-0.0992588734282016	3.62519201554773	-1.01624440147207	0.335407566671131	0.999914221614408	-4.72930418770858
1553863_at	0.0322678258317386	3.90143053571075	0.272212217787342	0.791449817097858	0.999914221614408	-5.01938758187684
1553864_at	-0.0553069145020606	3.85073066734181	-0.679269079736582	0.513637482503232	0.999914221614408	-4.8972896781236
1553865_a_at	0.0923424190529687	5.91808675771753	0.961008492814504	0.361043129937309	0.999914221614408	-4.76036828446204
1553868_a_at	-0.0968674694138403	2.56578697308863	-1.27981129533795	0.231838585033048	0.999914221614408	-4.56540363963333
1553869_at	0.0466333098865563	3.61870399865697	0.469691691995638	0.649472819782664	0.999914221614408	-4.97236894847517
1553871_at	0.0449737475417704	6.56062617599793	0.593800127312707	0.566910407691625	0.999914221614408	-4.9308844828768
1553872_at	-0.173360125176884	5.91123189502539	-1.91597324941137	0.0868058960949208	0.999914221614408	-4.09971304124541
1553873_at	-0.0801320176163856	3.22917908532648	-0.618283001347784	0.551337296753983	0.999914221614408	-4.92166869057661
1553874_a_at	-0.0488487232797796	5.14006961745312	-0.304347999070794	0.767612355104813	0.999914221614408	-5.01338393372752
1553875_s_at	-0.0173092187729003	5.27952294930131	-0.135065318261839	0.895459595006444	0.999914221614408	-5.03758916617742
1553876_at	-0.145134432172701	4.16057221682837	-1.53009709690024	0.159509899864743	0.999914221614408	-4.39078388436283
1553878_at	-0.118641477691086	3.48422339679426	-1.23911616716623	0.245881954860207	0.999914221614408	-4.59222849560013
1553879_a_at	-0.090683079609974	4.60096648258029	-0.93115519893486	0.375483934304742	0.999914221614408	-4.77662326451239
1553880_at	-0.0247672453580288	4.39379161177909	-0.284559242369123	0.782262540666025	0.999914221614408	-5.01715809995458
1553881_at	-0.00508580842064887	4.88154938996105	-0.0356534286694053	0.972317817710217	0.999914221614408	-5.04315020909228
1553882_at	0.0709444473952923	3.47097402230032	0.802156876910895	0.442622530864359	0.999914221614408	-4.84226258942835
1553883_at	0.0525126763296306	2.76801535162371	0.589070659499212	0.569946977328986	0.999914221614408	-4.93262636455948
1553885_x_at	-0.0936874613873635	2.71580748586664	-0.986457522986304	0.349057679171689	0.999914221614408	-4.74621261398712
1553886_at	0.00102642984265655	3.18286691005879	0.0132297760916246	0.989726002868738	0.999914221614408	-5.0435098761038
1553887_at	-0.0625097414887801	4.46510448693485	-0.77726552846795	0.456458406629499	0.999914221614408	-4.85402304627142
1553888_at	-0.0121846953369209	4.84969734908304	-0.122518915346045	0.905114068913269	0.999914221614408	-5.03864700753431
1553889_at	-0.0975089811491454	5.70689674176689	-0.867950694713258	0.40741886282178	0.999914221614408	-4.80974282610476
1553890_s_at	0.0133095133505137	4.9062920028137	0.155900238012942	0.879467831725309	0.999914221614408	-5.03560623246392
1553891_at	-0.0196108351385194	4.68198011544991	-0.192086796335145	0.851833494472192	0.999914221614408	-5.03149313643543
1553893_at	-0.0916738788952873	6.05381336531341	-0.813659287945342	0.436324497056124	0.999914221614408	-4.836725985892
1553894_at	-0.0562771833379139	3.12165041998329	-0.720977636360396	0.48877933898528	0.999914221614408	-4.87947769869649
1553895_at	0.00730037596509536	5.92296986349131	0.0699064926851459	0.945759128570827	0.999914221614408	-5.04196422994232
1553898_a_at	-0.179451364066807	4.00290344395301	-1.70872821455120	0.120830948973585	0.999914221614408	-4.25836950309611
1553900_s_at	-0.0227216999778870	6.16510045941521	-0.250372931213848	0.807782583383278	0.999914221614408	-5.02309406418844
1553901_x_at	-0.0468889213844212	3.9454660526709	-0.593927011694532	0.566829066207909	0.999914221614408	-4.93083757892489
1553905_at	-0.0484008979152666	4.12213104673831	-0.568980684239932	0.582946183781634	0.999914221614408	-4.93988581821573
1553906_s_at	0.064729029458821	9.15051736317144	0.599416207482671	0.563316395093322	0.999914221614408	-4.92879986318976
1553907_a_at	-0.140236319710297	3.24200876590838	-1.7888864570276	0.106423212447064	0.999914221614408	-4.197495626632
1553909_x_at	0.00141542951736096	5.2176408394875	0.0156052117881151	0.987881437178764	0.999914221614408	-5.0434873994497
1553910_at	-0.0317695704619032	3.98043031236176	-0.33723324415827	0.743482543768077	0.999914221614408	-5.00656787914446
1553911_at	-0.0653481217573182	4.04362143624944	-0.617206709307174	0.552016714133569	0.999914221614408	-4.92208078646837
1553912_at	0.00567480330288683	3.4042199973232	0.0527493228680758	0.959055580247636	0.999914221614408	-5.04265440986735
1553914_at	0.0289918886790392	4.52348153017993	0.323377322608266	0.753615345295656	0.999914221614408	-5.0095222781678
1553915_at	-0.0272661024583374	2.77052292897263	-0.355567897598780	0.730154227989597	0.999914221614408	-5.00247477181225
1553917_at	-0.154101735038973	6.13856607138124	-1.44059280378363	0.182742983787579	0.999914221614408	-4.45494014167443
1553918_at	0.0178038355752514	5.70175070873481	0.171727665829199	0.867357460300032	0.999914221614408	-5.03391152668555
1553919_at	-0.0618324241268002	5.71440088446753	-0.646201924735863	0.533882551520239	0.999914221614408	-4.910757556188
1553920_at	0.0202775495272767	2.971579035326	0.210281477240667	0.838016318027996	0.999914221614408	-5.02910549431877
1553923_at	-0.241232222819542	4.49026340268405	-2.49325745498175	0.0336269537736157	0.999914221614408	-3.65111280583856
1553924_at	0.0525381558025639	3.64612235235674	0.70462003409791	0.498437286710719	0.999914221614408	-4.8865715992892
1553927_at	-0.0292769869420662	4.44565930630192	-0.312485971671745	0.761615268074412	0.999914221614408	-5.0117602840094
1553928_at	0.169148438678151	7.89408415353432	1.38507855582525	0.198582807591496	0.999914221614408	-4.49383158741275
1553929_at	-0.0382315812391623	5.30159899277816	-0.464860827831737	0.652801618862007	0.999914221614408	-4.9738024172256
1553930_at	-0.0305855151662695	2.99601006353498	-0.382466746703576	0.710772644515892	0.999914221614408	-4.99609336303768
1553931_at	0.0539230453337369	3.10988256329786	0.576945789259837	0.577773032351683	0.999914221614408	-4.93703480391253
1553934_at	0.0110233317470785	3.55136869844820	0.117104962406997	0.909285285742984	0.999914221614408	-5.03907179958308
1553935_at	-0.0711974051021924	4.09159123406840	-0.883902901866075	0.399184294154328	0.999914221614408	-4.80155355613945
1553936_a_at	-0.0573255005349305	5.82499781437355	-0.735521477647409	0.48029199927084	0.999914221614408	-4.87305453043564
1553938_a_at	0.0422950056511215	4.60377167964366	0.423197781063679	0.681840183915385	0.999914221614408	-4.9855866930413
1553940_a_at	0.0206792220372982	4.62980817385306	0.145562937779466	0.887395486301125	0.999914221614408	-5.0366253371449
1553943_at	0.0259589541380087	6.61432464251655	0.294312856010102	0.775029947757539	0.999914221614408	-5.01532873159267
1553944_at	0.157758573895465	3.58645552379685	1.66598273436164	0.129223563165190	0.999914221614408	-4.29050499459638
1553945_at	-0.0742973474426112	6.40929881816334	-0.875326197519221	0.403596976429467	0.999914221614408	-4.80597099625998
1553946_at	-0.138084757224788	5.19016234554328	-1.03103100122235	0.328782327960759	0.999914221614408	-4.72077759060051
1553947_at	0.0531128499967455	7.3672520662295	0.52682594959585	0.610738654025179	0.999914221614408	-4.95437402546126
1553949_at	0.173557397501812	5.37579992087402	1.52466347676956	0.160842538947641	0.999914221614408	-4.39472565672126
1553952_at	-0.0573474547649537	5.89955707721637	-0.638690683077261	0.538546299307587	0.999914221614408	-4.91373480884344
1553954_at	0.119796757491998	6.77340622255118	1.11984256281055	0.291070689659236	0.999914221614408	-4.66779165407507
1553955_at	0.0784517305136685	7.02742696698297	0.754728183138215	0.469228489765688	0.999914221614408	-4.86440686439421
1553956_at	0.00528925450109163	6.719926888313	0.0625696415156687	0.951443126826614	0.999914221614408	-5.04228297128061
1553957_at	-0.0624376693859112	6.0434071224019	-0.71459957090218	0.49253103798892	0.999914221614408	-4.8822601987456
1553959_a_at	0.151632634549491	8.51552249089505	1.50474186290897	0.165812785475570	0.999914221614408	-4.40912775097031
1553960_at	0.0778136033629568	6.70198696697587	0.496473170146461	0.631168275254402	0.999914221614408	-4.96417186387486
1553961_s_at	-0.00173126906293497	7.54789423577512	-0.0203911081550843	0.98416535030553	0.999914221614408	-5.04343086905333
1553962_s_at	0.217250606855309	8.14287188610556	1.64713578297342	0.133089266096038	0.999914221614408	-4.30459223784347
1553963_at	0.0703074133456565	2.80936634985842	0.869977859163874	0.406365906197116	0.999914221614408	-4.80870862623443
1553965_x_at	-0.00407665820399572	3.63275677586913	-0.050182850372515	0.961045795648924	0.999914221614408	-5.04274106508173
1553967_at	-0.115567101026803	6.6953361856747	-1.41392843564476	0.190209870469538	0.999914221614408	-4.47371226171175
1553968_a_at	-0.0242272331349795	8.59219362164701	-0.262265150937598	0.79887611758981	0.999914221614408	-5.0211133803214
1553970_s_at	-0.0342693962117151	4.64327350133427	-0.230998477743900	0.822354783864786	0.999914221614408	-5.02612766965121
1553971_a_at	0.279928254070506	6.80342011496652	2.34753787158872	0.0428089777428961	0.999914221614408	-3.76358405800607
1553972_a_at	-0.13804687097449	9.10947257213885	-1.42497411282735	0.187085401018195	0.999914221614408	-4.46595610206773
1553973_a_at	-0.0408332169159342	4.97270469599711	-0.340201523822407	0.741318511125623	0.999914221614408	-5.00591940239038
1553974_at	-0.0230979962262206	5.34513881954218	-0.16928034322087	0.869227739312433	0.999914221614408	-5.03418418273565
1553976_a_at	-0.0859746024486636	6.6095634063914	-0.853726410503832	0.4148607115805	0.999914221614408	-4.81694619661038
1553977_a_at	-0.0830793625832627	5.71078466370697	-0.772828401954545	0.458954389251064	0.999914221614408	-4.85608741322149
1553978_at	0.0043044559283798	6.77021669318857	0.0538166487580505	0.95822799101645	0.999914221614408	-5.0426171011752
1553979_at	0.154221068450703	8.1617581618823	1.05456337511137	0.318443768218881	0.999914221614408	-4.70702997169762
1553982_a_at	0.0165646091852878	4.40624839292695	0.159974448465006	0.87634715429322	0.999914221614408	-5.03518551536674
1553983_at	0.237328128212373	6.44048345829135	2.31185822976515	0.0454107993978757	0.999914221614408	-3.79129421791398
1553984_s_at	0.0767688692565365	8.42456678841992	0.93475298527427	0.373721748169242	0.999914221614408	-4.77468466733498
1553986_at	0.0113829303885362	4.74319571026962	0.0999445285334194	0.922525369192199	0.999914221614408	-5.04029187021422
1553987_at	-0.0127129672738731	6.8094241597734	-0.165803582966947	0.871886198799128	0.999914221614408	-5.03456485718508
1553989_a_at	-0.112040066587352	5.5874530306171	-1.20755641648824	0.257246468079096	0.999914221614408	-4.6126799152748
1553990_at	-0.0614450811204472	5.6723931123352	-0.381245407262195	0.711648068506022	0.999914221614408	-4.99639276401072
1553991_s_at	-0.122580011858715	5.52630603285249	-0.81534630015331	0.435405887132029	0.999914221614408	-4.83590858360085
1553992_s_at	0.0274576755925571	6.49654544613511	0.24787154151729	0.809659719357717	0.999914221614408	-5.02349920592121
1553993_s_at	0.0530142178566599	8.4944409992698	0.680858842897676	0.512676036640763	0.999914221614408	-4.89662749362911
1553994_at	0.0697464464829975	7.92370405483245	0.490639018258862	0.635133900213985	0.999914221614408	-4.96599351501598
1553995_a_at	0.104287227688368	7.87912053398062	1.26622751586182	0.236450595191141	0.999914221614408	-4.57441292591239
1553997_a_at	0.0144395096080174	9.78721113213785	0.106958714741167	0.917110311566532	0.999914221614408	-5.03981640611333
1553998_at	0.170085820886449	3.79952516820425	1.90622206774578	0.0881819916155414	0.999914221614408	-4.10725888012398
1554001_at	-0.0109508049302027	4.9895855308234	-0.104985888093605	0.918632921696163	0.999914221614408	-5.03995338393253
1554003_at	0.0922737562703757	7.39747124589314	1.04595197087984	0.322197872091302	0.999914221614408	-4.71208583483036
1554004_a_at	0.0583148061821372	7.03549346424079	0.600522530222387	0.562609920373747	0.999914221614408	-4.92838714121526
1554006_a_at	0.0442102863165648	6.68126768626163	0.505867898562887	0.624808495192637	0.999914221614408	-4.96119657546837
1554007_at	0.192588921736331	6.05375193239422	1.65296876373959	0.131881829871671	0.999914221614408	-4.30023793823623
1554008_at	-0.113950306538888	8.03796790114997	-1.03861014383612	0.325425084706538	0.999914221614408	-4.71637351353878
1554010_at	-0.0154676523518127	7.41369005071393	-0.187922027925129	0.855003936681606	0.999914221614408	-5.03200964724473
1554012_at	0.00565902011520691	2.94462038634011	0.0746702174497657	0.94207028786412	0.999914221614408	-5.04173840024029
1554014_at	0.0835474865778716	6.44144362328178	0.654858790933057	0.528537188144413	0.999914221614408	-4.9072883689239
1554015_a_at	-0.00574221535225927	5.81668185601019	-0.061775957034156	0.952058188627718	0.999914221614408	-5.04231533845481
1554016_a_at	0.00779181473184121	7.84295817354136	0.0552893619633262	0.957086156948007	0.999914221614408	-5.0425643961283
1554017_at	0.033337754173246	5.92290046810754	0.335691941572277	0.744607171872577	0.999914221614408	-5.00690244122955
1554018_at	0.105075551455444	2.73324513390162	1.36513762323589	0.204552480885536	0.999914221614408	-4.50761682357191
1554019_s_at	0.070132153169343	4.14019393855042	0.592889987692705	0.56749406057958	0.999914221614408	-4.93122066099936
1554020_at	0.156597347137231	5.43399267406376	1.03959367867421	0.324991335989991	0.999914221614408	-4.71580034599276
1554021_a_at	-0.125881169495544	9.19554701302375	-0.958153856099404	0.362406179954979	0.999914221614408	-4.76193912936015
1554022_at	-0.0752344932982041	4.11188236300578	-0.944123827036485	0.369160050834144	0.999914221614408	-4.76960901457270
1554023_s_at	-0.0448802690770131	5.91254842880946	-0.423201375570054	0.681837653746974	0.999914221614408	-4.98558572134909
1554026_a_at	0.0524604193278968	4.54546382554864	0.622914219745697	0.548419298774742	0.999914221614408	-4.91988820497584
1554027_a_at	-0.0888633754113761	3.25063775028349	-0.89490132402014	0.393575479062106	0.999914221614408	-4.79583990571258
1554029_a_at	0.0266541226792407	2.99123860438843	0.297520197047144	0.772656549830446	0.999914221614408	-5.01471405114962
1554030_at	0.272986886198762	8.03335039311036	2.10603584969965	0.063722926446958	0.999914221614408	-3.95179997756444
1554032_at	0.0633874381999693	4.91315545232221	0.77246705445182	0.459158048497499	0.999914221614408	-4.85625509945229
1554033_at	-0.058080213693608	5.23725210666194	-0.534171457504707	0.605846474338599	0.999914221614408	-4.95192265686688
1554034_a_at	-0.280818522960764	3.71886499039804	-3.11237019606093	0.0120997879773565	0.999914221614408	-3.19542571785664
1554036_at	0.000213823996322304	5.13341305734934	0.00217428191698519	0.998311440137221	0.999932722271208	-5.04356576040493
1554037_a_at	-0.00878050358569826	3.84002268117789	-0.088148968632835	0.931641050403799	0.999914221614408	-5.04101895811356
1554038_at	-0.00916266100428142	5.23504705440089	-0.100242046078886	0.9222955937158	0.999914221614408	-5.04027235529678
1554039_at	-0.00427735319735767	6.6679135230815	-0.0383447860415870	0.970229277824244	0.999914221614408	-5.04308486831474
1554041_at	-0.130105600231345	4.18553897990656	-1.03996554395642	0.324827454259363	0.999914221614408	-4.71558353789263
1554042_s_at	-0.098466297395464	5.14415705012695	-1.08792116672664	0.304217663702328	0.999914221614408	-4.68717739756108
1554043_a_at	-0.0064353182753436	5.47391874051724	-0.0814222366410957	0.936844301704863	0.999914221614408	-5.04139286371910
1554044_a_at	-0.0178231063724654	5.93744402604513	-0.165216796651278	0.872335045333524	0.999914221614408	-5.03462833251985
1554045_at	-0.0179056683039232	4.47662066086912	-0.205956819264384	0.8412954014728	0.999914221614408	-5.02969232481556
1554047_at	0.134547967685976	3.17685999184707	1.43585249678786	0.184051612675596	0.999914221614408	-4.45828946270638
1554049_s_at	-0.163816772197559	4.55616583359658	-1.32243325787849	0.217850221104843	0.999914221614408	-4.53678892317677
1554050_at	-0.0338093863074747	6.92752087440062	-0.295899685356975	0.773855401973573	0.999914221614408	-5.01502542957918
1554052_at	0.0545948055558867	6.34655285407185	0.433919509409653	0.674311902482332	0.999914221614408	-4.98265363958543
1554053_at	0.0880651215936328	3.81611028735807	1.15059691146919	0.278830654269053	0.999914221614408	-4.64876846484315
1554057_at	0.000946323543287164	6.45817859050068	0.0113195358473171	0.991209383634688	0.999914221614408	-5.04352526472632
1554059_at	0.0217351404049602	6.12984922021919	0.189177272856011	0.854048086587324	0.999914221614408	-5.03185515179339
1554060_s_at	0.0160437926605335	4.64035630668226	0.17690741273808	0.863401901406944	0.999914221614408	-5.0333216628758
1554062_at	0.0359782377370435	3.62486308769566	0.396503478997359	0.700743793133837	0.999914221614408	-4.99258676289309
1554063_at	0.116194773391244	6.16399869534073	1.23908105843931	0.245894365568273	0.999914221614408	-4.59225142063464
1554065_at	-0.0311083820148905	5.44600839636424	-0.293964119447761	0.775288157852593	0.999914221614408	-5.01539517524349
1554067_at	-0.0424452517120661	2.95523674460649	-0.439740318381649	0.670240658085887	0.999914221614408	-4.9810322938113
1554068_s_at	0.052115836135259	3.67734138591744	0.687807908366431	0.508486328304498	0.999914221614408	-4.89371731366913
1554069_at	-0.0946864535638872	5.53535734247259	-1.08789374284470	0.304229153741902	0.999914221614408	-4.68719389083806
1554071_at	0.0472649196948596	2.85231557217775	0.582448236027432	0.574214124288259	0.999914221614408	-4.93504440881334
1554072_s_at	0.0644321181244214	2.58302239063535	0.841591693409138	0.421283184427882	0.999914221614408	-4.82301685135297
1554074_s_at	-0.0638049579759112	6.70644591460029	-0.68511878304024	0.510105153968587	0.999914221614408	-4.89484650913251
1554076_s_at	0.0584296068473753	6.24095306220999	0.605643923912611	0.559346033394186	0.999914221614408	-4.92646771525364
1554077_a_at	0.189016069734882	7.10628444665356	2.28189223557244	0.0477154441519207	0.999914221614408	-3.8146054802136
1554078_s_at	-0.0970106997052618	10.1270964077582	-0.938835068007008	0.371729608769901	0.999914221614408	-4.77247830623368
1554079_at	0.0348603418771978	6.17211934024387	0.410032812322805	0.691134837852777	0.999914221614408	-4.98909305774319
1554080_at	0.486265425081971	6.00461156735079	3.46292601812597	0.00686134119011438	0.999914221614408	-2.9596760575833
1554082_a_at	0.00542550280046683	8.75341375324149	0.0406783595190512	0.968418577149516	0.999914221614408	-5.04302436839772
1554084_a_at	0.0288251811769804	8.27969397803298	0.127322967365896	0.901415312923456	0.999914221614408	-5.0382540712314
1554085_at	-0.0713464786457667	6.90828432665464	-0.796098271804925	0.445964197232678	0.999914221614408	-4.84515304567138
1554086_at	-0.115909746436463	4.71860085703634	-1.43573959928586	0.184082878187160	0.999914221614408	-4.4583691689338
1554089_s_at	0.0878173534477575	7.29022392150532	0.410464384549609	0.690829265913513	0.999914221614408	-4.98897977889995
1554091_a_at	-0.0997292920063764	7.1358385538868	-1.25065795679761	0.241829750257060	0.999914221614408	-4.58467143775580
1554093_a_at	0.0368172036276651	7.65279287997899	0.340573994203743	0.741047128999412	0.999914221614408	-5.00583764188618
1554094_at	0.214972509371554	6.52405498560629	2.13732992748125	0.0605367628277686	0.999914221614408	-3.92736722713953
1554095_at	0.0719951157400986	4.86918501816674	0.745095749797119	0.474756304903264	0.999914221614408	-4.86876715837458
1554096_a_at	-0.0402354112407255	2.93080786113623	-0.428044463118958	0.678432422916019	0.999914221614408	-4.98426941458508
1554097_a_at	-0.101299257301801	5.65132341530004	-1.18303403736717	0.266367930342359	0.999914221614408	-4.62834969721331
1554098_at	-0.0385463875212579	2.87026736858454	-0.384191698087651	0.709537004850897	0.999914221614408	-4.99566894660761
1554099_a_at	0.0402658065296784	5.20454358029957	0.468599969961061	0.650224379637433	0.999914221614408	-4.97269410782528
1554101_a_at	-0.0679366460215496	5.04320528432977	-0.652735263799583	0.529845450018487	0.999914221614408	-4.90814309981709
1554102_a_at	0.106319400365008	5.84388277137104	1.22403302256885	0.251261127027087	0.999914221614408	-4.60204199064591
1554103_at	-0.182587799944503	4.89467097894353	-1.49332986486183	0.168720347064338	0.999914221614408	-4.41734177848881
1554105_at	0.114709819166084	6.12672823745481	0.826417070197743	0.429410057683239	0.999914221614408	-4.83051062310434
1554106_at	0.405745891963109	5.69995525055347	2.66871451197427	0.0251374606111293	0.999914221614408	-3.51776660077895
1554108_at	-0.106225408593900	2.88152145776002	-1.06719975739901	0.312995743187398	0.999914221614408	-4.69955925342848
1554110_at	0.106687119035885	5.30362114178638	0.882151228406902	0.400082757056958	0.999914221614408	-4.8024584827238
1554112_a_at	-0.0632897187710384	3.42486149551413	-0.814372225517143	0.43593612988267	0.999914221614408	-4.83638071577332
1554113_a_at	-0.0318421067470869	5.16750946820413	-0.250421350031485	0.807746260824872	0.999914221614408	-5.02308618258042
1554114_s_at	0.00186768068613841	3.95139570200408	0.0155029064312886	0.987960877526583	0.999914221614408	-5.04348844378164
1554115_at	0.0726623307494387	5.81322198730966	0.870561000230898	0.406063361054683	0.999914221614408	-4.80841077450491
1554116_s_at	-0.0470155107961778	4.62612213615135	-0.48510025295416	0.638910108219194	0.999914221614408	-4.96770443462966
1554117_at	-0.0704062930777916	6.46819643955386	-0.813960796383942	0.436160224248004	0.999914221614408	-4.83657999756078
1554119_at	-0.160714439216537	4.86191367323807	-1.33069074598729	0.215223576082977	0.999914221614408	-4.5311862997464
1554121_at	0.156511922329895	3.88000543518073	1.62075619173874	0.138675406351102	0.999914221614408	-4.32421963819849
1554122_a_at	-0.052172236194596	5.37576979350045	-0.450325985319738	0.662865763962504	0.999914221614408	-4.97803162310203
1554125_a_at	-0.222757208457524	3.333739508711	-2.32272610466731	0.0446022532269240	0.999914221614408	-3.78284815558109
1554126_at	-0.0405482192562054	8.01157901819588	-0.538834612873747	0.602751442719017	0.999914221614408	-4.95035033581351
1554127_s_at	0.0174664280439814	4.65203850252627	0.202267191198582	0.844095537452033	0.999914221614408	-5.03018346909095
1554128_at	0.0108231570710418	6.31761901010524	0.095431416304464	0.926011801177367	0.999914221614408	-5.04058080348829
1554129_a_at	-0.166558734285285	6.29051954307163	-1.64693676218974	0.133130639385533	0.999914221614408	-4.30474071639701
1554131_at	0.103759474665883	2.58470209981033	1.23881551932194	0.245988248545795	0.999914221614408	-4.59242479802121
1554132_a_at	0.144218869196235	4.56809273392567	1.01197725684752	0.337338065699943	0.999914221614408	-4.73174853928307
1554133_at	0.0319578854701339	2.59777033863348	0.379962782235879	0.71256789930838	0.999914221614408	-4.99670620276722
1554140_at	0.158191183573496	3.15761586795631	1.21516957317499	0.254466652804292	0.999914221614408	-4.60777534852517
1554141_s_at	-0.0826731009745938	3.92075972261884	-0.75686933032878	0.468005410318705	0.999914221614408	-4.86343128047637
1554142_at	0.054544802095017	2.64548385218775	0.660038078546717	0.52535441510642	0.999914221614408	-4.90519351063875
1554143_a_at	-0.0578861063437843	3.25395769944042	-0.706865844745568	0.497104303909531	0.999914221614408	-4.88560586774321
1554145_a_at	0.227559680798753	6.25067768519996	2.08567795635759	0.0658817004125186	0.999914221614408	-3.96769029461932
1554147_s_at	-0.0654559628266456	3.87653136965836	-0.767361012397687	0.462042191398640	0.999914221614408	-4.85861765640172
1554148_a_at	0.174167229449472	7.52308978951251	1.19037186343335	0.263611590017849	0.999914221614408	-4.62368154292407
1554149_at	0.180867197924063	7.58557795269375	2.39792316386049	0.0393831970171219	0.999914221614408	-3.72455474742807
1554151_at	0.0143284763335094	6.85083186125757	0.190501058441456	0.853040315309012	0.999914221614408	-5.03169111822365
1554152_a_at	-0.0720400195693891	4.34198739476004	-0.789391096092481	0.449683130874956	0.999914221614408	-4.84833202367541
1554153_a_at	-0.0617172547505733	5.8734673405972	-0.656432710530127	0.527568770551617	0.999914221614408	-4.90665329241864
1554154_at	0.145571460637724	6.40427905341939	0.946025182974766	0.368239433310066	0.999914221614408	-4.7685745309379
1554155_at	0.0992474860071706	5.61875933123524	0.858413864584085	0.412398006363834	0.999914221614408	-4.81458277439763
1554156_a_at	0.0583066696272847	3.12574521511308	0.490018064745493	0.635556703332812	0.999914221614408	-4.96618622473388
1554157_a_at	0.0141694376602413	5.97506394267832	0.184100164792657	0.857915754280455	0.999914221614408	-5.03247377553336
1554158_at	0.0597587559555701	3.62522315022683	0.555065902263642	0.592043769428943	0.999914221614408	-4.94478032837042
1554159_a_at	-0.124015274465473	5.56468216811884	-1.26502426201773	0.236862759424758	0.999914221614408	-4.57520832929084
1554160_a_at	-0.00561215059277131	6.71952743226956	-0.0673038143944115	0.947775120890648	0.999914221614408	-5.04208133560816
1554161_at	-0.124603939167434	3.37185171341921	-1.48732258786433	0.170268763998585	0.999914221614408	-4.42165481647947
1554163_at	0.0303060202599337	4.64950533928423	0.281313319242971	0.784674420617924	0.999914221614408	-5.0177535644209
1554165_at	0.0910573860864865	3.50054146052289	1.01777088246788	0.334718993935757	0.999914221614408	-4.72842799478319
1554167_a_at	0.00580002443827432	7.22475923382924	0.0539016193470012	0.958162108286602	0.999914221614408	-5.04261409891483
1554168_a_at	0.0825639403200347	7.78417296962708	0.566694035914419	0.584435967239305	0.999914221614408	-4.94069767928721
1554170_a_at	-0.00343888593686703	6.62868981351484	-0.0456423874355845	0.964567462669172	0.999914221614408	-5.04288379339639
1554171_at	0.0401970804610547	6.65010140412977	0.317785201965018	0.757719080752349	0.999914221614408	-5.010680657338
1554172_a_at	-0.0798694212600575	6.44207023754697	-0.7242193371876	0.486879427067599	0.999914221614408	-4.87805543046616
1554173_at	-0.0742700395233538	7.11264291247588	-0.753970147227546	0.46966199480611	0.999914221614408	-4.8647517000446
1554175_at	-0.0325134876025164	6.27820282942524	-0.359684865480047	0.727174281315177	0.999914221614408	-5.00152701640917
1554176_a_at	0.166320937467578	3.98748242226447	2.10048619522816	0.064304575020908	0.999914221614408	-3.95613219473838
1554177_a_at	-0.0675249446963706	3.46708391644272	-0.77118864876915	0.459879046436132	0.999914221614408	-4.85684783307453
1554178_a_at	0.136712473676307	5.59512249160481	0.397965158158753	0.699702921261994	0.999914221614408	-4.9922146857267
1554179_s_at	-0.0309730358590663	6.81412188970615	-0.395525910048821	0.70144029385901	0.999914221614408	-4.99283487965733
1554181_at	-0.212292029102062	5.12369244056026	-2.00298848322540	0.0753928891779414	0.999914221614408	-4.03215099374198
1554182_at	0.257203869830732	4.70160649652939	3.36290231111624	0.00805690976934787	0.999914221614408	-3.02507527293651
1554183_s_at	-0.0722343812829083	8.0328070360318	-0.807649761896162	0.439607397420581	0.999914221614408	-4.83962661233675
1554185_at	0.0408723591630777	3.33604697416535	0.455055378996396	0.65958310905029	0.999914221614408	-4.97666933507712
1554187_at	-0.0268034601707550	4.70512372568633	-0.291808381355952	0.776884944643018	0.999914221614408	-5.01580419790625
1554188_at	0.00463325638820589	6.86874428211935	0.0471878572058792	0.963368672915877	0.999914221614408	-5.04283672929594
1554190_s_at	0.0328201114568891	2.70144872937413	0.380541931497225	0.712152503431522	0.999914221614408	-4.99656479949133
1554192_s_at	-0.040715782224491	6.84340897230474	-0.537879075944472	0.603384973803704	0.999914221614408	-4.95067354116642
1554193_s_at	0.100342449024798	4.2898262661101	1.27739407212843	0.23265379433472	0.999914221614408	-4.56701081887115
1554194_at	-0.128523977613911	4.71520436291037	-1.11730021036099	0.292101175376016	0.999914221614408	-4.66934920122437
1554195_a_at	-0.116204133914612	5.23198071542319	-0.824073313487884	0.430674717786021	0.999914221614408	-4.83165830051478
1554196_at	0.058667052940224	3.68344157555474	0.531552887429036	0.607588114653308	0.999914221614408	-4.95280010191098
1554198_at	0.0136922124688077	5.50303143348812	0.131593693901801	0.898129275246536	0.999914221614408	-5.03789213278934
1554199_at	-0.116717631654534	3.45929108565963	-1.32564470193412	0.216825501473282	0.999914221614408	-4.53461221057761
1554201_at	-0.0451474447588627	8.00646253915484	-0.46898903831454	0.649956490637642	0.999914221614408	-4.97257830846803
1554202_x_at	-0.0414497414304345	6.74402481914798	-0.467235231725476	0.651164473914068	0.999914221614408	-4.9730995881646
1554203_at	0.0934662936313986	5.01983003677841	0.730502668711008	0.48321017189278	0.999914221614408	-4.87528329642365
1554205_s_at	-0.0120435100677687	5.31511590862505	-0.116132808017515	0.910034602603448	0.999914221614408	-5.03914605298261
1554206_at	0.0390076076432839	4.06235153916945	0.488858358461383	0.636346711738665	0.999914221614408	-4.96654552685685
1554208_at	0.0874513595450468	7.15872272396141	1.10758277564779	0.29606631921548	0.999914221614408	-4.67528098322346
1554210_at	-0.0782876706041593	4.56176221156083	-0.979037661013358	0.352521309312018	0.999914221614408	-4.75036778030828
1554212_s_at	0.113304438319549	6.84984131552619	1.09773166828228	0.300128849356012	0.999914221614408	-4.68125926575209
1554213_at	-0.0940722819936672	5.79859771991082	-1.00162079285811	0.342058110829075	0.999914221614408	-4.73765043134392
1554214_at	-0.115707533086825	3.72892430418652	-1.47397796246199	0.173752967355699	0.999914221614408	-4.43120861061108
1554216_at	0.0453359923906946	2.87681325851226	0.447244915642458	0.665008410319952	0.999914221614408	-4.97891192455181
1554217_a_at	0.189510201030235	3.13787465854304	1.65397728651168	0.131674071182486	0.999914221614408	-4.29948456654192
1554219_at	-0.0181213065716896	5.47956226206096	-0.153233447065438	0.881511674132092	0.999914221614408	-5.035875780983
1554220_a_at	0.0420352325461568	5.10088152984158	0.384940886683946	0.709000614262522	0.999914221614408	-4.99548404371129
1554222_at	-0.0238691673486722	6.80118006202917	-0.225231631362922	0.82670639680132	0.999914221614408	-5.02698424518696
1554224_at	-0.0275410721227356	3.45165326592183	-0.215974039973457	0.83370507089434	0.999914221614408	-5.02831471136922
1554225_a_at	-0.060952936932138	2.95304252543194	-0.799403279952983	0.444139217573807	0.999914221614408	-4.84357849893995
1554228_a_at	0.0185494458445037	6.06226598477105	0.199727937591038	0.84602397266921	0.999914221614408	-5.0305163877979
1554229_at	0.0196221670476815	5.10658491308092	0.149752097563224	0.884181185800894	0.999914221614408	-5.0362207128227
1554231_a_at	0.0224121344324617	4.94248850593775	0.287273976720942	0.78024723757145	0.999914221614408	-5.01665496525283
1554232_a_at	-0.164604712392612	3.95286358844486	-1.92349615416614	0.0857580989260971	0.999914221614408	-4.09388752760794
1554233_at	-0.0490934938277841	3.12416501401349	-0.544139893035561	0.599240370204818	0.999914221614408	-4.94854632652714
1554234_at	0.0838239745424656	3.80089927967766	0.946786844340678	0.36787111344532	0.999914221614408	-4.768159692394
1554235_at	0.134096181355484	3.34415292593215	1.05052679337985	0.320199313057136	0.999914221614408	-4.7094034789994
1554237_at	-0.083908509868972	3.72884551036657	-0.587304134102037	0.571083504132382	0.999914221614408	-4.933273777047
1554239_s_at	0.0160765706154091	6.6628868293051	0.196341691885267	0.8485973333152	0.999914221614408	-5.03095388903308
1554240_a_at	0.0279980179981347	4.31799333906026	0.261275273397394	0.799616322071504	0.999914221614408	-5.0212816823742
1554241_at	-0.0323226041356435	11.6135855719971	-0.373297311555099	0.717355870673843	0.999914221614408	-4.99831878333746
1554242_a_at	0.0320136312934967	8.7220900734803	0.300142493796742	0.770717923749533	0.999914221614408	-5.01420667604178
1554245_x_at	-0.0193650896840918	7.42021600718674	-0.181162832134558	0.860155202511636	0.999914221614408	-5.0328240715829
1554246_at	0.00794899478593258	3.79541037341569	0.092828609281512	0.928023261137903	0.999914221614408	-5.04074138509849
1554248_at	-0.0395385199633154	6.2329954007203	-0.278739260755484	0.786588794906273	0.999914221614408	-5.01822103469676
1554249_a_at	0.0683280027192543	5.58473840142759	0.591454873239885	0.568415051712005	0.999914221614408	-4.93174981011296
1554250_s_at	0.211220509153672	3.91848526842842	1.69103394443398	0.124242923926281	0.999914221614408	-4.27170185586341
1554251_at	0.215035394494475	5.84176516304906	2.40886880795158	0.0386755782213842	0.999914221614408	-3.71609392995169
1554252_a_at	-0.056906627596141	3.28040887425294	-0.645229723967787	0.534484847210296	0.999914221614408	-4.91114463228973
1554253_a_at	0.0692329952857573	5.00127311595065	0.52853425948218	0.609599074730366	0.999914221614408	-4.95380669860496
1554256_a_at	0.144561296229637	4.80897570823848	1.85660498786837	0.0955069131129916	0.999914221614408	-4.14555381291153
1554258_a_at	0.162325355230122	5.91022358646747	1.93770690759128	0.083811264871759	0.999914221614408	-4.08287411844321
1554259_at	0.0235246494384134	6.52050414142618	0.221675180978218	0.82939318142955	0.999914221614408	-5.02750187132538
1554260_a_at	-0.0577327948767223	5.66158216922362	-0.57648017583231	0.578074741318686	0.999914221614408	-4.93720244867313
1554261_at	-0.047933042044229	4.8607691639545	-0.455834379309698	0.65904313996124	0.999914221614408	-4.97644366547936
1554262_s_at	0.0882488705529783	4.77113626688002	0.998769221873482	0.343366372464340	0.999914221614408	-4.73926781423993
1554264_at	-0.0672724556045727	3.81122198650621	-0.757385261014496	0.467711006105758	0.999914221614408	-4.86319585925891
1554266_at	-0.0605388808058249	5.70754886628478	-0.735456651478494	0.480329620562668	0.999914221614408	-4.87308340063375
1554268_at	-0.041013829367623	4.75492512227919	-0.408044744489688	0.692543235898366	0.999914221614408	-4.98961342326169
1554271_a_at	0.158994491601458	4.98403835323636	1.18072457057249	0.267240225890549	0.999914221614408	-4.62981522561709
1554272_at	-0.108149412826461	2.86362947774129	-1.12013652384311	0.290951723568268	0.999914221614408	-4.66761141194058
1554273_a_at	-0.087028730583735	4.38191587414653	-0.853878113574638	0.414780850605096	0.999914221614408	-4.81686986787891
1554274_a_at	-0.118774158884030	5.78568216060974	-1.12736910990098	0.288036719786449	0.999914221614408	-4.66316701045305
1554276_at	0.0865126761386108	4.72316876538498	0.959184652433903	0.361913554728821	0.999914221614408	-4.76137230358306
1554277_s_at	-0.0188567526775327	3.53695605253692	-0.164996447128998	0.872503608249339	0.999914221614408	-5.03465211108867
1554279_a_at	0.15007716704692	5.74566960721845	1.9932354820548	0.076597461909792	0.999914221614408	-4.03974068056485
1554280_a_at	-0.00158931299006859	4.04368064276206	-0.0208698910798450	0.983793612094469	0.999914221614408	-5.0434243867004
1554281_at	-0.0646845462884933	2.78417357675117	-0.658583207152562	0.526247302694118	0.999914221614408	-4.90578341503004
1554283_at	-0.171442618347945	5.01322993207756	-1.09355042959224	0.301866243391205	0.999914221614408	-4.68378593092137
1554285_at	-0.0648638618463586	5.47105296270275	-0.569798196822853	0.582414065912753	0.999914221614408	-4.93959484790333
1554286_at	-0.0973644882040814	5.98779613040601	-0.94625401426645	0.368128748189293	0.999914221614408	-4.7684499242791
1554287_at	-0.152922500980171	4.80046910484817	-1.36660290979487	0.204108684053858	0.999914221614408	-4.50660732304171
1554288_at	-0.0210940880038377	4.15198321283199	-0.212872152211279	0.83605356226118	0.999914221614408	-5.02874819323738
1554290_at	0.140136096511997	3.46225556919783	1.11464595418628	0.293180072287279	0.999914221614408	-4.67097282157344
1554291_at	-0.0692333358947481	4.50309281853522	-0.852498641008108	0.415507436653407	0.999914221614408	-4.81756354843023
1554292_a_at	0.0732949193923433	3.96261138483998	0.531838518725048	0.607398011158074	0.999914221614408	-4.95270458283925
1554293_at	-0.0371312400735144	3.44277801718426	-0.235189517497825	0.819196257874092	0.999914221614408	-5.02549178976317
1554294_s_at	0.0173195789750880	3.38066434662213	0.185532608880533	0.856824130007077	0.999914221614408	-5.03230092462291
1554295_x_at	-0.148340334806974	3.80120084924085	-1.70439415903181	0.121658685308127	0.999914221614408	-4.26163893882877
1554296_at	0.10919263168054	3.23258601754082	1.09593063385333	0.300876260620572	0.999914221614408	-4.68234839707058
1554298_a_at	0.0214268114274301	2.72539565827671	0.254827796958213	0.80444269764733	0.999914221614408	-5.02236264463264
1554299_at	-0.0726315605898611	4.19333507635662	-0.759576720237718	0.46646183717729	0.999914221614408	-4.86219439811292
1554300_a_at	0.0515660899175665	3.51998558608263	0.580164143561549	0.575689970408463	0.999914221614408	-4.93587269662426
1554301_at	0.0127711071769281	3.38292507470605	0.141118305486135	0.890808177440611	0.999914221614408	-5.03704216585774
1554302_s_at	0.0401358125647153	3.94275299158031	0.42382625945212	0.681397862408126	0.999914221614408	-4.98541667967157
1554303_at	-0.0438796160212727	5.60179140102372	-0.361589731474796	0.725797127809518	0.999914221614408	-5.00108495467643
1554305_at	-0.0279179738784219	5.09647261889455	-0.353772623372437	0.731455181961726	0.999914221614408	-5.00288477093672
1554306_at	-0.0854191946322653	3.14688347810096	-0.723091893968666	0.487539674992322	0.999914221614408	-4.87855069990899
1554307_at	-0.0922962304102182	3.85681117640085	-0.757828773690309	0.467458021528348	0.999914221614408	-4.86299337578623
1554308_s_at	-0.00453584614579405	2.87705172631136	-0.0600961564298542	0.953360051328252	0.999914221614408	-5.04238248112361
1554309_at	0.0237389220293251	3.27638619356762	0.268975699741241	0.793863755466085	0.999914221614408	-5.01995600864967
1554310_a_at	0.0849149019495927	3.94240791238203	1.08749459188553	0.304396427864672	0.999914221614408	-4.68743391659922
1554311_a_at	-0.0435440657449391	3.42032249745795	-0.389184495023575	0.70596554390849	0.999914221614408	-4.99443021079219
1554312_at	-0.0191222581230424	6.00869514471463	-0.162807591959319	0.874178404429845	0.999914221614408	-5.03488660768687
1554314_at	-0.0259091608919757	2.56267317622747	-0.314373208726983	0.760226885161992	0.999914221614408	-5.01137781116078
1554316_at	0.143913108131378	4.61430636856967	1.46365887152238	0.176489712220916	0.999914221614408	-4.43857012068992
1554317_s_at	-0.120959600234807	6.18594359818522	-1.58672458373604	0.146192840452642	0.999914221614408	-4.34937523291252
1554318_at	0.176272939392961	5.83015140316554	1.59986403292757	0.143248191454681	0.999914221614408	-4.3396856199887
1554319_at	-0.0204961341298464	2.74626795337530	-0.254407304242255	0.80475777071792	0.999914221614408	-5.02243222356004
1554321_a_at	-0.0668659685586626	7.58707940626638	-0.422828566795535	0.682100095648669	0.999914221614408	-4.98568646003526
1554322_a_at	-0.273521059484568	6.29678799189203	-2.95182803715709	0.0157447407082096	0.999914221614408	-3.3092432689994
1554324_s_at	0.0190875412410927	3.05209064790405	0.222417059339780	0.828832522025707	0.999914221614408	-5.0273945638697
1554325_at	0.135221301499905	3.79948550487449	1.47379022786097	0.173802424476384	0.999914221614408	-4.43134274400897
1554327_a_at	0.0229086450605509	6.57938801797476	0.277559750880046	0.78746652326027	0.999914221614408	-5.01843384156843
1554328_at	0.0453307605870092	2.87112845731293	0.443857456089315	0.667367825944475	0.999914221614408	-4.97987320704417
1554329_x_at	0.067750888567029	2.95683859774485	0.818746589496595	0.433558333253354	0.999914221614408	-4.83425689539261
1554331_a_at	-0.0844381283341651	4.44983799780711	-0.930301041926127	0.375903178143631	0.999914221614408	-4.77708268218109
1554332_a_at	0.0127764036890614	6.4405064238546	0.114474470515050	0.911313031140263	0.999914221614408	-5.03927129449442
1554333_at	-0.00226399992086446	2.54819385241802	-0.0282558719218639	0.978059543678269	0.999914221614408	-5.04330532856039
1554334_a_at	0.0939009092264396	4.79408375961522	1.01261167558062	0.337050521024035	0.999914221614408	-4.73138558880506
1554335_at	0.0515678746733412	4.74260415474692	0.507140326252799	0.623949613681785	0.999914221614408	-4.96078963706297
1554337_at	-0.0242396241228890	4.52468272219148	-0.253874817993058	0.805156813206647	0.999914221614408	-5.02252017239981
1554339_a_at	0.0284990093380806	4.12253271591567	0.177529468763216	0.862927129828087	0.999914221614408	-5.03324965605872
1554340_a_at	-0.120059822061033	3.07736153260850	-1.01269158551059	0.337014315618529	0.999914221614408	-4.73133986088668
1554341_a_at	0.00970299736839575	4.60549091398341	0.118576654202815	0.908151115468802	0.999914221614408	-5.03895821854755
1554342_s_at	-0.0424919148297951	5.94370537079412	-0.46793703867111	0.650680955930233	0.999914221614408	-4.97289121081364
1554343_a_at	-0.0369595685968558	3.69656770079305	-0.339063828017209	0.742147669867138	0.999914221614408	-5.00616860188059
1554344_s_at	0.0108592698857315	8.55917067576276	0.103617846102799	0.919688969776206	0.999914221614408	-5.04004687793274
1554345_a_at	0.170737279493366	4.77735951446256	1.02146399344043	0.333057492174349	0.999914221614408	-4.72630430408628
1554346_at	-0.0178884740870542	6.67266247830673	-0.17261165145278	0.866682118631023	0.999914221614408	-5.03381208842159
1554348_s_at	0.118468443942280	4.78738652341084	1.37384514688794	0.201927202226954	0.999914221614408	-4.50160972589519
1554349_at	0.0978591902167212	4.94302019144168	0.969950198447255	0.356797930824947	0.999914221614408	-4.75542553734544
1554351_a_at	0.0935691404809935	6.46173125087458	0.503160043348055	0.626638266061048	0.999914221614408	-4.96205943763466
1554352_s_at	-0.106825399061042	7.33818624370012	-1.23677927858265	0.246709149850044	0.999914221614408	-4.59375358581209
1554354_at	-0.0333806099832938	2.59403386942909	-0.44595046309335	0.665909559419186	0.999914221614408	-4.9792800715941
1554355_a_at	0.00164405011811875	3.01168889238815	0.0175680349987601	0.986357328684829	0.999914221614408	-5.04346603295151
1554356_at	0.114190578960562	3.88290839269033	1.19876833350147	0.260485842367600	0.999914221614408	-4.61831812482246
1554360_at	0.0768243440321443	5.74273592283106	0.874068826036842	0.404246750240742	0.999914221614408	-4.80661578134809
1554362_at	0.0703726669495763	3.08247230797051	0.660898468957686	0.524826800733772	0.999914221614408	-4.9048441153233
1554364_at	0.144388139668222	3.08358726081478	1.26128817808816	0.238146304161364	0.999914221614408	-4.57767528154070
1554365_a_at	-0.155084816690816	7.64624906152817	-1.45066873392299	0.179988118690411	0.999914221614408	-4.44780389013296
1554367_at	0.0569795648684366	5.39492122893157	0.50678075987237	0.624192258445957	0.999914221614408	-4.96090472661576
1554368_at	-0.158336591384674	3.15844087451471	-1.90103922528543	0.0889217234933979	0.999914221614408	-4.11126709236845
1554371_at	0.0448820517601156	5.19237106413003	0.482603969642279	0.64061561432923	0.999914221614408	-4.96846963111909
1554372_at	-0.0186856953110697	4.60572608937403	-0.217463878687008	0.832577704071886	0.999914221614408	-5.02810431207054
1554374_at	-0.0238716156888916	4.17116153368574	-0.219602055788412	0.83096044136165	0.999914221614408	-5.02779986159959
1554375_a_at	-0.0550849751436093	7.89703842091754	-0.34219515618581	0.739866388828436	0.999914221614408	-5.00548077717893
1554376_s_at	-0.190832033329888	4.25794860180296	-1.42192851819863	0.187942455550729	0.999914221614408	-4.46809756483814
1554377_a_at	-0.165535141986386	4.28678801633734	-1.89654135055406	0.0895684141536447	0.999914221614408	-4.11474414436127
1554378_a_at	-0.0826541152637263	3.94982172705812	-0.701818267922886	0.500103365055197	0.999914221614408	-4.88777271487062
1554379_a_at	-0.141754330907649	6.362164147268	-1.41076904364986	0.191111778295624	0.999914221614408	-4.47592541982110
1554380_at	-0.0367015873805512	6.40752587126633	-0.39234943283902	0.703705501888737	0.999914221614408	-4.99363707049422
1554382_at	-0.0649668220134849	4.90157851582817	-0.648781074046619	0.53228666678926	0.999914221614408	-4.90972820676619
1554383_a_at	0.142688418122958	6.89075100325047	1.52618969486947	0.160467233062459	0.999914221614408	-4.39361905570639
1554384_at	0.148692562158598	3.13748114040556	1.37525049021569	0.201506196332965	0.999914221614408	-4.50063839813763
1554385_a_at	-0.0124771212115560	5.6165759173651	-0.113504687009249	0.912060771418501	0.999914221614408	-5.03934370344771
1554386_at	-0.0740336914229873	5.77747184367373	-0.650763545848626	0.531061906718767	0.999914221614408	-4.90893455194848
1554388_at	-0.110775959202216	6.36879139984094	-0.990195961973848	0.347322152888507	0.999914221614408	-4.74411042604328
1554390_s_at	0.0999631149602394	8.53523689212323	0.531458828683747	0.60765072276831	0.999914221614408	-4.95283154617464
1554391_at	-0.076428020844503	4.67883114142859	-0.736179252874502	0.479910371470443	0.999914221614408	-4.87276147038672
1554393_a_at	0.095034773270716	6.53535135907655	1.03003026016690	0.32922756956405	0.999914221614408	-4.72135740520752
1554394_at	0.0572827749199023	4.47200797013696	0.63050560805681	0.543655535138737	0.999914221614408	-4.91694424622604
1554396_at	-0.0682005113438402	7.0548108403501	-0.848327050605936	0.417710011487567	0.999914221614408	-4.81965586276339
1554397_s_at	0.087749433462089	6.42063049417017	0.460873307059816	0.655555405283966	0.999914221614408	-4.97497519444315
1554398_at	-0.174875342362551	4.93064359719896	-1.30989063263969	0.221891379028573	0.999914221614408	-4.54526294735742
1554400_at	0.120269942954263	5.32615815815887	0.924953814930768	0.378535420064941	0.999914221614408	-4.77995150273977
1554401_a_at	-0.0436362749319752	3.86710594199673	-0.424226547713129	0.681116207291132	0.999914221614408	-4.9853082709243
1554403_a_at	-0.00190779003434161	3.59483170685177	-0.0215590882176993	0.983258510641151	0.999914221614408	-5.04341479139715
1554404_a_at	-0.107582867027373	5.57660269296409	-1.11888195773445	0.291459713269368	0.999914221614408	-4.66838043243639
1554405_a_at	-0.0662785386834335	4.7273821621851	-0.755871977604546	0.468574867333172	0.999914221614408	-4.86388599721141
1554406_a_at	0.138622742009708	6.49496092017367	1.36092561130525	0.205832754907499	0.999914221614408	-4.51051557188032
1554408_a_at	-0.0703911768987968	8.92261845479033	-0.591099982975463	0.568642932974718	0.999914221614408	-4.93188048640114
1554409_at	0.00538489646453577	3.68652921733341	0.0522726147908104	0.959425229614168	0.999914221614408	-5.04267083210727
1554410_a_at	0.00574438774776276	7.87149674316479	0.0550724232693408	0.957254348935457	0.999914221614408	-5.04257224914566
1554411_at	-0.00487198333193151	3.61428889250382	-0.0542783960297469	0.957869975045818	0.999914221614408	-5.04260072927315
1554413_s_at	-0.00115469740377083	3.20644640140922	-0.0148795053661028	0.988444952889597	0.999914221614408	-5.04349465900823
1554414_a_at	0.0898480636967367	6.06970058475955	0.453359580764022	0.660759279798918	0.999914221614408	-4.97715934087743
1554415_at	0.134784283017699	5.46447547038267	1.05720771083622	0.317297722900602	0.999914221614408	-4.70547169311248
1554417_s_at	0.125740164644323	7.36446175387084	1.25455734684482	0.240473176674213	0.999914221614408	-4.58210907551124
1554418_s_at	-0.0262895737647550	3.23994084213097	-0.241061142441351	0.814776957867685	0.999914221614408	-5.02458202399893
1554419_x_at	-0.00305772227685619	4.86260279887585	-0.0304403050585915	0.976363908707156	0.999914221614408	-5.0432632584242
1554420_at	0.0275155179048054	5.50612776282491	0.25964237164341	0.800837823217198	0.999914221614408	-5.02155795121366
1554423_a_at	0.112845413569298	9.82647897309424	0.924825217555679	0.378598886798270	0.999914221614408	-4.78002034190933
1554424_at	-0.116251012353029	5.31707658510372	-0.457946080041138	0.65758044683953	0.999914221614408	-4.97583010406715
1554428_s_at	0.00959187735149136	7.60125927493319	0.110610685662851	0.914292696022638	0.999914221614408	-5.03955613620019
1554429_a_at	0.0237389090535958	6.55734870166171	0.295507340529179	0.774145753138591	0.999914221614408	-5.01510056900915
1554430_at	-0.130623268137464	5.9778949009591	-1.68528856950277	0.125369533422485	0.999914221614408	-4.27602193283097
1554432_x_at	-0.0759172520424212	6.56375299559575	-0.85801244034205	0.412608510222949	0.999914221614408	-4.81478557331522
1554433_a_at	-0.020526545104417	6.47846975511827	-0.248173550134583	0.809433012569046	0.999914221614408	-5.02345050246986
1554436_a_at	-0.133160740757184	4.76507911151111	-1.6384627262682	0.134903069328946	0.999914221614408	-4.31105717336012
1554438_at	0.0342279821055484	6.02448474602915	0.335768936086479	0.744550976848408	0.999914221614408	-5.00688576358024
1554440_at	-0.0577725466064711	4.22585589483042	-0.486138919697022	0.638201128934674	0.999914221614408	-4.96738496630712
1554441_a_at	0.00288508117128572	8.74118794801027	0.0174467944794311	0.98645146886132	0.999914221614408	-5.04346742598633
1554442_at	-0.0068977769117371	8.1159302968138	-0.0868312096387079	0.932660100388898	0.999914221614408	-5.04109453699637
1554443_s_at	-0.252523067258489	5.91166141133137	-2.45347188978134	0.0359199560946875	0.999914221614408	-3.68169049708381
1554444_s_at	-0.0780834787376774	7.53390223069506	-0.628607504597134	0.54484437677257	0.999914221614408	-4.91768329074492
1554445_at	0.0163108603881383	4.64121275062714	0.215486741552119	0.834073898488465	0.999914221614408	-5.02838321959028
1554447_at	0.0218679903894881	3.60616125102078	0.207528967309427	0.840102976060975	0.999914221614408	-5.02948038583715
1554448_at	0.00138699709302781	3.71104599857199	0.0149303269131123	0.988405489407588	0.999914221614408	-5.04349416187228
1554449_at	0.0151792425354200	2.96022202383345	0.169925199615421	0.868734847237839	0.999914221614408	-5.03411271572287
1554450_s_at	-0.0261815707992872	5.08241669186603	-0.154233313517067	0.88074526224505	0.999914221614408	-5.03577525949710
1554451_s_at	-0.0146091531003023	5.41061034259164	-0.146979823245534	0.88630807855019	0.999914221614408	-5.0364897586553
1554452_a_at	0.050430873895019	6.85598431426734	0.651085988239107	0.530862861748709	0.999914221614408	-4.90880526616972
1554453_at	-0.121174991090703	5.11662421207826	-0.649250601346039	0.531996444335563	0.999914221614408	-4.9095404297873
1554455_at	0.111848103559757	4.40641504211537	0.794042703628155	0.447101769045314	0.999914221614408	-4.84612965534416
1554456_a_at	0.145743501864952	4.2362314618031	1.49161468363064	0.169161184107962	0.999914221614408	-4.41857399316185
1554459_s_at	-0.0619307985485209	4.63970502172705	-0.63787551232329	0.539053875312083	0.999914221614408	-4.91405607912735
1554460_at	-0.11234351324901	2.71340663575964	-1.48902873934405	0.169827732026895	0.999914221614408	-4.42043061949525
1554462_a_at	0.176383835195858	7.55573075175284	1.09157918021445	0.302688048677764	0.999914221614408	-4.6849748885953
1554464_a_at	0.0682139412529903	7.43952300624659	0.675575295016499	0.515875615843974	0.999914221614408	-4.89882307927796
1554465_s_at	-0.0472552967524025	3.4280660415541	-0.475086360174835	0.64576517457682	0.999914221614408	-4.9707518290518
1554466_a_at	-0.0302176629967912	6.8001985803133	-0.387720694096614	0.707011854156377	0.999914221614408	-4.99479496894534
1554468_s_at	0.110552978323312	7.06613414030263	1.15039666215571	0.278909011059326	0.999914221614408	-4.64889340214227
1554469_at	-0.074879484876984	3.67707471256763	-0.792261597594626	0.44808900983186	0.999914221614408	-4.84697419655697
1554470_s_at	-0.100872252574160	4.89582285885195	-0.879357167429585	0.401518817486725	0.999914221614408	-4.80389902176049
1554471_a_at	-0.153716326704567	6.01536603206744	-0.967691492529572	0.357866800550414	0.999914221614408	-4.75667727691748
1554472_a_at	0.0871062150486703	4.02264578404813	0.92911754426908	0.376484629608687	0.999914221614408	-4.77771871317276
1554473_at	0.0149670618678046	3.07775323904936	0.181277080178172	0.860068074060265	0.999914221614408	-5.03281055100439
1554474_a_at	0.0510405560972629	4.12040087737505	0.626865509340613	0.54593677056603	0.999914221614408	-4.91835982022335
1554475_a_at	-0.048069795897856	5.7538152054997	-0.606023479031207	0.559104569451469	0.999914221614408	-4.92632488462023
1554476_x_at	-0.121361158674326	4.15221330677075	-0.712434837228534	0.493808469922827	0.999914221614408	-4.88319980590519
1554478_a_at	-0.181387212767992	6.7478021949622	-0.484201315226234	0.639524022218996	0.999914221614408	-4.96798041289951
1554479_a_at	0.0263972624555411	5.03338943751643	0.273120993486013	0.790772431154668	0.999914221614408	-5.01922677925683
1554480_a_at	0.0707816400346166	5.33334359344744	0.583449329641659	0.573567937351902	0.999914221614408	-4.9346804561872
1554481_a_at	-0.0168648695746141	4.89078856237648	-0.185410239487775	0.856917371708412	0.999914221614408	-5.03231574254632
1554482_a_at	-0.00301327803660811	7.5374771288498	-0.0174359833699886	0.986459863423292	0.999914221614408	-5.04346754973589
1554483_at	-0.0452576681560277	8.0644375028509	-0.434492467267923	0.673910660849201	0.999914221614408	-4.98249495022984
1554485_s_at	0.0443550698543591	6.82758919668331	0.297300779060510	0.77281883786692	0.999914221614408	-5.01475630881057
1554486_a_at	-0.156647132711959	4.1188351486408	-1.70631134728719	0.121291896301263	0.999914221614408	-4.2601929892057
1554487_a_at	-0.131891005445885	3.87966359259694	-1.22287982953407	0.251676316456748	0.999914221614408	-4.6027893488939
1554488_at	-0.0489287931300737	3.94288441853675	-0.527126978654529	0.610537763372281	0.999914221614408	-4.95427417648633
1554489_a_at	0.0792912084035429	4.60710640049634	0.585236351150352	0.572415451667101	0.999914221614408	-4.93402937874869
1554491_a_at	0.0603751765832445	10.2732181751284	0.512379862795410	0.620419261880675	0.999914221614408	-4.95910402866879
1554492_at	-0.0134194481346843	2.72178320770877	-0.159894073967637	0.876408696300965	0.999914221614408	-5.03519391924936
1554493_s_at	0.0412435536354989	5.18251993843452	0.340485371928319	0.741111695823712	0.999914221614408	-5.00585710307748
1554494_at	-0.0492501340804505	3.9139126930703	-0.249833871403160	0.80818700498433	0.999914221614408	-5.02318171128168
1554495_s_at	0.168743802782348	4.75609359928552	1.59024171775911	0.145399366644175	0.999914221614408	-4.34678442237773
1554496_at	0.0406032926682451	4.41383154604243	0.44402016815748	0.667254406323503	0.999914221614408	-4.97982719031876
1554499_s_at	7.48692167240605e-05	5.53114822161212	0.000505881397273398	0.999607129267982	0.9999474542156	-5.04356722778928
1554500_a_at	0.0392223802194285	3.73950359443222	0.39064295132099	0.704923700167928	0.999914221614408	-4.99406547986938
1554501_at	-0.134050490364427	5.12954719122047	-1.50299624898467	0.166254666320856	0.999914221614408	-4.41038592246603
1554503_a_at	-0.0348876647105580	4.68381859081206	-0.414244490175541	0.688155309664815	0.999914221614408	-4.98798274580983
1554504_at	-0.0466019011432905	2.7150545707934	-0.60057987960853	0.562573311886912	0.999914221614408	-4.92836572805884
1554506_x_at	-0.109693373694419	2.72923777235982	-0.979855343301484	0.352138368344974	0.999914221614408	-4.74991099534557
1554507_at	0.00190254464753048	2.73271585018700	0.0212384561949257	0.983507452356501	0.999914221614408	-5.0434192941477
1554508_at	0.113581665205365	4.5097786561775	0.96610330632556	0.358619774622748	0.999914221614408	-4.75755613812056
1554509_a_at	-0.0680868722059955	5.66693788607748	-0.587170780196495	0.571169351030181	0.999914221614408	-4.93332257894887
1554510_s_at	0.00275150250402412	9.27492704975036	0.0138399477972912	0.989252187704385	0.999914221614408	-5.04350445601724
1554511_at	0.0583228178479356	5.61506839016612	0.690522244742989	0.506855524035838	0.999914221614408	-4.89257366804005
1554512_a_at	-0.0727385464756813	3.28559513345147	-0.796647107278755	0.445660792479399	0.999914221614408	-4.84489194248728
1554513_s_at	-0.0148353322116868	3.48829646010818	-0.132287942156154	0.897595289048923	0.999914221614408	-5.03783217380147
1554514_at	0.0578993211924415	4.72815069817152	0.486433608956261	0.638000048605327	0.999914221614408	-4.96729421149166
1554516_at	-0.0419203947826476	7.1243327408616	-0.402175292084892	0.696708548117475	0.999914221614408	-4.99113569319909
1554517_x_at	0.0466916750086774	6.45674114489579	0.480343304689954	0.642162059764642	0.999914221614408	-4.96915943264877
1554518_at	0.111166662517729	5.62081634366693	1.31222221946910	0.221135440714947	0.999914221614408	-4.54369100229549
1554519_at	-0.0392011840066084	5.4384308652963	-0.419436872144099	0.684489770352733	0.999914221614408	-4.98659908754709
1554520_at	-0.113954283676520	4.27347740598436	-1.115559448908	0.292808404483015	0.999914221614408	-4.67041431956246
1554522_at	-0.0601243024675249	5.88461136572676	-0.58365395473483	0.573435905367527	0.999914221614408	-4.9346059945186
1554523_a_at	0.0777278087747808	7.31951998296179	0.903049478842569	0.389456324498735	0.999914221614408	-4.7915718076189
1554524_a_at	0.0942248719659728	3.24089732781367	0.994474716895512	0.345343675921997	0.999914221614408	-4.74169733986246
1554526_at	-0.0588641270900907	2.68108656482503	-0.558758160135807	0.58962232145001	0.999914221614408	-4.94349229125577
1554528_at	0.0115572132073689	3.35686729777875	0.129430218616814	0.899793673214488	0.999914221614408	-5.03807696910071
1554530_at	0.0260824945186418	4.11413008646559	0.276107168902208	0.788547891258396	0.999914221614408	-5.01869470490132
1554531_at	-0.146289605446857	5.90864252976001	-1.46609072462550	0.175841397123344	0.999914221614408	-4.43683735303079
1554533_at	-0.0585341002328743	6.16613028117812	-0.501790539957366	0.627564701855759	0.999914221614408	-4.96249420171357
1554534_at	0.0835168169518621	5.45803248584396	0.950656995602345	0.366003751419811	0.999914221614408	-4.76604796825647
1554536_at	-0.100602377054503	2.80551251153671	-1.07328278329924	0.310398811539949	0.999914221614408	-4.6959411955008
1554537_at	0.0508135538436125	4.61056498419462	0.515676305017288	0.618203371822846	0.999914221614408	-4.95803534844822
1554538_at	-0.125094914687877	6.49630954186892	-1.40339578021687	0.193230918534403	0.999914221614408	-4.48108105904088
1554539_a_at	0.0129070408831469	6.84493632002463	0.168042929793656	0.870173715073387	0.999914221614408	-5.03432056623265
1554540_at	-0.0202370108576364	2.99270366003761	-0.184193196095612	0.85784484813163	0.999914221614408	-5.03246258984116
1554541_a_at	0.0997029603092221	5.19803486451513	1.13449136978541	0.285188720175472	0.999914221614408	-4.65877220838445
1554542_at	-0.0556149714845295	6.26628712751777	-0.512043008267565	0.620645925339738	0.999914221614408	-4.95921287854027
1554543_at	0.174867030081015	4.33703365478321	1.58482177778506	0.14662372846347	0.999914221614408	-4.35077600100686
1554544_a_at	0.124883143677326	6.52691326389371	1.01469538194749	0.336107395499950	0.999914221614408	-4.7301923609118
1554545_at	0.157726078792724	5.06723709063887	1.82082664938246	0.101137520666411	0.999914221614408	-4.17304845047227
1554547_at	0.0668661323054112	5.51186361973192	0.217186830067150	0.832787317452396	0.999914221614408	-5.02814354558281
1554549_a_at	0.131030685842366	4.02468292402434	0.84871262187836	0.417506095339221	0.999914221614408	-4.81946281600845
1554550_at	-0.137543026189170	2.88622090614187	-1.64421689623659	0.133697222131698	0.999914221614408	-4.30676926230779
1554553_s_at	0.132526213935872	7.9588009844864	1.57936825366842	0.147864960023737	0.999914221614408	-4.35478718455398
1554554_at	-0.0771307406254991	6.04195518657794	-0.79949206179054	0.444090262294252	0.999914221614408	-4.84353612876453
1554555_a_at	0.0139878361473258	7.35759680909536	0.103806356815055	0.919543440682464	0.999914221614408	-5.04003406743961
1554556_a_at	0.0498847450953761	6.7897318302466	0.622857081230775	0.548455245716746	0.999914221614408	-4.91991024377526
1554557_at	0.288470448403275	4.6054741699016	2.17820368264975	0.0566063570697574	0.999914221614408	-3.89545519718995
1554558_at	0.0519074910221722	3.18230297054561	0.568186692023555	0.583463246044277	0.999914221614408	-4.94016805556827
1554559_at	0.0527921246086231	6.55767778286087	0.661641923803112	0.524371149990205	0.999914221614408	-4.90454188673833
1554560_at	0.0534318914082759	3.48739472230324	0.595122100316392	0.566063254619698	0.999914221614408	-4.93039536334829
1554564_a_at	0.00860658104967627	4.57920532756882	0.0701278445389368	0.945587691555354	0.999914221614408	-5.04195406568765
1554565_x_at	0.106832277864950	6.42479200557964	1.23006958402325	0.249096860366871	0.999914221614408	-4.59812299060312
1554566_at	0.0377452964911313	6.29922097334924	0.429225709232121	0.677603035049987	0.999914221614408	-4.98394621517848
1554568_at	0.023934388300753	4.35153818345986	0.259273516352715	0.801113826479063	0.999914221614408	-5.02162012253028
1554569_a_at	0.0269983663911582	4.32424757958687	0.254530662153937	0.804665335409231	0.999914221614408	-5.02241182320325
1554571_at	-0.0937362212348258	4.33875263144616	-1.02520492328046	0.331380828199171	0.999914221614408	-4.72414756033951
1554572_a_at	0.132809093514144	7.16423248728981	1.26922499908076	0.235426408962317	0.999914221614408	-4.57242958039117
1554574_a_at	0.093036611593103	10.2070051132700	0.911661833635022	0.385135930151936	0.999914221614408	-4.78702829252972
1554575_a_at	-0.249681400274646	7.30101449658275	-1.06638391394649	0.313345306865407	0.999914221614408	-4.70004343071575
1554576_a_at	0.0594848648713882	8.77491315327538	0.507928579348224	0.623417846906609	0.999914221614408	-4.96053707031313
1554577_a_at	0.0986943637811883	8.31437211084886	0.66488103896019	0.522388720228158	0.999914221614408	-4.90322167100171
1554578_at	0.121571859479023	6.59904119578635	1.47980360759923	0.172224340608421	0.999914221614408	-4.42704252405417
1554579_a_at	-0.0326180016528612	4.72511121518659	-0.431044074318778	0.676327200292444	0.999914221614408	-4.98344705003758
1554580_a_at	-0.00657812693132875	6.30374560080306	-0.062683030200726	0.951355259587306	0.999914221614408	-5.04227831349539
1554582_a_at	-0.0231741886404651	3.62564642890895	-0.272427344415395	0.791289448701539	0.999914221614408	-5.0193495637888
1554583_a_at	-0.0201095900014989	4.72171242950557	-0.193315102930042	0.850898974292738	0.999914221614408	-5.03133866519227
1554584_at	-0.0542467481760687	5.28066492637966	-0.551379277967000	0.594466839056992	0.999914221614408	-4.94605865707618
1554586_a_at	-0.0480177974769855	6.47488333509576	-0.592265741320894	0.567894570783735	0.999914221614408	-4.93145097162796
1554588_a_at	0.105654619818069	3.18545178325717	1.08420233917712	0.305778850395068	0.999914221614408	-4.68941141717499
1554589_at	-0.000358170105712929	5.58883462511221	-0.00360686591908224	0.997198891433372	0.999914221614408	-5.04356304261393
1554591_at	0.0531676727995203	6.76129528707185	0.413693117064844	0.688545055009143	0.999914221614408	-4.98812871505372
1554592_a_at	0.0913012668692783	3.67222694201575	1.07218388856323	0.310866712146462	0.999914221614408	-4.69659583392454
1554593_s_at	0.0385511920025214	2.97045527886517	0.325949337691171	0.75173061193899	0.999914221614408	-5.00898292854825
1554594_at	0.206677282350224	4.15197826233738	2.11751318700280	0.0625360401259522	0.999914221614408	-3.94283965200215
1554595_at	0.0286911540825256	6.77926174466534	0.296855704203107	0.773148064093704	0.999914221614408	-5.01484193247929
1554597_at	-0.0128364144108781	7.34074223009297	-0.096764060563368	0.924982141382576	0.999914221614408	-5.04049687132233
1554599_x_at	-0.056377097953832	7.4100331296525	-0.63474751690545	0.541004159166698	0.999914221614408	-4.91528551247661
1554600_s_at	0.0226103675505236	10.1827266147851	0.160998604083084	0.875563044547519	0.999914221614408	-5.03507806373448
1554601_at	0.150237739251659	4.02158789638136	1.28451332356738	0.230259611369759	0.999914221614408	-4.56227242570692
1554602_at	0.0424077285247186	5.65258673667168	0.541735478145799	0.600830286617029	0.999914221614408	-4.94936592367869
1554604_at	-0.0510501086155575	3.37525583928833	-0.65743766048326	0.526950988337098	0.999914221614408	-4.90624709862152
1554606_at	0.0924537986134686	4.29330021166591	0.827827548335981	0.428650199454414	0.999914221614408	-4.82981868571841
1554607_at	-0.0895542548243116	4.00829332902192	-0.708002812677949	0.49643031320083	0.999914221614408	-4.88511595404273
1554608_at	0.084366881036626	5.94666789971717	0.89018391071415	0.395974337053750	0.999914221614408	-4.79829729060921
1554609_at	-0.0461557270182529	3.43364481839327	-0.580566643378173	0.575429746681126	0.999914221614408	-4.93572694943772
1554610_at	-0.0892798312704084	5.44174806760557	-0.972774404614626	0.355464763809628	0.999914221614408	-4.75385738928392
1554612_at	-0.143092306353421	3.56816572214009	-0.978587531629191	0.352732247519422	0.999914221614408	-4.75061911889355
1554613_a_at	-0.204679859512606	6.59604011202893	-1.84932014053086	0.0966291099980257	0.999914221614408	-4.15116074202489
1554614_a_at	0.0231996082797181	4.31090566163004	0.250786669597078	0.807472223066814	0.999914221614408	-5.02302666772176
1554615_at	-0.0820512491623022	4.9218235742875	-0.953111619312506	0.364822974490236	0.999914221614408	-4.76470529281584
1554616_at	0.0441139340898857	7.05921736615782	0.425225974584884	0.680413206883015	0.999914221614408	-4.98503717688033
1554618_at	0.209515921794747	5.95703936873865	2.58550247582119	0.0288564664495812	0.999914221614408	-3.58067553211839
1554619_at	0.071443767526874	2.86868653809471	0.680891200673752	0.512656478925152	0.999914221614408	-4.89661400174142
1554621_at	-0.0271106861758117	4.48290017282587	-0.282242012057183	0.783984107964707	0.999914221614408	-5.01758387654327
1554623_x_at	0.0724185777756272	4.21605885105745	0.771371593729559	0.45977582333981	0.999914221614408	-4.8567630603399
1554624_a_at	-0.091751859070801	3.82758215670511	-0.85708789517517	0.413093617904273	0.999914221614408	-4.81525236728205
1554625_at	-0.0255485541754519	6.75091767030935	-0.261815152464909	0.799212588493454	0.999914221614408	-5.0211899677175
1554627_a_at	0.00256583552731549	8.7429813575284	0.0140833142082194	0.989063208197883	0.999914221614408	-5.04350222606096
1554628_at	0.0964762100951404	6.53358237545493	0.829922172161346	0.427523463757213	0.999914221614408	-4.82878937966789
1554629_at	-0.0354238799215247	3.12364855911692	-0.43874121587614	0.670938659651139	0.999914221614408	-4.98131203447858
1554631_at	-0.123959030960309	5.23563861638809	-1.01781342101549	0.334699820690961	0.999914221614408	-4.72840356446689
1554633_a_at	-0.0119681216875893	3.51591303671853	-0.14946892664313	0.884398390467002	0.999914221614408	-5.03624842318271
1554634_at	0.0397055061728917	3.11046067253113	0.497294534176556	0.630610964625159	0.999914221614408	-4.96391379927814
1554635_a_at	0.0131823084703200	5.35054914296571	0.122622086507037	0.905034609286694	0.999914221614408	-5.03863872692412
1554636_at	0.0806749121320043	2.74732429500474	0.912720198775585	0.384607370779819	0.999914221614408	-4.7864676680061
1554637_a_at	0.0514990231504342	5.12964612945583	0.50345790936372	0.626436858035649	0.999914221614408	-4.9619647317024
1554638_at	0.0611877454049345	4.16933070025841	0.588129469724523	0.570552352174128	0.999914221614408	-4.93297151768682
1554640_at	-0.0430450315596556	4.0844294123707	-0.343818906117349	0.738684482162585	0.999914221614408	-5.00512170423646
1554641_a_at	-0.079879396606894	6.03491274690983	-0.794570526959672	0.446809482368038	0.999914221614408	-4.84587908109024
1554642_at	0.115557216018645	5.25373184654444	1.24187931435120	0.244906808446152	0.999914221614408	-4.59042304046225
1554643_at	-0.0583922115493603	4.01378999675044	-0.362841137484305	0.724892967421086	0.999914221614408	-5.00079332051835
1554646_at	-0.0324701890125665	6.44410957693601	-0.297401197527845	0.772744563953793	0.999914221614408	-5.01473697300591
1554648_a_at	-0.0838544162488981	5.25902685793842	-0.642378369661537	0.536253622518818	0.999914221614408	-4.91227693144804
1554649_at	-0.0959761067808893	4.57897553929787	-0.908931595594345	0.386501836963324	0.999914221614408	-4.78847222569568
1554650_a_at	0.117438078443151	6.18023535547836	1.37874425568264	0.200462789807697	0.999914221614408	-4.49822144753692
1554652_s_at	-0.172229519926149	5.49637255209277	-1.89470133446617	0.0898342370075502	0.999914221614408	-4.11616616605924
1554655_a_at	-0.065543266952635	5.26517096030275	-0.575525099926273	0.578693884116206	0.999914221614408	-4.93754594316770
1554657_a_at	0.0108005038765855	5.36499788940761	0.105628389350656	0.918137006265795	0.999914221614408	-5.03990905266928
1554659_at	0.0407274475571509	5.34094948693713	0.437924728812112	0.67150932759348	0.999914221614408	-4.98154019906730
1554660_a_at	-0.0422239370106841	4.16104243209873	-0.541981341480362	0.600667607504932	0.999914221614408	-4.94928226783657
1554661_s_at	0.138407173154087	5.52643175148734	1.69587393524592	0.123301011811339	0.999914221614408	-4.26805910592838
1554662_at	-0.0155510910995664	5.28245002090845	-0.160781082744610	0.87572957040492	0.999914221614408	-5.03510094238665
1554663_a_at	0.0294427884694848	3.84412272292950	0.298619132353945	0.771843919897563	0.999914221614408	-5.01450195096715
1554664_at	0.244113034403945	4.4113914831179	2.04061615777054	0.0709125569886876	0.999914221614408	-4.00283960556329
1554665_at	-0.220003887819253	2.94584402383151	-2.1322047897945	0.0610478335400053	0.999914221614408	-3.93136891483936
1554666_at	-0.0124262101935617	6.46631657836753	-0.13161329264624	0.898114199985185	0.999914221614408	-5.03789044444169
1554667_s_at	0.145796588968430	8.3573525947799	0.88143098027735	0.400452596534848	0.999914221614408	-4.80283016270305
1554668_a_at	0.275354764847176	6.32109073658918	3.31705708916454	0.00867548502856948	0.999914221614408	-3.05555698134823
1554670_at	0.183520122228066	3.52646305089888	1.72240162644163	0.118253147119806	0.999914221614408	-4.24803915175207
1554671_a_at	-0.0108070418710255	6.15803016702366	-0.105449362074284	0.918275184967142	0.999914221614408	-5.03992143227331
1554672_at	0.163826398826547	4.18734801145315	1.60220512013239	0.142729143535465	0.999914221614408	-4.3379561407881
1554675_a_at	-0.0460790576449064	3.90188144916349	-0.513671057767509	0.619550830251872	0.999914221614408	-4.95868618581858
1554676_at	-0.0114891745895425	3.36392170456946	-0.112521960119733	0.912818584472774	0.999914221614408	-5.03941645285763
1554677_s_at	-0.0659846918509919	5.4094848360748	-0.61762758581111	0.551750975458166	0.999914221614408	-4.92191971510757
1554678_s_at	0.194963288464050	7.86365167980664	0.797979412563333	0.444924845699284	0.999914221614408	-4.84425749980576
1554679_a_at	0.0842137088558026	8.85967243517837	0.570067675301543	0.582238720856968	0.999914221614408	-4.93949885197325
1554680_s_at	0.00603379956572248	5.06114547324555	0.0747581942608937	0.942002175471882	0.999914221614408	-5.04173408987353
1554681_a_at	-0.0907443534253414	5.86629572241733	-0.789937080870963	0.449379631242798	0.999914221614408	-4.84807406873374
1554683_a_at	0.0285245025887466	5.60881804887582	0.284557218386048	0.782264043824992	0.999914221614408	-5.0171584733308
1554685_a_at	-0.0192956263952233	6.51117305413072	-0.22416251215021	0.82751383452733	0.999914221614408	-5.02714070379063
1554686_at	-0.0327320792830235	3.17948086184158	-0.277352420465845	0.787620840177904	0.999914221614408	-5.0184711569948
1554689_a_at	0.0280071621565421	5.32749773737778	0.337395921317810	0.743363881904058	0.999914221614408	-5.00653248135644
1554690_a_at	0.167850898669902	6.58753751220166	1.28199155376974	0.231105325558199	0.999914221614408	-4.56395254655559
1554691_a_at	0.0199993374146299	8.60935909748083	0.212099596638248	0.836638744112933	0.999914221614408	-5.02885519422603
1554692_at	0.0359533165416108	3.77539192914519	0.350667192458308	0.73370767889149	0.999914221614408	-5.00358926361466
1554694_at	0.152856607010078	3.6937182233537	1.87391364960193	0.0928892467167377	0.999914221614408	-4.13221513712904
1554696_s_at	0.108949232269556	9.13821344618892	0.710586161629778	0.494901032600346	0.999914221614408	-4.88400030459148
1554697_at	-0.0235859309375179	4.12493726449621	-0.251471766100308	0.806958385056577	0.999914221614408	-5.0229148279964
1554699_at	0.118344872244787	4.8836818059257	1.42982826485461	0.185726371643204	0.999914221614408	-4.46253849104695
1554700_at	-0.0387359473324684	2.75764766004942	-0.490727381601298	0.635073745505616	0.999914221614408	-4.96596607349845
1554701_a_at	0.100304540149159	6.61305416487666	1.29530051504723	0.226670939220386	0.999914221614408	-4.55506468307382
1554702_at	0.0161470514710058	3.86275198751974	0.201032027991185	0.845033446023836	0.999914221614408	-5.03034592885289
1554703_at	0.0553344236498949	3.98688715885482	0.532074428808035	0.607241023306884	0.999914221614408	-4.95262565579544
1554704_at	-0.0924866176144024	4.97300947356621	-0.961287746992312	0.360909991926476	0.999914221614408	-4.76021443122974
1554705_at	-0.0105613996039988	5.31178806966155	-0.0998487598229294	0.922599333839156	0.999914221614408	-5.04029813961922
1554706_at	0.0235322434479253	2.93993689668008	0.301444612370047	0.769755907518612	0.999914221614408	-5.01395312639864
1554707_at	-0.289354598831005	4.33679947942583	-1.82399995717879	0.100625905232381	0.999914221614408	-4.17061434441513
1554708_s_at	-0.063818276334974	5.26054631166459	-0.697409171812402	0.502732232489346	0.999914221614408	-4.88965459013325
1554710_at	-0.0192732644288469	4.01509486774737	-0.168930202557118	0.86949539212389	0.999914221614408	-5.03422287467618
1554711_at	-0.0493025065929142	4.65623897573282	-0.502429977622699	0.627132052206545	0.999914221614408	-4.96229134148257
1554712_a_at	-0.0921759531825774	4.09054496230581	-1.09793286417541	0.300045444958629	0.999914221614408	-4.68113752327614
1554714_at	-0.081048366535235	4.36827252339211	-0.93363354499955	0.374269405017343	0.999914221614408	-4.7752884595912
1554715_at	0.0499352376862943	4.97737976840108	0.653843403983226	0.529162507346898	0.999914221614408	-4.90769737039549
1554716_s_at	-0.126854770481591	4.04293832702655	-1.41742504710815	0.189215966966263	0.999914221614408	-4.47126010317
1554717_a_at	-0.0969505303787104	3.76038342872069	-1.0143815412681	0.336249318746554	0.999914221614408	-4.73037219260358
1554719_at	0.00814346833814206	5.1206054901758	0.102654904383395	0.920432403749747	0.999914221614408	-5.04011195382201
1554721_a_at	-0.0875581632501303	7.40748408113478	-1.02347238544753	0.332156547739602	0.999914221614408	-4.72514710736597
1554722_at	0.0193254526622435	3.95878460043471	0.129474619080909	0.899759509977827	0.999914221614408	-5.03807320638828
1554723_x_at	-0.0530981544269502	2.82131892320603	-0.548367091477582	0.596450556274409	0.999914221614408	-4.94709737219549
1554724_at	0.507373506039871	5.92772998311851	2.41500398796583	0.0382844655296161	0.999914221614408	-3.7113545391328
1554725_at	-0.133845051615888	3.70078509492473	-1.0388421054479	0.325322747674798	0.999914221614408	-4.71623836913274
1554726_at	-0.0707597525245727	3.34255203705656	-0.857560581990051	0.412845550401295	0.999914221614408	-4.81501376189302
1554728_at	0.0314844739735944	4.22776688932404	0.410718246478946	0.690649548123737	0.999914221614408	-4.98891309251229
1554730_at	0.122270561972059	5.11141763430358	1.21772368511085	0.253539547627164	0.999914221614408	-4.60612577340828
1554732_at	0.198245587955373	5.19605743327546	2.23997248889435	0.0511325772289485	0.999914221614408	-3.84726353617186
1554733_at	-0.00638910796282222	2.99788953160163	-0.0704763193438145	0.94531780378866	0.999914221614408	-5.04193799905915
1554735_a_at	-0.085708648771341	6.02887617061771	-0.846710988875589	0.418565440324276	0.999914221614408	-4.82046423028443
1554736_at	-0.069934279201231	3.75556690005847	-0.744561762052753	0.475063966725563	0.999914221614408	-4.86900750491799
1554737_at	-0.121692323555944	4.18767585433174	-1.38098589387041	0.199795756885948	0.999914221614408	-4.49666907937269
1554739_at	-0.156169743778768	3.16886533920892	-1.66558044134807	0.129305004136308	0.999914221614408	-4.29080623122246
1554740_a_at	0.0252661767768902	6.211515550441	0.182948584675408	0.858793570887062	0.999914221614408	-5.03261177355645
1554741_s_at	-0.0534707916912645	2.79252469192149	-0.603956676605346	0.560420135954869	0.999914221614408	-4.92710167840603
1554742_at	-0.0632986406657352	3.18938165465771	-0.515940277994199	0.618026102558635	0.999914221614408	-4.95794949755877
1554743_x_at	-0.0261280823076122	4.04088129291339	-0.292361519451874	0.776475121614914	0.999914221614408	-5.01569952699059
1554744_at	-0.080307760517992	3.23047383674975	-0.786209242197467	0.45145454777347	0.999914221614408	-4.84983240481685
1554745_at	0.0197308550061575	4.8270825732742	0.205020016712762	0.8420061398504	0.999914221614408	-5.02981785737067
1554747_a_at	-0.090419230039247	9.5445388090997	-0.440878106011675	0.66944617249936	0.999914221614408	-4.98071299249544
1554748_at	-0.198407631745253	6.07249412167922	-2.28048549196151	0.0478264066085108	0.999914221614408	-3.81570058177919
1554749_s_at	0.051824024506927	6.77984926073355	0.503621143668883	0.626326497734394	0.999914221614408	-4.96191280968953
1554751_at	0.120140448558861	3.03728565372146	1.27596696194559	0.233136202104249	0.999914221614408	-4.5679588792231
1554752_a_at	-0.0285576887393937	6.13396245264768	-0.247395896932943	0.810016806177504	0.999914221614408	-5.02357579278257
1554755_a_at	-0.0727963834280785	3.96189822931592	-0.521278175818973	0.61444706545954	0.999914221614408	-4.95620480202135
1554757_a_at	0.0340756762759087	6.03690862078003	0.246672617582921	0.8105598916957	0.999914221614408	-5.02369197635145
1554758_a_at	-0.118781180065324	4.9870760813014	-1.15272488024511	0.277999068851957	0.999914221614408	-4.64743994927149
1554759_at	-0.0733887901054411	6.03832498559164	-0.793746442915915	0.447265881645093	0.999914221614408	-4.84627023990112
1554761_a_at	-0.0437626259028789	6.76636816635389	-0.376782772611312	0.714850541587054	0.999914221614408	-4.99747895176728
1554762_a_at	0.222243046883040	7.91094382589672	1.80468738973234	0.103777160952461	0.999914221614408	-4.18541377861904
1554763_at	0.0891150415372701	4.55614390221110	1.10352974617065	0.297732529194941	0.999914221614408	-4.67774492170016
1554764_a_at	-0.161083587361492	2.76572959921550	-1.59933500335242	0.143365717744586	0.999914221614408	-4.34007631389392
1554765_a_at	-0.124467107885928	4.52047727211509	-1.35200724832608	0.208566005518996	0.999914221614408	-4.51663801888168
1554766_s_at	0.0140050667699958	4.73206177802631	0.101437338256696	0.921372535508845	0.999914221614408	-5.04019337025998
1554767_s_at	-0.0387049521545748	4.86707138258569	-0.243759813966217	0.812748092608969	0.999914221614408	-5.02415649235437
1554768_a_at	0.0281614742970930	7.31700912745672	0.171307120203194	0.867678785848177	0.999914221614408	-5.03395865564154
1554769_at	-0.09849010694608	2.80490275123614	-0.892266719205146	0.394913934869715	0.999914221614408	-4.79721355654027
1554770_x_at	-0.085409898412812	2.97793234039988	-0.892458738247956	0.394816275017821	0.999914221614408	-4.79711354590677
1554771_at	0.0672663426517417	4.69960465269638	0.410955041081927	0.690481931278315	0.999914221614408	-4.98885085421812
1554772_at	0.0559083038611385	4.12871197764435	0.66822272001387	0.520348244373559	0.999914221614408	-4.90185377246596
1554773_at	0.0142446212378351	5.57507538865679	0.16872280392898	0.869653939019319	0.999914221614408	-5.03424575559926
1554774_at	0.0214990276688765	6.06180853255962	0.191715343090197	0.852116151524876	0.999914221614408	-5.03153965849003
1554776_at	-0.00785890374196274	3.32108314746799	-0.0909757052924961	0.92945552177996	0.999914221614408	-5.04085300247952
1554777_at	0.0877619063078892	3.87061647511295	0.979843523254157	0.352143901774022	0.999914221614408	-4.74991760040733
1554778_at	-0.114339892417044	2.74456595748197	-0.822149533515932	0.431714650316148	0.999914221614408	-4.83259836578431
1554779_s_at	-0.0706346066962098	4.39871323903845	-0.651667240577672	0.53050416421985	0.999914221614408	-4.90857206692056
1554780_a_at	0.0484582965573495	4.90179570024624	0.569479022853066	0.582621784271483	0.999914221614408	-4.93970849371887
1554781_at	-0.0337145060278581	3.67312941747048	-0.410310338927096	0.690938330166883	0.999914221614408	-4.98902022569577
1554782_at	0.078913790734588	5.94044671656445	0.867918967383125	0.407435357842267	0.999914221614408	-4.80975899741637
1554783_s_at	0.0154112350461610	3.9184707793764	0.162938470869348	0.874078244182467	0.999914221614408	-5.03487267366907
1554784_at	-0.0494887563521846	3.61701903752193	-0.592141201925512	0.567974492934216	0.999914221614408	-4.93149689340889
1554785_at	-0.112799132795665	3.02780324226033	-1.35988671549046	0.206149578891409	0.999914221614408	-4.51122984233218
1554786_at	0.0414027226177498	3.51247824246479	0.439283612857391	0.670559684354273	0.999914221614408	-4.98116024207038
1554787_at	0.133657474128690	6.232561342389	1.17430855389553	0.269675627356777	0.999914221614408	-4.63387730465082
1554789_a_at	0.087264267105485	3.24570216242724	1.12356287736149	0.289567894988214	0.999914221614408	-4.6655082592795
1554790_at	0.0440968849421255	4.24485527081335	0.477115782105272	0.644373047369495	0.999914221614408	-4.97013902608471
1554791_a_at	-0.00810300420283205	4.22394510522537	-0.102680781139464	0.920412424672259	0.999914221614408	-5.0401102129818
1554793_at	0.00506896567816817	2.90838194147451	0.0606593201476098	0.952923577243552	0.999914221614408	-5.04236017713402
1554794_a_at	-0.0186484832951628	4.78066061884183	-0.163132784259750	0.873929542551765	0.999914221614408	-5.03485196561648
1554795_a_at	0.246862667663819	6.7880385353132	1.77356280675874	0.109048809639299	0.999914221614408	-4.20918836808601
1554796_at	-0.0080265487348905	6.2698142239752	-0.0935621939528356	0.927456288775438	0.999914221614408	-5.04069657435569
1554797_at	-0.0073399836059056	2.76919147483663	-0.0913432413624949	0.929171401741174	0.999914221614408	-5.04083104087669
1554798_at	-0.0777134057732187	5.62888305586514	-0.840132954602792	0.422059815076082	0.999914221614408	-4.82374196123884
1554800_at	0.0877741548882742	5.8514500384228	0.908486097877834	0.38672504200969	0.999914221614408	-4.78870752038107
1554801_at	0.0426530123492341	4.69210525906965	0.54128491696656	0.601128467494254	0.999914221614408	-4.94951913873457
1554803_s_at	-0.0273081690979371	6.57407801007302	-0.340409520815387	0.741166959757791	0.999914221614408	-5.00587375587726
1554804_a_at	0.0962342848280864	7.79127574470688	1.08617660086634	0.30494927156557	0.999914221614408	-4.68822605683549
1554805_at	-0.0424497861763831	5.6577578877629	-0.563334611586812	0.586628430854622	0.999914221614408	-4.94188505597176
1554806_a_at	0.00163513298934159	5.42231703777933	0.0199039219039616	0.98454361718304	0.999914221614408	-5.04343731077698
1554807_a_at	-0.0748992013826619	6.63948260503075	-0.421580513559221	0.68297900051371	0.999914221614408	-4.98602309177535
1554808_at	-0.00941423323100565	3.94385687443332	-0.0846765157180614	0.93432664659492	0.999914221614408	-5.04121567063392
1554809_at	-0.0651408343411175	6.84800521105856	-0.836999806101332	0.423731213890016	0.999914221614408	-4.82529599338462
1554810_at	-0.053011919858414	3.89012991140786	-0.435637780410596	0.673108924811776	0.999914221614408	-4.98217714637218
1554812_at	-0.0394408011104632	3.54322320893779	-0.289819749542229	0.778358932034758	0.999914221614408	-5.01617891344184
1554813_at	-0.113816025967039	4.11149766986005	-1.15969168402342	0.275290323114649	0.999914221614408	-4.6430795704483
1554814_at	-0.0471798647920201	7.12015017402111	-0.497854761818017	0.630230980753388	0.999914221614408	-4.96373755455078
1554816_at	0.0797359245709894	3.16027309325295	0.85441948026037	0.414495945815923	0.999914221614408	-4.81659739415965
1554818_s_at	-0.229654756164712	5.16253108018493	-1.81189058124413	0.102591248293378	0.999914221614408	-4.17989796346298
1554819_a_at	-0.0633127041889745	6.2094463231428	-0.728269976608908	0.484511975644915	0.999914221614408	-4.8762706543448
1554820_at	0.030039935365779	2.87325933016741	0.340244702519785	0.741287049173116	0.999914221614408	-5.00590992871319
1554821_a_at	0.24358514596637	5.79326763975941	2.49433528789992	0.0335669035095584	0.999914221614408	-3.65028597370173
1554822_at	-0.0079514961569278	3.5262168873339	-0.083925131213174	0.934907883940683	0.999914221614408	-5.04125719815008
1554824_at	0.101990267222198	3.5180339438613	1.14576787193395	0.280725119644551	0.999914221614408	-4.65177746658424
1554825_at	0.0922895041197647	4.21434255614752	1.04932079586660	0.320725244426048	0.999914221614408	-4.71011138057423
1554826_at	0.00114943429128989	5.72451451720054	0.0126734627231446	0.990157999247675	0.999914221614408	-5.04351460483821
1554827_a_at	0.00934777045433588	6.92021293472274	0.116776302238082	0.909538599802567	0.999914221614408	-5.03909697170167
1554828_at	0.0832328873924517	4.84291624175717	1.06129225591909	0.315533711601195	0.999914221614408	-4.70305942834432
1554830_a_at	0.0461250890954901	6.28925408387571	0.410363201783963	0.690900902434683	0.999914221614408	-4.98900634745049
1554831_x_at	-0.067272502258985	3.25888391716044	-0.768495019219218	0.461400628880573	0.999914221614408	-4.85809407483616
1554833_at	0.0230820339187332	4.80909198967684	0.207349363781754	0.84023917809921	0.999914221614408	-5.02950467840578
1554834_a_at	0.155504939520587	5.64562152636441	1.38813466179392	0.197681169401391	0.999914221614408	-4.49171001692271
1554835_a_at	0.00289592822745988	5.08860720031151	0.0362922999589383	0.971822021807764	0.999914221614408	-5.04313512861293
1554836_at	-0.0292652883842432	5.15854413094777	-0.353439441835266	0.731696723091081	0.999914221614408	-5.00296064221004
1554837_a_at	0.00588273441319309	6.18365414014173	0.0779962263399978	0.93949561364548	0.999914221614408	-5.04157191970937
1554839_at	-0.0604813078118411	4.43125356795113	-0.733032607752861	0.481737740399983	0.999914221614408	-4.87416140345958
1554840_at	-0.109197102307961	5.02879511051826	-1.40859222076468	0.191735329698175	0.999914221614408	-4.47744889381498
1554841_at	-0.00600095635067444	3.3045376972541	-0.0716561970168825	0.944404063471044	0.999914221614408	-5.04188300972753
1554842_at	-0.170069156608112	5.21147702082163	-1.27541152375639	0.233324181435632	0.999914221614408	-4.56832770678470
1554844_at	0.0604114128357236	3.29713384037109	0.747222948015737	0.473531970925734	0.999914221614408	-4.86780827795565
1554846_at	-0.0437922050495723	3.36978900236093	-0.498799749072378	0.629590286388554	0.999914221614408	-4.96343985006895
1554847_at	-0.0200624777465483	5.09931896432496	-0.175882229400706	0.86418447753376	0.999914221614408	-5.03343978786902
1554849_at	-0.0514798666059129	4.99149643972549	-0.534581267515085	0.605574141741687	0.999914221614408	-4.95178497829125
1554850_at	-0.119241166234779	5.78794005268266	-1.44122451230005	0.182569201163312	0.999914221614408	-4.45449341228532
1554852_a_at	-0.10602643814246	5.97959979820615	-1.31370767997370	0.220654955560334	0.999914221614408	-4.54268871832817
1554853_at	-0.0157358323357664	3.45691990492995	-0.132866744069448	0.897150140716871	0.999914221614408	-5.03778194550353
1554855_at	-0.139980776049403	3.92738158631845	-1.45463901993557	0.178912534786914	0.999914221614408	-4.44498567031681
1554857_at	0.106866932328082	6.04308187240714	1.21137026237539	0.25585084231212	0.999914221614408	-4.61022527686176
1554860_at	-0.12035177323299	4.80822999888995	-1.29458578445745	0.226907266081426	0.999914221614408	-4.55554328632377
1554862_at	-0.0403640008339776	3.02955006175352	-0.452233500857211	0.661540847689667	0.999914221614408	-4.97748377634411
1554863_s_at	0.0679131726669011	5.97622979954453	0.567630484512165	0.5838256073895	0.999914221614408	-4.94036555621876
1554864_a_at	-0.174837252108500	5.42528936539633	-1.53073833016120	0.159353277065151	0.999914221614408	-4.39031832915811
1554865_at	0.0471431881643074	3.08217151873578	0.47557536571454	0.645429597297775	0.999914221614408	-4.9706043919526
1554866_at	-0.138503182665007	2.89576947351087	-1.38928226541261	0.197343498176947	0.999914221614408	-4.49091274101101
1554867_a_at	-0.00300902777413814	4.4312720894676	-0.0351317039996271	0.972722711301431	0.999914221614408	-5.04316232575244
1554868_s_at	0.158710778694234	7.43378758286538	0.930324490281976	0.375891664535113	0.999914221614408	-4.7770700744752
1554869_at	-0.0777298889150151	6.05885274997098	-0.685683796255709	0.509764760398334	0.999914221614408	-4.89460956990736
1554871_at	0.0193628775614214	3.15306475030644	0.200144242624058	0.845707735628882	0.999914221614408	-5.03046209123079
1554872_a_at	0.0270578463770041	4.65202472692361	0.29865479987928	0.771817549723514	0.999914221614408	-5.01449505420172
1554873_at	-0.082998824774756	4.02418207167485	-0.608540268964375	0.557504946101338	0.999914221614408	-4.92537577227921
1554874_at	-0.0225951231338377	3.06855676298902	-0.301033652776198	0.770059483272892	0.999914221614408	-5.01403326409579
1554875_at	-0.0601078552207399	3.41037285226332	-0.712671466442753	0.493668731675291	0.999914221614408	-4.88309721468541
1554876_a_at	-0.00324066305298576	4.20248558386210	-0.0330814202144069	0.974313948546888	0.999914221614408	-5.04320821250003
1554878_a_at	0.166064266589682	8.30167225905078	0.892515186557306	0.394787568958855	0.999914221614408	-4.79708414237071
1554880_at	-0.0163321334642639	6.14408294944074	-0.181242100149135	0.860094750504656	0.999914221614408	-5.03281469157974
1554882_at	-0.0139380719804199	3.18195976749864	-0.155617637555443	0.879684373967235	0.999914221614408	-5.03563501527094
1554883_a_at	-0.052843509011689	5.59867032860822	-0.498060211529489	0.630091659670574	0.999914221614408	-4.96367287507876
1554884_at	-0.120407159466139	2.95738492607121	-1.41159932585603	0.190874403265301	0.999914221614408	-4.47534403763391
1554885_a_at	0.117914041912901	4.28596319633057	1.04031265749998	0.324674537393898	0.999914221614408	-4.71538111185511
1554886_a_at	-0.176084929949154	4.11310018330436	-1.46862149056775	0.175168915446571	0.999914221614408	-4.43503273686963
1554887_at	0.118644469560394	3.28036489218755	0.96051868620366	0.361276738478137	0.999914221614408	-4.76063806028932
1554889_at	0.117901817269137	3.04064612370015	1.25177215730295	0.241441486174555	0.999914221614408	-4.58393974785012
1554890_a_at	-0.00238755140757085	6.92233967766358	-0.0141262872027205	0.98902983877274	0.999914221614408	-5.04350182826363
1554891_at	-0.177338759212343	4.84131821859559	-1.95747813838554	0.0811719949739378	0.999914221614408	-4.06753305397923
1554892_a_at	0.0613550513293633	3.49489564622948	0.706491402445378	0.497326396764277	0.999914221614408	-4.88576706582511
1554894_a_at	0.295011659314373	6.3195617038584	2.23678400828326	0.0514020566582018	0.999914221614408	-3.8497494445535
1554895_a_at	0.0283156395136412	5.94608355328524	0.216891718022033	0.833010612813631	0.999914221614408	-5.02818528287416
1554897_s_at	0.168624113778789	6.21983937384413	1.56069497878783	0.152186267333352	0.999914221614408	-4.36848198761717
1554899_s_at	-0.110959233187491	3.5033179923901	-1.33812889821903	0.212880420517184	0.999914221614408	-4.52612369119288
1554901_at	0.0400719159940595	3.54104346064136	0.478880664749699	0.643163571331602	0.999914221614408	-4.96960412437285
1554903_at	-0.086228665462678	6.6066272996	-0.91936083776734	0.381302800851465	0.999914221614408	-4.78293875544214
1554905_x_at	0.0103199853559213	6.52253502203873	0.123983608697404	0.903986106414728	0.999914221614408	-5.03852880003147
1554906_a_at	-0.0535043609202512	3.03906863517351	-0.59039938077897	0.569092951799702	0.999914221614408	-4.9321382528897
1554907_a_at	-0.0143010801518821	4.88309737902511	-0.137614185870015	0.893500394332982	0.999914221614408	-5.03736173397193
1554908_at	0.197025858554349	3.81035051170952	2.24049891218079	0.051088218493507	0.999914221614408	-3.84685313136281
1554909_at	-0.104212371300826	4.42977767996699	-1.24991648362168	0.242088414828016	0.999914221614408	-4.58515814971917
1554910_at	-0.0366903185552476	3.4503841414689	-0.355189733398485	0.73042819113695	0.999914221614408	-5.00256130175303
1554911_at	-0.0628164016087362	6.28674453324192	-0.735664767921738	0.480208848695243	0.999914221614408	-4.8729907088059
1554912_at	0.0870309731906573	4.90571783017804	1.12273814511444	0.289900512099429	0.999914221614408	-4.66601487778757
1554914_at	0.037441002530902	4.60063373736002	0.431848588007985	0.675763068928471	0.999914221614408	-4.98322556462048
1554915_a_at	0.18343008199954	7.03488203002327	0.895678599906647	0.393181214383643	0.999914221614408	-4.79543404613992
1554916_a_at	-0.0244638773857231	4.83459078603164	-0.294869075962821	0.774618173890956	0.999914221614408	-5.01522259805826
1554918_a_at	0.0912285450612007	5.5256649627553	1.00908496336158	0.338651307038415	0.999914221614408	-4.7334011593103
1554919_s_at	0.0144356660186915	4.92432719203813	0.145329983800275	0.88757429376063	0.999914221614408	-5.03664750307285
1554920_at	-0.0366145444320924	2.53841433708911	-0.424751040595787	0.680747236685493	0.999914221614408	-4.98516607772541
1554921_a_at	0.0378574054709038	3.28246973228883	0.39330742793641	0.703022011592511	0.999914221614408	-4.9933957868981
1554922_at	-0.014826489704443	2.71543988993588	-0.173174513609695	0.866252166090452	0.999914221614408	-5.03374850924502
1554923_at	-0.0893777495884072	4.12640907172301	-0.894520944996328	0.393768524118753	0.999914221614408	-4.79603842392032
1554927_at	-0.0205498234193335	4.47736672859793	-0.205110647076636	0.841937373328955	0.999914221614408	-5.02980573748844
1554929_at	-0.0497222907840169	3.64262386066433	-0.574649334840675	0.579261932569713	0.999914221614408	-4.93786046192232
1554930_a_at	0.0468444648840185	6.18895207843481	0.550549027313432	0.595013260050684	0.999914221614408	-4.94634547567348
1554931_at	0.0896758185913833	3.5061602024422	0.74759756768566	0.473316564571021	0.999914221614408	-4.86763917284943
1554932_at	-0.059451534283892	3.22501861488208	-0.639886147754856	0.537802435874036	0.999914221614408	-4.91326300647158
1554933_at	0.0182525771877922	3.62810191933449	0.223800769436992	0.827787084136572	0.999914221614408	-5.02719347648872
1554934_at	0.00164154499099656	3.83010107097064	0.0172705522061836	0.986588316892564	0.999914221614408	-5.04346943378021
1554937_x_at	-0.111235733594901	6.19819292315332	-1.27960516111702	0.231908011358146	0.999914221614408	-4.56554076235676
1554938_a_at	0.0507156590199918	5.7424144383465	0.610876433323931	0.556022459157207	0.999914221614408	-4.92449164138986
1554940_a_at	-0.0609900082449197	5.3907562164563	-0.63022400717474	0.54383181519831	0.999914221614408	-4.91705401450475
1554941_at	-0.140142881440442	3.54228671593500	-1.7292869840858	0.116974211291247	0.999914221614408	-4.24282840537312
1554942_a_at	0.0500314148676564	6.6079887640528	0.486703169027326	0.637816142376859	0.999914221614408	-4.96721115090019
1554943_at	0.105149084128105	6.81671775560165	1.03961529013502	0.324981810057813	0.999914221614408	-4.71578774737652
1554945_x_at	0.0722561007483389	6.77536568545064	0.765534147289063	0.463076961122553	0.999914221614408	-4.85945978811355
1554946_at	-0.222396918403368	3.94416239990794	-2.68368455201699	0.0245214723042936	0.999914221614408	-3.50651930591498
1554947_at	-0.144698198823908	3.02384425849495	-1.92686441006891	0.0852928378631852	0.999914221614408	-4.09127815880695
1554948_at	0.149951068036111	4.56825957112916	1.55378901233591	0.153812646873978	0.999914221614408	-4.37353081528311
1554949_at	-0.123514377895862	5.14281321091847	-1.08409263666126	0.305824998303366	0.999914221614408	-4.68947724062773
1554950_at	0.208357045741294	5.09455395712324	1.24563961041908	0.243584852261150	0.999914221614408	-4.58796225989399
1554951_at	0.00614776355111646	3.36473303469576	0.0803915247782952	0.937641861744806	0.999914221614408	-5.04144754034967
1554952_s_at	0.0428369010531231	4.7377202502833	0.467939973222754	0.650678934497783	0.999914221614408	-4.97289033888617
1554953_a_at	0.099894549270882	6.15543922832887	0.778415743864335	0.45581284319152	0.999914221614408	-4.85348631801156
1554954_at	-0.00274305299205047	5.28502653752165	-0.0220297706522544	0.982893071838858	0.999914221614408	-5.04340805923608
1554957_at	-0.00764558509721436	4.85283988198101	-0.0678587513906324	0.94734524238233	0.999914221614408	-5.04205673872224
1554958_at	-0.193284285570255	4.69807250337005	-1.49461635925879	0.168390352279066	0.999914221614408	-4.41641713855693
1554960_at	0.128800367071591	3.09923292717018	1.53045054110246	0.159423553443467	0.999914221614408	-4.39052728276314
1554961_at	-0.00174384195599853	5.99962487774291	-0.0169123547176485	0.986866450339443	0.999914221614408	-5.04347345163883
1554962_a_at	0.00114073339250798	7.2322480559417	0.0107035122621673	0.991687759364128	0.999914221614408	-5.04352971666529
1554963_at	-0.0951738857681934	3.41868306862966	-1.08255331902806	0.306473103122298	0.999914221614408	-4.69040038379588
1554964_x_at	-0.100401853584680	3.53727871156929	-0.796869399420446	0.44553794507283	0.999914221614408	-4.8447861473234
1554965_at	-0.00632290740341368	4.40804699333479	-0.0496031580362305	0.961495367918673	0.999914221614408	-5.04276004021417
1554966_a_at	-0.298538815133302	8.30800308493368	-3.39454075620365	0.00765690029567373	0.999914221614408	-3.00422425078003
1554967_at	-0.0026583761122545	5.34505553247736	-0.0298375621259725	0.976831767184294	0.999914221614408	-5.04327517941376
1554969_x_at	0.0173104316287853	5.41742351425591	0.201932183115418	0.844349896932338	0.999914221614408	-5.03022762949502
1554970_at	0.0983534755658582	4.22156702535615	1.03432878573145	0.327318333499157	0.999914221614408	-4.7188641011322
1554971_at	-0.131986448027324	4.21759105370378	-1.05597659947058	0.317830888346284	0.999914221614408	-4.70619750906207
1554972_at	0.0861730517425752	5.95257783049437	1.00876223600989	0.338798078462021	0.999914221614408	-4.73358535194761
1554973_a_at	0.0107010025844971	5.21356011875595	0.0981816985433788	0.923886973095732	0.999914221614408	-5.0404063121286
1554974_at	0.0849688380123643	6.58409653698375	0.948168084191936	0.367203865589012	0.999914221614408	-4.76740676484589
1554976_a_at	-0.0516309723639576	3.70910076950576	-0.611319397233534	0.555741616257288	0.999914221614408	-4.92432365986638
1554977_at	-0.0519485431174669	6.12446672031053	-0.424155694022695	0.681166058338433	0.999914221614408	-4.98532746704694
1554978_at	-0.161066575383972	5.47276783618303	-1.30462150841397	0.223607679562440	0.999914221614408	-4.5488097381071
1554980_a_at	-0.0771625534508376	6.5374454818959	-0.970556387365957	0.356511469261519	0.999914221614408	-4.75508923164672
1554981_at	0.0105472698479598	2.83651304541133	0.101743692995653	0.921135974534188	0.999914221614408	-5.04017297604618
1554982_a_at	0.00760412404566857	3.24774779586375	0.0929857124056117	0.927901835785932	0.999914221614408	-5.04073181811599
1554983_at	0.102972263538922	4.60867378452913	1.20019041587318	0.259959422079098	0.999914221614408	-4.61740745514502
1554984_a_at	0.0823709062805262	5.77798050034292	0.952447798757287	0.36514202532852	0.999914221614408	-4.76506865581585
1554985_at	0.175454501545116	4.07041989615726	1.71291872681735	0.120035520025121	0.999914221614408	-4.25520605560942
1554986_a_at	0.0471380147216127	5.56948877478625	0.497180138996406	0.63068856914443	0.999914221614408	-4.96394976481626
1554987_at	-0.0163235222165747	5.15583740760975	-0.165373903114682	0.872214866215727	0.999914221614408	-5.03461135947825
1554988_at	-0.0428610111644714	2.86036580871469	-0.486287699089937	0.63809960587153	0.999914221614408	-4.96733915342691
1554989_at	-0.0657039896239171	5.98051921592282	-0.836252618393579	0.424130473905259	0.999914221614408	-4.82566591140092
1554992_at	0.0791129857966189	5.79167490241368	0.607309108073467	0.558287122768409	0.999914221614408	-4.9258404960777
1554994_at	0.0345726839266991	2.88074507119777	0.346090528801886	0.737032209225622	0.999914221614408	-5.00461661171421
1554996_at	0.0339770439816007	3.71499740437562	0.432731186170495	0.675144429006584	0.999914221614408	-4.9829821338099
1554997_a_at	0.0593083635817702	3.23282681998154	0.748817911069934	0.472615304163673	0.999914221614408	-4.86708781180835
1554999_at	-0.0283103053692413	4.73988779523136	-0.307581588747782	0.765227461948276	0.999914221614408	-5.01274376559836
1555000_at	0.109626464076920	5.17560208154119	0.723242826114615	0.487451254075413	0.999914221614408	-4.87848443551976
1555001_at	0.00164338535550179	3.88620516203743	0.0189676588978647	0.985270572842292	0.999914221614408	-5.04344925306397
1555002_at	-0.0654927488399895	2.66872200353291	-0.838520254344197	0.422919555879672	0.999914221614408	-4.82454243448230
1555003_at	0.122262806879370	4.21499832004778	1.17289968600249	0.270212783458407	0.999914221614408	-4.63476742961129
1555004_a_at	-0.0348466830439937	5.62769193736531	-0.41680865416521	0.686344070677308	0.999914221614408	-4.98730149289466
1555006_at	-0.0751986692717228	5.4693212036308	-0.866513401660173	0.408166577684658	0.999914221614408	-4.81047494380766
[truncated: 52,614 more rows]
