# Supplementary material for: A simple Bayesian estimate of direct RNAi gene regulation events from differential gene expression profiles
Source: BMC Genomics. 2011 May 20;12:250. doi: 10.1186/1471-2164-12-250 (PMC3128064; doi:10.1186/1471-2164-12-250)
Supplement: Additional file 3 — Processed Affymetrix datasets described in this report. [file 1471-2164-12-250-S3.ZIP › mir98.txt]

ID	logFC	P.Value
1007_s_at	-0.197335906	0.012892947
1053_at	0.543709729	6.16E-05
117_at	0.168731909	0.024559437
121_at	0.002694938	0.965414657
1255_g_at	-0.127445064	0.160884578
1294_at	0.110923163	0.089552753
1316_at	-0.048354767	0.531518737
1320_at	-0.041115886	0.606650174
1405_i_at	0.59424829	0.000281206
1431_at	0.111283045	0.158740224
1438_at	-0.087603203	0.283103339
1487_at	-0.261914438	0.002612723
1494_f_at	0.006034772	0.943461728
1598_g_at	0.087294041	0.134642524
160020_at	-0.013296075	0.892330885
1729_at	-0.064283289	0.282409355
177_at	-0.139290494	0.051742387
1773_at	0.11571453	0.154157155
179_at	0.134393181	0.061205674
1861_at	0.335964932	0.002042301
200000_s_at	-0.240660373	0.010495773
200001_at	1.272273153	4.45E-08
200002_at	-0.03266621	0.555788621
200003_s_at	-0.046552147	0.402340111
200004_at	-0.004715244	0.935180516
200005_at	-0.133941483	0.025617727
200006_at	0.068929417	0.199621881
200007_at	0.07703659	0.154497671
200008_s_at	0.13631544	0.177488542
200009_at	0.088727103	0.106445418
200010_at	0.00599171	0.915371806
200011_s_at	0.327835554	0.002121222
200012_x_at	-0.020633558	0.709976955
200013_at	0.071025401	0.198152282
200014_s_at	-0.264913693	0.000754553
200015_s_at	0.084032291	0.127573222
200016_x_at	-0.00577255	0.917358799
200017_at	-0.008300543	0.869899781
200018_at	-0.05338242	0.302797822
200019_s_at	-0.117575078	0.064531432
200020_at	0.006729665	0.898345538
200021_at	0.174517922	0.007961211
200022_at	0.111123495	0.061616522
200023_s_at	-0.141815745	0.023873883
200024_at	-0.100893601	0.093035823
200025_s_at	0.042355676	0.427154687
200026_at	0.036382129	0.504015397
200027_at	0.021816815	0.723438331
200028_s_at	-0.081012943	0.156665625
200029_at	-0.036256764	0.509974751
200030_s_at	-0.065997618	0.215093459
200031_s_at	-0.064107477	0.267841364
200032_s_at	0.001613163	0.974847697
200033_at	0.137292328	0.035611259
200034_s_at	0.030903843	0.556981652
200035_at	-0.062456673	0.479101445
200036_s_at	0.013450058	0.827354584
200037_s_at	0.01601743	0.763064589
200038_s_at	-0.014346864	0.8029455
200039_s_at	-0.178418879	0.018401938
200040_at	-0.03845096	0.475401348
200041_s_at	0.298937623	0.000717132
200042_at	0.013883356	0.79776269
200043_at	0.03133188	0.570677006
200044_at	-0.036192158	0.489081575
200045_at	-0.598473541	1.78E-05
200046_at	0.369604656	0.00032065
200047_s_at	-0.030308996	0.567460364
200048_s_at	-0.209863779	0.002731112
200049_at	0.021389386	0.798610604
200050_at	-0.407060192	0.001738787
200051_at	-0.070992335	0.297466469
200052_s_at	0.022921979	0.656924758
200053_at	0.395149906	4.75E-05
200054_at	-0.340118127	0.000207705
200055_at	0.084511051	0.295492145
200056_s_at	1.110715237	2.13E-07
200057_s_at	0.122076113	0.049417534
200058_s_at	-0.266085644	0.002606746
200059_s_at	0.096283199	0.098014155
200060_s_at	0.158617094	0.014624216
200061_s_at	0.009884161	0.844598521
200062_s_at	0.019210822	0.721614741
200063_s_at	-0.013889934	0.784697442
200064_at	-0.064020442	0.282478284
200065_s_at	-0.438640004	3.80E-05
200066_at	0.027111202	0.604502393
200067_x_at	0.260750009	0.00094713
200068_s_at	0.878340014	3.29E-07
200069_at	-0.383748388	0.000137241
200070_at	0.061536033	0.464893146
200071_at	-0.222056608	0.002342108
200072_s_at	-0.265151854	0.001135209
200073_s_at	0.127407551	0.065212602
200074_s_at	-0.148950425	0.019116519
200075_s_at	0.19331585	0.029685775
200076_s_at	0.11145629	0.085726205
200077_s_at	-0.012334561	0.815669864
200078_s_at	-0.072643093	0.18883954
200079_s_at	-0.46453496	1.17E-05
200080_s_at	0.15021224	0.035382142
200081_s_at	-0.008678465	0.862424524
200082_s_at	-0.063567111	0.276356268
200083_at	-0.090748701	0.173071373
200084_at	0.069985781	0.188371918
200085_s_at	0.034280694	0.66079315
200086_s_at	0.174347152	0.013103962
200087_s_at	0.210384375	0.007878148
200088_x_at	-0.119073029	0.041021639
200089_s_at	-0.098235826	0.085043646
200090_at	0.105128398	0.111619164
200091_s_at	-0.092083516	0.108255789
200092_s_at	0.055891627	0.292339777
200093_s_at	0.30637258	0.000415553
200094_s_at	-0.167168791	0.016169559
200095_x_at	0.005848164	0.908207844
200096_s_at	-0.305128137	0.000360112
200097_s_at	-0.087077822	0.12042914
200098_s_at	0.040354599	0.457647567
200099_s_at	0.008612465	0.870204437
200593_s_at	-0.14044143	0.035595636
200594_x_at	-0.15283051	0.023035304
200595_s_at	-0.038428106	0.623975092
200596_s_at	-0.216474033	0.004217544
200597_at	-0.073532936	0.309168619
200598_s_at	0.22897329	0.029834971
200599_s_at	0.090849196	0.106344144
200600_at	-0.22107816	0.014618142
200601_at	0.418702115	0.00108138
200602_at	0.057396844	0.325612456
200603_at	0.288874185	0.001181114
200604_s_at	0.494719825	0.001313786
200605_s_at	0.381066226	0.000576853
200606_at	-0.204784646	0.00497872
200607_s_at	0.2380767	0.021555068
200608_s_at	0.141226394	0.041933614
200609_s_at	0.410795375	9.91E-05
200610_s_at	-0.247108832	0.000972269
200611_s_at	0.477060444	5.12E-05
200612_s_at	0.124922926	0.07834881
200613_at	0.117238125	0.046718308
200614_at	-0.129952862	0.028088895
200615_s_at	0.041727696	0.578907488
200616_s_at	0.315488082	0.000373496
200617_at	0.28320858	0.029666157
200618_at	-0.172281876	0.031429424
200619_at	0.007347295	0.903574833
200620_at	0.478852683	1.61E-05
200621_at	-0.02180299	0.72288774
200622_x_at	0.621129987	4.16E-06
200623_s_at	0.121261407	0.245701523
200624_s_at	0.05991682	0.312103024
200625_s_at	-0.639122493	1.99E-05
200626_s_at	-0.056057059	0.292659252
200627_at	-0.165027999	0.012226747
200628_s_at	0.518955401	5.52E-05
200629_at	0.564741499	4.40E-05
200630_x_at	0.016119903	0.751037045
200631_s_at	0.014821793	0.807381568
200632_s_at	-0.507759378	0.003306904
200633_at	0.126371271	0.031224755
200634_at	0.146016834	0.071339216
200635_s_at	-0.37106904	0.009153631
200636_s_at	-0.233293091	0.049913442
200637_s_at	-0.175968115	0.054732784
200638_s_at	-0.127057419	0.087809333
200639_s_at	-0.10833845	0.093201662
200640_at	-0.181100255	0.007704206
200641_s_at	-0.068709447	0.616889288
200642_at	0.201809716	0.003520344
200643_at	-0.093895809	0.323071018
200644_at	0.623517804	4.44E-05
200645_at	0.074076285	0.240546561
200646_s_at	0.3319302	0.00055466
200647_x_at	-0.283635219	0.000716323
200648_s_at	0.112302827	0.27668123
200649_at	0.215897008	0.020724583
200650_s_at	0.004884368	0.927577069
200651_at	0.019975621	0.705634358
200652_at	0.286142194	0.000504272
200653_s_at	-0.197369842	0.014144587
200654_at	0.096153139	0.184675434
200655_s_at	-0.257960703	0.001492111
200656_s_at	0.133927363	0.105384037
200657_at	0.074772058	0.179104961
200658_s_at	-0.238489054	0.00379269
200659_s_at	-0.080581745	0.2756805
200660_at	-0.230787412	0.002499338
200661_at	0.038526795	0.604718618
200662_s_at	-0.298441398	0.000258722
200663_at	0.207478654	0.003187807
200664_s_at	0.15933171	0.103777453
200665_s_at	-0.363272722	0.00143961
200666_s_at	0.061459773	0.486142669
200667_at	-0.624568775	1.27E-05
200668_s_at	-0.986610707	3.76E-08
200669_s_at	-0.669269264	2.92E-06
200670_at	-0.280034104	0.032784805
200671_s_at	-0.434293425	0.003002893
200672_x_at	-0.395986798	0.000419901
200673_at	-0.026441817	0.634882187
200674_s_at	0.027936709	0.635656223
200675_at	-0.072291362	0.448266016
200676_s_at	0.770427335	6.99E-07
200677_at	-0.585472016	5.55E-06
200678_x_at	0.64362472	1.01E-05
200679_x_at	0.149321216	0.029754785
200680_x_at	0.090623156	0.119433294
200681_at	0.013638702	0.799210305
200682_s_at	0.016342642	0.771254172
200683_s_at	0.767691555	7.67E-07
200684_s_at	0.729926989	1.41E-06
200685_at	0.228932723	0.002530556
200686_s_at	0.058082357	0.297186868
200687_s_at	-0.045141206	0.426478619
200688_at	0.158230147	0.070934707
200689_x_at	-0.022048915	0.672833639
200690_at	-0.345605049	0.000237474
200691_s_at	-0.249204949	0.001314392
200692_s_at	-0.241433974	0.002850128
200693_at	0.09720352	0.083650328
200694_s_at	-0.113195368	0.116370941
200695_at	0.185100267	0.022688378
200696_s_at	0.02170563	0.686774012
200697_at	0.609098997	1.43E-05
200698_at	-0.209091003	0.097885259
200699_at	-0.414469498	0.006911798
200700_s_at	-0.294597505	0.019016819
200701_at	0.931669665	1.04E-07
200702_s_at	-0.044816593	0.472904615
200703_at	0.045024863	0.474074457
200704_at	-0.195463773	0.022895689
200705_s_at	-0.118343685	0.054734027
200706_s_at	-0.128169024	0.037992211
200707_at	0.381910831	0.001046786
200708_at	-0.268688327	0.001079764
200709_at	-0.036463466	0.651315622
200710_at	0.370836455	0.000454073
200711_s_at	0.347459385	0.000321895
200712_s_at	-0.555280773	0.000140902
200713_s_at	-0.608218799	2.67E-05
200714_x_at	0.386293251	0.000120434
200715_x_at	-0.282314934	0.000606364
200716_x_at	-0.108450717	0.057787024
200717_x_at	-0.030167333	0.557614664
200718_s_at	0.22771529	0.002184247
200719_at	0.162243895	0.058284767
200720_s_at	-0.012663378	0.840037758
200721_s_at	-0.219819523	0.026040946
200722_s_at	-0.011439006	0.902548545
200723_s_at	-0.054997196	0.381242281
200724_at	0.202646884	0.025833619
200725_x_at	-0.124212443	0.034432399
200726_at	-0.143258018	0.033429879
200727_s_at	0.20404155	0.271043621
200728_at	0.155912699	0.023802778
200729_s_at	0.121745474	0.12349009
200730_s_at	-0.056111021	0.498028013
200731_s_at	0.265199048	0.00286516
200732_s_at	0.201867219	0.008707814
200733_s_at	0.070178234	0.458151425
200734_s_at	0.405529876	0.000230661
200735_x_at	0.031461807	0.536319957
200736_s_at	0.177856361	0.018219381
200737_at	-0.13459429	0.04683242
200738_s_at	-0.056133308	0.286129694
200739_s_at	0.360667617	0.000917223
200740_s_at	0.278115661	0.000520033
200741_s_at	-0.003506888	0.945646194
200742_s_at	0.079684197	0.323145993
200743_s_at	-0.456682392	5.65E-05
200744_s_at	0.015022078	0.793364848
200745_s_at	-0.094917151	0.196948057
200746_s_at	-0.036015565	0.555497072
200747_s_at	0.050290854	0.400010244
200748_s_at	0.170382033	0.008310544
200749_at	0.264735994	0.001826476
200750_s_at	-0.148270302	0.015911152
200751_s_at	-0.206870086	0.010277005
200752_s_at	0.238112462	0.011268812
200753_x_at	-0.053639664	0.583775779
200754_x_at	0.012249625	0.874108267
200755_s_at	0.02918426	0.757122627
200756_x_at	0.185507092	0.158894304
200757_s_at	0.030460187	0.742744608
200758_s_at	-0.343937568	0.001797266
200759_x_at	-0.375931188	0.001762841
200760_s_at	-0.70603558	1.62E-05
200761_s_at	-0.434709891	2.31E-05
200762_at	0.576486354	1.06E-05
200763_s_at	-0.02584658	0.6113269
200764_s_at	0.115300152	0.062054772
200765_x_at	0.097363331	0.084166909
200766_at	0.414930399	0.002727636
200767_s_at	-0.083280358	0.148159406
200768_s_at	-0.113203304	0.10203013
200769_s_at	-0.076236604	0.607133202
200770_s_at	-0.268323561	0.001184204
200771_at	-1.020394373	1.59E-07
200772_x_at	0.149041675	0.016058392
200773_x_at	0.072470132	0.218430073
200774_at	0.006498429	0.92258777
200775_s_at	-0.082424166	0.134051674
200776_s_at	-0.13975646	0.111251542
200777_s_at	-0.139888971	0.030693682
200778_s_at	0.103869324	0.407314882
200779_at	-0.185419969	0.032955428
200780_x_at	0.081244685	0.149978115
200781_s_at	-0.055971869	0.289517391
200782_at	0.363514671	0.000102229
200783_s_at	0.762666351	1.40E-06
200784_s_at	-0.001404063	0.981007555
200785_s_at	0.113487271	0.258667622
200786_at	-0.332123556	0.000161032
200787_s_at	0.060133647	0.353619695
200788_s_at	-0.022385763	0.717076614
200789_at	0.222778802	0.008775657
200790_at	0.327433309	0.001078932
200791_s_at	-0.088893056	0.182149356
200792_at	-0.020728506	0.695062262
200793_s_at	0.292340406	0.000575104
200794_x_at	0.439011473	8.40E-05
200795_at	-0.907266447	5.66E-06
200796_s_at	-0.004521309	0.983665898
200797_s_at	-0.103555088	0.186047365
200798_x_at	-0.157844945	0.065958156
200799_at	0.896991164	0.033245993
200800_s_at	0.866053039	0.056366822
200801_x_at	0.023287854	0.678647003
200802_at	0.117642768	0.195092718
200803_s_at	0.231567321	0.014255613
200804_at	-0.062402968	0.256985379
200805_at	0.311049614	0.000474878
200806_s_at	0.101619158	0.164064422
200807_s_at	0.077497665	0.18334939
200808_s_at	0.128064605	0.346284668
200809_x_at	-0.165777246	0.010518751
200810_s_at	0.566503407	4.84E-05
200811_at	0.416688836	0.00331026
200812_at	0.091848073	0.106421467
200813_s_at	-0.04422044	0.525926833
200814_at	0.026294314	0.657220459
200815_s_at	-0.332681459	0.002070474
200816_s_at	-0.00815746	0.909314067
200817_x_at	0.015131567	0.764841772
200818_at	0.043148923	0.420976904
200819_s_at	-0.006763604	0.893276759
200820_at	-0.046999129	0.499498095
200821_at	-0.929562589	4.33E-06
200822_x_at	0.16058467	0.017243405
200823_x_at	0.041146275	0.63293179
200824_at	0.02909166	0.691146476
200825_s_at	-0.070235081	0.346239568
200826_at	0.203321491	0.020637321
200827_at	0.168244669	0.083962634
200828_s_at	-0.343151735	0.000263521
200829_x_at	-0.439609819	2.02E-05
200830_at	0.369259187	8.63E-05
200831_s_at	-0.603270697	1.90E-05
200832_s_at	-0.24131747	0.00740942
200833_s_at	-0.098048231	0.108367048
200834_s_at	-0.079932947	0.153651528
200835_s_at	-0.010865558	0.866784309
200836_s_at	-0.183195928	0.107973978
200837_at	0.234091538	0.001532418
200838_at	0.580632147	2.95E-05
200839_s_at	0.562074501	7.68E-05
200840_at	-0.378247528	5.03E-05
200841_s_at	0.4223523	0.089996813
200842_s_at	0.167693657	0.040154491
200843_s_at	0.196560415	0.013379015
200844_s_at	-0.351758104	0.000120919
200845_s_at	-0.378305443	7.83E-05
200846_s_at	-0.106199306	0.130552624
200847_s_at	0.468773679	4.01E-05
200848_at	0.373139017	0.003601873
200849_s_at	0.357406005	0.011810964
200850_s_at	0.183655227	0.006650758
200851_s_at	-0.28567046	0.001327318
200852_x_at	0.44643821	0.000294549
200853_at	0.144607258	0.021620361
200854_at	-0.332722277	0.000430809
200855_at	-0.316055598	0.001707241
200856_x_at	-0.251407003	0.007728587
200857_s_at	-0.307131026	0.001825516
200858_s_at	-0.040252744	0.442395253
200859_x_at	0.23565155	0.028620311
200860_s_at	-0.292604594	0.000702468
200861_at	0.052466236	0.361333494
200862_at	-0.311562806	0.000712701
200863_s_at	0.049022098	0.445104726
200864_s_at	0.081901511	0.179053308
200865_at	0.187138496	0.097283634
200866_s_at	-0.013718205	0.813519577
200867_at	-0.34690763	0.000305434
200868_s_at	-0.237989313	0.038893635
200869_at	-0.090238376	0.110974397
200870_at	-0.118908359	0.056123067
200871_s_at	-0.063035968	0.281899477
200872_at	0.487508901	0.000131607
200873_s_at	-0.070578938	0.237914641
200874_s_at	-0.173530876	0.020653433
200875_s_at	-0.101169676	0.136079149
200876_s_at	-0.005291322	0.916312342
200877_at	0.10322696	0.069706089
200878_at	-0.038601382	0.537023207
200879_s_at	0.115909818	0.275430443
200880_at	0.213439927	0.060968662
200881_s_at	0.129633139	0.211522307
200882_s_at	0.156138034	0.029815635
200883_at	0.20521348	0.00628193
200884_at	-0.15917024	0.035302583
200885_at	0.092572584	0.186211521
200886_s_at	-0.05451061	0.31275113
200887_s_at	-0.081531757	0.137600481
200888_s_at	-0.060992389	0.286534636
200889_s_at	0.026906749	0.757939935
200890_s_at	-0.20953318	0.086367975
200891_s_at	-0.526731736	0.000194308
200892_s_at	0.137038129	0.031314425
200893_at	0.167617216	0.011830053
200894_s_at	0.330764947	0.002739972
200895_s_at	0.432134044	0.001173481
200896_x_at	-0.100359884	0.188973517
200897_s_at	0.109040317	0.073742682
200898_s_at	-0.660357672	2.71E-05
200899_s_at	-0.592125062	2.19E-06
200900_s_at	-0.125654151	0.20076079
200901_s_at	-0.192152179	0.016756404
200902_at	0.056826536	0.31111375
200903_s_at	-0.252588361	0.009192569
200904_at	0.311909057	0.004915375
200905_x_at	0.361458866	0.000124432
200906_s_at	0.204333774	0.014505605
200907_s_at	0.148644278	0.025694802
200908_s_at	-0.133006036	0.08074178
200909_s_at	-0.066083581	0.255668991
200910_at	-0.039351606	0.463231341
200911_s_at	0.519903486	9.91E-06
200912_s_at	0.28944637	0.000437386
200913_at	-0.163364904	0.097173827
200914_x_at	-0.203464726	0.005106606
200915_x_at	-0.424614881	2.82E-05
200916_at	0.102842538	0.161567171
200917_s_at	0.016047533	0.941576308
200918_s_at	-0.19344242	0.012028321
200919_at	0.090770577	0.175809299
200920_s_at	-0.119596994	0.212019053
200921_s_at	-0.066788395	0.424739387
200922_at	-0.200375932	0.138483701
200923_at	-0.171641729	0.02003257
200924_s_at	-0.257057746	0.00438248
200925_at	0.149596391	0.022249194
200926_at	-0.037503451	0.470687901
200927_s_at	0.071969004	0.188207464
200928_s_at	-0.155038021	0.112070198
200929_at	0.11735067	0.149726859
200930_s_at	-0.281741928	0.037766641
200931_s_at	-0.06258771	0.355354292
200932_s_at	0.485115988	2.89E-05
200933_x_at	0.002607826	0.959169717
200934_at	0.25181122	0.00406416
200935_at	0.119223499	0.204565743
200936_at	-0.055327793	0.292125492
200937_s_at	0.025050483	0.650481797
200938_s_at	0.03051816	0.741812143
200939_s_at	-0.111075549	0.217089767
200940_s_at	-0.440607613	0.000378162
200941_at	0.676244578	3.15E-06
200942_s_at	0.242696916	0.002950759
200943_at	0.35422264	0.000168061
200944_s_at	0.291605868	0.00053746
200945_s_at	-0.64559725	1.10E-06
200946_x_at	-0.080538476	0.329342133
200947_s_at	-0.0935217	0.202503361
200948_at	0.26077104	0.002906097
200949_x_at	-0.028973967	0.581150963
200950_at	0.53845613	8.88E-06
200951_s_at	0.003898268	0.962349502
200952_s_at	-0.132749895	0.289503881
200953_s_at	-0.09966609	0.143565072
200954_at	0.077312782	0.253359708
200955_at	-0.026721143	0.619757382
200956_s_at	0.003092427	0.956731758
200957_s_at	-0.082387026	0.268815928
200958_s_at	0.388944589	6.85E-05
200959_at	-0.33705462	0.000715258
200960_x_at	0.026759189	0.62023552
200961_at	-0.16290202	0.04201638
200962_at	-0.659156733	9.57E-05
200963_x_at	-0.009828815	0.847027345
200964_at	0.365915632	0.007767007
200965_s_at	-0.476278795	0.000185878
200966_x_at	-0.138349249	0.021616458
200967_at	0.202881686	0.006438653
200968_s_at	0.226294737	0.003262967
200969_at	0.584900681	1.08E-05
200970_s_at	0.461891193	1.58E-05
200971_s_at	-0.056587297	0.299503787
200972_at	0.18090008	0.007610475
200973_s_at	0.198970092	0.01055311
200974_at	0.31835334	0.000237697
200975_at	0.494830271	8.81E-06
200976_s_at	-0.253112174	0.003147564
200977_s_at	-0.156727191	0.033008322
200978_at	0.203301959	0.003410615
200979_at	-0.327426354	0.000595058
200980_s_at	-0.017617407	0.735723606
200981_x_at	0.077503442	0.186186933
200982_s_at	0.32013251	0.002953504
200983_x_at	-0.202839408	0.005236073
200984_s_at	-0.27557124	0.001990818
200985_s_at	-0.392300353	0.000102095
200986_at	0.485479953	0.000106421
200987_x_at	-0.22160377	0.005108412
200988_s_at	-0.485021477	0.000268446
200989_at	-0.368582394	0.000115209
200990_at	0.210765699	0.076767978
200991_s_at	-0.144405734	0.032654784
200992_at	-0.382710528	0.000144644
200993_at	-0.352142412	0.000206809
200994_at	-0.329670342	0.000320625
200995_at	-0.641750823	6.62E-06
200996_at	0.052595077	0.33182133
200997_at	-0.553666175	7.07E-06
200998_s_at	-0.336716017	0.007136188
200999_s_at	-0.428590968	0.000772472
201000_at	0.164087743	0.111081627
201001_s_at	-0.231294826	0.051055938
201002_s_at	-0.058571525	0.38544135
201003_x_at	0.562224562	5.44E-06
201004_at	-0.064896298	0.251347503
201005_at	0.611495666	5.06E-06
201006_at	0.315673909	0.000510227
201007_at	0.198374384	0.005703894
201008_s_at	-0.519883737	0.093316368
201009_s_at	-0.517466787	0.032440099
201010_s_at	-0.511978689	0.052184677
201011_at	0.156995162	0.02657997
201012_at	0.029919904	0.589865822
201013_s_at	-0.242153351	0.001260444
201014_s_at	-0.177872114	0.039828875
201015_s_at	0.799401782	2.13E-05
201016_at	-0.248300215	0.006623473
201017_at	-0.344520321	0.001124649
201018_at	-0.42596962	5.48E-05
201019_s_at	-0.224544421	0.002430522
201020_at	0.211703956	0.004919296
201021_s_at	0.181185678	0.020945226
201022_s_at	0.081473174	0.14357129
201023_at	-0.269939364	0.001098914
201024_x_at	-0.204106016	0.007689196
201025_at	-0.496975392	4.76E-05
201026_at	-0.251499495	0.06900771
201027_s_at	-0.470757713	0.000857812
201028_s_at	0.428923543	6.40E-05
201029_s_at	0.33995867	0.000239459
201030_x_at	-0.111827887	0.054646486
201031_s_at	-0.051039791	0.386989732
201032_at	0.416963173	9.38E-05
201033_x_at	-0.019800284	0.693717743
201034_at	0.217874137	0.003723106
201035_s_at	0.787495285	3.76E-07
201036_s_at	0.684460366	1.31E-06
201037_at	0.098150566	0.228562954
201038_s_at	-0.393925465	0.000158628
201039_s_at	0.11833379	0.094961169
201040_at	0.519309229	8.57E-05
201041_s_at	0.111934431	0.104672232
201042_at	-0.020878491	0.75850613
201043_s_at	-0.308388343	0.02358843
201044_x_at	0.093422319	0.30528737
201045_s_at	0.094053498	0.468421078
201046_s_at	0.047259367	0.510278257
201047_x_at	0.162946328	0.014005331
201048_x_at	0.109332354	0.462402581
201049_s_at	0.031995305	0.538437117
201050_at	0.059912955	0.608660518
201051_at	-0.306518644	0.000318011
201052_s_at	-0.202258054	0.015638547
201053_s_at	-0.301289602	0.000571049
201054_at	-0.144297927	0.041681009
201055_s_at	0.003761761	0.964658127
201056_at	0.028264449	0.633579388
201057_s_at	-0.060565755	0.346844049
201058_s_at	0.494168337	0.002093643
201059_at	-0.191691501	0.049128065
201060_x_at	-0.329128243	0.000360717
201061_s_at	-0.108584803	0.059694798
201062_at	-0.053448721	0.488100203
201063_at	0.035219867	0.550815444
201064_s_at	-0.96176784	1.03E-07
201065_s_at	-0.256954327	0.000969164
201066_at	0.099355926	0.12562056
201067_at	0.346945748	0.000323568
201068_s_at	0.119441069	0.054674
201069_at	0.025111181	0.631610472
201070_x_at	0.035331186	0.819692752
201071_x_at	-0.097039542	0.090713462
201072_s_at	-0.74337957	8.35E-05
201073_s_at	-1.053350594	5.48E-08
201074_at	-1.194187484	1.35E-07
201075_s_at	-1.243726257	1.65E-07
201076_at	0.642567065	1.79E-06
201077_s_at	0.368943567	0.000190635
201078_at	0.220832195	0.006309512
201079_at	-1.187980917	2.07E-08
201080_at	-0.09908505	0.215818071
201081_s_at	-0.15587083	0.100963566
201082_s_at	0.099575024	0.415184287
201083_s_at	0.162412833	0.143511335
201084_s_at	0.182785016	0.008660465
201085_s_at	-0.175483522	0.013328644
201086_x_at	-0.179032136	0.032841599
201087_at	0.089748793	0.21420974
201088_at	-0.084391132	0.32341741
201089_at	-0.375170954	0.000601404
201090_x_at	0.007644492	0.899909927
201091_s_at	0.188209508	0.056029816
201092_at	0.038139109	0.486598319
201093_x_at	0.247435865	0.000953875
201094_at	-0.097012707	0.098887923
201095_at	0.316655515	0.003216547
201096_s_at	0.123488841	0.054968956
201097_s_at	0.12188404	0.059795115
201098_at	0.029074825	0.58338015
201099_at	-0.079258864	0.204254392
201100_s_at	-0.144603327	0.031537419
201101_s_at	0.115844816	0.443108453
201102_s_at	0.772010415	1.86E-06
201103_x_at	-0.120368426	0.053806384
201104_x_at	-0.071763461	0.223989985
201105_at	0.337791418	0.000494734
201106_at	0.138656504	0.050356667
201107_s_at	-0.093355295	0.56382126
201108_s_at	-0.696777564	7.05E-07
201109_s_at	-0.938118838	4.97E-07
201110_s_at	-1.190924734	1.97E-07
201111_at	-0.23177417	0.003156511
201112_s_at	0.064578709	0.226250979
201113_at	-0.248338254	0.004380416
201114_x_at	0.052306294	0.329737402
201115_at	-0.15762508	0.017358702
201116_s_at	0.120109162	0.085037072
201117_s_at	-0.086588356	0.224737153
201118_at	0.001930503	0.971854702
201119_s_at	-0.511667132	3.67E-05
201120_s_at	-1.113400135	1.93E-06
201121_s_at	-1.206518957	4.50E-08
201122_x_at	-0.216765779	0.02485542
201123_s_at	-0.29481926	0.046466281
201124_at	0.429612662	0.000135537
201125_s_at	0.197348722	0.009776764
201126_s_at	-0.427290584	0.00096147
201127_s_at	-0.154774291	0.035779317
201128_s_at	-0.360820652	0.000331326
201129_at	0.295607798	0.003955342
201130_s_at	0.129465154	0.0378271
201131_s_at	0.787118169	1.44E-05
201132_at	0.255449831	0.00117667
201133_s_at	0.266920608	0.002728466
201134_x_at	-0.004425703	0.929438201
201135_at	0.083572823	0.13469115
201136_at	0.21284997	0.004104535
201137_s_at	0.047047333	0.557977165
201138_s_at	-0.208339062	0.005251241
201139_s_at	-0.210460318	0.004520467
201140_s_at	-0.133425254	0.084060865
201141_at	1.649794484	2.07E-09
201142_at	0.210845107	0.036297469
201143_s_at	0.122189094	0.065381135
201144_s_at	-0.117749405	0.07532225
201145_at	-0.067467323	0.448159318
201146_at	-0.265019547	0.004559669
201147_s_at	0.307363218	0.001171106
201148_s_at	0.302349105	0.001819629
201149_s_at	0.457103836	0.003516311
201150_s_at	0.833219626	1.29E-05
201151_s_at	0.052371669	0.580155492
201152_s_at	0.014146739	0.811637919
201153_s_at	0.015486879	0.782263069
201154_x_at	-0.128393782	0.035235127
201155_s_at	-0.098872106	0.192873156
201156_s_at	-0.000523792	0.994947288
201157_s_at	-0.265810636	0.000673305
201158_at	-0.253180533	0.004517713
201159_s_at	-0.199447602	0.023708227
201160_s_at	-0.315634345	0.000296798
201161_s_at	-0.378634015	0.000149367
201162_at	0.802385553	2.36E-06
201163_s_at	0.779611309	3.99E-07
201164_s_at	-0.321918058	0.000318681
201165_s_at	-0.172450685	0.009483459
201166_s_at	-0.244994908	0.001331953
201167_x_at	0.415801076	0.024187886
201168_x_at	0.275342112	0.015779223
201169_s_at	-0.437276507	0.002737172
201170_s_at	-0.400437996	0.000688145
201171_at	-0.141844018	0.181670712
201172_x_at	-0.290952555	0.000493366
201173_x_at	-0.072712963	0.209062828
201174_s_at	-0.086670529	0.321686545
201175_at	-0.090603273	0.114408953
201176_s_at	-0.776778651	1.38E-06
201177_s_at	0.016431245	0.771836748
201178_at	0.12990795	0.053923917
201179_s_at	0.046758937	0.51692813
201180_s_at	0.012759949	0.814657333
201181_at	0.201875218	0.007137946
201182_s_at	-0.481543137	0.000877557
201183_s_at	-0.909782128	5.47E-07
201184_s_at	-0.785634729	1.21E-05
201185_at	1.169449407	3.27E-06
201186_at	0.289790118	0.000309399
201187_s_at	-0.049935468	0.619039607
201188_s_at	-0.512363306	0.00020181
201189_s_at	-0.54640357	2.44E-05
201190_s_at	0.256427599	0.004882701
201191_at	0.291334541	0.004702218
201192_s_at	0.243385668	0.004283839
201193_at	-0.021445692	0.706442918
201194_at	0.474560029	4.85E-05
201195_s_at	-0.316382466	0.002014776
201196_s_at	-0.500624225	0.00054943
201197_at	-0.357483237	0.000858686
201198_s_at	-0.059892641	0.337854897
201199_s_at	-0.039007533	0.52156588
201200_at	0.481876326	2.67E-05
201201_at	0.228227457	0.003730287
201202_at	0.282352014	0.000465509
201203_s_at	0.139631588	0.026683397
201204_s_at	0.121055908	0.259116599
201205_at	0.056240904	0.339032572
201206_s_at	0.064033549	0.516136009
201207_at	-0.416868132	0.001000579
201208_s_at	-0.519325244	7.77E-06
201209_at	0.026353617	0.635568318
201210_at	-0.085847101	0.250199755
201211_s_at	-0.115358288	0.506351644
201212_at	1.072124407	7.57E-08
201213_at	-0.193100088	0.005519645
201214_s_at	-0.15173216	0.038728591
201215_at	0.132773556	0.0346768
201216_at	-0.109483855	0.142743977
201217_x_at	-0.023217509	0.673952277
201218_at	-0.187690487	0.01160793
201219_at	-0.144269356	0.032788277
201220_x_at	-0.167426363	0.012258123
201221_s_at	0.124480026	0.146506907
201222_s_at	-0.126740671	0.04227892
201223_s_at	-0.110112409	0.078943105
201224_s_at	0.080894716	0.303306985
201225_s_at	0.119403367	0.209419294
201226_at	0.172970048	0.014350527
201227_s_at	0.122450183	0.045796527
201228_s_at	-0.169998207	0.022090866
201229_s_at	-0.284329682	0.003298855
201230_s_at	-0.135376189	0.061282462
201231_s_at	-0.065711202	0.215184331
201232_s_at	-0.156792443	0.014255457
201233_at	-0.148350682	0.018017963
201234_at	0.24403642	0.002750189
201235_s_at	-0.225578694	0.074491232
201236_s_at	-0.662087708	4.61E-05
201237_at	0.112051498	0.089231912
201238_s_at	0.070616644	0.239746036
201239_s_at	0.134345109	0.031351484
201240_s_at	0.216772979	0.003496378
201241_at	0.02998643	0.564509164
201242_s_at	0.182380714	0.006722057
201243_s_at	0.005260416	0.925770806
201244_s_at	-0.250427026	0.002027029
201245_s_at	-0.168655723	0.025264121
201246_s_at	-0.022224869	0.690492131
201247_at	-0.293126039	0.006138318
201248_s_at	0.109769529	0.105992458
201249_at	0.078002573	0.212736017
201250_s_at	0.013042563	0.831455754
201251_at	-0.047881491	0.563364009
201252_at	0.038101892	0.493158313
201253_s_at	-0.559187235	3.77E-06
201254_x_at	-0.032675624	0.52575028
201255_x_at	-0.204694659	0.058723052
201256_at	-0.323997068	0.000678387
201257_x_at	0.008364251	0.868226182
201258_at	-0.049105012	0.385110443
201259_s_at	0.404942513	0.001437161
201260_s_at	0.359388267	0.000426477
201261_x_at	-0.079645701	0.297995115
201262_s_at	-0.092341435	0.175584212
201263_at	-0.0889072	0.280033264
201264_at	0.160955648	0.026921257
201265_at	0.051750216	0.595944411
201266_at	0.213095695	0.005171512
201267_s_at	0.343730817	0.000332366
201268_at	0.038695517	0.508576737
201269_s_at	-0.010367266	0.842336033
201270_x_at	0.208587631	0.005295904
201271_s_at	0.020122154	0.774279602
201272_at	-0.151979489	0.018902047
201273_s_at	0.13307123	0.033965025
201274_at	-0.034989043	0.52307406
201275_at	0.054756209	0.325463543
201276_at	0.174696467	0.059095192
201277_s_at	-0.004890095	0.922277943
201278_at	-0.282886296	0.002328143
201279_s_at	-0.374064302	0.000179131
201280_s_at	-0.378794207	0.005994439
201281_at	-0.113060076	0.116705078
201282_at	0.410218569	0.001587889
201283_s_at	-0.101348949	0.370453991
201284_s_at	-0.131090309	0.049567479
201285_at	0.039234163	0.480776428
201286_at	-0.032521287	0.597412845
201287_s_at	0.237194257	0.011143047
201288_at	0.881964496	4.98E-05
201289_at	0.221912673	0.033742472
201290_at	-0.147779897	0.037405462
201291_s_at	0.29876911	0.001857571
201292_at	0.295638561	0.001413749
201293_x_at	-0.001586926	0.975142487
201294_s_at	0.319358125	0.011643739
201295_s_at	0.439165527	0.033730787
201296_s_at	-0.141655582	0.106602688
201297_s_at	0.438882955	0.005348373
201298_s_at	0.424099347	0.000174546
201299_s_at	0.216888944	0.21152913
201300_s_at	-0.029203678	0.741385126
201301_s_at	0.315127543	0.000241871
201302_at	0.393085528	8.10E-05
201303_at	0.016286754	0.747691564
201304_at	0.085160349	0.128780078
201305_x_at	0.050215191	0.371132183
201306_s_at	0.001907994	0.971789184
201307_at	0.142527645	0.058364752
201308_s_at	0.212754955	0.076841572
201309_x_at	-0.810934723	8.42E-05
201310_s_at	-0.616491212	2.95E-06
201311_s_at	0.359246197	0.001567385
201312_s_at	0.457566665	0.002749491
201313_at	0.14423531	0.090340276
201314_at	-0.219560589	0.004810697
201315_x_at	0.07038293	0.228207227
201316_at	-0.099900063	0.09711896
201317_s_at	-0.046067268	0.37725733
201318_s_at	0.275836395	0.000939632
201319_at	0.510545149	9.10E-06
201320_at	0.00144311	0.985504903
201321_s_at	0.094162381	0.233047225
201322_at	0.001713786	0.973836886
201323_at	-0.204665566	0.003953706
201324_at	-0.020358848	0.84634706
201325_s_at	-0.141788044	0.136422943
201326_at	0.098337772	0.095645293
201327_s_at	0.033938057	0.544835151
201328_at	-0.283221544	0.004750997
201329_s_at	-0.391276964	0.000540005
201330_at	-0.081165056	0.167123149
201331_s_at	-0.04782147	0.552438312
201332_s_at	-0.108439356	0.176538772
201333_s_at	-0.130719738	0.047849687
201334_s_at	0.095055326	0.112472824
201335_s_at	0.029136934	0.652525956
201336_at	-0.823564909	1.35E-06
201337_s_at	-0.625477801	0.000960113
201338_x_at	0.066823577	0.284476307
201339_s_at	0.449054663	0.000109817
201340_s_at	0.312258347	0.001236867
201341_at	0.011587199	0.917413383
201342_at	-0.844128362	2.92E-07
201343_at	-0.257609531	0.004827468
201344_at	-0.082925095	0.163772175
201345_s_at	0.081448047	0.148945417
201346_at	-0.459596091	3.34E-05
201347_x_at	0.4262808	2.84E-05
201348_at	0.016378689	0.808908914
201349_at	-0.445507412	0.000137061
201350_at	0.368197843	0.00314058
201351_s_at	-0.277785991	0.00141414
201352_at	-0.248750305	0.002087412
201353_s_at	-0.450657072	0.00066404
201354_s_at	-0.308714732	0.011562693
201355_s_at	-0.057470788	0.475357703
201356_at	-0.126693048	0.054188801
201357_s_at	-0.110019616	0.201252631
201358_s_at	0.251577086	0.000933722
201359_at	0.306710504	0.000376724
201360_at	0.605243544	0.000120579
201361_at	0.40253252	0.000275815
201362_at	1.327682301	1.48E-08
201363_s_at	1.40572645	3.70E-09
201364_s_at	0.119954953	0.216104097
201365_at	0.183978563	0.013474151
201366_at	0.207999866	0.006192062
201367_s_at	0.359721068	0.014744824
201368_at	0.210097656	0.017609141
201369_s_at	0.134476816	0.342029473
201370_s_at	0.11190193	0.237119061
201371_s_at	0.352917988	0.040154717
201372_s_at	0.099959866	0.218818195
201373_at	-0.233951451	0.016842854
201374_x_at	0.176162244	0.051224621
201375_s_at	0.158015643	0.018261548
201376_s_at	-0.186000701	0.017133682
201377_at	-0.931398696	2.06E-05
201378_s_at	-0.848198438	4.18E-05
201379_s_at	0.928855001	2.09E-07
201380_at	-0.62744926	2.36E-06
201381_x_at	0.132345773	0.029110153
201382_at	0.20899784	0.009353173
201383_s_at	0.270895765	0.016265709
201384_s_at	0.144180702	0.045428724
201385_at	-0.265218976	0.001314195
201386_s_at	-0.260696396	0.002210513
201387_s_at	-0.058475776	0.451150453
201388_at	0.033431524	0.549289729
201389_at	-0.798098082	0.000137207
201390_s_at	0.055718429	0.434773031
201391_at	-0.28748047	0.000876674
201392_s_at	-0.193434633	0.008726243
201393_s_at	-0.237482736	0.022443255
201394_s_at	0.076982077	0.319797681
201395_at	0.010078611	0.876353733
201396_s_at	-0.317350169	0.000171695
201397_at	0.530709405	6.50E-05
201398_s_at	0.370803194	0.000101713
201399_s_at	0.340625549	0.005559001
201400_at	-0.036133143	0.654444192
201401_s_at	0.074498668	0.189678317
201402_at	0.084417153	0.191483524
201403_s_at	0.399601291	3.88E-05
201404_x_at	-0.101455372	0.251824548
201405_s_at	-0.203560013	0.006383031
201406_at	0.06506292	0.252475718
201407_s_at	0.014645284	0.821925323
201408_at	0.452772562	0.000179535
201409_s_at	0.077018677	0.226378763
201410_at	0.492885641	1.17E-05
201411_s_at	0.580293473	0.000147281
201412_at	0.492439195	0.000269318
201413_at	0.648485402	9.09E-07
201414_s_at	0.085423045	0.143348066
201415_at	0.713306215	1.01E-05
201416_at	-1.183437307	2.11E-06
201417_at	-0.995647777	5.08E-08
201418_s_at	-0.645168478	1.64E-05
201419_at	-0.014893735	0.864006164
201420_s_at	-0.467041069	4.30E-05
201421_s_at	-0.292279258	0.001444703
201422_at	-0.260257332	0.001402428
201423_s_at	0.312315234	0.000429634
201424_s_at	0.292749142	0.000434528
201425_at	-0.004469887	0.949812079
201426_s_at	0.118084787	0.056534024
201427_s_at	0.262593947	0.008207347
201428_at	0.040745165	0.495344158
201429_s_at	0.061398694	0.248998109
201430_s_at	-0.160376305	0.040728049
201431_s_at	-0.073518201	0.434772137
201432_at	0.280918484	0.000817926
201433_s_at	-0.510675261	1.38E-05
201434_at	-0.142705052	0.020445897
201435_s_at	-0.160580542	0.101397919
201436_at	-0.21077269	0.010501338
201437_s_at	-0.124482248	0.102844161
201438_at	0.023206039	0.82617375
201439_at	0.208101287	0.075403398
201440_at	-0.141562932	0.086600512
201441_at	0.181618872	0.046615088
201442_s_at	0.014619214	0.888250651
201443_s_at	0.287293284	0.000338856
201444_s_at	0.37274128	0.000300539
201445_at	-0.163127845	0.013614334
201446_s_at	0.2428189	0.019369164
201447_at	0.238524237	0.003290073
201448_at	0.469700315	5.76E-05
201449_at	0.272464579	0.001314087
201450_s_at	0.263230647	0.017411514
201451_x_at	-0.143267717	0.106066676
201452_at	-0.202545328	0.012677795
201453_x_at	-0.104853699	0.070581231
201454_s_at	0.413579133	0.000478117
201455_s_at	0.48485865	0.000461169
201456_s_at	0.035426641	0.647709969
201457_x_at	0.170450403	0.01278081
201458_s_at	0.036948493	0.50393725
201459_at	-0.117271645	0.098849699
201460_at	-0.26492261	0.005446827
201461_s_at	-0.143308362	0.0767464
201462_at	-0.018669393	0.792650985
201463_s_at	0.296471142	0.000479532
201464_x_at	0.300051435	0.002197454
201465_s_at	0.409768711	0.003057851
201466_s_at	0.597806069	0.000380944
201467_s_at	0.308366132	0.000846807
201468_s_at	-0.0517182	0.33118794
201469_s_at	-0.309903889	0.002685685
201470_at	-0.100128395	0.147942581
201471_s_at	0.472018696	3.80E-05
201472_at	0.680314454	8.28E-07
201473_at	-0.286195491	0.004353321
201474_s_at	-0.081222187	0.428305295
201475_x_at	-0.624552757	0.000320226
201476_s_at	0.530279076	0.000448693
201477_s_at	0.410153832	4.99E-05
201478_s_at	-0.222202946	0.003254735
201479_at	-0.189231933	0.010248211
201480_s_at	-0.055222318	0.369402332
201481_s_at	0.126650247	0.154896416
201482_at	0.357498046	9.38E-05
201483_s_at	0.284777596	0.00122925
201484_at	0.282657964	0.000994641
201485_s_at	0.281369817	0.007492447
201486_at	0.311514151	0.003395081
201487_at	-0.601653986	4.70E-06
201488_x_at	0.041663252	0.459472418
201489_at	-0.559193418	3.39E-05
201490_s_at	-0.510880254	3.87E-05
201491_at	-0.153994455	0.014012885
201492_s_at	0.043147269	0.398885016
201493_s_at	-0.101399067	0.11506981
201494_at	0.368185315	0.000119111
201495_x_at	-0.106477845	0.093872217
201496_x_at	-0.141029205	0.035922103
201497_x_at	-0.095143911	0.392716029
201498_at	0.072296833	0.326098356
201499_s_at	-0.247086993	0.005661771
201500_s_at	0.332412496	0.004588926
201501_s_at	-0.176024805	0.019016797
201502_s_at	-0.332227552	0.000679661
201503_at	0.147465294	0.0326832
201504_s_at	0.024099594	0.782075752
201505_at	-0.417899889	9.07E-05
201506_at	0.296166818	0.002374482
201507_at	-0.256346236	0.001178764
201508_at	0.008848061	0.906316381
201509_at	-0.262325572	0.000857485
201510_at	0.329066953	0.00038324
201511_at	0.028319127	0.599152618
201512_s_at	-0.210505247	0.002629974
201513_at	0.172950512	0.018655829
201514_s_at	0.056972587	0.541983352
201515_s_at	0.169862352	0.01153052
201516_at	-0.193902867	0.052112253
201517_at	-0.087554884	0.108755693
201518_at	0.334236117	0.000384154
201519_at	-0.325618836	0.00019974
201520_s_at	-0.196495674	0.003548938
201521_s_at	-0.119156714	0.110511139
201522_x_at	0.087116861	0.165735345
201523_x_at	0.065968338	0.363745455
201524_x_at	0.141724056	0.032860861
201525_at	0.025456984	0.768712083
201526_at	0.430686463	0.000134494
201527_at	-0.557281515	4.76E-06
201528_at	0.661360715	1.00E-06
201529_s_at	0.739503721	2.48E-06
201530_x_at	-0.301987686	0.000483539
201531_at	0.350607121	0.001223879
201532_at	0.02144155	0.709158172
201533_at	0.006842525	0.912768344
201534_s_at	-0.109011835	0.208865561
201535_at	-0.249730055	0.008866015
201536_at	0.007622476	0.912104029
201537_s_at	-0.273540891	0.001920767
201538_s_at	-0.028742257	0.74872248
201539_s_at	0.152889042	0.042932074
201540_at	0.681356857	0.000873683
201541_s_at	-0.074657116	0.230012728
201542_at	0.15858302	0.021635574
201543_s_at	-0.195847796	0.006072969
201544_x_at	0.136338275	0.028801066
201545_s_at	0.000398781	0.994660529
201546_at	-0.235792122	0.00325519
201547_at	0.005725495	0.944069463
201548_s_at	-0.523726046	2.12E-05
201549_x_at	-0.333042955	0.000729393
201550_x_at	-0.089745475	0.166330152
201551_s_at	0.105797287	0.090181161
201552_at	-0.002401511	0.963048433
201553_s_at	0.017475462	0.728208885
201554_x_at	-0.158466981	0.028551445
201555_at	-0.004384331	0.933035754
201556_s_at	0.378565648	0.013285731
201557_at	0.155891887	0.019357741
201558_at	-0.229450331	0.006387045
201559_s_at	0.100984216	0.658371244
201560_at	0.001070753	0.988026572
201561_s_at	0.28496044	0.011487935
201562_s_at	-0.768471817	1.08E-06
201563_at	-0.938360898	8.78E-08
201564_s_at	-0.338859565	0.035281083
201565_s_at	1.313924769	4.25E-07
201566_x_at	1.23969461	5.45E-06
201567_s_at	-0.119461731	0.064408539
201568_at	0.130104532	0.052882652
201569_s_at	-0.295250283	0.000349831
201570_at	-0.235619153	0.001834371
201571_s_at	0.557767491	3.49E-05
201572_x_at	0.610620415	1.07E-05
201573_s_at	-0.352426746	0.000100683
201574_at	0.808773401	1.30E-06
201575_at	-0.128954389	0.037203654
201576_s_at	-0.287646068	0.001127249
201577_at	-0.306788479	0.000285333
201578_at	-0.012899825	0.878072038
201579_at	-0.412113233	4.58E-05
201580_s_at	0.830730325	2.06E-06
201581_at	0.204937501	0.01182884
201582_at	-0.224717977	0.002864929
201583_s_at	0.02917988	0.580687503
201584_s_at	-0.237883749	0.00342391
201585_s_at	-0.204139251	0.00494859
201586_s_at	-0.306467677	0.000576446
201587_s_at	0.079176236	0.266676712
201588_at	0.16532004	0.015062329
201589_at	0.026756493	0.627876762
201590_x_at	-0.084969762	0.133046402
201591_s_at	0.296228246	0.001256094
201592_at	-0.192696792	0.004783753
201593_s_at	-0.455188443	0.000178864
201594_s_at	0.100414466	0.138349213
201595_s_at	-0.412797826	7.51E-05
201596_x_at	-0.065801424	0.262302133
201597_at	0.179268205	0.013838247
201598_s_at	-0.116886278	0.112733594
201599_at	0.601434056	7.96E-06
201600_at	-0.158961241	0.016652282
201601_x_at	0.239943913	0.024281135
201602_s_at	-0.223280421	0.008193042
201603_at	-0.25691863	0.001548661
201604_s_at	-0.307904996	0.000626014
201605_x_at	0.125379838	0.151598597
201606_s_at	-0.145153952	0.0303963
201607_at	-0.007411172	0.899446898
201608_s_at	-0.25065518	0.001145094
201609_x_at	0.110162796	0.082141727
201610_at	-0.156928475	0.048606203
201611_s_at	0.567534416	1.58E-05
201612_at	0.231324571	0.005939793
201613_s_at	0.456652899	0.000130677
201614_s_at	-0.068407693	0.234875102
201615_x_at	0.205166001	0.067680932
201616_s_at	0.339816442	0.015314563
201617_x_at	0.375145205	0.002220411
201618_x_at	0.402158064	5.40E-05
201619_at	0.02514299	0.642021035
201620_at	-0.062498082	0.326386376
201621_at	0.175854585	0.140126872
201622_at	-0.079911559	0.199906646
201623_s_at	-0.29734223	0.00349408
201624_at	-0.131317345	0.152920329
201625_s_at	0.828664633	4.26E-06
201626_at	1.861346481	5.51E-08
201627_s_at	1.525550143	3.01E-06
201628_s_at	0.279326558	0.00287091
201629_s_at	-0.237613359	0.009529165
201630_s_at	-0.71617241	1.84E-06
201631_s_at	-0.71255321	4.30E-06
201632_at	-0.018463497	0.720485943
201633_s_at	-0.078950731	0.459453382
201634_s_at	-0.12449416	0.062499443
201635_s_at	-0.158282554	0.241318868
201636_at	0.010245087	0.883287255
201637_s_at	-0.17327259	0.013365184
201638_s_at	-0.016863595	0.872135339
201639_s_at	-0.741624307	0.000230676
201640_x_at	0.152690432	0.045122226
201641_at	-0.12252397	0.053830692
201642_at	-0.106055254	0.078145156
201643_x_at	-0.258003985	0.001068722
201644_at	-0.263327996	0.001275813
201645_at	0.741436149	8.43E-05
201646_at	0.506711351	0.004786513
201647_s_at	0.513733817	0.013096999
201648_at	-0.190594014	0.013972864
201649_at	-0.085839008	0.403478339
201650_at	0.20103888	0.136775233
201651_s_at	-0.075870383	0.263697819
201652_at	0.260501791	0.000942682
201653_at	-0.62615693	4.47E-06
201654_s_at	0.069527472	0.473542412
201655_s_at	0.292155099	0.006427244
201656_at	0.470027967	2.17E-05
201657_at	0.165867688	0.033507984
201658_at	0.281139143	0.000540447
201659_s_at	0.018055709	0.781381722
201660_at	0.347494914	0.00126013
201661_s_at	0.218288667	0.010202497
201662_s_at	-0.070462394	0.212149238
201663_s_at	0.150598375	0.028833296
201664_at	0.162648001	0.012062681
201665_x_at	-0.008698828	0.866138193
201666_at	0.222358561	0.00602025
201667_at	0.023753744	0.772843356
201668_x_at	-0.512229795	0.003412896
201669_s_at	-0.399235929	0.000146756
201670_s_at	-0.478905931	0.000322862
201671_x_at	-0.009717304	0.86041448
201672_s_at	-0.001799089	0.97219566
201673_s_at	-0.240478825	0.03493142
201674_s_at	-0.080946642	0.219930504
201675_at	0.002739108	0.970259543
201676_x_at	0.078489878	0.157124965
201677_at	0.17622168	0.048748895
201678_s_at	0.113257262	0.070805783
201679_at	0.082250325	0.367517739
201680_x_at	0.047842677	0.507297836
201681_s_at	0.123932029	0.059674377
201682_at	-0.010959176	0.850570143
201683_x_at	-0.12515206	0.137141025
201684_s_at	-0.175527623	0.024750732
201685_s_at	-0.238909702	0.073235229
201686_x_at	0.156112801	0.226937709
201687_s_at	0.358893543	0.000186512
201688_s_at	-0.443236052	0.000908525
201689_s_at	-0.390483693	5.07E-05
201690_s_at	-0.298588195	0.000475369
201691_s_at	-0.018026144	0.770892645
201692_at	-0.727614354	5.46E-06
201693_s_at	-0.436296788	0.004615676
201694_s_at	-0.347815903	0.000379402
201695_s_at	-0.363625639	0.000214861
201696_at	0.293372684	0.001224837
201697_s_at	0.117129714	0.090501255
201698_s_at	-0.020455664	0.692769292
201699_at	0.114472305	0.105454286
201700_at	0.546263467	7.52E-05
201701_s_at	-0.1203254	0.059439455
201702_s_at	-0.051140881	0.606923322
201703_s_at	-0.221308643	0.01307398
201704_at	-0.180277486	0.026186624
201705_at	-0.011056579	0.844182819
201706_s_at	-0.218290752	0.005079443
201707_at	-0.543772699	3.78E-05
201708_s_at	-0.609027475	4.97E-05
201709_s_at	-0.584167191	1.87E-05
201710_at	0.096680693	0.229761318
201711_x_at	-0.106382786	0.300560548
201712_s_at	-0.722504955	1.04E-05
201713_s_at	-0.263050979	0.000838492
201714_at	-0.102695459	0.136532209
201715_s_at	-0.000657326	0.993807665
201716_at	0.100131422	0.129324735
201717_at	0.069172921	0.243589996
201718_s_at	-0.08515412	0.392689567
201719_s_at	-0.133312474	0.031249792
201720_s_at	-0.472781634	0.001548883
201721_s_at	-0.584482111	0.000129141
201722_s_at	-0.563157998	3.33E-06
201723_s_at	-0.500995333	2.98E-05
201724_s_at	-0.580742771	2.00E-05
201725_at	-0.137567332	0.039058945
201726_at	-0.089196656	0.272218298
201727_s_at	0.157381809	0.029347572
201728_s_at	0.009902871	0.910621879
201729_s_at	-0.267104209	0.008610765
201730_s_at	0.544808158	8.96E-06
201731_s_at	0.442853081	6.40E-05
201732_s_at	-0.103579364	0.278400617
201733_at	0.084182975	0.240985523
201734_at	0.344051919	0.000312539
201735_s_at	-0.176213802	0.019669623
201736_s_at	-0.082850079	0.211370965
201737_s_at	0.204628072	0.096544714
201738_at	0.054891057	0.5270663
201739_at	0.414851341	8.20E-05
201740_at	-0.007351605	0.896977425
201741_x_at	-0.31139222	0.000804659
201742_x_at	-0.003628279	0.980099293
201743_at	-0.278917173	0.003101167
201744_s_at	-0.063137279	0.390180401
201745_at	0.175260177	0.012845728
201746_at	0.785020987	1.98E-06
201747_s_at	-0.285550377	0.0026158
201748_s_at	-0.249584059	0.001489363
201749_at	-0.228763993	0.008437623
201750_s_at	-0.014192715	0.81644885
201751_at	0.363622076	0.000145598
201752_s_at	0.290171368	0.000712609
201753_s_at	0.213552536	0.026563978
201754_at	0.083577896	0.150226943
201755_at	0.281114879	0.000568997
201756_at	0.872689705	1.74E-07
201757_at	0.125885048	0.060358172
201758_at	0.378594042	0.000215509
201759_at	0.152969022	0.022063833
201760_s_at	0.389428402	0.007801525
201761_at	-0.169951118	0.147635603
201762_s_at	-0.001341656	0.980303693
201763_s_at	-0.110885392	0.147449565
201764_at	0.763896373	4.64E-07
201765_s_at	0.506932353	1.85E-05
201766_at	-0.147631267	0.317989134
201767_s_at	-0.354158059	0.00042675
201768_s_at	-0.676605647	4.76E-06
201769_at	-0.627598216	4.83E-06
201770_at	0.136497973	0.070333431
201771_at	0.006234213	0.919880904
201772_at	-0.482743887	0.000179718
201773_at	-0.334287882	0.001945674
201774_s_at	0.218041206	0.009229382
201775_s_at	0.174790522	0.072304487
201776_s_at	0.337361977	0.003811086
201777_s_at	0.310063563	0.019669452
201778_s_at	0.222229188	0.006484683
201779_s_at	-0.684543399	1.95E-05
201780_s_at	-0.63557593	8.28E-06
201781_s_at	0.460241518	0.000149403
201782_s_at	0.389640518	0.000113402
201783_s_at	-0.15470679	0.067562443
201784_s_at	-0.02681219	0.612908183
201785_at	-0.002716441	0.975368926
201786_s_at	-0.139844948	0.04630872
201787_at	0.273280494	0.009262537
201788_at	-0.052277726	0.379527153
201789_at	-0.041854514	0.629300988
201790_s_at	-0.098030914	0.167172859
201791_s_at	-0.235672937	0.002192154
201792_at	-0.0326575	0.649277324
201793_x_at	-0.096191986	0.167849687
201794_s_at	-0.499489335	0.000934387
201795_at	-0.528878359	5.90E-06
201796_s_at	0.025861138	0.755231379
201797_s_at	-0.197877647	0.067335295
201798_s_at	-0.101761773	0.078941393
201799_s_at	0.01183008	0.842780808
201800_s_at	0.067927766	0.243987446
201801_s_at	-0.412207608	0.000836113
201802_at	-0.33010986	0.001364172
201803_at	-0.153747057	0.018826389
201804_x_at	0.435684546	0.0001
201805_at	0.08707781	0.186577068
201806_s_at	-0.152865144	0.169781756
201807_at	-0.235976572	0.002632138
201808_s_at	-0.091790782	0.307442933
201809_s_at	-0.518316427	0.000986168
201810_s_at	0.164794087	0.047956974
201811_x_at	0.19146763	0.009040942
201812_s_at	-0.046181607	0.439080887
201813_s_at	0.41556525	8.41E-05
201814_at	0.332067988	0.000175526
201815_s_at	0.161142779	0.036765492
201816_s_at	1.046180477	2.51E-07
201817_at	-0.131357315	0.080127
201818_at	-0.533049679	0.002946294
201819_at	-0.385179048	0.003772433
201820_at	-0.058504845	0.393104006
201821_s_at	-0.201870785	0.013268792
201822_at	-0.157803158	0.109162302
201823_s_at	0.187558539	0.022972211
201824_at	0.215297822	0.002512372
201825_s_at	0.369354379	0.000177098
201826_s_at	0.386467269	8.23E-05
201827_at	-0.179938867	0.032624321
201828_x_at	0.289117489	0.001822129
201829_at	0.065478801	0.298989803
201830_s_at	0.096346509	0.127124111
201831_s_at	-0.248784412	0.013207615
201832_s_at	-0.32794003	0.000244889
201833_at	0.033767234	0.574875862
201834_at	0.085338027	0.265258193
201835_s_at	0.218747479	0.076262795
201836_s_at	0.114239335	0.058761721
201837_s_at	-0.056301184	0.390478361
201838_s_at	-0.035753809	0.532937774
201839_s_at	-0.016168593	0.866213893
201840_at	-0.050251761	0.353273892
201841_s_at	-0.02084586	0.728910963
201842_s_at	0.170930833	0.012747816
201843_s_at	-0.138421831	0.033468724
201844_s_at	-0.391145678	0.000766838
201845_s_at	-0.435137239	0.000166371
201846_s_at	-0.40150379	0.001118346
201847_at	0.386484915	4.49E-05
201848_s_at	-0.245680602	0.00520491
201849_at	-0.073967019	0.20652428
201850_at	0.665191369	1.96E-06
201851_at	0.215331672	0.025220896
201852_x_at	-0.083568323	0.577365014
201853_s_at	-0.237196723	0.065608562
201854_s_at	-0.59366898	2.62E-06
201855_s_at	-0.051906116	0.395186555
201856_s_at	-0.218849183	0.028031388
201857_at	-0.079349976	0.192257644
201858_s_at	-0.404790694	0.001854878
201859_at	-0.350120613	0.00409543
201860_s_at	0.659691258	4.20E-06
201861_s_at	-0.080199181	0.159011582
201862_s_at	-0.148100936	0.058648543
201863_at	-0.090943804	0.126516821
201864_at	0.69074993	4.38E-06
201865_x_at	0.057886576	0.468691988
201866_s_at	0.10289224	0.190402066
201867_s_at	0.318194821	0.003336376
201868_s_at	0.188513209	0.036077442
201869_s_at	0.040742885	0.46434332
201870_at	0.981135207	8.19E-08
201871_s_at	-0.100381424	0.156090759
201872_s_at	-0.059465168	0.586525087
201873_s_at	-0.18104771	0.119848794
201874_at	-0.318853377	0.000339408
201875_s_at	-0.30784819	0.001185951
201876_at	0.06955251	0.203624944
201877_s_at	0.109747545	0.079439915
201878_at	-0.35229243	0.000706504
201879_at	-0.442138961	0.000895317
201880_at	-0.414997984	0.000504653
201881_s_at	-0.407923487	0.000411486
201882_x_at	0.068149536	0.274365259
201883_s_at	-0.043699093	0.533608946
201884_at	0.063048097	0.488501807
201885_s_at	-0.624788818	2.31E-05
201886_at	0.509896981	4.55E-05
201887_at	0.569537908	2.27E-05
201888_s_at	0.083192234	0.167359553
201889_at	0.905673304	1.16E-06
201890_at	1.545722546	2.20E-08
201891_s_at	0.279336483	0.000534513
201892_s_at	-0.224640162	0.003011889
201893_x_at	-0.171039916	0.210029402
201894_s_at	-0.613819683	0.00015344
201895_at	-0.370992818	0.000286577
201896_s_at	0.148339138	0.029869072
201897_s_at	0.186367377	0.010306406
201898_s_at	0.347077721	0.000252164
201899_s_at	0.521797809	2.03E-05
201900_s_at	0.503621873	3.91E-05
201901_s_at	-0.118368868	0.092056933
201902_s_at	-0.483405341	0.000150735
201903_at	-0.152231303	0.023321788
201904_s_at	0.223310973	0.020195522
201905_s_at	0.075235316	0.330421948
201906_s_at	0.290114497	0.006133672
201907_x_at	0.187443899	0.007266461
201908_at	0.714054176	0.000155826
201909_at	0.118080565	0.101719177
201910_at	-0.324982234	0.001444183
201911_s_at	0.09461506	0.259974753
201912_s_at	-0.441305009	2.53E-05
201913_s_at	-0.349280971	0.000477868
201914_s_at	0.055577113	0.493613994
201915_at	-0.168810035	0.019699964
201916_s_at	0.019633731	0.721865726
201917_s_at	-0.255169021	0.011497836
201918_at	-0.259048987	0.005314295
201919_at	-0.204539488	0.004293819
201920_at	-1.084939277	1.86E-07
201921_at	0.186757045	0.00633301
201922_at	-0.161217445	0.011930446
201923_at	0.146221571	0.018640528
201924_at	-0.083447773	0.155055033
201925_s_at	0.155122094	0.017494926
201926_s_at	0.222881783	0.002519975
201927_s_at	0.05460484	0.470264556
201928_at	0.098213015	0.126061984
201929_s_at	0.112052907	0.325761338
201930_at	0.180813854	0.011470399
201931_at	0.127660062	0.06425506
201932_at	-0.49352836	0.000147038
201933_at	-0.004142559	0.961377092
201934_at	0.053693158	0.340970077
201935_s_at	0.108528349	0.068592021
201936_s_at	0.094223247	0.142281304
201937_s_at	0.096635357	0.249665441
201938_at	0.244133793	0.003660165
201939_at	-0.579654149	2.18E-06
201940_at	0.111002739	0.104413211
201941_at	0.070179408	0.229740347
201942_s_at	0.118870138	0.306950191
201943_s_at	-0.039760657	0.493251158
201944_at	0.448207296	2.34E-05
201945_at	-0.27876952	0.002902294
201946_s_at	-0.170027563	0.051026001
201947_s_at	-0.20269533	0.003803247
201948_at	-0.117727536	0.049943226
201949_x_at	0.123087583	0.069267702
201950_x_at	0.10889329	0.154280215
201951_at	0.026422396	0.648209681
201952_at	-0.00460604	0.95822325
201953_at	0.175117389	0.011819066
201954_at	0.269667271	0.000850915
201955_at	-0.005236657	0.920888563
201956_s_at	0.375159123	7.60E-05
201957_at	0.243008994	0.01220081
201958_s_at	0.008837471	0.894298035
201959_s_at	0.103952267	0.130620525
201960_s_at	0.225115879	0.030402004
201961_s_at	-0.460594415	0.024303392
201962_s_at	-0.442582139	0.012543404
201963_at	0.012442161	0.829058328
201964_at	0.083403772	0.228369221
201965_s_at	0.009721	0.847397652
201966_at	0.056687067	0.377390678
201967_at	0.084922506	0.253465668
201968_s_at	0.424738217	4.18E-05
201969_at	-0.032668948	0.608568114
201970_s_at	0.289246367	0.000548689
201971_s_at	0.094565408	0.382525594
201972_at	0.046168336	0.405318963
201973_s_at	-0.162060655	0.02561787
201974_s_at	-0.100063945	0.196778709
201975_at	-0.081586473	0.170687576
201976_s_at	-0.087027443	0.232717221
201977_s_at	-0.011409865	0.865511239
201978_s_at	-0.005918175	0.927822701
201979_s_at	0.188780531	0.028871906
201980_s_at	0.357497026	0.000409812
201981_at	-0.481558569	0.000147418
201982_s_at	-0.376661894	0.00413056
201983_s_at	0.162289459	0.014504529
201984_s_at	-0.01193625	0.840335449
201985_at	-0.068992066	0.288287555
201986_at	-0.425620703	0.001156637
201987_at	-0.127256188	0.098664459
201988_s_at	0.98694072	4.35E-07
201989_s_at	0.968467876	7.55E-07
201990_s_at	1.046359565	7.32E-08
201991_s_at	-0.130608264	0.043154001
201992_s_at	-0.301124067	0.003416096
201993_x_at	-0.270726488	0.000771465
201994_at	0.04919128	0.365901867
201995_at	0.42014423	0.000263833
201996_s_at	-0.361721243	0.002957734
201997_s_at	-0.437687132	0.000399
201998_at	-0.342459574	0.000122641
201999_s_at	0.518192054	2.23E-05
202000_at	0.250771496	0.009702482
202001_s_at	0.336454849	0.000316237
202002_at	0.185354346	0.009859313
202003_s_at	0.115097885	0.049272208
202004_x_at	0.149652809	0.014913653
202005_at	-0.081741997	0.439419297
202006_at	-0.067722485	0.33431475
202007_at	-0.169249881	0.038883446
202008_s_at	0.055757907	0.386332883
202009_at	0.445834436	4.90E-05
202010_s_at	-0.083932396	0.301302168
202011_at	-0.26363855	0.003819097
202012_s_at	0.429984626	7.48E-05
202013_s_at	0.068273198	0.205201786
202014_at	-0.206406979	0.073402706
202015_x_at	0.190044042	0.018642674
202016_at	-0.269069403	0.003950618
202017_at	1.320696165	9.33E-08
202018_s_at	-0.117267973	0.205160839
202019_s_at	0.757155793	0.000828616
202020_s_at	0.672396712	1.86E-06
202021_x_at	-0.172217976	0.02810109
202022_at	-0.178076652	0.078097037
202023_at	-0.556623154	5.77E-05
202024_at	0.09681262	0.116082824
202025_x_at	0.435244868	3.49E-05
202026_at	0.183256991	0.009424952
202027_at	-0.482686678	0.000574504
202028_s_at	-0.105646773	0.380601516
202029_x_at	0.052702888	0.354910964
202030_at	-0.035690909	0.50987467
202031_s_at	0.206597745	0.006346564
202032_s_at	-0.044834701	0.546273446
202033_s_at	-0.630865442	2.96E-06
202034_x_at	-0.566909732	3.18E-06
202035_s_at	-0.209516585	0.094881582
202036_s_at	-0.055655033	0.439375203
202037_s_at	0.025976933	0.848420678
202038_at	0.09212645	0.138348997
202039_at	-0.18982158	0.057750854
202040_s_at	-0.073722719	0.273266748
202041_s_at	0.376948121	0.000134784
202042_at	-0.246549147	0.001488274
202043_s_at	0.128367244	0.048381339
202044_at	-0.162045058	0.01147761
202045_s_at	-0.291894567	0.006475512
202046_s_at	-0.224013321	0.007051584
202047_s_at	0.725216802	8.75E-05
202048_s_at	0.697013432	0.002092535
202049_s_at	0.094721936	0.094446919
202050_s_at	-0.147430944	0.019014501
202051_s_at	-0.105082362	0.066579513
202052_s_at	-0.109971275	0.140975163
202053_s_at	0.19967353	0.011897297
202054_s_at	0.259243101	0.003576446
202055_at	-0.768099039	8.16E-07
202056_at	-0.679122614	1.27E-06
202057_at	-0.439420161	0.001584992
202058_s_at	-0.12545768	0.136352638
202059_s_at	-0.057940143	0.317923521
202060_at	-0.031838294	0.711791643
202061_s_at	0.045926712	0.406661787
202062_s_at	-0.137226556	0.237167902
202063_s_at	0.083398077	0.357948618
202064_s_at	-0.217535353	0.012988232
202065_s_at	-0.137710765	0.033617749
202066_at	-0.108066508	0.105119404
202067_s_at	-0.380355917	0.003295208
202068_s_at	-0.386606753	0.008150449
202069_s_at	-0.015957169	0.834683722
202070_s_at	-0.010515231	0.875672054
202071_at	-0.033727096	0.773129955
202072_at	0.011648211	0.883097824
202073_at	-0.035296029	0.627790174
202074_s_at	0.091684906	0.146359137
202075_s_at	0.179329894	0.011465065
202076_at	-0.295510909	0.013865828
202077_at	-0.07521319	0.190232105
202078_at	-0.225737343	0.003694004
202079_s_at	-0.214986611	0.063473993
202080_s_at	-0.195301922	0.018475864
202081_at	-0.359467387	0.000423929
202082_s_at	-0.08847736	0.158155594
202083_s_at	0.145716327	0.143591678
202084_s_at	-0.263913604	0.001202886
202085_at	0.183901841	0.012513314
202086_at	-0.073429091	0.550559394
202087_s_at	-0.266048781	0.000874338
202088_at	-0.183669869	0.010013501
202089_s_at	-0.168414601	0.027833406
202090_s_at	-0.028979698	0.712654633
202091_at	0.109655809	0.3157936
202092_s_at	0.263267514	0.00174321
202093_s_at	0.280237918	0.002992484
202094_at	0.763835735	7.71E-07
202095_s_at	0.501570977	2.02E-05
202096_s_at	0.284751152	0.000931842
202097_at	-0.462692406	1.99E-05
202098_s_at	0.463291517	3.12E-05
202099_s_at	0.108086917	0.135220239
202100_at	0.360727223	8.39E-05
202101_s_at	0.315606334	0.0012956
202102_s_at	-0.13435563	0.14087178
202103_at	-0.450990773	0.000193772
202104_s_at	-0.203524671	0.011033592
202105_at	-0.139140156	0.035942197
202106_at	-0.095151935	0.244470764
202107_s_at	0.122728916	0.077578196
202108_at	0.218860924	0.003457277
202109_at	-0.170468149	0.03250816
202110_at	0.13719282	0.055029676
202111_at	-0.222647084	0.069115677
202112_at	-0.136875386	0.052721897
202113_s_at	-0.100694478	0.18118238
202114_at	-0.059589613	0.347855438
202115_s_at	-0.434190212	4.67E-05
202116_at	-0.508569659	3.93E-05
202117_at	0.112157199	0.059172968
202118_s_at	0.224119401	0.030112832
202119_s_at	0.188992025	0.022593982
202120_x_at	0.236385351	0.003323361
202121_s_at	0.325362712	0.000998788
202122_s_at	0.206789014	0.033568504
202123_s_at	-0.349740974	0.001134417
202124_s_at	0.131785307	0.270134349
202125_s_at	-0.021282716	0.706386397
202126_at	0.023831111	0.752510669
202127_at	-0.134268808	0.039406891
202128_at	-0.470315563	0.000919466
202129_s_at	-0.488390347	0.001474432
202130_at	-0.350434095	0.007968507
202131_s_at	-0.164511473	0.047462062
202132_at	-0.299546728	0.001524588
202133_at	-0.057938234	0.357798288
202134_s_at	-0.321803025	0.004068323
202135_s_at	0.263474777	0.003166375
202136_at	0.303056636	0.001229185
202137_s_at	0.148339096	0.052120219
202138_x_at	-0.066494101	0.278656662
202139_at	0.727274747	1.31E-06
202140_s_at	-0.210328366	0.006168148
202141_s_at	0.01937572	0.709275161
202142_at	0.049027195	0.397910056
202143_s_at	0.031983622	0.680764373
202144_s_at	-0.273657665	0.000737443
202145_at	0.285535891	0.004837452
202146_at	0.005337152	0.958497566
202147_s_at	-0.145040903	0.270488431
202148_s_at	-0.06530603	0.311885351
202149_at	0.004319208	0.949280667
202150_s_at	-0.380805951	0.000252287
202151_s_at	0.199973062	0.006200993
202152_x_at	0.113054159	0.303592585
202153_s_at	0.28469337	0.0022766
202154_x_at	0.243442403	0.021092786
202155_s_at	-0.475368461	0.000209935
202156_s_at	0.051685483	0.602908179
202157_s_at	-0.098528376	0.266750926
202158_s_at	0.022507162	0.73722022
202159_at	-0.260482956	0.004196571
202160_at	-0.288601275	0.00303701
202161_at	0.449169994	0.000398751
202162_s_at	0.062633222	0.496757573
202163_s_at	0.109000284	0.116601069
202164_s_at	0.107975799	0.163585014
202165_at	-0.67071981	7.11E-07
202166_s_at	-0.245603326	0.005637145
202167_s_at	-0.252174835	0.001169391
202168_at	0.061157507	0.292874268
202169_s_at	-1.09756065	1.07E-07
202170_s_at	-0.822074623	4.99E-06
202171_at	-0.252846691	0.009799085
202172_at	0.231771846	0.013009593
202173_s_at	-0.059757696	0.369368017
202174_s_at	0.517593381	7.84E-06
202175_at	0.262243595	0.005767391
202176_at	-0.276639624	0.002146843
202177_at	0.261522925	0.043063622
202178_at	0.152258428	0.047628304
202179_at	-0.016427216	0.79386777
202180_s_at	-0.16234297	0.045545897
202181_at	-0.170936624	0.091105078
202182_at	-0.058875764	0.405905358
202183_s_at	0.236332915	0.017363909
202184_s_at	0.04157224	0.484761429
202185_at	0.429812621	0.000163619
202186_x_at	-0.047957033	0.49795721
202187_s_at	-0.471949299	4.61E-05
202188_at	0.088829507	0.108527672
202189_x_at	-0.176392305	0.0283118
202190_at	-0.173172302	0.007913517
202191_s_at	-0.057172398	0.507122733
202192_s_at	-0.052180747	0.489790085
202193_at	0.136008517	0.030137591
202194_at	-1.037376523	1.16E-06
202195_s_at	-0.090987008	0.29936139
202196_s_at	0.131318646	0.091985905
202197_at	-0.037412905	0.580657835
202198_s_at	0.172721095	0.077621118
202199_s_at	-0.233057154	0.093671477
202200_s_at	-0.225894408	0.002949562
202201_at	0.478321791	0.000125913
202202_s_at	-0.092329712	0.322037247
202203_s_at	-0.133314551	0.083660351
202204_s_at	0.080400408	0.252937107
202205_at	0.108350321	0.224157894
202206_at	0.394116143	0.004877685
202207_at	0.599746281	0.000372598
202208_s_at	0.070234831	0.223683328
202209_at	0.363884903	0.001146031
202210_x_at	-0.066347972	0.298249256
202211_at	0.194786491	0.005556963
202212_at	-0.285322704	0.000739493
202213_s_at	0.24460253	0.003099136
202214_s_at	0.284143574	0.000782655
202215_s_at	-0.08622106	0.258128665
202216_x_at	0.013276203	0.827897696
202217_at	0.24307831	0.003429734
202218_s_at	-0.02681739	0.762972108
202219_at	0.594786677	6.00E-05
202220_at	-0.032478532	0.649969058
202221_s_at	-0.279612239	0.001153815
202222_s_at	0.042738269	0.527596177
202223_at	0.133778732	0.143598426
202224_at	-0.287752133	0.00126787
202225_at	-0.236008233	0.008964243
202226_s_at	-0.224502481	0.01085037
202227_s_at	0.242547395	0.003074682
202228_s_at	0.14669579	0.051526413
202229_s_at	0.010828201	0.898845833
202230_s_at	-0.226182669	0.022127319
202231_at	-0.085313644	0.167969103
202232_s_at	-0.134369744	0.082157783
202233_s_at	0.00762468	0.885836291
202234_s_at	-0.55953365	5.60E-06
202235_at	-0.369103835	0.00014474
202236_s_at	-0.244223764	0.005103411
202237_at	-0.600854472	1.29E-05
202238_s_at	-0.76732489	2.64E-06
202239_at	0.7707574	5.27E-07
202240_at	-0.321624451	0.002972161
202241_at	-1.104706329	2.26E-07
202242_at	-0.008726302	0.954654209
202243_s_at	-0.01314682	0.808594148
202244_at	0.040416959	0.443664223
202245_at	0.370238933	0.002073355
202246_s_at	0.112876797	0.079166595
202247_s_at	-0.120294377	0.255989773
202248_at	-0.240593303	0.004755369
202249_s_at	-0.146080554	0.113999909
202250_s_at	-0.581248913	0.001323134
202251_at	0.338000127	0.000204644
202252_at	0.165758879	0.014474731
202253_s_at	-0.092003725	0.213144383
202254_at	-0.112985453	0.253784137
202255_s_at	0.098427224	0.130680051
202256_at	-0.204441183	0.014749117
202257_s_at	0.168971664	0.011139439
202258_s_at	-0.254699882	0.041849893
202259_s_at	-0.174785365	0.176870403
202260_s_at	0.181685963	0.008023271
202261_at	-0.238300573	0.005990883
202262_x_at	0.87483401	2.68E-07
202263_at	-0.124214685	0.061561025
202264_s_at	-0.39009883	7.43E-05
202265_at	-0.087818351	0.139996172
202266_at	0.308470753	0.000485254
202267_at	0.051650662	0.412961957
202268_s_at	0.560619461	7.04E-06
202269_x_at	0.346534293	0.058201733
202270_at	0.203695633	0.009920679
202271_at	-0.366487845	0.000122979
202272_s_at	-0.566593972	2.86E-05
202273_at	0.041861863	0.446326902
202274_at	0.038879836	0.495727253
202275_at	-0.570155711	0.000113705
202276_at	0.091257658	0.124954664
202277_at	0.382249439	9.21E-05
202278_s_at	0.411219209	0.001763492
202279_at	-0.980069225	2.01E-07
202280_at	-0.127396569	0.159048016
202281_at	0.118756788	0.173165776
202282_at	-0.048891689	0.411949679
202283_at	-0.229570392	0.021670417
202284_s_at	-0.827445459	7.74E-06
202285_s_at	0.050659256	0.675610169
202286_s_at	0.037610716	0.61945698
202287_s_at	0.021343504	0.82009575
202288_at	0.027610429	0.721784921
202289_s_at	-0.590553563	7.91E-06
202290_at	-0.208982183	0.10176199
202291_s_at	0.63532783	4.48E-05
202292_x_at	-0.263856148	0.0071028
202293_at	0.390453228	7.51E-05
202294_at	0.712966276	4.02E-06
202295_s_at	-0.109888717	0.344988915
202296_s_at	0.243280316	0.003173249
202297_s_at	0.158858668	0.020247136
202298_at	0.25937499	0.001944475
202299_s_at	-0.07570682	0.287726375
202300_at	-0.044300179	0.453954829
202301_s_at	-0.334914662	0.006445863
202302_s_at	-0.364299877	0.000882366
202303_x_at	-0.00750295	0.889840472
202304_at	-1.02409606	4.91E-07
202305_s_at	0.062052061	0.396580521
202306_at	0.166926718	0.021345086
202307_s_at	-0.102746472	0.124687302
202308_at	0.081141312	0.272787858
202309_at	0.208303165	0.003371028
202310_s_at	0.872541701	1.03E-05
202311_s_at	0.563335721	0.019389206
202312_s_at	-0.029642447	0.600875339
202313_at	-0.337544087	0.000392298
202314_at	0.174064064	0.009306364
202315_s_at	-0.054506772	0.582045109
202316_x_at	-0.023411957	0.738650299
202317_s_at	-0.362554756	0.003153829
202318_s_at	-0.314873085	0.000399015
202319_at	-0.025206301	0.743543753
202320_at	-0.186954	0.028658215
202321_at	-0.000595536	0.992480317
202322_s_at	0.020275601	0.778534575
202323_s_at	0.435079036	0.000335407
202324_s_at	0.432177125	2.12E-05
202325_s_at	0.070434279	0.209151602
202326_at	0.059145505	0.507110606
202327_s_at	0.138883344	0.09413679
202328_s_at	0.063525153	0.462027998
202329_at	-0.123155913	0.070014509
202330_s_at	0.047591204	0.438066192
202331_at	0.014100863	0.818875342
202332_at	-0.348682924	0.000385745
202333_s_at	-0.074579989	0.204137852
202334_s_at	0.066094394	0.401198771
202335_s_at	-0.010533719	0.86844935
202336_s_at	0.258006828	0.001147753
202337_at	-0.54511402	1.10E-05
202338_at	0.120786611	0.055172197
202339_at	-0.235099124	0.045043875
202340_x_at	-0.318486417	0.00790528
202341_s_at	-0.297750182	0.002121662
202342_s_at	-0.184007811	0.06076725
202343_x_at	0.057448608	0.356195508
202344_at	-0.132049867	0.159315255
202345_s_at	-0.054816518	0.705722363
202346_at	-0.390114344	0.000109238
202347_s_at	-0.20126017	0.004389289
202348_s_at	0.33593602	0.000161616
202349_at	0.155432798	0.017650218
202350_s_at	1.206052835	9.67E-08
202351_at	-0.419878434	3.46E-05
202352_s_at	-0.153550175	0.02099914
202353_s_at	0.366598351	0.000598149
202354_s_at	0.113210397	0.267491573
202355_s_at	0.005331054	0.929998123
202356_s_at	-0.002936498	0.967868614
202357_s_at	-0.607905651	2.58E-05
202358_s_at	-0.075375656	0.160137847
202359_s_at	-0.069275414	0.38852617
202360_at	-0.116008464	0.095035757
202361_at	-0.402739211	0.000636975
202362_at	0.10294205	0.120215246
202363_at	0.763794977	1.11E-06
202364_at	-0.236706636	0.003370093
202365_at	0.179867721	0.044331701
202366_at	0.161682596	0.017995022
202367_at	0.565125419	7.14E-06
202368_s_at	-0.776887123	3.53E-06
202369_s_at	-0.811259377	1.22E-06
202370_s_at	0.514576631	2.10E-05
202371_at	0.359667459	9.59E-05
202372_at	-0.014618239	0.817642184
202373_s_at	-0.018415575	0.723018062
202374_s_at	-0.209531019	0.003593251
202375_at	0.431522859	0.000216946
202376_at	-0.009745151	0.922304559
202377_at	0.025066609	0.631702997
202378_s_at	-0.07609171	0.247885047
202379_s_at	0.238181509	0.004208812
202380_s_at	0.077901726	0.280758802
202381_at	-0.195898648	0.007855612
202382_s_at	0.661377198	1.58E-06
202383_at	-0.312556752	0.004880152
202384_s_at	-0.068369252	0.498647102
202385_s_at	-0.073833199	0.366572703
202386_s_at	0.135581632	0.034717326
202387_at	1.07444256	8.46E-07
202388_at	-0.384659336	0.000413447
202389_s_at	0.175965137	0.0203788
202390_s_at	0.027396406	0.635999922
202391_at	-0.392613106	4.33E-05
202392_s_at	-0.167933815	0.012851963
202393_s_at	-0.777680128	2.74E-06
202394_s_at	-0.068728544	0.352944143
202395_at	1.024490286	3.75E-07
202396_at	-0.905033904	3.11E-06
202397_at	0.234182712	0.008977019
202398_at	-0.490586884	0.000226896
202399_s_at	-0.465522264	0.00064817
202400_s_at	0.051034489	0.386523064
202401_s_at	-0.11295914	0.158139679
202402_s_at	0.122024556	0.400360431
202403_s_at	-0.091656062	0.192810382
202404_s_at	0.098966347	0.403300669
202405_at	-0.513132877	4.26E-05
202406_s_at	-0.323215273	0.00028486
202407_s_at	-0.456862533	7.95E-05
202408_s_at	-0.479267772	2.41E-05
202409_at	0.013269925	0.863806002
202410_x_at	-0.020412898	0.849794837
202411_at	0.55317932	9.45E-05
202412_s_at	0.247959425	0.042260477
202413_s_at	0.115724822	0.192919469
202414_at	0.33136303	0.000446848
202415_s_at	0.024762277	0.637995141
202416_at	-0.132168766	0.293774953
202417_at	0.279399569	0.00835912
202418_at	-0.192284499	0.006578592
202419_at	0.145558865	0.042798125
202420_s_at	-0.12594009	0.0387825
202421_at	0.221030341	0.008951962
202422_s_at	-0.350374559	0.000480871
202423_at	-0.31904583	0.00865288
202424_at	-0.0781085	0.522350751
202425_x_at	-0.091639153	0.123448302
202426_s_at	-0.072127449	0.202157565
202427_s_at	0.039922073	0.45268871
202428_x_at	0.208720858	0.003586824
202429_s_at	0.148353258	0.029913477
202430_s_at	0.561574131	8.59E-05
202431_s_at	-0.965668134	1.17E-07
202432_at	0.203667371	0.013575047
202433_at	-0.171511697	0.024502274
202434_s_at	0.415067406	0.10260089
202435_s_at	0.263107204	0.002837742
202436_s_at	0.198776942	0.016842714
202437_s_at	0.194749359	0.014927869
202438_x_at	0.406610474	0.00461957
202439_s_at	0.660195535	0.001399073
202440_s_at	-0.784064704	0.000165259
202441_at	0.771894693	1.20E-06
202442_at	0.135511357	0.032912522
202443_x_at	-0.466864129	2.54E-05
202444_s_at	1.006647059	4.80E-05
202445_s_at	-0.558404838	5.20E-05
202446_s_at	0.215452249	0.017051382
202447_at	0.70534222	1.30E-06
202448_s_at	0.267533144	0.145900162
202449_s_at	0.598579742	5.32E-06
202450_s_at	0.348753663	0.012611355
202451_at	-0.055105373	0.350370475
202452_at	0.089430834	0.296389116
202453_s_at	-0.151658877	0.01739998
202454_s_at	1.282715333	2.09E-06
202455_at	0.273388649	0.019066827
202456_s_at	0.207564074	0.023366336
202457_s_at	-0.113132425	0.076081223
202458_at	-0.121348242	0.046731258
202459_s_at	0.138670696	0.164666438
202460_s_at	0.16350121	0.02946003
202461_at	-0.150093594	0.034336499
202462_s_at	-0.300615324	0.000437467
202463_s_at	0.103013451	0.166159847
202464_s_at	-0.24001695	0.007558667
202465_at	0.529482794	7.62E-05
202466_at	-0.085997945	0.266717691
202467_s_at	-0.46403964	2.70E-05
202468_s_at	0.036778998	0.499348095
202469_s_at	-0.256058212	0.003002416
202470_s_at	0.081986168	0.295277566
202471_s_at	0.277277828	0.001815201
[truncated: 20,216 more rows]
