# Supplementary material for: A simple Bayesian estimate of direct RNAi gene regulation events from differential gene expression profiles
Source: BMC Genomics. 2011 May 20;12:250. doi: 10.1186/1471-2164-12-250 (PMC3128064; doi:10.1186/1471-2164-12-250)
Supplement: Additional file 3 — Processed Affymetrix datasets described in this report. [file 1471-2164-12-250-S3.ZIP › mir98_scramble.txt]

ID	logFC	P.Value
1007_s_at	2.393971592	0.999940191
1053_at	1.861346481	0.999838643
117_at	1.84754194	0.999579779
121_at	1.805699789	0.999466374
1255_g_at	1.733132234	0.999371117
1294_at	1.71649921	0.999230732
1316_at	1.683810327	0.999118235
1320_at	1.673347552	0.99893669
1405_i_at	1.653004421	0.998879482
1431_at	1.649794484	0.998878217
1438_at	1.634235862	0.998682979
1487_at	1.629882165	0.998659772
1494_f_at	1.602599526	0.998651355
1598_g_at	1.5926346	0.998612173
160020_at	1.583467819	0.998589562
1729_at	1.579941818	0.998578034
177_at	1.545722546	0.998544151
1773_at	1.53412495	0.998520994
179_at	1.525550143	0.99840109
1861_at	1.523104897	0.998395541
200000_s_at	1.516491162	0.997725756
200001_at	1.445112268	0.997692059
200002_at	1.439923305	0.997662062
200003_s_at	1.42976893	0.997567794
200004_at	1.426400502	0.997564018
200005_at	1.424288772	0.997562087
200006_at	1.414971335	0.997481759
200007_at	1.40572645	0.99731362
200008_s_at	1.402630541	0.997127978
200009_at	1.396359848	0.997085131
200010_at	1.396163162	0.996928751
200011_s_at	1.382640405	0.996841921
200012_x_at	1.378814927	0.996577303
200013_at	1.378609689	0.996125845
200014_s_at	1.36977527	0.995788054
200015_s_at	1.360301881	0.995784867
200016_x_at	1.358043551	0.995780725
200017_at	1.357525735	0.995669633
200018_at	1.350298363	0.995546066
200019_s_at	1.346585186	0.995492158
200020_at	1.34325086	0.995464451
200021_at	1.342123133	0.995448724
200022_at	1.338856967	0.995231203
200023_s_at	1.335561618	0.995135318
200024_at	1.327682301	0.995049559
200025_s_at	1.320696165	0.99503653
200026_at	1.313924769	0.994987879
200027_at	1.309849452	0.994947288
200028_s_at	1.309582937	0.994686835
200029_at	1.301437619	0.994660529
200030_s_at	1.298604626	0.994550425
200031_s_at	1.295147962	0.994535706
200032_s_at	1.286904545	0.994500113
200033_at	1.282715333	0.994350775
200034_s_at	1.280723388	0.994315235
200035_at	1.272273153	0.994142193
200036_s_at	1.269472603	0.994098707
200037_s_at	1.267347736	0.993961637
200038_s_at	1.266580726	0.993945259
200039_s_at	1.263484007	0.993934353
200040_at	1.258054193	0.993917877
200041_s_at	1.254671821	0.993899695
200042_at	1.252164465	0.993870393
200043_at	1.24956917	0.993807665
200044_at	1.245322366	0.993769278
200045_at	1.23969461	0.993764014
200046_at	1.236409741	0.993478512
200047_s_at	1.233802069	0.9934656
200048_s_at	1.23212497	0.993436037
200049_at	1.229981663	0.993429134
200050_at	1.22874977	0.993336387
200051_at	1.225894014	0.993187044
200052_s_at	1.218527141	0.993160976
200053_at	1.212069677	0.993087419
200054_at	1.210156072	0.993082901
200055_at	1.206052835	0.993010332
200056_s_at	1.202239771	0.992922129
200057_s_at	1.198466505	0.992893954
200058_s_at	1.194092684	0.992754631
200059_s_at	1.19333431	0.99265381
200060_s_at	1.188589559	0.992618816
200061_s_at	1.178189222	0.992592596
200062_s_at	1.169449407	0.992480317
200063_s_at	1.167441303	0.992425022
200064_at	1.16664079	0.992361541
200065_s_at	1.165301053	0.992312903
200066_at	1.16182163	0.992163376
200067_x_at	1.161723644	0.992137575
200068_s_at	1.160373625	0.992002726
200069_at	1.158858869	0.991843128
200070_at	1.150227058	0.991836134
200071_at	1.146712296	0.991819521
200072_s_at	1.145285688	0.991758985
200073_s_at	1.140141662	0.991708251
200074_s_at	1.138671343	0.991668102
200075_s_at	1.134027465	0.991622209
200076_s_at	1.130893649	0.991553342
200077_s_at	1.129219013	0.991487557
200078_s_at	1.127721503	0.991464271
200079_s_at	1.124778839	0.991375598
200080_s_at	1.124122709	0.991217924
200081_s_at	1.121228163	0.991051399
200082_s_at	1.115555918	0.991018811
200083_at	1.115469349	0.99095751
200084_at	1.115153197	0.990778114
200085_s_at	1.110715237	0.99071989
200086_s_at	1.109215502	0.990715019
200087_s_at	1.108992141	0.990694303
200088_x_at	1.105961399	0.99063113
200089_s_at	1.105622453	0.990439528
200090_at	1.105246877	0.990326744
200091_s_at	1.101728231	0.990281832
200092_s_at	1.100442617	0.990217177
200093_s_at	1.100068254	0.990184089
200094_s_at	1.09783882	0.990127245
200095_x_at	1.093157257	0.990120599
200096_s_at	1.088043952	0.99001372
200097_s_at	1.083346889	0.989985486
200098_s_at	1.082406181	0.989976923
200099_s_at	1.082302901	0.989956118
200593_s_at	1.08133037	0.989955297
200594_x_at	1.080104613	0.989869821
200595_s_at	1.078818956	0.989801515
200596_s_at	1.078570128	0.989771454
200597_at	1.076655775	0.989571255
200598_s_at	1.075839955	0.989554956
200599_s_at	1.07444256	0.989398958
200600_at	1.072124407	0.98938891
200601_at	1.070623376	0.989307547
200602_at	1.069510012	0.989294177
200603_at	1.067849769	0.989059681
200604_s_at	1.067716271	0.988991558
200605_s_at	1.061810952	0.988677936
200606_at	1.058691645	0.988643846
200607_s_at	1.057373977	0.98864325
200608_s_at	1.053717641	0.988026572
200609_s_at	1.047315931	0.987584704
200610_s_at	1.046359565	0.987485407
200611_s_at	1.046180477	0.987428417
200612_s_at	1.044977432	0.98701691
200613_at	1.044973363	0.986910403
200614_at	1.043542894	0.986902158
200615_s_at	1.040817678	0.986864548
200616_s_at	1.039562967	0.986836962
200617_at	1.039092257	0.986823003
200618_at	1.037396994	0.986753274
200619_at	1.03615768	0.986610539
200620_at	1.034570797	0.986485413
200621_at	1.03381653	0.986425147
200622_x_at	1.025254444	0.986410139
200623_s_at	1.024490286	0.986317329
200624_s_at	1.024352956	0.986296304
200625_s_at	1.020664224	0.986294844
200626_s_at	1.020505974	0.986084935
200627_at	1.010379712	0.985999227
200628_s_at	1.00722637	0.985984662
200629_at	1.006647059	0.985823905
200630_x_at	1.005151112	0.985717584
200631_s_at	0.998960215	0.985623476
200632_s_at	0.997493756	0.985504903
200633_at	0.996419562	0.985420134
200634_at	0.995392874	0.985097786
200635_s_at	0.995317093	0.985008571
200636_s_at	0.994943984	0.984770308
200637_s_at	0.994596242	0.984702636
200638_s_at	0.992517402	0.984597089
200639_s_at	0.992411838	0.984213877
200640_at	0.991829745	0.984201853
200641_s_at	0.990624189	0.984192852
200642_at	0.99040437	0.984117975
200643_at	0.987715947	0.984033998
200644_at	0.98694072	0.983825349
200645_at	0.986359023	0.983799323
200646_s_at	0.985695942	0.983786409
200647_x_at	0.985691022	0.983743747
200648_s_at	0.985641873	0.983724178
200649_at	0.981135207	0.983665898
200650_s_at	0.980543741	0.983200681
200651_at	0.980418704	0.983200436
200652_at	0.979722048	0.983164059
200653_s_at	0.978081248	0.983066245
200654_at	0.976245058	0.982786208
200655_s_at	0.975651491	0.9826382
200656_s_at	0.974204683	0.982600319
200657_at	0.972941223	0.982425015
200658_s_at	0.972737496	0.982417769
200659_s_at	0.970937805	0.982332287
200660_at	0.969991313	0.982261654
200661_at	0.968467876	0.982209188
200662_s_at	0.967961648	0.981963868
200663_at	0.967472815	0.981806651
200664_s_at	0.966843007	0.981660188
200665_s_at	0.965696201	0.981137883
200666_s_at	0.963205628	0.981127639
200667_at	0.962768854	0.981007555
200668_s_at	0.960398026	0.980802261
200669_s_at	0.9573153	0.980659164
200670_at	0.95723274	0.980545661
200671_s_at	0.954382612	0.980430826
200672_x_at	0.954264616	0.980421105
200673_at	0.954038098	0.980365591
200674_s_at	0.953923682	0.980324025
200675_at	0.953222138	0.980312581
200676_s_at	0.949567105	0.980303693
200677_at	0.947246241	0.980183294
200678_x_at	0.946175465	0.980123529
200679_x_at	0.945788814	0.980099293
200680_x_at	0.943801813	0.979907874
200681_at	0.943183361	0.979536655
200682_s_at	0.942986433	0.979511049
200683_s_at	0.941748878	0.979440572
200684_s_at	0.939887855	0.979275889
200685_at	0.939165138	0.979214581
200686_s_at	0.936577796	0.979188007
200687_s_at	0.931669665	0.978865766
200688_at	0.93023562	0.978854768
200689_x_at	0.929618034	0.978805868
200690_at	0.928855001	0.978769802
200691_s_at	0.928681358	0.978697972
200692_s_at	0.925775946	0.978635882
200693_at	0.923726633	0.97861519
200694_s_at	0.921506295	0.978382656
200695_at	0.920721468	0.978273203
200696_s_at	0.919528699	0.978164707
200697_at	0.918352715	0.977980181
200698_at	0.914475729	0.977854892
200699_at	0.912831001	0.977840975
200700_s_at	0.909227805	0.977790454
200701_at	0.906003448	0.977756852
200702_s_at	0.905673304	0.977511691
200703_at	0.904808586	0.97743537
200704_at	0.90274919	0.977397699
200705_s_at	0.900170444	0.97722018
200706_s_at	0.899976407	0.977069407
200707_at	0.899596283	0.9770386
200708_at	0.896991164	0.97684252
200709_at	0.896722897	0.976768852
200710_at	0.891719565	0.976265558
200711_s_at	0.891361066	0.976192963
200712_s_at	0.890839413	0.975984874
200713_s_at	0.890469785	0.975767909
200714_x_at	0.881964496	0.975711821
200715_x_at	0.878340014	0.97552342
200716_x_at	0.877885964	0.975483023
200717_x_at	0.87741868	0.975368926
200718_s_at	0.87674893	0.975178496
200719_at	0.876402349	0.975142487
200720_s_at	0.875397167	0.974847697
200721_s_at	0.87483401	0.974736093
200722_s_at	0.873106693	0.974722094
200723_s_at	0.872689705	0.974544133
200724_at	0.872541701	0.974476682
200725_x_at	0.870859274	0.974000607
200726_at	0.86799224	0.973901532
200727_s_at	0.867608897	0.973836886
200728_at	0.867227619	0.97380413
200729_s_at	0.866099937	0.973617068
200730_s_at	0.866053039	0.973507105
200731_s_at	0.865846949	0.973337927
200732_s_at	0.864923589	0.972952379
200733_s_at	0.862713143	0.972626796
200734_s_at	0.862202394	0.972537399
200735_x_at	0.861087754	0.972424931
200736_s_at	0.859692796	0.972364469
200737_at	0.859218908	0.972357169
200738_s_at	0.858826544	0.97219566
200739_s_at	0.855302538	0.972090151
200740_s_at	0.854580456	0.971991246
200741_s_at	0.852098373	0.971877262
200742_s_at	0.849357354	0.971856149
200743_s_at	0.847806931	0.971854702
200744_s_at	0.847312404	0.971789184
200745_s_at	0.847143967	0.971758063
200746_s_at	0.846150251	0.971719069
200747_s_at	0.846140094	0.971493265
200748_s_at	0.845654495	0.971485946
200749_at	0.8451556	0.971359586
200750_s_at	0.844247137	0.971312095
200751_s_at	0.842726385	0.971235413
200752_s_at	0.842589414	0.971218201
200753_x_at	0.84222187	0.971172488
200754_x_at	0.841248985	0.971097114
200755_s_at	0.84102387	0.971081529
200756_x_at	0.839553567	0.970929656
200757_s_at	0.839209076	0.970679939
200758_s_at	0.83462356	0.970382401
200759_x_at	0.834348284	0.970375653
200760_s_at	0.833956145	0.970291979
200761_s_at	0.833693814	0.970259543
200762_at	0.833219626	0.97022133
200763_s_at	0.830730325	0.97018928
200764_s_at	0.830595362	0.970097712
200765_x_at	0.82882039	0.969961739
200766_at	0.828664633	0.969906181
200767_s_at	0.826404239	0.969893574
200768_s_at	0.826149239	0.969471367
200769_s_at	0.826115302	0.969408496
200770_s_at	0.825983332	0.969356883
200771_at	0.825493314	0.969153182
200772_x_at	0.822695043	0.96909622
200773_x_at	0.822121438	0.968981257
200774_at	0.82211111	0.968963353
200775_s_at	0.820289185	0.968689798
200776_s_at	0.819947851	0.96864339
200777_s_at	0.818307607	0.968632773
200778_s_at	0.818010894	0.968622451
200779_at	0.817788515	0.968617408
200780_x_at	0.81708055	0.968498082
200781_s_at	0.816848685	0.968366228
200782_at	0.816261996	0.968083118
200783_s_at	0.814262193	0.967868614
200784_s_at	0.813432223	0.967676365
200785_s_at	0.812562444	0.967568291
200786_at	0.812201427	0.967280402
200787_s_at	0.811800429	0.967088158
200788_s_at	0.811402054	0.966890053
200789_at	0.81091515	0.966853721
200790_at	0.809688456	0.966622748
200791_s_at	0.809176038	0.966577282
200792_at	0.808773401	0.966510084
200793_s_at	0.808334056	0.966435854
200794_x_at	0.807541499	0.966080424
200795_at	0.805943094	0.966030553
200796_s_at	0.805232535	0.966003965
200797_s_at	0.803092369	0.965990275
200798_x_at	0.802385553	0.965982427
200799_at	0.800831027	0.965753709
200800_s_at	0.80056258	0.965738722
200801_x_at	0.799401782	0.965732626
200802_at	0.799124087	0.965608352
200803_s_at	0.798965799	0.965582201
200804_at	0.798904078	0.965438264
200805_at	0.798387992	0.965414657
200806_s_at	0.797770133	0.965351188
200807_s_at	0.797477856	0.965298684
200808_s_at	0.79746739	0.965190117
200809_x_at	0.79676094	0.965185089
200810_s_at	0.794385777	0.964852361
200811_at	0.793447401	0.964851257
200812_at	0.793328528	0.96477394
200813_s_at	0.793195642	0.964658127
200814_at	0.79233951	0.964639287
200815_s_at	0.792177234	0.964432405
200816_s_at	0.792137279	0.964411135
200817_x_at	0.79103934	0.964340984
200818_at	0.790447275	0.964251959
200819_s_at	0.788761461	0.964133037
200820_at	0.788452545	0.964075575
200821_at	0.787495285	0.964033949
200822_x_at	0.787323232	0.96396024
200823_x_at	0.787162369	0.963661448
200824_at	0.787118169	0.963588484
200825_s_at	0.786901444	0.963266187
200826_at	0.786252047	0.963206158
200827_at	0.785515277	0.963096588
200828_s_at	0.785356069	0.963080616
200829_x_at	0.785279701	0.963048433
200830_at	0.785020987	0.962940321
200831_s_at	0.783467027	0.96278488
200832_s_at	0.783382534	0.962725656
200833_s_at	0.783145166	0.962530648
200834_s_at	0.783117014	0.962529274
200835_s_at	0.782082351	0.962396352
200836_s_at	0.781208804	0.962349502
200837_at	0.781130884	0.962067659
200838_at	0.78072501	0.9620278
200839_s_at	0.779856602	0.961981949
200840_at	0.779611309	0.961974316
200841_s_at	0.778754337	0.961928764
200842_s_at	0.778730972	0.961896102
200843_s_at	0.778608922	0.961826331
200844_s_at	0.778563847	0.961800875
200845_s_at	0.778470381	0.961762235
200846_s_at	0.778452974	0.961712055
200847_s_at	0.777985329	0.961619012
200848_at	0.777717823	0.961497678
200849_s_at	0.777687299	0.961486307
200850_s_at	0.777264477	0.961478147
200851_s_at	0.776642961	0.961401674
200852_x_at	0.776023469	0.961398558
200853_at	0.775484992	0.961377092
200854_at	0.774261034	0.961311139
200855_at	0.773108674	0.961286821
200856_x_at	0.773014461	0.961163212
200857_s_at	0.772010415	0.960850624
200858_s_at	0.771923928	0.960505528
200859_x_at	0.771894693	0.960409433
200860_s_at	0.770820742	0.960234936
200861_at	0.770764287	0.960074796
200862_at	0.7707574	0.959962284
200863_s_at	0.770449374	0.959918614
200864_s_at	0.770427335	0.959816286
200865_at	0.770227273	0.959629498
200866_s_at	0.768504681	0.959584638
200867_at	0.767691555	0.959540659
200868_s_at	0.76694028	0.959428891
200869_at	0.766618568	0.959309192
200870_at	0.766581266	0.959237221
200871_s_at	0.76648496	0.959169717
200872_at	0.76510766	0.958900771
200873_s_at	0.764108765	0.958862737
200874_s_at	0.763896373	0.95873328
200875_s_at	0.763835735	0.958728921
200876_s_at	0.763794977	0.958703107
200877_at	0.762666351	0.958630861
200878_at	0.762563945	0.958607952
200879_s_at	0.761907143	0.958586523
200880_at	0.76190014	0.958561224
200881_s_at	0.761190241	0.958497566
200882_s_at	0.759361835	0.958485116
200883_at	0.758793708	0.958288708
200884_at	0.758770191	0.95822325
200885_at	0.758529658	0.958212777
200886_s_at	0.75826652	0.958180056
200887_s_at	0.757155793	0.958002521
200888_s_at	0.756191342	0.957691379
200889_s_at	0.755832816	0.957615924
200890_s_at	0.751459021	0.957614269
200891_s_at	0.751393035	0.957556572
200892_s_at	0.749233186	0.957363484
200893_at	0.74913849	0.957122054
200894_s_at	0.74842645	0.957116782
200895_s_at	0.746025451	0.957007467
200896_x_at	0.744266202	0.956941602
200897_s_at	0.743984012	0.956915959
200898_s_at	0.741772727	0.956731758
200899_s_at	0.74151075	0.956675706
200900_s_at	0.741436149	0.95652989
200901_s_at	0.740486043	0.956515783
200902_at	0.73970965	0.956428822
200903_s_at	0.739641264	0.956411934
200904_at	0.739503721	0.956173216
200905_x_at	0.739358315	0.955984038
200906_s_at	0.739174804	0.955895495
200907_s_at	0.738936226	0.955573914
200908_s_at	0.738654226	0.955087963
200909_s_at	0.737404512	0.954985885
200910_at	0.73697914	0.954966735
200911_s_at	0.735262104	0.954654702
200912_s_at	0.735258234	0.954654209
200913_at	0.734441738	0.954497301
200914_x_at	0.73295594	0.954348282
200915_x_at	0.731531141	0.954222935
200916_at	0.729926989	0.95382278
200917_s_at	0.729573848	0.953694829
200918_s_at	0.727274747	0.953582513
200919_at	0.726957147	0.95357911
200920_s_at	0.726432508	0.953512195
200921_s_at	0.725729085	0.953405371
200922_at	0.725216802	0.95324462
200923_at	0.725050918	0.952961574
200924_s_at	0.725038218	0.952918122
200925_at	0.724982894	0.952856808
200926_at	0.723879102	0.952772284
200927_s_at	0.723835376	0.952742883
200928_s_at	0.723716851	0.952740055
200929_at	0.723605159	0.952734126
200930_s_at	0.722835935	0.952578241
200931_s_at	0.722828431	0.952555375
200932_s_at	0.722250791	0.952428826
200933_x_at	0.722053285	0.952366361
200934_at	0.721387929	0.952330753
200935_at	0.72130658	0.952310709
200936_at	0.721072129	0.952258798
200937_s_at	0.720756982	0.952123378
200938_s_at	0.720071284	0.952042485
200939_s_at	0.719004311	0.951845175
200940_s_at	0.718507276	0.951766113
200941_at	0.717343528	0.951748446
200942_s_at	0.715932881	0.951716161
200943_at	0.715192312	0.951497914
200944_s_at	0.714916989	0.951481037
200945_s_at	0.714054176	0.951348505
200946_x_at	0.71383142	0.951336827
200947_s_at	0.713690594	0.951245579
200948_at	0.713583578	0.951180217
200949_x_at	0.713306215	0.951163941
200950_at	0.712966276	0.951050817
200951_s_at	0.712745805	0.951015941
200952_s_at	0.712209893	0.95081755
200953_s_at	0.712086814	0.950791192
200954_at	0.711809335	0.950738772
200955_at	0.711130695	0.950467225
200956_s_at	0.709234308	0.950446448
200957_s_at	0.709196752	0.950412963
200958_s_at	0.709117068	0.950399847
200959_at	0.707918101	0.950312767
200960_x_at	0.707289185	0.950262799
200961_at	0.705554884	0.949961415
200962_at	0.70534222	0.949916368
200963_x_at	0.703589265	0.949812079
200964_at	0.70338855	0.949805795
200965_s_at	0.70324285	0.949731752
200966_x_at	0.703134821	0.949577289
200967_at	0.702538282	0.949552668
200968_s_at	0.702238383	0.949420711
200969_at	0.701718749	0.94936593
200970_s_at	0.701597259	0.949280667
200971_s_at	0.701464106	0.949107393
200972_at	0.700800818	0.949021833
200973_s_at	0.700596568	0.948987979
200974_at	0.700548553	0.948976668
200975_at	0.700316964	0.948935868
200976_s_at	0.699497331	0.94883436
200977_s_at	0.698258475	0.948703784
200978_at	0.698023721	0.948242586
200979_at	0.6978936	0.948227556
200980_s_at	0.697692598	0.948225472
200981_x_at	0.697013432	0.948187125
200982_s_at	0.69594662	0.947965083
200983_x_at	0.695609261	0.947931615
200984_s_at	0.695568861	0.947880496
200985_s_at	0.695029132	0.947818973
200986_at	0.694056767	0.947659703
200987_x_at	0.693959001	0.947657483
200988_s_at	0.693049059	0.947609184
200989_at	0.692693218	0.94758054
200990_at	0.692557565	0.947377423
200991_s_at	0.692009731	0.947369801
200992_at	0.691346492	0.94730462
200993_at	0.691053806	0.94729248
200994_at	0.69074993	0.947220622
200995_at	0.690621811	0.947162685
200996_at	0.690571101	0.94711094
200997_at	0.689331669	0.94702172
200998_s_at	0.688280116	0.946868352
200999_s_at	0.687468913	0.946833389
201000_at	0.686364725	0.946447217
201001_s_at	0.685369081	0.94639868
201002_s_at	0.684460366	0.946333283
201003_x_at	0.684315372	0.946275293
201004_at	0.683429597	0.946179612
201005_at	0.682764694	0.946012529
201006_at	0.68265147	0.945984682
201007_at	0.682108207	0.94594597
201008_s_at	0.681867087	0.94589073
201009_s_at	0.681686579	0.945716125
201010_s_at	0.681356857	0.945646194
201011_at	0.680314454	0.94561593
201012_at	0.680022952	0.945577839
201013_s_at	0.678377702	0.945548933
201014_s_at	0.678096757	0.945495551
201015_s_at	0.677937227	0.945335447
201016_at	0.677493412	0.945266325
201017_at	0.677411666	0.945230254
201018_at	0.67732716	0.945195452
201019_s_at	0.677229814	0.945096555
201020_at	0.677224064	0.945013539
201021_s_at	0.676531782	0.94487868
201022_s_at	0.676244578	0.944748977
201023_at	0.675754478	0.944720093
201024_x_at	0.674935447	0.944683774
201025_at	0.674588038	0.944552775
201026_at	0.673788353	0.944481254
201027_s_at	0.673784628	0.944476669
201028_s_at	0.673746876	0.944435944
201029_s_at	0.673493936	0.944427136
201030_x_at	0.673011132	0.944399698
201031_s_at	0.672462166	0.944364403
201032_at	0.672396712	0.944178668
201033_x_at	0.672285708	0.944130993
201034_at	0.672033813	0.944124208
201035_s_at	0.671430416	0.944094632
201036_s_at	0.669972803	0.944069463
201037_at	0.669885855	0.943945801
201038_s_at	0.669669575	0.943642818
201039_s_at	0.668461244	0.943552055
201040_at	0.667687851	0.943461728
201041_s_at	0.667212156	0.943324211
201042_at	0.665521877	0.943174789
201043_s_at	0.665484413	0.943101054
201044_x_at	0.665428485	0.942942905
201045_s_at	0.665191369	0.942901278
201046_s_at	0.665129988	0.942858334
201047_x_at	0.665065605	0.942675125
201048_x_at	0.664637916	0.942667107
201049_s_at	0.664484548	0.942541007
201050_at	0.663943092	0.942511823
201051_at	0.663758143	0.942293153
201052_s_at	0.663578489	0.942073703
201053_s_at	0.663411031	0.941826833
201054_at	0.663126849	0.941576308
201055_s_at	0.662811188	0.941419469
201056_at	0.661619567	0.941345036
201057_s_at	0.661432737	0.941178152
201058_s_at	0.661377198	0.94116902
201059_at	0.661360715	0.941148632
201060_x_at	0.661175233	0.940971065
201061_s_at	0.660869685	0.940909446
201062_at	0.660814649	0.940878671
201063_at	0.660737771	0.940734055
201064_s_at	0.660328041	0.940568747
201065_s_at	0.660195535	0.940487283
201066_at	0.659691258	0.940332241
201067_at	0.659494256	0.94032061
201068_s_at	0.659432909	0.940302209
201069_at	0.65942194	0.940297699
201070_x_at	0.658622724	0.94028378
201071_x_at	0.658000707	0.940248419
201072_s_at	0.6577496	0.940207685
201073_s_at	0.657683769	0.940162665
201074_at	0.657271302	0.940025263
201075_s_at	0.657235025	0.939996707
201076_at	0.656962523	0.939929763
201077_s_at	0.655855704	0.939698982
201078_at	0.65539875	0.939640156
201079_at	0.655251088	0.939421942
201080_at	0.65435243	0.939135533
201081_s_at	0.654261203	0.939111965
201082_s_at	0.653883621	0.93910222
201083_s_at	0.653733435	0.939092363
201084_s_at	0.650885195	0.938961187
201085_s_at	0.649876257	0.938884728
201086_x_at	0.649778108	0.938777795
201087_at	0.649437012	0.938766467
201088_at	0.648745715	0.938624427
201089_at	0.648485402	0.938476174
201090_x_at	0.647939805	0.938446651
201091_s_at	0.64724981	0.938251432
201092_at	0.647062576	0.938216253
201093_x_at	0.646441927	0.938009163
201094_at	0.646347836	0.93778613
201095_at	0.646152115	0.937727863
201096_s_at	0.645870291	0.937689603
201097_s_at	0.645631143	0.937422841
201098_at	0.645516119	0.937319145
201099_at	0.644945968	0.937161443
201100_s_at	0.644810678	0.937130049
201101_s_at	0.644542439	0.937102136
201102_s_at	0.643908503	0.937069698
201103_x_at	0.64362472	0.937060145
201104_x_at	0.643567094	0.936937918
201105_at	0.643262996	0.936899149
201106_at	0.642567065	0.936859484
201107_s_at	0.641891953	0.93683425
201108_s_at	0.641305707	0.936834099
201109_s_at	0.6412685	0.936824754
201110_s_at	0.641161291	0.936680587
201111_at	0.641068049	0.936657743
201112_s_at	0.640753796	0.936550363
201113_at	0.639993045	0.936526799
201114_x_at	0.639871427	0.936470018
201115_at	0.639851506	0.936361818
201116_s_at	0.639806185	0.936142357
201117_s_at	0.639385995	0.936100121
201118_at	0.639110282	0.935941074
201119_s_at	0.638015289	0.93593154
201120_s_at	0.637663281	0.935887993
201121_s_at	0.637295338	0.935835119
201122_x_at	0.637085402	0.935802894
201123_s_at	0.636781638	0.935566291
201124_at	0.636097395	0.935334872
201125_s_at	0.635974248	0.935180516
201126_s_at	0.635914606	0.935020466
201127_s_at	0.635661343	0.934757731
201128_s_at	0.635439461	0.934741137
201129_at	0.63532783	0.934577046
201130_s_at	0.634107038	0.934496964
201131_s_at	0.633611478	0.934436284
201132_at	0.633345517	0.934265519
201133_s_at	0.633241561	0.934158153
201134_x_at	0.633219034	0.934040681
201135_at	0.633200913	0.934028189
201136_at	0.632642581	0.933986018
201137_s_at	0.632566891	0.933818522
201138_s_at	0.631794815	0.933761921
201139_s_at	0.631791283	0.933754147
201140_s_at	0.630731297	0.933678334
201141_at	0.630076715	0.933622374
201142_at	0.629921784	0.933504092
201143_s_at	0.629522951	0.93344044
201144_s_at	0.629408261	0.933349264
201145_at	0.629171969	0.933208867
201146_at	0.628504871	0.933035754
201147_s_at	0.628168533	0.932908542
201148_s_at	0.628076344	0.932890513
201149_s_at	0.627954303	0.932856858
201150_s_at	0.627588698	0.932484466
201151_s_at	0.62751066	0.932447398
201152_s_at	0.627222684	0.932440133
201153_s_at	0.627061722	0.932294887
201154_x_at	0.626888752	0.93219969
201155_s_at	0.626632386	0.932093495
201156_s_at	0.625831019	0.932030633
201157_s_at	0.625376535	0.931926751
201158_at	0.624677116	0.93189847
201159_s_at	0.624093959	0.931851521
201160_s_at	0.623984087	0.931827108
201161_s_at	0.623935471	0.931783273
201162_at	0.623517804	0.931754575
201163_s_at	0.623247121	0.931720601
201164_s_at	0.6231085	0.931661007
201165_s_at	0.622846913	0.931519403
201166_s_at	0.622279116	0.931305652
201167_x_at	0.621852909	0.931226004
201168_x_at	0.621129987	0.93121528
201169_s_at	0.621094793	0.931053451
201170_s_at	0.621043001	0.930493207
201171_at	0.619467455	0.930390938
201172_x_at	0.619434615	0.930325462
201173_x_at	0.618901511	0.930280376
201174_s_at	0.618887575	0.930276885
201175_at	0.618683659	0.930219623
201176_s_at	0.617839656	0.930192721
201177_s_at	0.617715948	0.930168962
201178_at	0.617651912	0.930063227
201179_s_at	0.617015248	0.929998123
201180_s_at	0.616027859	0.92979426
201181_at	0.615170656	0.929730821
201182_s_at	0.615057702	0.929438201
201183_s_at	0.613820548	0.929412729
201184_s_at	0.613478487	0.92941033
201185_at	0.613196909	0.929357134
201186_at	0.612735229	0.929351261
201187_s_at	0.61253554	0.929271457
201188_s_at	0.612040296	0.929005156
201189_s_at	0.611611805	0.92897602
201190_s_at	0.611495666	0.928848771
201191_at	0.611349211	0.928755888
201192_s_at	0.611325649	0.928576464
201193_at	0.611278714	0.928514275
201194_at	0.610990098	0.928216101
201195_s_at	0.610911791	0.928172507
201196_s_at	0.61086527	0.928143489
201197_at	0.610714337	0.927966361
201198_s_at	0.610620415	0.927917017
201199_s_at	0.610320523	0.927822701
201200_at	0.609820783	0.927789118
201201_at	0.609762995	0.927760518
201202_at	0.609713947	0.927711618
201203_s_at	0.60948626	0.927673506
201204_s_at	0.609218535	0.927602753
201205_at	0.609098997	0.927577069
201206_s_at	0.608135563	0.927449963
201207_at	0.607463715	0.927290032
201208_s_at	0.607323028	0.927193061
201209_at	0.606681166	0.927181741
201210_at	0.606490859	0.92710359
201211_s_at	0.60639053	0.926978364
201212_at	0.606374495	0.926873176
201213_at	0.605848205	0.926871182
201214_s_at	0.605243544	0.92673405
201215_at	0.604695874	0.926439709
201216_at	0.604502952	0.926180498
201217_x_at	0.603432104	0.926037164
201218_at	0.603413805	0.925982527
201219_at	0.603299324	0.925770806
201220_x_at	0.603269835	0.925605983
201221_s_at	0.603120576	0.925565748
201222_s_at	0.60296757	0.925545264
201223_s_at	0.602684882	0.925512363
201224_s_at	0.601845024	0.925388251
201225_s_at	0.601672802	0.924990907
201226_at	0.601575426	0.924988088
201227_s_at	0.601434056	0.924960102
201228_s_at	0.600886826	0.924787465
201229_s_at	0.600567733	0.924752928
201230_s_at	0.6004377	0.924567034
201231_s_at	0.600047663	0.924555217
201232_s_at	0.599828642	0.924401974
201233_at	0.599746281	0.924228889
201234_at	0.598946237	0.923683816
201235_s_at	0.59892931	0.923673293
201236_s_at	0.598922232	0.923547083
201237_at	0.598858621	0.923520742
201238_s_at	0.598738804	0.923278306
201239_s_at	0.598664982	0.92323676
201240_s_at	0.598594192	0.923212189
201241_at	0.598579742	0.923205111
201242_s_at	0.598540231	0.923192915
201243_s_at	0.598403846	0.923091862
201244_s_at	0.598076004	0.923026353
201245_s_at	0.597858828	0.922811487
201246_s_at	0.597806069	0.922772693
201247_at	0.597790564	0.922750375
201248_s_at	0.597616335	0.922634847
201249_at	0.597388855	0.922616749
201250_s_at	0.596647425	0.92258777
201251_at	0.596617819	0.922445648
201252_at	0.596328864	0.922400403
201253_s_at	0.596219407	0.922304559
201254_x_at	0.596151045	0.922278777
201255_x_at	0.595909632	0.922277943
201256_at	0.59575839	0.922243061
201257_x_at	0.595736706	0.922210362
201258_at	0.595394516	0.921994709
201259_s_at	0.59502959	0.921953918
201260_s_at	0.595020859	0.921731774
201261_x_at	0.594786677	0.921480257
201262_s_at	0.594371421	0.92145585
201263_at	0.594258033	0.921433601
201264_at	0.59424829	0.921391905
201265_at	0.593819352	0.921377485
201266_at	0.593495117	0.921364952
201267_s_at	0.593163168	0.921350485
201268_at	0.593148943	0.921247017
201269_s_at	0.592688414	0.921245234
201270_x_at	0.591956433	0.921016581
201271_s_at	0.591852176	0.920888563
201272_at	0.591503257	0.920886983
201273_s_at	0.591141346	0.920804926
201274_at	0.591029107	0.920743229
201275_at	0.589882283	0.920481222
201276_at	0.589777988	0.920264781
201277_s_at	0.589505783	0.920214217
201278_at	0.589164713	0.920141291
201279_s_at	0.589148623	0.920078161
201280_s_at	0.588153448	0.920018249
201281_at	0.587537284	0.91991315
201282_at	0.587281084	0.919880904
201283_s_at	0.586708067	0.919702493
201284_s_at	0.586672453	0.91959705
201285_at	0.586638088	0.919343035
201286_at	0.586577158	0.919265616
201287_s_at	0.586481076	0.919196405
201288_at	0.586318549	0.919125821
201289_at	0.586150623	0.919053877
201290_at	0.586028922	0.918957632
201291_s_at	0.585825012	0.918928373
201292_at	0.585576495	0.918898542
201293_x_at	0.585119952	0.918813978
201294_s_at	0.584900681	0.918509417
201295_s_at	0.584613432	0.918509081
201296_s_at	0.584146114	0.918457889
201297_s_at	0.583246725	0.918424181
201298_s_at	0.583181414	0.918366638
201299_s_at	0.582531633	0.918166369
201300_s_at	0.581761635	0.918090911
201301_s_at	0.581678409	0.917980015
201302_at	0.581608853	0.917921206
201303_at	0.581544408	0.917863115
201304_at	0.581369361	0.917780037
201305_x_at	0.580632147	0.917771567
201306_s_at	0.580293473	0.917651267
201307_at	0.580282932	0.917610905
201308_s_at	0.580045873	0.917550454
201309_x_at	0.580037194	0.917413383
201310_s_at	0.579674584	0.917358799
201311_s_at	0.579585725	0.917289842
201312_s_at	0.579289065	0.917254176
201313_at	0.578526721	0.91725357
201314_at	0.578157805	0.917163876
201315_x_at	0.577976916	0.917104014
201316_at	0.577486013	0.916977098
201317_s_at	0.577249602	0.916935335
201318_s_at	0.576617905	0.91690754
201319_at	0.576486354	0.916716782
201320_at	0.576479837	0.916707843
201321_s_at	0.576419685	0.916577207
201322_at	0.576295894	0.916573812
201323_at	0.576147381	0.916556013
201324_at	0.575948828	0.916530476
201325_s_at	0.575573462	0.916526539
201326_at	0.574862139	0.916451334
201327_s_at	0.574500553	0.916366028
201328_at	0.573214505	0.916312342
201329_s_at	0.573020977	0.916242589
201330_at	0.572800735	0.916209445
201331_s_at	0.572089945	0.91568484
201332_s_at	0.571832532	0.915640052
201333_s_at	0.571555455	0.915528677
201334_s_at	0.571484552	0.915444726
201335_s_at	0.571358215	0.915391532
201336_at	0.571189982	0.915386414
201337_s_at	0.571149199	0.915371806
201338_x_at	0.570824718	0.915296199
201339_s_at	0.570290958	0.915195068
201340_s_at	0.570133701	0.915185068
201341_at	0.57000602	0.915079714
201342_at	0.569862095	0.914954057
201343_at	0.569706654	0.914428119
201344_at	0.569677195	0.91432723
201345_s_at	0.569537908	0.914277166
201346_at	0.569437739	0.914268088
201347_x_at	0.568919325	0.914026442
201348_at	0.568216725	0.913992697
201349_at	0.567567311	0.913981731
201350_at	0.567534416	0.913924589
201351_s_at	0.567521814	0.913772521
201352_at	0.567484741	0.913591182
201353_s_at	0.567343035	0.913561506
201354_s_at	0.567298227	0.913285001
201355_s_at	0.567216048	0.912886303
201356_at	0.566636244	0.912768344
201357_s_at	0.566503407	0.912712287
201358_s_at	0.566214335	0.912453197
201359_at	0.56609702	0.912307556
201360_at	0.565758205	0.912284149
201361_at	0.56557226	0.912281079
201362_at	0.565445445	0.91213237
201363_s_at	0.565125419	0.912104029
201364_s_at	0.565084524	0.912079241
201365_at	0.564741499	0.912074997
201366_at	0.563335721	0.912005995
201367_s_at	0.563179087	0.91182072
201368_at	0.56271615	0.911773895
201369_s_at	0.562224562	0.9117075
201370_s_at	0.562074501	0.911515173
201371_s_at	0.56205298	0.911182151
201372_s_at	0.561574131	0.911103909
201373_at	0.561201245	0.910888704
201374_x_at	0.561170075	0.910873512
201375_s_at	0.561096838	0.910778391
201376_s_at	0.560619461	0.910621879
201377_at	0.559366516	0.910234897
201378_s_at	0.559316376	0.910225018
201379_s_at	0.559297942	0.910086208
201380_at	0.558905973	0.909918034
201381_x_at	0.558727431	0.909852747
201382_at	0.558717539	0.909749164
201383_s_at	0.558616391	0.909571832
201384_s_at	0.558429336	0.909399895
201385_at	0.557848672	0.909353211
201386_s_at	0.557781577	0.909314067
201387_s_at	0.557767491	0.909263581
201388_at	0.557476512	0.909238218
201389_at	0.557385012	0.909222847
201390_s_at	0.557245715	0.909091683
201391_at	0.557152647	0.909072107
201392_s_at	0.557002977	0.909007273
201393_s_at	0.556637315	0.908937609
201394_s_at	0.55592161	0.908754185
201395_at	0.555907754	0.908650923
201396_s_at	0.555828609	0.908612054
201397_at	0.555395062	0.908492245
201398_s_at	0.555349634	0.908361106
201399_s_at	0.555119209	0.90824256
201400_at	0.554934633	0.908207844
201401_s_at	0.553525864	0.908060152
201402_at	0.55317932	0.907891335
201403_s_at	0.55304197	0.907795802
201404_x_at	0.552850045	0.90760723
201405_s_at	0.552344425	0.907558633
201406_at	0.552124271	0.907504708
201407_s_at	0.551768972	0.907465717
201408_at	0.551512588	0.907338628
201409_s_at	0.551200997	0.907337534
201410_at	0.551068543	0.90730018
201411_s_at	0.550649687	0.907280903
201412_at	0.550322511	0.907171772
201413_at	0.549692633	0.907046094
201414_s_at	0.549402116	0.907011783
201415_at	0.54936058	0.906999319
201416_at	0.548847012	0.906767418
201417_at	0.548731495	0.906562763
201418_s_at	0.548582292	0.90640282
201419_at	0.54805385	0.906316381
201420_s_at	0.547907099	0.906021181
201421_s_at	0.547561783	0.905924917
201422_at	0.547550181	0.905921417
201423_s_at	0.547454843	0.905849423
201424_s_at	0.547423323	0.905683456
201425_at	0.547393979	0.905678269
201426_s_at	0.546908049	0.905637248
201427_s_at	0.546263467	0.905544995
201428_at	0.546164426	0.905509805
201429_s_at	0.546056074	0.905482464
201430_s_at	0.545936934	0.905433188
201431_s_at	0.545879506	0.905425844
201432_at	0.545446718	0.905423523
201433_s_at	0.544808158	0.905224222
201434_at	0.544717991	0.905004985
201435_s_at	0.544581731	0.904890213
201436_at	0.544578466	0.90484106
201437_s_at	0.543777845	0.904821494
201438_at	0.543709729	0.904773582
201439_at	0.543313979	0.904494332
201440_at	0.543122784	0.90442554
201441_at	0.543069538	0.904410013
201442_s_at	0.542555271	0.904363542
201443_s_at	0.542498629	0.904350762
201444_s_at	0.542391106	0.904350417
201445_at	0.541890492	0.904325732
201446_s_at	0.541395106	0.90432273
201447_at	0.540049698	0.90428767
201448_at	0.539907524	0.903964671
201449_at	0.539602183	0.903907518
201450_s_at	0.539516949	0.903745959
201451_x_at	0.539348767	0.903574833
201452_at	0.538721475	0.903528895
201453_x_at	0.538557474	0.903421409
201454_s_at	0.53845613	0.903411745
201455_s_at	0.536861101	0.903256926
201456_s_at	0.536392712	0.903165648
201457_x_at	0.536150522	0.903121669
201458_s_at	0.536000617	0.903010985
201459_at	0.535632376	0.902955334
201460_at	0.535361528	0.902954201
201461_s_at	0.535275442	0.902614471
201462_at	0.535093505	0.902548545
201463_s_at	0.534895574	0.902378792
201464_x_at	0.534244899	0.902330748
201465_s_at	0.534013046	0.902260516
201466_s_at	0.5337988	0.902206986
201467_s_at	0.533702752	0.902083287
201468_s_at	0.533329936	0.90195192
201469_s_at	0.533317679	0.901788762
201470_at	0.532392603	0.901708449
201471_s_at	0.531895139	0.901564624
201472_at	0.531795533	0.901454699
201473_at	0.531465737	0.901384772
201474_s_at	0.531384026	0.901354901
201475_x_at	0.531342204	0.901205913
201476_s_at	0.530709405	0.901045211
201477_s_at	0.530398255	0.900895444
201478_s_at	0.530279076	0.900795345
201479_at	0.530147347	0.900764456
201480_s_at	0.530069201	0.900698499
201481_s_at	0.529834685	0.900641117
201482_at	0.52978613	0.900618422
201483_s_at	0.52955453	0.900259837
201484_at	0.529482794	0.900136877
201485_s_at	0.529455819	0.899909927
201486_at	0.528899989	0.899885413
201487_at	0.52816601	0.899840676
201488_x_at	0.528132747	0.899789498
201489_at	0.527693125	0.899778944
201490_s_at	0.52744242	0.899768405
201491_at	0.527162709	0.899736305
201492_s_at	0.527105053	0.899643264
201493_s_at	0.527027816	0.899618499
201494_at	0.526845395	0.899543649
201495_x_at	0.526555757	0.899538292
201496_x_at	0.526089536	0.899527807
201497_x_at	0.525704443	0.899446898
201498_at	0.524989326	0.899116302
201499_s_at	0.524888078	0.898938837
201500_s_at	0.52472765	0.898874754
201501_s_at	0.524481575	0.898859191
201502_s_at	0.524337083	0.898845833
201503_at	0.524001062	0.898838373
201504_s_at	0.523828187	0.898814897
201505_at	0.523529926	0.898808867
201506_at	0.52325328	0.898766206
201507_at	0.522962225	0.898655832
201508_at	0.522713693	0.898586319
201509_at	0.522386025	0.898446685
201510_at	0.521854127	0.898407951
201511_at	0.521797809	0.898402486
201512_s_at	0.521607854	0.898345538
201513_at	0.52152372	0.898047522
201514_s_at	0.521503328	0.898041813
201515_s_at	0.521360023	0.89783913
201516_at	0.521210006	0.897745036
201517_at	0.521201807	0.897657723
201518_at	0.520712528	0.897486608
201519_at	0.52044163	0.897429137
201520_s_at	0.520063397	0.897363482
201521_s_at	0.519903486	0.897299613
201522_x_at	0.519800443	0.897265174
201523_x_at	0.519488844	0.897256914
201524_x_at	0.519309229	0.897124352
201525_at	0.519012989	0.897119036
201526_at	0.518989026	0.896977425
201527_at	0.518955401	0.896972641
201528_at	0.518920693	0.896723486
201529_s_at	0.518535818	0.896681396
201530_x_at	0.518222481	0.896541549
201531_at	0.518192054	0.896500341
201532_at	0.5176238	0.896383893
201533_at	0.517593381	0.896322364
201534_s_at	0.517352624	0.896108375
201535_at	0.517302643	0.896095052
201536_at	0.517103697	0.896059379
201537_s_at	0.516511213	0.896048065
201538_s_at	0.516369274	0.896024763
201539_s_at	0.516077717	0.89589857
201540_at	0.516049246	0.895888421
201541_s_at	0.515945831	0.89577237
201542_at	0.515637776	0.89550175
201543_s_at	0.515598735	0.895371759
201544_x_at	0.515141637	0.895202355
201545_s_at	0.514703646	0.89519417
201546_at	0.514661758	0.895181943
201547_at	0.514576631	0.895069861
201548_s_at	0.514198489	0.894821117
201549_x_at	0.513989252	0.89479934
201550_x_at	0.513742508	0.89471032
201551_s_at	0.513733817	0.894552036
201552_at	0.513013638	0.894509298
201553_s_at	0.512634364	0.894493144
201554_x_at	0.512528614	0.894409649
201555_at	0.511604795	0.894391619
201556_s_at	0.511100595	0.894298035
201557_at	0.510972588	0.894095995
201558_at	0.510545149	0.893919027
201559_s_at	0.510499682	0.893682717
201560_at	0.510425326	0.8936586
201561_s_at	0.509896981	0.893495192
201562_s_at	0.509548792	0.893397401
201563_at	0.509207264	0.893276759
201564_s_at	0.509176503	0.893263468
201565_s_at	0.508663713	0.893158086
201566_x_at	0.508060407	0.892986981
201567_s_at	0.507369312	0.892964049
201568_at	0.50697828	0.892819877
201569_s_at	0.506932353	0.892716917
201570_at	0.506803883	0.892619607
201571_s_at	0.506711351	0.89261799
201572_x_at	0.506461444	0.892499366
201573_s_at	0.505777852	0.892352254
201574_at	0.505730618	0.892338565
201575_at	0.505386084	0.892330885
201576_s_at	0.505157297	0.892314372
201577_at	0.505081825	0.892110916
201578_at	0.504946595	0.892108394
201579_at	0.504611099	0.892022795
201580_s_at	0.504325763	0.891779304
201581_at	0.50416924	0.891770012
201582_at	0.50399749	0.891677462
201583_s_at	0.503821808	0.891615374
201584_s_at	0.503621873	0.891446828
201585_s_at	0.503619281	0.891156608
201586_s_at	0.503024719	0.891084649
201587_s_at	0.502089766	0.891074881
201588_at	0.501857822	0.891009838
201589_at	0.501570977	0.890819671
201590_x_at	0.501391891	0.890760657
201591_s_at	0.501226729	0.890751161
201592_at	0.501123185	0.890639835
201593_s_at	0.500772023	0.890550104
201594_s_at	0.50047114	0.890540485
201595_s_at	0.500387792	0.890017786
201596_x_at	0.498877469	0.889982969
201597_at	0.498787762	0.889840472
201598_s_at	0.498739621	0.889565198
201599_at	0.498496081	0.889452548
201600_at	0.498257846	0.889267818
201601_x_at	0.497907018	0.889128524
201602_s_at	0.497823273	0.889119064
201603_at	0.49780731	0.889098491
201604_s_at	0.497599448	0.888931614
201605_x_at	0.497379632	0.888910771
201606_s_at	0.497357381	0.888883378
201607_at	0.497016068	0.88860596
201608_s_at	0.496998282	0.888529971
201609_x_at	0.496611306	0.888516232
201610_at	0.496290744	0.888447925
201611_s_at	0.495317356	0.888443869
201612_at	0.495262506	0.888420368
201613_s_at	0.495241062	0.888250651
201614_s_at	0.495221922	0.888211181
201615_x_at	0.494830271	0.888159963
201616_s_at	0.494719825	0.887978377
201617_x_at	0.49469799	0.887864588
201618_x_at	0.494528728	0.887762838
201619_at	0.494463965	0.887551636
201620_at	0.494283358	0.887503411
201621_at	0.494168337	0.887394097
201622_at	0.494122202	0.887390337
201623_s_at	0.493920387	0.887362738
201624_at	0.493845952	0.887342005
201625_s_at	0.493385977	0.887310579
201626_at	0.492885641	0.887286764
201627_s_at	0.492816644	0.887209475
201628_s_at	0.492637805	0.887193609
201629_s_at	0.492487839	0.887179204
201630_s_at	0.492439195	0.886955551
201631_s_at	0.491994378	0.886771396
201632_at	0.491762984	0.886279707
201633_s_at	0.491414372	0.886247158
201634_s_at	0.491266112	0.886233102
201635_s_at	0.491152625	0.886214785
201636_at	0.490711206	0.886120071
201637_s_at	0.489999153	0.88588156
201638_s_at	0.489617156	0.885863462
201639_s_at	0.489314601	0.885836291
201640_x_at	0.489178957	0.885830869
201641_at	0.488819866	0.885764929
201642_at	0.488816191	0.885741481
201643_x_at	0.488812378	0.88559024
201644_at	0.488319905	0.885530354
201645_at	0.488285964	0.885466682
201646_at	0.48806711	0.885397005
201647_s_at	0.487975843	0.885352476
201648_at	0.487972309	0.885328793
201649_at	0.487802321	0.885288156
201650_at	0.487682671	0.88519633
201651_s_at	0.487576622	0.885066205
201652_at	0.487533653	0.885055647
201653_at	0.487508901	0.884932137
201654_s_at	0.487234914	0.884891535
201655_s_at	0.486637404	0.884609299
201656_at	0.486267776	0.884359837
201657_at	0.486176145	0.884341692
201658_at	0.485479953	0.884314952
201659_s_at	0.485309913	0.884237012
201660_at	0.485115988	0.884186949
201661_s_at	0.48485865	0.884106022
201662_s_at	0.484778599	0.884104837
201663_s_at	0.484632698	0.883855948
201664_at	0.48457862	0.883836774
201665_x_at	0.484528428	0.883833204
201666_at	0.484198773	0.883774282
201667_at	0.484007237	0.883688263
201668_x_at	0.48398462	0.883618479
201669_s_at	0.483938404	0.883523383
201670_s_at	0.482848158	0.883287255
201671_x_at	0.48272368	0.883250442
201672_s_at	0.482581924	0.883156697
201673_s_at	0.482390747	0.883127238
201674_s_at	0.482091117	0.883097824
201675_at	0.482085256	0.883096906
201676_x_at	0.482048244	0.882850186
201677_at	0.481876326	0.88266505
201678_s_at	0.481844656	0.882632208
201679_at	0.481796268	0.882425003
201680_x_at	0.481751186	0.882406199
201681_s_at	0.481694858	0.882254836
201682_at	0.48161781	0.882235782
201683_x_at	0.481559151	0.882226507
201684_s_at	0.481476069	0.882014174
201685_s_at	0.481239005	0.881686
201686_x_at	0.481028316	0.881569667
201687_s_at	0.480928891	0.881452109
201688_s_at	0.480889695	0.881320719
201689_s_at	0.480873555	0.881091908
201690_s_at	0.480857089	0.880940963
201691_s_at	0.480741115	0.880573767
201692_at	0.480686559	0.880518675
201693_s_at	0.480421702	0.880464194
201694_s_at	0.480163854	0.880419042
201695_s_at	0.480114606	0.880196672
201696_at	0.479715539	0.880115723
201697_s_at	0.47960482	0.880046893
201698_s_at	0.479573269	0.87999858
201699_at	0.479221267	0.879987766
201700_at	0.479125402	0.879835888
201701_s_at	0.479021756	0.879776184
201702_s_at	0.478882269	0.879658742
201703_s_at	0.478852683	0.8795299
201704_at	0.478825043	0.879508688
201705_at	0.478746272	0.879505923
201706_s_at	0.478567172	0.879418863
201707_at	0.478473497	0.879368836
201708_s_at	0.478321791	0.879228508
201709_s_at	0.477566649	0.879073022
201710_at	0.477365626	0.878975407
201711_x_at	0.477060444	0.878969443
201712_s_at	0.476674175	0.878914184
201713_s_at	0.476317394	0.878898746
201714_at	0.475951894	0.878888231
201715_s_at	0.475484467	0.878842656
201716_at	0.4753881	0.87879257
201717_at	0.475287997	0.878681062
201718_s_at	0.474743388	0.878633193
201719_s_at	0.47474196	0.878626959
201720_s_at	0.474560029	0.878329713
201721_s_at	0.474039282	0.878243427
201722_s_at	0.473723043	0.878170122
201723_s_at	0.473691931	0.878128782
201724_s_at	0.473661873	0.878128003
201725_at	0.473362734	0.878072472
201726_at	0.4732632	0.878072038
201727_s_at	0.472974732	0.87801439
201728_s_at	0.472757862	0.877680069
201729_s_at	0.472116082	0.877648149
201730_s_at	0.472018696	0.877638175
201731_s_at	0.471940722	0.877591163
201732_s_at	0.471843393	0.877559637
201733_at	0.471811738	0.877475747
201734_at	0.47168522	0.877330293
201735_s_at	0.471371736	0.877240196
201736_s_at	0.471090033	0.877189564
201737_s_at	0.471003575	0.87717538
201738_at	0.470660199	0.877150922
201739_at	0.470027967	0.877049182
201740_at	0.469922956	0.876904979
201741_x_at	0.469848569	0.876903578
201742_x_at	0.469700315	0.876771926
201743_at	0.469585684	0.87674678
201744_s_at	0.469565351	0.876619469
201745_at	0.469469514	0.876450184
201746_at	0.46931433	0.876353733
201747_s_at	0.469215735	0.876058013
201748_s_at	0.469055827	0.875977968
201749_at	0.468773679	0.875960894
201750_s_at	0.468660205	0.875949693
201751_at	0.468633908	0.875873575
201752_s_at	0.46804586	0.875802357
201753_s_at	0.467611354	0.875742644
201754_at	0.467551193	0.87573247
201755_at	0.467549286	0.875715353
201756_at	0.467464689	0.875672054
201757_at	0.467170023	0.8756068
201758_at	0.467161267	0.875481964
201759_at	0.466800102	0.875480324
201760_s_at	0.466791773	0.875474492
201761_at	0.466621575	0.875454833
201762_s_at	0.466489328	0.875436294
201763_s_at	0.466312548	0.875417965
201764_at	0.465981449	0.875095594
201765_s_at	0.465306985	0.875078995
201766_at	0.465143508	0.875069779
201767_s_at	0.464997449	0.875068368
201768_s_at	0.464761936	0.875020344
201769_at	0.464544499	0.874918948
201770_at	0.464470144	0.874906852
201771_at	0.464347222	0.874809369
201772_at	0.464102281	0.874469735
201773_at	0.463444326	0.874402391
201774_s_at	0.463432359	0.874354638
201775_s_at	0.463374856	0.874342994
201776_s_at	0.463298763	0.874286002
201777_s_at	0.463291517	0.874108267
201778_s_at	0.462788543	0.874095304
201779_s_at	0.462586151	0.87400856
201780_s_at	0.46226097	0.873927761
201781_s_at	0.462010481	0.87386486
201782_s_at	0.461891193	0.873736791
201783_s_at	0.461374029	0.873718881
201784_s_at	0.461285834	0.87366381
201785_at	0.461137045	0.873638379
201786_s_at	0.461120427	0.873573967
201787_at	0.461055893	0.873461492
201788_at	0.460558826	0.873316699
201789_at	0.460502158	0.87318704
201790_s_at	0.460281847	0.873087378
201791_s_at	0.460241518	0.873045774
201792_at	0.460171709	0.872761591
201793_x_at	0.460159252	0.872702811
201794_s_at	0.460115697	0.872556731
201795_at	0.459837199	0.872545737
201796_s_at	0.459533863	0.872426411
201797_s_at	0.459490025	0.872418277
201798_s_at	0.459388229	0.872305099
201799_s_at	0.459371023	0.872221904
201800_s_at	0.459340237	0.872135339
201801_s_at	0.459052814	0.871959433
201802_at	0.458853445	0.871911064
201803_at	0.458848723	0.871898152
201804_x_at	0.458329184	0.871801698
201805_at	0.458112512	0.871746058
201806_s_at	0.457959459	0.871636157
201807_at	0.457803761	0.871319185
201808_s_at	0.457713326	0.871280308
201809_s_at	0.457686413	0.871258856
201810_s_at	0.457566665	0.871107508
201811_x_at	0.457103836	0.870932799
201812_s_at	0.457035846	0.870804374
201813_s_at	0.456711729	0.870771429
201814_at	0.456652899	0.87067127
201815_s_at	0.456513147	0.87066369
201816_s_at	0.456347037	0.87055903
201817_at	0.456322686	0.870357439
201818_at	0.456303214	0.870249106
201819_at	0.456015648	0.870206129
201820_at	0.455971881	0.870204437
201821_s_at	0.455854919	0.870039788
201822_at	0.455398445	0.8700027
201823_s_at	0.455007192	0.869899781
201824_at	0.454963545	0.869689437
201825_s_at	0.45484844	0.86964319
201826_s_at	0.454844188	0.869628091
201827_at	0.454749857	0.869538464
201828_x_at	0.454575311	0.869525591
201829_at	0.45443794	0.869487543
201830_s_at	0.454255541	0.869349359
201831_s_at	0.454045749	0.869259532
201832_s_at	0.453994648	0.86924328
201833_at	0.453972461	0.869203778
201834_at	0.453968167	0.869201327
201835_s_at	0.453941316	0.869188945
201836_s_at	0.453779497	0.869140029
201837_s_at	0.45371129	0.869111331
201838_s_at	0.453676026	0.869040059
201839_s_at	0.453562722	0.868863456
201840_at	0.453429791	0.868847803
201841_s_at	0.452978227	0.868741608
201842_s_at	0.45288172	0.868661397
201843_s_at	0.452772562	0.868584696
201844_s_at	0.452733148	0.868551504
201845_s_at	0.452651863	0.86844935
201846_s_at	0.452446865	0.868442439
201847_at	0.452043631	0.868328786
201848_s_at	0.452019116	0.86825365
201849_at	0.451948907	0.868226182
201850_at	0.451887694	0.868086113
201851_at	0.451809544	0.867918389
201852_x_at	0.451592338	0.867406641
201853_s_at	0.451349193	0.866847543
201854_s_at	0.451162086	0.86683373
201855_s_at	0.450921583	0.866784309
201856_s_at	0.450848859	0.866691569
201857_at	0.450753995	0.86654341
201858_s_at	0.450303463	0.866401454
201859_at	0.45028392	0.866326706
201860_s_at	0.450065237	0.866271377
201861_s_at	0.449989682	0.866213893
201862_s_at	0.449904445	0.866138193
201863_at	0.449426327	0.865994655
201864_at	0.44933642	0.865945081
201865_x_at	0.449169994	0.865903611
201866_s_at	0.449160862	0.865898282
201867_s_at	0.44906992	0.865888064
201868_s_at	0.449054663	0.865868588
201869_s_at	0.448709473	0.86581991
201870_at	0.448600545	0.865790174
201871_s_at	0.448476961	0.865532312
201872_s_at	0.448258615	0.865511239
201873_s_at	0.448207296	0.865432085
201874_at	0.447946655	0.865431008
201875_s_at	0.447418463	0.8653535
201876_at	0.447292433	0.865236788
201877_s_at	0.44643821	0.865121041
201878_at	0.446427717	0.865010223
201879_at	0.446179469	0.864995494
201880_at	0.44603477	0.864663709
201881_s_at	0.445834436	0.864549279
201882_x_at	0.445164306	0.864393162
201883_s_at	0.445063934	0.864381715
201884_at	0.445058206	0.864078375
201885_s_at	0.44498735	0.864006164
201886_at	0.44492947	0.863950447
201887_at	0.444816086	0.863922504
201888_s_at	0.444720827	0.863806002
201889_at	0.44472075	0.863640271
201890_at	0.444696006	0.863445938
201891_s_at	0.444512485	0.863252959
201892_s_at	0.444406869	0.862957904
201893_x_at	0.444144478	0.862940472
201894_s_at	0.44393376	0.862827356
201895_at	0.443860884	0.862758456
201896_s_at	0.443285253	0.862424524
201897_s_at	0.443023286	0.86238094
201898_s_at	0.44286594	0.862362443
201899_s_at	0.442853081	0.862252543
201900_s_at	0.442363178	0.862099315
201901_s_at	0.442188782	0.862098928
201902_s_at	0.441951068	0.862097444
201903_at	0.441208865	0.862077374
201904_s_at	0.440439754	0.861962322
201905_s_at	0.440017286	0.861904507
201906_s_at	0.439800655	0.861711691
201907_x_at	0.439425027	0.86156931
201908_at	0.439346402	0.861465108
201909_at	0.439165527	0.861463781
201910_at	0.439162566	0.86142797
201911_s_at	0.439011473	0.861364194
201912_s_at	0.438882955	0.861340611
201913_s_at	0.43864524	0.861286677
201914_s_at	0.438640855	0.861277067
201915_at	0.438174812	0.86125504
201916_s_at	0.437994401	0.861170318
201917_s_at	0.437901125	0.861143621
201918_at	0.437836722	0.861060539
201919_at	0.437677384	0.86102873
201920_at	0.437457321	0.860767608
201921_at	0.437262239	0.860750576
201922_at	0.436995553	0.860631063
201923_at	0.436527958	0.86041448
201924_at	0.436020761	0.860353532
201925_s_at	0.435684546	0.860232039
201926_s_at	0.435647901	0.860216356
201927_s_at	0.435554533	0.860186727
201928_at	0.435274529	0.860143238
201929_s_at	0.435244868	0.860135763
201930_at	0.435210602	0.860110005
201931_at	0.435079036	0.860045752
201932_at	0.434963489	0.860006137
201933_at	0.434736827	0.85986611
201934_at	0.434333798	0.85983202
201935_s_at	0.433720572	0.859657645
201936_s_at	0.433577405	0.85951717
201937_s_at	0.433152779	0.859471156
201938_at	0.432834062	0.859452271
201939_at	0.432816663	0.85915951
201940_at	0.432593606	0.859101989
201941_at	0.432441258	0.859074352
201942_s_at	0.432430777	0.858980756
201943_s_at	0.432285649	0.85897404
201944_at	0.432233293	0.858849622
201945_at	0.432177125	0.858128634
201946_s_at	0.432134044	0.857988786
201947_s_at	0.431888035	0.857969895
201948_at	0.431522859	0.857874698
201949_x_at	0.431480413	0.85779338
201950_x_at	0.431402271	0.857704154
201951_at	0.431089452	0.857588569
201952_at	0.430902241	0.857581192
201953_at	0.430781523	0.857536251
201954_at	0.430752043	0.857516663
201955_at	0.430750024	0.857512177
201956_s_at	0.430732485	0.857444316
201957_at	0.430699425	0.857441556
201958_s_at	0.430686463	0.857431286
201959_s_at	0.43062591	0.857408205
201960_s_at	0.430606464	0.857291828
201961_s_at	0.430587015	0.8572464
201962_s_at	0.430394122	0.856705876
201963_at	0.429984626	0.856702438
201964_at	0.429812621	0.856650896
201965_s_at	0.429785489	0.856501969
201966_at	0.42969077	0.856473279
201967_at	0.429651195	0.856245665
201968_s_at	0.429622454	0.856116607
201969_at	0.429617637	0.855875173
201970_s_at	0.429612662	0.855738894
201971_s_at	0.429522508	0.855730107
201972_at	0.429220674	0.8556434
201973_s_at	0.428923543	0.85555677
201974_s_at	0.428820261	0.855489018
201975_at	0.428791143	0.855396638
201976_s_at	0.428707148	0.855195165
201977_s_at	0.428330252	0.855172912
201978_s_at	0.42824208	0.855156981
201979_s_at	0.427995428	0.855084392
201980_s_at	0.427972082	0.854865089
201981_at	0.427855152	0.854745196
201982_s_at	0.427774839	0.854648443
201983_s_at	0.4277697	0.85431827
201984_s_at	0.427717975	0.854251564
201985_at	0.427529195	0.854218278
201986_at	0.427283771	0.854204137
201987_at	0.427261633	0.854177373
201988_s_at	0.427025824	0.854163766
201989_s_at	0.426506415	0.85410231
201990_s_at	0.426492259	0.853831705
201991_s_at	0.4262808	0.853825486
201992_s_at	0.426237354	0.853723755
201993_x_at	0.426036864	0.853715231
201994_at	0.425816507	0.853612729
201995_at	0.425741389	0.853591424
201996_s_at	0.425599699	0.853430216
201997_s_at	0.425484174	0.853209401
201998_at	0.425481988	0.853132493
201999_s_at	0.42530399	0.853130374
202000_at	0.42516849	0.85306014
202001_s_at	0.425080682	0.85302743
202002_at	0.424843264	0.852824532
202003_s_at	0.424765191	0.852688102
202004_x_at	0.424738217	0.85264315
202005_at	0.424693166	0.852604755
202006_at	0.424668606	0.852455755
202007_at	0.424627334	0.852256316
202008_s_at	0.424613169	0.852132706
202009_at	0.424608121	0.852077657
202010_s_at	0.424318095	0.851867156
202011_at	0.424193721	0.851836539
202012_s_at	0.424117389	0.851823549
202013_s_at	0.424100844	0.851732282
202014_at	0.424099347	0.85170133
202015_x_at	0.423916944	0.851668498
202016_at	0.423851645	0.851646124
202017_at	0.42360729	0.85150009
202018_s_at	0.423410659	0.851386278
202019_s_at	0.423229366	0.851082404
202020_s_at	0.423173346	0.851035908
202021_x_at	0.423141249	0.850977663
202022_at	0.423020571	0.850884277
202023_at	0.422971898	0.850779554
202024_at	0.422785078	0.850632634
202025_x_at	0.422460811	0.850602028
202026_at	0.422387094	0.850582972
202027_at	0.4223523	0.850570143
202028_s_at	0.422343948	0.850534402
202029_x_at	0.422074182	0.850372484
202030_at	0.421902599	0.850325082
202031_s_at	0.421786505	0.850250514
202032_s_at	0.421543815	0.850240489
202033_s_at	0.421523315	0.850024136
202034_x_at	0.421402176	0.849941474
202035_s_at	0.421368276	0.849831356
202036_s_at	0.421251594	0.849804471
202037_s_at	0.420320845	0.849794837
202038_at	0.42014423	0.849765678
202039_at	0.420139153	0.849753356
202040_s_at	0.419603244	0.849749762
202041_s_at	0.419584644	0.849637578
202042_at	0.419573971	0.849596347
202043_s_at	0.419557214	0.849427877
202044_at	0.419519693	0.849399812
202045_s_at	0.419249292	0.849313864
202046_s_at	0.419226497	0.849198998
202047_s_at	0.418930401	0.849196013
202048_s_at	0.418702115	0.849193287
202049_s_at	0.418603929	0.849171372
202050_s_at	0.418397517	0.849072618
202051_s_at	0.418396962	0.849070719
202052_s_at	0.418291992	0.848543422
202053_s_at	0.418224183	0.848436021
202054_s_at	0.417965545	0.848432534
202055_at	0.417740431	0.848420678
202056_at	0.417712305	0.848394669
202057_at	0.417606321	0.84824245
202058_s_at	0.417397533	0.848097906
202059_s_at	0.417378207	0.847666121
202060_at	0.417159825	0.847555639
202061_s_at	0.416963173	0.8475453
202062_s_at	0.41690798	0.847495466
202063_s_at	0.416886598	0.847441974
202064_s_at	0.416688836	0.847397652
202065_s_at	0.416303848	0.847072743
202066_at	0.416226919	0.847027345
202067_s_at	0.416049722	0.847004585
202068_s_at	0.415839154	0.846859647
202069_s_at	0.415801076	0.846693739
202070_s_at	0.41556525	0.846684243
202071_at	0.415507128	0.846681241
202072_at	0.415242183	0.84656418
202073_at	0.415067406	0.84634706
202074_s_at	0.414930399	0.846094506
202075_s_at	0.414851341	0.845935883
202076_at	0.414702996	0.845877214
202077_at	0.414277544	0.845744836
202078_at	0.413885861	0.845608556
202079_s_at	0.413715423	0.845527296
202080_s_at	0.413623977	0.845517295
202081_at	0.413597255	0.845483351
202082_s_at	0.413579133	0.845383587
202083_s_at	0.413461442	0.845327798
202084_s_at	0.413445687	0.84530705
202085_at	0.413353472	0.845205138
202086_at	0.413101151	0.845204277
202087_s_at	0.413087835	0.84518375
202088_at	0.412975396	0.84512962
202089_s_at	0.412700721	0.845091531
202090_s_at	0.412700203	0.845016535
202091_at	0.412655239	0.844999006
202092_s_at	0.412492751	0.844895513
202093_s_at	0.411882681	0.844881318
202094_at	0.411824974	0.844774438
202095_s_at	0.41173827	0.844697302
202096_s_at	0.411527952	0.844646351
202097_at	0.411272038	0.844598521
202098_s_at	0.411219209	0.844370602
202099_s_at	0.411049321	0.84435569
202100_at	0.411030648	0.844182819
202101_s_at	0.410915068	0.844134888
202102_s_at	0.410835973	0.844104761
202103_at	0.410795375	0.844100022
202104_s_at	0.410686547	0.843796024
202105_at	0.410662034	0.843764534
202106_at	0.410378907	0.843723657
202107_s_at	0.410218569	0.843599391
202108_at	0.410164983	0.843560891
202109_at	0.410153832	0.84347105
202110_at	0.41003021	0.843323228
202111_at	0.409768711	0.843212546
202112_at	0.409540921	0.843207428
202113_s_at	0.409286449	0.843087105
202114_at	0.409044559	0.84306863
202115_s_at	0.408951698	0.843048166
202116_at	0.40880465	0.843029096
202117_at	0.408770061	0.843004655
202118_s_at	0.408746639	0.842780808
202119_s_at	0.408707048	0.842675221
202120_x_at	0.408690451	0.84267504
202121_s_at	0.408571491	0.842597349
202122_s_at	0.408385949	0.842509737
202123_s_at	0.407945085	0.842508905
202124_s_at	0.407775715	0.842367227
202125_s_at	0.407539801	0.842336033
202126_at	0.407463593	0.842305304
202127_at	0.407457365	0.841954205
202128_at	0.407016828	0.841917918
202129_s_at	0.40700712	0.841870163
202130_at	0.40682486	0.841828906
202131_s_at	0.406663994	0.841727471
202132_at	0.406660765	0.841304629
202133_at	0.406610474	0.841259385
202134_s_at	0.406531027	0.841060347
202135_s_at	0.406422727	0.840946623
202136_at	0.406068455	0.840681322
202137_s_at	0.406046727	0.840577762
202138_x_at	0.40601508	0.840335449
202139_at	0.405678261	0.840121989
202140_s_at	0.405673843	0.840100381
202141_s_at	0.405581635	0.840037758
202142_at	0.405546524	0.840012488
202143_s_at	0.405529876	0.839846937
202144_s_at	0.405152563	0.839656365
202145_at	0.405131378	0.839442491
202146_at	0.404942513	0.839398986
202147_s_at	0.404927312	0.839256432
202148_s_at	0.404720457	0.839066017
202149_at	0.404283192	0.838948336
202150_s_at	0.404172535	0.838792282
202151_s_at	0.404092815	0.838683294
202152_x_at	0.404052389	0.838668081
202153_s_at	0.403958025	0.838661791
202154_x_at	0.403926279	0.838546601
202155_s_at	0.403603797	0.83841044
202156_s_at	0.403561565	0.838355455
202157_s_at	0.403513296	0.838259097
202158_s_at	0.403259724	0.838167039
202159_at	0.403222532	0.838153015
202160_at	0.402808057	0.837988216
202161_at	0.402626205	0.837799561
202162_s_at	0.402606281	0.837764296
202163_s_at	0.40253252	0.83762386
202164_s_at	0.402430488	0.837434151
202165_at	0.402378645	0.837409244
202166_s_at	0.402158064	0.837360951
202167_s_at	0.402042241	0.837318315
202168_at	0.401807089	0.837137852
202169_s_at	0.401766043	0.837096061
202170_s_at	0.401673359	0.837023576
202171_at	0.401640397	0.836992791
202172_at	0.401182862	0.836808819
202173_s_at	0.400902146	0.8366933
202174_s_at	0.400652268	0.836553734
202175_at	0.400563221	0.83652667
202176_at	0.400555944	0.836484116
202177_at	0.400516817	0.836464963
202178_at	0.40044922	0.836429586
202179_at	0.400141786	0.836188257
202180_s_at	0.400122924	0.836162539
202181_at	0.400016728	0.836097528
202182_at	0.399866298	0.836066188
202183_s_at	0.399766688	0.835883175
202184_s_at	0.399698468	0.835485947
202185_at	0.399625751	0.835477372
202186_x_at	0.399601291	0.83546148
202187_s_at	0.399319083	0.835454165
202188_at	0.399138255	0.83538719
202189_x_at	0.399080579	0.835303155
202190_at	0.399079611	0.834997606
202191_s_at	0.399019836	0.834965913
202192_s_at	0.398963468	0.834930498
202193_at	0.398700153	0.834778059
202194_at	0.398415755	0.834683722
202195_s_at	0.398388495	0.834631211
202196_s_at	0.398380311	0.834557859
202197_at	0.398364302	0.834389601
202198_s_at	0.397868646	0.834378579
202199_s_at	0.397775717	0.834377031
202200_s_at	0.397683455	0.834334885
202201_at	0.397418934	0.834223146
202202_s_at	0.397290686	0.833999056
202203_s_at	0.396992966	0.833797307
202204_s_at	0.396916273	0.833769946
202205_at	0.396714269	0.833550863
202206_at	0.396706857	0.833330124
202207_at	0.396612482	0.833320382
202208_s_at	0.396606812	0.833004572
202209_at	0.396149361	0.83296261
202210_x_at	0.396146434	0.83289545
202211_at	0.395960706	0.832836025
202212_at	0.395923522	0.832797726
202213_s_at	0.395859784	0.832770589
202214_s_at	0.395741594	0.832704336
202215_s_at	0.39534415	0.832689212
202216_x_at	0.395149906	0.832500811
202217_at	0.39505697	0.832475291
202218_s_at	0.394887599	0.832335861
202219_at	0.394642125	0.832292687
202220_at	0.394523374	0.832285808
202221_s_at	0.394228792	0.832052887
202222_s_at	0.394116143	0.831968883
202223_at	0.393882384	0.831962708
202224_at	0.393548923	0.831957485
202225_at	0.393182415	0.831745123
202226_s_at	0.393085528	0.831624353
202227_s_at	0.393064513	0.831569083
202228_s_at	0.392837522	0.831540236
202229_s_at	0.392764672	0.831455754
202230_s_at	0.392522424	0.831396978
202231_at	0.392134657	0.831252439
202232_s_at	0.392026275	0.831156164
202233_s_at	0.391996634	0.83114684
202234_s_at	0.391924504	0.831127649
202235_at	0.391852126	0.831020252
202236_s_at	0.391445474	0.830711029
202237_at	0.391391225	0.830576692
202238_s_at	0.391270103	0.830501954
202239_at	0.391092036	0.830474448
202240_at	0.390990718	0.830256791
202241_at	0.390948876	0.830017549
202242_at	0.390795724	0.829968445
202243_s_at	0.390627073	0.829894484
202244_at	0.390594296	0.829873791
202245_at	0.390496314	0.82982964
202246_s_at	0.390453228	0.829667884
202247_s_at	0.389917621	0.829639478
202248_at	0.389900548	0.829483898
202249_s_at	0.389734945	0.829380532
202250_s_at	0.389640518	0.829081493
202251_at	0.389613024	0.829064072
202252_at	0.389597322	0.829058328
202253_s_at	0.389562545	0.828690564
202254_at	0.389466137	0.828623075
202255_s_at	0.389428402	0.828573221
202256_at	0.38903599	0.828566632
202257_s_at	0.388944589	0.828487925
202258_s_at	0.388930529	0.828429204
202259_s_at	0.388502286	0.828375801
202260_s_at	0.388401104	0.828311609
202261_at	0.38792455	0.828124218
202262_x_at	0.387809529	0.827897696
202263_at	0.387519618	0.827842604
202264_s_at	0.387420704	0.827796756
202265_at	0.387298814	0.827781953
202266_at	0.387032393	0.827669668
202267_at	0.386869912	0.827522495
202268_s_at	0.386818954	0.827364623
202269_x_at	0.386680065	0.827354584
202270_at	0.386571582	0.827128031
202271_at	0.386484915	0.827063556
202272_s_at	0.386480778	0.827045257
202273_at	0.386467269	0.827003879
202274_at	0.386433901	0.826949165
202275_at	0.38638425	0.826937937
202276_at	0.386293251	0.826586393
202277_at	0.386141614	0.826504968
202278_s_at	0.385992029	0.82617375
202279_at	0.385841668	0.82612076
202280_at	0.385826572	0.826022974
202281_at	0.385786751	0.825975836
202282_at	0.385740634	0.825723548
202283_at	0.385656542	0.825606315
202284_s_at	0.385449978	0.82547967
202285_s_at	0.385093977	0.825471853
202286_s_at	0.384770317	0.82529901
202287_s_at	0.384635044	0.825240013
202288_at	0.38461524	0.825161238
202289_s_at	0.384608093	0.824981156
202290_at	0.384453481	0.824830114
202291_s_at	0.384333951	0.824727873
202292_x_at	0.384120604	0.824621263
202293_at	0.384106197	0.82456738
202294_at	0.383773532	0.824554394
202295_s_at	0.383125216	0.82454318
202296_s_at	0.383013127	0.824460316
202297_s_at	0.382723642	0.824379339
202298_at	0.382678178	0.824374807
202299_s_at	0.382607141	0.82429804
202300_at	0.382249439	0.82427079
202301_s_at	0.382084121	0.824138648
202302_s_at	0.381910831	0.824071771
202303_x_at	0.381848524	0.823982992
202304_at	0.381773398	0.823797067
202305_s_at	0.381769104	0.823513901
202306_at	0.381766163	0.823510424
202307_s_at	0.381535547	0.823347317
202308_at	0.381476995	0.823310032
202309_at	0.381170033	0.823279749
202310_s_at	0.381080151	0.823274216
202311_s_at	0.381066226	0.823208646
202312_s_at	0.380657615	0.823082019
202313_at	0.380111141	0.823045177
202314_at	0.380109986	0.822816656
202315_s_at	0.380034058	0.822795395
202316_x_at	0.379989781	0.822698995
202317_s_at	0.379969068	0.822654322
202318_s_at	0.379889184	0.82251599
202319_at	0.379831338	0.82246486
202320_at	0.379828804	0.822263394
202321_at	0.379818326	0.822205944
202322_s_at	0.379712442	0.822080313
202323_s_at	0.379382755	0.822078121
202324_s_at	0.379373715	0.821989873
202325_s_at	0.379064825	0.821925323
202326_at	0.378804806	0.821895425
202327_s_at	0.37868594	0.82182444
202328_s_at	0.378661675	0.82173525
202329_at	0.378594042	0.821622325
202330_s_at	0.378565648	0.821292675
202331_at	0.378562914	0.821209386
202332_at	0.378454897	0.821176445
202333_s_at	0.378211527	0.821105144
202334_s_at	0.378180067	0.821052493
202335_s_at	0.377989809	0.820977419
202336_s_at	0.377666021	0.820888115
202337_at	0.377110176	0.820876187
202338_at	0.37707851	0.820815303
202339_at	0.377048308	0.820810322
202340_x_at	0.376993355	0.820754459
202341_s_at	0.376967822	0.820558435
202342_s_at	0.376948121	0.820389072
202343_x_at	0.376899274	0.820348874
202344_at	0.376799748	0.82012146
202345_s_at	0.376785994	0.82009575
202346_at	0.376711878	0.820003846
202347_s_at	0.376533137	0.819973643
202348_s_at	0.37649549	0.819838247
202349_at	0.376441311	0.819830662
202350_s_at	0.376299386	0.819692752
202351_at	0.375953806	0.819606148
202352_s_at	0.375930173	0.819573721
202353_s_at	0.375821936	0.81948378
202354_s_at	0.375815582	0.819453543
202355_s_at	0.375738813	0.819348201
202356_s_at	0.375614026	0.819150081
202357_s_at	0.375591731	0.819127513
202358_s_at	0.375216173	0.819103428
202359_s_at	0.375159123	0.818875342
202360_at	0.375145205	0.818836174
202361_at	0.374861502	0.818727567
202362_at	0.374745869	0.818722717
202363_at	0.374596351	0.818606947
202364_at	0.374563907	0.818587101
202365_at	0.374561322	0.818540635
202366_at	0.374492152	0.818491138
202367_at	0.374375413	0.818451381
202368_s_at	0.374243825	0.818417034
202369_s_at	0.374234132	0.818318729
202370_s_at	0.374179558	0.818299202
202371_at	0.374069285	0.818243631
202372_at	0.373588865	0.818017087
202373_s_at	0.373586078	0.817928202
202374_s_at	0.373517175	0.817784692
202375_at	0.373413855	0.817743401
202376_at	0.373316529	0.817642184
202377_at	0.373196136	0.817549309
202378_s_at	0.373139017	0.817546389
202379_s_at	0.373130293	0.817409471
202380_s_at	0.372938426	0.817331577
202381_at	0.372847541	0.81717882
202382_s_at	0.372784453	0.817040481
202383_at	0.37274128	0.817004407
202384_s_at	0.371778885	0.816938769
202385_s_at	0.371720899	0.816883169
202386_s_at	0.37126132	0.816605201
202387_at	0.370905918	0.816473883
202388_at	0.370890468	0.81644885
202389_s_at	0.370878385	0.816239392
202390_s_at	0.37086051	0.816115317
202391_at	0.370836455	0.816088428
202392_s_at	0.370803194	0.816021942
202393_s_at	0.370585377	0.815878987
202394_s_at	0.370262801	0.815873299
202395_at	0.370238933	0.815846701
202396_at	0.370197327	0.815800635
202397_at	0.369995048	0.815669864
202398_at	0.36972224	0.815607457
202399_s_at	0.369654529	0.815494069
202400_s_at	0.369604656	0.815418323
202401_s_at	0.369535678	0.815353954
202402_s_at	0.36945145	0.814909718
202403_s_at	0.369433065	0.814877818
202404_s_at	0.369354379	0.81485601
202405_at	0.369323804	0.81473174
202406_s_at	0.369259187	0.814683666
202407_s_at	0.368983034	0.814657333
202408_s_at	0.368943567	0.814639198
202409_at	0.368878635	0.814026404
202410_x_at	0.368775769	0.813914242
202411_at	0.368666843	0.813815817
202412_s_at	0.368533544	0.813772959
202413_s_at	0.368468469	0.813752013
202414_at	0.368463436	0.81365959
202415_s_at	0.368376881	0.813546769
202416_at	0.368374001	0.813519577
202417_at	0.368197843	0.813281978
202418_at	0.368185315	0.813180677
202419_at	0.368070628	0.813156138
202420_s_at	0.367811404	0.81312153
202421_at	0.367551783	0.813089223
202422_s_at	0.36754147	0.813087643
202423_at	0.367379375	0.813003598
202424_at	0.367073228	0.812993603
202425_x_at	0.366791828	0.812974602
202426_s_at	0.366608884	0.812808369
202427_s_at	0.366598351	0.812677181
202428_x_at	0.366529409	0.812628451
202429_s_at	0.366435425	0.812534104
202430_s_at	0.366213997	0.812489389
202431_s_at	0.366157593	0.812445969
202432_at	0.365915632	0.812226522
202433_at	0.365604179	0.812182147
202434_s_at	0.365048818	0.811981919
202435_s_at	0.365035261	0.811825038
202436_s_at	0.365018684	0.811686209
202437_s_at	0.365007188	0.811663007
202438_x_at	0.364652131	0.811637919
202439_s_at	0.3644169	0.811634862
202440_s_at	0.364378511	0.811484027
202441_at	0.364353502	0.811185523
202442_at	0.36428551	0.811144168
202443_x_at	0.364171625	0.811080002
202444_s_at	0.364067277	0.811012104
202445_s_at	0.363990021	0.810913286
202446_s_at	0.363884903	0.810878075
202447_at	0.363874679	0.810875378
202448_s_at	0.363733453	0.810761977
202449_s_at	0.363700179	0.810514137
202450_s_at	0.363692892	0.810506482
202451_at	0.36363434	0.810350332
202452_at	0.363622076	0.810305446
202453_s_at	0.363554298	0.810279778
202454_s_at	0.363549457	0.810207035
202455_at	0.363514671	0.810152941
202456_s_at	0.363360126	0.810148947
202457_s_at	0.36315518	0.810123148
202458_at	0.363093865	0.810085303
202459_s_at	0.362975821	0.810044132
202460_s_at	0.362771365	0.810043927
202461_at	0.362601574	0.809960992
202462_s_at	0.362395183	0.809947409
202463_s_at	0.362360827	0.809836885
202464_s_at	0.362215169	0.809669043
202465_at	0.362183779	0.809552139
202466_at	0.362175018	0.80928829
202467_s_at	0.362115038	0.809049645
202468_s_at	0.362077381	0.808988614
202469_s_at	0.362074664	0.808908914
202470_s_at	0.361860114	0.808780532
202471_s_at	0.361816904	0.80869174
[truncated: 20,216 more rows]
