# Supplementary material for: A simple Bayesian estimate of direct RNAi gene regulation events from differential gene expression profiles
Source: BMC Genomics. 2011 May 20;12:250. doi: 10.1186/1471-2164-12-250 (PMC3128064; doi:10.1186/1471-2164-12-250)
Supplement: Additional file 3 — Processed Affymetrix datasets described in this report. [file 1471-2164-12-250-S3.ZIP › mir155.txt]

ID	logFC	AveExpr	t	P.Value	adj.P.Val	B
221839_s_at	-1.10025598957961	9.83462324653614	-10.2803030556742	1.63227747549046e-07	0.00892447709724407	6.84945172578767
1553107_s_at	-1.19709823380079	7.5283721485556	-9.51721341616273	3.90850688802465e-07	0.0106848807051374	6.20272713008136
225820_at	-1.24103336429140	7.8954456736169	-8.87356627109831	8.52345342354796e-07	0.0109657902490679	5.60371689339725
238489_at	-1.05273834270160	8.23736003756065	-8.56110743383255	1.26374241225483e-06	0.0109657902490679	5.29383227635605
200799_at	-1.33376099131772	9.73981739917021	-8.54436652049645	1.29107345073271e-06	0.0109657902490679	5.27686161144769
201525_at	-0.882164392554042	4.71414086969238	-8.35924310829634	1.63906606900197e-06	0.0109657902490679	5.08664865268063
233252_s_at	-0.809850501038138	9.79819976389425	-8.21839817500104	1.97042407494628e-06	0.0109657902490679	4.93875429449645
215767_at	-1.17806899936368	3.7670815230455	-8.2020757499866	2.01321147793961e-06	0.0109657902490679	4.92143483546408
224567_x_at	-1.04154328471029	9.8591199707469	-8.1507316238798	2.15438268797727e-06	0.0109657902490679	4.86670843724894
222587_s_at	-0.755776895638881	8.02887976720875	-8.14264131013387	2.17757239600668e-06	0.0109657902490679	4.85805102800022
48808_at	-1.07155303769511	11.6620207454735	-8.12247399618087	2.23654448800281e-06	0.0109657902490679	4.83642946979077
204454_at	-0.89372386923963	8.79967457392548	-8.05766564347156	2.4378546201581e-06	0.0109657902490679	4.76655399238712
1560391_at	-1.43501525205704	5.58852143387971	-7.97180772937656	2.7347667560129e-06	0.0109657902490679	4.67305165822407
222737_s_at	-1.03297088854459	9.17714959021697	-7.9521865681418	2.80788410584272e-06	0.0109657902490679	4.65153347001968
242626_at	-0.83835605789275	5.90478751271537	-7.89301168827091	3.04128019036678e-06	0.0110854662938869	4.58629717200218
215058_at	-1.25113412110752	6.38856402629328	-7.60037518362705	4.54156891465428e-06	0.0155193925255452	4.25606500131342
222459_at	-0.746923467693749	9.420596295662	-7.48265546248586	5.35220694824381e-06	0.0168715646305385	4.11958293558521
231628_s_at	-2.70514521967627	3.97681043557187	-7.45624158124395	5.55442456972461e-06	0.0168715646305385	4.08866786657704
242546_at	-0.73715346525687	4.40851717294735	-7.31244675307438	6.80740403090346e-06	0.0187353307691813	3.91847753532466
233013_x_at	-0.642071073239112	9.17383019164007	-7.27069985027946	7.22504267947236e-06	0.0187353307691813	3.86846455008353
215220_s_at	-1.94807790831829	6.89276780235401	-7.25081544491942	7.43345753332045e-06	0.0187353307691813	3.84454691086662
202975_s_at	-0.654207315280923	9.02258696990447	-7.21229435323472	7.85558909114288e-06	0.0187353307691813	3.79803556971992
229949_at	-1.02501749977062	9.64377053158546	-7.21001550868102	7.88134627693042e-06	0.0187353307691813	3.79527671207154
210621_s_at	-0.771365064874992	8.23011032100678	-7.10891381237603	9.1193173296369e-06	0.0199644077732224	3.67205220206767
224738_x_at	-0.738701194415693	12.1095866166638	-7.10820644774586	9.12867296443638e-06	0.0199644077732224	3.67118433815743
201669_s_at	-0.636982371434655	11.6059585230757	-7.05232337333642	9.9009586604059e-06	0.0206782417739978	3.602369349928
213720_s_at	-0.875291111917566	10.3646285362045	-7.00957822905629	1.05383696638499e-05	0.0206782417739978	3.54939537347497
201013_s_at	-0.777097296506744	11.3026142111309	-7.00625734501955	1.05896802866381e-05	0.0206782417739978	3.54526753722666
226976_at	-0.705961818571858	8.74065496989618	-6.94566601580508	1.15739020341190e-05	0.0218207963350156	3.46964136060125
201165_s_at	-0.820690488850474	10.4425577986574	-6.87997430840285	1.27514956791638e-05	0.022525863117765	3.38697938401409
234491_s_at	-1.07620619738678	8.4413843653177	-6.87889535865247	1.27718656909139e-05	0.022525863117765	3.38561586989754
242260_at	-0.849737616601164	8.18504339550787	-6.80276890737458	1.42999004834108e-05	0.0231086124073408	3.28893368042322
212979_s_at	-0.917154945639044	8.45617139429298	-6.79833189295594	1.43947394322964e-05	0.0231086124073408	3.28326944666980
200625_s_at	-0.794190538324465	11.0900833653895	-6.78330725521523	1.47208642901450e-05	0.0231086124073408	3.26406530575664
208804_s_at	1.24216192242579	9.3119276497219	6.73204589637218	1.58937561081926e-05	0.0231086124073408	3.19826616554242
212453_at	-0.76694367381723	10.2150496707032	-6.73167487140179	1.59025976461635e-05	0.0231086124073408	3.19778834722513
211673_s_at	0.71563029384268	5.01011687453214	6.73074997770937	1.59246605841915e-05	0.0231086124073408	3.19659713994873
210825_s_at	-1.02958375686105	12.0901426871627	-6.72507047644217	1.60608554454312e-05	0.0231086124073408	3.18927920606907
228958_at	0.66499076060812	5.18531487227843	6.64215299899812	1.8196065949986e-05	0.0255094847644996	3.08183730334601
222786_at	-0.572739011955716	6.6322738908407	-6.57875678872255	2.0030601799016e-05	0.02737932883403	2.99892492145820
215823_x_at	-0.750912406811144	12.0603221445690	-6.54580299956547	2.1060631735802e-05	0.0280851229306091	2.95556344781128
203344_s_at	-0.566037900778246	10.7294846823360	-6.52818193486727	2.16342755066224e-05	0.0281631907934423	2.93230318086908
1564690_at	-1.71869897031223	3.88820927472768	-6.496716048658	2.27001413185518e-05	0.0286618842365091	2.89063892818407
1555947_at	-1.17971832547525	4.69864104471246	-6.47326686104554	2.35305140393312e-05	0.0286618842365091	2.85948241315419
214594_x_at	-0.976234029997367	7.00976273704799	-6.46801039252093	2.3721025772351e-05	0.0286618842365091	2.85248565754533
208669_s_at	-0.916770190676123	10.9582367580822	-6.45730058221944	2.41142510266012e-05	0.0286618842365091	2.83821582677811
221139_s_at	-1.15085485411146	7.04627708735016	-6.4292894549606	2.51756709328113e-05	0.029030337451905	2.80080303240222
202646_s_at	-0.727528173395456	10.3718935519176	-6.42133108446138	2.54861673103144e-05	0.029030337451905	2.79014959060058
242131_at	-0.809917378173734	7.03749315760994	-6.37891765832489	2.72106438601659e-05	0.0303620806745831	2.73319426584388
222426_at	-0.712790870814613	6.81868442447806	-6.28945218576006	3.1265670953559e-05	0.0341890111877168	2.61206527219063
216671_x_at	0.726437902463619	5.8539031330095	6.2557591307077	3.29542618982966e-05	0.0353289072409680	2.56609884067801
200624_s_at	-0.601743403367571	11.5464827121583	-6.19754869052581	3.61025783774132e-05	0.0379597783227898	2.48623339792955
235435_at	-0.921654986110497	6.999567167233	-6.17604360515782	3.73447149451808e-05	0.0385249488609011	2.45658355713714
1553703_at	-0.865875078886589	9.12397894050974	-6.14422143512593	3.92662141309144e-05	0.039113272768806	2.4125658782784
218224_at	-0.670493592228301	10.6736962696708	-6.14293956237339	3.93457705036e-05	0.039113272768806	2.41078915624096
219704_at	0.589519275626155	4.96556787780854	6.11978513346745	4.08124680517222e-05	0.0393782010617695	2.37864845396224
212251_at	-0.808190302064247	11.0195141082940	-6.10443008815401	4.18168606954346e-05	0.0393782010617695	2.35728409196141
212442_s_at	-0.649470267250827	9.0715939258476	-6.0989788442674	4.21796793036348e-05	0.0393782010617695	2.34968986808276
1558102_at	-0.85732042089557	8.81596402388003	-6.09430849264155	4.24931662120604e-05	0.0393782010617695	2.34317951997021
201101_s_at	-0.753760086653049	9.64391209289724	-6.06001995572416	4.48713457807303e-05	0.0404558603476649	2.29526915447895
1553551_s_at	-1.34138210658831	11.8474171582842	-6.04722637310942	4.57943027692611e-05	0.0404558603476649	2.2773420693151
1552727_s_at	-0.641326525586194	7.12904632319512	-6.04610879738555	4.58758727307768e-05	0.0404558603476649	2.27577474318674
212880_at	-0.865309725591455	7.57648341815702	-6.02320123068783	4.75820640584446e-05	0.0407150896079756	2.2436017856473
203119_at	-0.559545334861513	8.68626006562277	-6.01864613412563	4.79292415405802e-05	0.0407150896079756	2.23719370024610
1559006_at	-0.716155178975988	7.95006399123986	-6.00370900336369	4.90865770962204e-05	0.0407150896079756	2.21615555955487
1557818_x_at	-0.581947134367296	5.38619443696833	-5.99723165389233	4.95975716082998e-05	0.0407150896079756	2.20702081135875
216035_x_at	-0.615537461047994	8.49227258714504	-5.98963396579654	5.02041061919538e-05	0.0407150896079756	2.19629703316945
235938_at	-0.838119755810386	5.5297998061286	-5.98425946900016	5.0637880079421e-05	0.0407150896079756	2.188705276804
227587_at	-0.811523569923391	6.76489834152666	-5.97305043252366	5.15553227611793e-05	0.040851989448804	2.1728561770685
202060_at	-0.886613778586717	9.88483487509437	-5.92928067408334	5.53090868188152e-05	0.0422835890785739	2.11076364991753
224598_at	-0.899134514960716	8.89930364423678	-5.92439284318873	5.57458110941469e-05	0.0422835890785739	2.10380953025231
211505_s_at	-0.696932227323821	9.63166622696212	-5.92127106550208	5.60266403765077e-05	0.0422835890785739	2.09936592815336
228628_at	-0.786070735459578	7.99172641614179	-5.91653591501152	5.64554550111732e-05	0.0422835890785739	2.09262266456277
203819_s_at	-0.723264896019558	9.9007478403482	-5.88621677638386	5.92844203070541e-05	0.0433498212625465	2.04935549706093
1553567_s_at	-0.943836189330822	12.2909507961876	-5.87985747466308	5.98965114752254e-05	0.0433498212625465	2.04026063315784
234734_s_at	-0.88750004217534	8.12859358115942	-5.8713889373665	6.07219747046536e-05	0.0433498212625465	2.02813856619797
211999_at	-0.583475260652898	12.0430091654222	-5.86805221191508	6.10505027382914e-05	0.0433498212625465	2.02335895869278
207785_s_at	-0.837455884206339	9.4750017985575	-5.85235878022509	6.26209560930442e-05	0.0438948817229127	2.00085398892141
201085_s_at	-0.930936375274484	9.16387423105021	-5.83541320828418	6.43645934421484e-05	0.0439274039281596	1.97650652857364
221736_at	-0.981888521030148	8.14779831599987	-5.829545070276	6.4980261239597e-05	0.0439274039281596	1.96806382146299
213117_at	-0.559809863396675	8.39997392261176	-5.82862232904992	6.50776354491254e-05	0.0439274039281596	1.96673570857198
201431_s_at	-0.83752560227166	7.66849604279285	-5.80825674570194	6.7266340132039e-05	0.0441129454959328	1.93738653833345
230568_x_at	-0.877472457573225	5.55806348082356	-5.80271880582743	6.78748154368462e-05	0.0441129454959328	1.92939357090776
211968_s_at	-0.638110793900944	12.9239032712389	-5.79431452125386	6.88093225449576e-05	0.0441129454959328	1.91725365236752
217742_s_at	-0.820265595566568	9.24527675899668	-5.78997653184297	6.92969729753021e-05	0.0441129454959328	1.91098278127921
225070_at	-0.752892679791367	9.22061999612064	-5.78918257924645	6.93866175153219e-05	0.0441129454959328	1.90983472145775
225926_at	-0.586835399826076	7.51714458104609	-5.7706168814877	7.1518037231929e-05	0.0441481166271811	1.8829581834534
213336_at	-0.847868471733686	6.32046013156693	-5.75351512858575	7.35424160081903e-05	0.0441481166271811	1.85814927461937
212372_at	-0.595264281279945	11.5426461671091	-5.7530551271881	7.35976933974499e-05	0.0441481166271811	1.85748128304039
202532_s_at	-0.732348367344356	10.6581056114901	-5.74659722998135	7.43783582100054e-05	0.0441481166271811	1.84809965897886
203608_at	-0.745476991134542	9.44109825030136	-5.74586273432617	7.44676983043034e-05	0.0441481166271811	1.84703218314328
226059_at	-0.533187864834884	6.92726778740934	-5.74277401699189	7.48446311027719e-05	0.0441481166271811	1.84254221093614
216037_x_at	-0.488168930650331	8.18239303160685	-5.74073803799017	7.50941901477429e-05	0.0441481166271811	1.83958168878485
238425_at	-1.22465353539668	7.00934104712493	-5.71477229000175	7.83548571413145e-05	0.0448016446240618	1.8017633205251
235690_at	-0.943715471271777	6.61201876984628	-5.70131194675354	8.01034638246679e-05	0.0448016446240618	1.78211383670892
212601_at	-0.845830516384762	8.07579512392139	-5.69916052373673	8.03867346788313e-05	0.0448016446240618	1.77897033803810
204444_at	-0.597730099920804	10.1727507321324	-5.69852789151979	8.04702316561603e-05	0.0448016446240618	1.77804583420766
201916_s_at	-0.445875279000308	10.5921549858845	-5.68813855871191	8.18545815184672e-05	0.0448016446240618	1.76285359423200
215024_at	-0.777556274378465	5.02800947452256	-5.68652521669336	8.20717921661197e-05	0.0448016446240618	1.76049278047178
1553704_x_at	-0.85613246554787	9.06766455859032	-5.6742754560016	8.37409348372995e-05	0.0448016446240618	1.74255327991604
217725_x_at	-0.559307535132694	11.4969217729969	-5.66904197102979	8.4464896163263e-05	0.0448016446240618	1.73488122971094
206710_s_at	-0.672167116452325	9.5814480149425	-5.6686156940834	8.4524153351078e-05	0.0448016446240618	1.73425612340888
212262_at	-0.719648216856836	9.19012916593402	-5.66483609656823	8.5051475446006e-05	0.0448016446240618	1.72871225703984
217673_x_at	-0.676352676760017	11.0680383538423	-5.66363761886696	8.5219406326519e-05	0.0448016446240618	1.72695384117927
208949_s_at	-0.564068000386239	5.73049858581705	-5.65683015160581	8.61799084971055e-05	0.0448751094959928	1.71696127076808
225859_at	-0.773431419501234	8.60721032424147	-5.62835160862758	9.03232418381633e-05	0.0454346780022843	1.67507327920467
228559_at	-0.846988296963104	9.3661372279572	-5.62233257899432	9.12254590884643e-05	0.0454346780022843	1.66620260671668
211621_at	-0.575084602293659	3.86481616124116	-5.61929760637396	9.16839721324676e-05	0.0454346780022843	1.66172743491029
227394_at	-0.858125381109708	8.43336155900747	-5.60772912560278	9.34540364996235e-05	0.0454346780022843	1.6446550725464
214784_x_at	-0.72541669983691	7.78924397363736	-5.60746232115435	9.34952808919426e-05	0.0454346780022843	1.64426106572172
213313_at	-0.802636367137223	9.26837628546265	-5.60044052055242	9.4587663879527e-05	0.0454346780022843	1.63388722196821
224903_at	-0.619918675696615	10.8026486120819	-5.59554633473625	9.5356981905866e-05	0.0454346780022843	1.62665175445211
225340_s_at	-0.622316936075245	11.2777106088088	-5.590220185489	9.6201678426386e-05	0.0454346780022843	1.61877309702660
242900_at	-0.722044727537543	6.85740095468994	-5.58715634807288	9.6691145186078e-05	0.0454346780022843	1.61423877951649
218458_at	-0.547491190695192	8.78568227806186	-5.58509644106398	9.70216988292166e-05	0.0454346780022843	1.61118933754928
1558426_x_at	-0.427298345114749	7.75527223210553	-5.58231623638643	9.7469723110928e-05	0.0454346780022843	1.60707244986302
222472_at	-0.879145351527058	8.6641121243108	-5.58162368682927	9.7581663967066e-05	0.0454346780022843	1.60604672988959
217987_at	-0.603587909984777	10.4535255498234	-5.57624853017225	9.84550892342935e-05	0.0454346780022843	1.59808295873783
212689_s_at	-0.44347591922989	8.88777023720266	-5.56559799497604	0.000100210082557525	0.0454346780022843	1.58228888815788
208655_at	-0.80056532325781	11.5784890268699	-5.55498137716987	0.000101992231169229	0.0454346780022843	1.56652612930411
231874_at	-0.993325438638903	6.6302485317354	-5.55424218217291	0.000102117549129743	0.0454346780022843	1.56542792236291
203212_s_at	-0.537128102212387	7.03663970178237	-5.5541099106892	0.000102139990573383	0.0454346780022843	1.56523139962815
212830_at	-0.641107311248712	7.43065510185481	-5.5461640583819	0.000103497650233548	0.0454346780022843	1.55342043337948
227729_at	-0.609985603918743	6.09383180552152	-5.54547645073744	0.000103616025586392	0.0454346780022843	1.55239785287914
227522_at	-0.686138420538924	10.4147072780114	-5.54219077654391	0.000104183639050726	0.0454346780022843	1.54751044303824
210968_s_at	-0.651749504609347	11.6168650600574	-5.53918689286855	0.000104705430787157	0.0454346780022843	1.54304060721882
218023_s_at	-0.681771218302956	8.9398395650879	-5.50811203761327	0.000110267242416937	0.0473329188534861	1.49671175436454
224596_at	-0.525014338448234	10.2852822932283	-5.50516053593543	0.00011081140582069	0.0473329188534861	1.49230299922518
201046_s_at	-1.12565304965445	10.5501661941448	-5.49850728488328	0.000112048424565332	0.0474820920670260	1.48235946406283
211596_s_at	-0.895957538277306	8.8801980513036	-5.48652817297316	0.000114312364675507	0.0474820920670260	1.46443753212634
231873_at	-0.784349431993307	6.30859924466705	-5.48600958303708	0.000114411451506943	0.0474820920670260	1.46366112779097
212397_at	-0.503092153504031	10.3743148198749	-5.48484442980577	0.000114634406087745	0.0474820920670260	1.46191656022357
225206_s_at	-1.01491502690155	8.75734551909244	-5.47673608201642	0.000116198644697556	0.0477681270589388	1.44976975202761
225766_s_at	-0.507506732157381	9.6044824396634	-5.46004540851354	0.000119489525633978	0.0486454502604328	1.42473146624278
219939_s_at	-1.05353483579776	10.6658827563868	-5.45160975905904	0.000121189857502942	0.0486454502604328	1.41205912634323
227101_at	-0.61055495159617	6.94819618429799	-5.44821300563284	0.000121881679525637	0.0486454502604328	1.40695304252538
209489_at	-0.434464374419854	9.02548574632971	-5.44816413536969	0.000121891663204011	0.0486454502604328	1.40687956547526
217892_s_at	-0.696343413744122	10.0820235676352	-5.44085330068447	0.000123394901840735	0.0488388717990962	1.39588314253807
204779_s_at	-0.730042091485197	7.28209938531382	-5.43572032979890	0.000124461950823753	0.0488388717990962	1.38815717234676
208794_s_at	-0.59212491116858	10.3716106688834	-5.43288221249408	0.000125056096056213	0.0488388717990962	1.38388344902208
217800_s_at	-0.905604318730953	10.197987441969	-5.41412541457812	0.000129058330414142	0.0496434128758846	1.35560512276105
232053_x_at	0.878886735056	4.81088935963691	5.41123814852241	0.000129686240260462	0.0496434128758846	1.35124698468276
235311_at	-0.90060472548153	6.16977685399386	-5.40836362311392	0.000130314564389052	0.0496434128758846	1.34690669866195
205932_s_at	-0.810828353556998	8.64931190982158	-5.40638877927011	0.000130748083294511	0.0496434128758846	1.34392405711767
227341_at	-0.43419452595889	7.89732548269956	-5.39090991620235	0.000134198869010693	0.0499261147683434	1.32052357759375
200896_x_at	-1.00118531423850	10.5016403702342	-5.39088297397426	0.000134204957998965	0.0499261147683434	1.32048281239999
232588_at	-0.491020926162976	3.42853633244900	-5.39076298991491	0.000134232078115162	0.0499261147683434	1.32030126791545
202239_at	-0.521037434990751	7.991482857989	-5.36263321245535	0.000140751722628531	0.0519973002345603	1.27767288851147
209048_s_at	-0.665575796728755	8.19445600165676	-5.35143066686833	0.000143439853676405	0.052634724830587	1.26065978645707
217743_s_at	-0.674825037202609	9.43544044660266	-5.32817078508336	0.000149194615151615	0.0541466430747886	1.22526904071212
212744_at	-0.70768896398649	7.8203774312798	-5.32607878499318	0.000149723932246377	0.0541466430747886	1.22208159998874
202707_at	0.510313652717446	3.54947340073455	5.32047816869188	0.000151150711504890	0.0541466430747886	1.21354475462995
238440_at	0.72263716021194	5.04049712069754	5.31903187897145	0.000151521470332742	0.0541466430747886	1.21133937810627
40225_at	-0.497339254282819	8.09442487005481	-5.28423906535358	0.000160734037345407	0.0570658018951958	1.15818148781831
203147_s_at	-0.54691074178111	7.25283233396754	-5.26820317931169	0.000165175953031901	0.0582644853678657	1.13361407235715
209142_s_at	-0.636964565491104	9.72675562429217	-5.25845409919137	0.000167939135484764	0.0588594373886505	1.11865755596539
212006_at	-0.70815638500777	9.91283935425246	-5.23602956715386	0.000174480329510151	0.0593865388891478	1.08419585181351
209804_at	-0.402565487951355	7.26661872280958	-5.23602476815607	0.000174481757585058	0.0593865388891478	1.08418846796180
1553180_at	-0.741590609281545	3.13414356854501	-5.23529142375511	0.000174700128493863	0.0593865388891478	1.08306008257534
204977_at	-0.453951763624081	9.32511876560222	-5.23471401485296	0.000174872267278065	0.0593865388891478	1.08217157070946
217832_at	-0.735273115250511	10.7780766753016	-5.22702771314939	0.000177180727561815	0.0593865388891478	1.07033875781752
1552627_a_at	-0.827494440109917	5.84612289193811	-5.22688972193564	0.000177222461506102	0.0593865388891478	1.07012623648311
201587_s_at	-0.519109698649654	11.1917090500073	-5.22074709723366	0.000179090700016371	0.0593865388891478	1.06066277847116
231875_at	-1.29153148880906	6.94408724581494	-5.21919125479706	0.000179567165044626	0.0593865388891478	1.05826483560572
230166_at	-0.450252279100261	7.40595992168652	-5.21864697466634	0.000179734160001339	0.0593865388891478	1.05742587021002
1555948_s_at	-0.957033892901208	9.88686071944796	-5.21679106799672	0.000180304809430243	0.0593865388891478	1.05456477083529
218356_at	-0.578662354370655	9.93049801240273	-5.19504279626664	0.000187135079827340	0.0607646377061634	1.02099534440383
211980_at	-0.763385542274522	8.7785893632055	-5.19216703755423	0.00018805831748302	0.0607646377061634	1.01655070974472
212370_x_at	-0.571438855771593	9.1112388377213	-5.18745733277406	0.000189580641549121	0.0607646377061634	1.00926870717078
217501_at	-1.09601068714158	9.73943729763943	-5.18516879752805	0.000190325019896909	0.0607646377061634	1.00572893993134
225128_at	-0.824795258884683	8.45945064604602	-5.18419756965805	0.000190641849630129	0.0607646377061634	1.00422644609763
210616_s_at	-0.691819162878486	8.93663576032855	-5.18035234252797	0.000191901653080247	0.0607646377061634	0.9982763562486
213446_s_at	0.672244606683259	6.8228571826299	5.17170109880594	0.000194768005682103	0.0607646377061634	0.984880666465524
205289_at	-0.76800630065294	8.24487226084126	-5.17165938444028	0.000194781934646181	0.0607646377061634	0.984816045979462
244128_x_at	0.608078346393824	5.32757829490528	5.16990236680298	0.000195369573314372	0.0607646377061634	0.982093961206886
218108_at	-0.581735038921575	9.92804485850735	-5.16711866995743	0.000196304388945782	0.0607646377061634	0.977780252708001
222473_s_at	-0.860115817487427	8.31039800682684	-5.1659031390595	0.000196714053479486	0.0607646377061634	0.975896231335712
201912_s_at	-0.57773843815362	10.5808681548475	-5.15323462836822	0.000201037305866739	0.0612569322839479	0.95624631056366
228125_at	-0.567138672875028	6.3281467784361	-5.15214838401049	0.000201412596805600	0.0612569322839479	0.954560243599542
240730_at	-0.73332652895916	3.99326290970756	-5.15028798727507	0.000202057056775648	0.0612569322839479	0.951672094393856
218056_at	-0.954538611947726	8.60530414476299	-5.14155513501473	0.000205111169413047	0.0612569322839479	0.938107400415571
204544_at	-0.543787926173346	7.57139725390831	-5.1414663958011	0.000205142450638548	0.0612569322839479	0.937969498917716
216944_s_at	-1.14352975917443	6.43486785506589	-5.1392394515832	0.000205929101491643	0.0612569322839479	0.934508391498906
209610_s_at	-0.707313722066108	6.52455314065206	-5.13595148911191	0.000207096323742938	0.0612569322839479	0.929396787933364
221518_s_at	-0.600888119771369	7.63252158355896	-5.12839199213086	0.000209806264119405	0.0612569322839479	0.917637853167323
202153_s_at	-0.84019743270619	9.97797525538968	-5.12808444066967	0.000209917297925919	0.0612569322839479	0.917159255899165
201312_s_at	-0.599586178081172	9.39541914955987	-5.12690192820608	0.000210344787550432	0.0612569322839479	0.915318942816751
202573_at	-0.464709299492611	8.79917549176203	-5.12610892571853	0.000210631975663140	0.0612569322839479	0.914084687437114
202871_at	-0.863425705760952	7.8665907305553	-5.11850351595386	0.000213407218586758	0.0614212902319378	0.902242222498173
208640_at	-0.529671428285008	12.2778355829700	-5.11840369098264	0.000213443898382591	0.0614212902319378	0.902086721941038
231912_s_at	-0.737592737182348	5.40108254770645	-5.1111147841945	0.00021614004299965	0.061537020294348	0.890728218499413
220651_s_at	-0.525018154811510	9.3930992878902	-5.1049495470591	0.000218448350242592	0.061537020294348	0.881114080815784
204407_at	-0.588672006018655	9.11303349537154	-5.10477590811489	0.000218513733955455	0.061537020294348	0.880843217789123
209580_s_at	-0.693732590527079	8.71811366022829	-5.10445515005135	0.000218634569179207	0.061537020294348	0.880342847809143
231882_at	-0.808504714119325	5.29267357160963	-5.10223304242498	0.000219473597757620	0.061537020294348	0.876875992703254
226177_at	-0.512545742947719	9.07005854065043	-5.09545413784273	0.000222054061788647	0.0616582791748995	0.866294875828968
225098_at	-0.729645606367299	9.60519980210028	-5.09517363878077	0.000222161518014727	0.0616582791748995	0.865856888837922
229544_at	-0.672641678386489	8.66992816579403	-5.09219055619918	0.000223307675588265	0.0616633695090323	0.86119815421326
222585_x_at	0.451295704461188	6.4729528137754	5.08556841124432	0.000225874186112724	0.0618090645986115	0.850851123240284
221992_at	-0.566802811633837	5.70570005783456	-5.08284850192871	0.000226937246170783	0.0618090645986115	0.846599255445923
201070_x_at	0.814484647258171	7.8359223063623	5.08211012174097	0.000227226739539477	0.0618090645986115	0.84544478613541
212872_s_at	-0.412747193620911	8.63140845173455	-5.07890064654785	0.000228489558028326	0.0618448840851421	0.840425704412834
205353_s_at	-1.2541257608214	10.8053485326637	-5.07338411235185	0.000230677300255456	0.0619522513689539	0.831794912314187
221949_at	-0.440364605005088	5.04745260711462	-5.07219326480067	0.000231152433091296	0.0619522513689539	0.829931154116592
239208_s_at	-0.470533414310909	5.25791026160759	-5.06832494995910	0.000232702913395493	0.0620635697068222	0.823875409592813
233484_at	-0.538594787255051	4.31110702447963	-5.05628269676615	0.000237599620736652	0.0627918707663315	0.805008262102836
208755_x_at	-0.58048283911246	13.0422794018417	-5.05596430535355	0.000237730539526852	0.0627918707663315	0.804509109374647
200020_at	-0.546026938519889	10.8039496108673	-5.04601661192694	0.000241859125829548	0.0628290927491548	0.788905634202239
229022_at	-0.500534273702147	8.05743110595852	-5.04301635106159	0.000243118979405048	0.0628290927491548	0.784196471717195
213532_at	-0.536375535116312	7.88619780195408	-5.04265975899441	0.000243269173045475	0.0628290927491548	0.783636675029783
213294_at	-0.768070546218	8.89136263807392	-5.0345345494751	0.000246717852062737	0.0628290927491548	0.77087581383313
217717_s_at	-0.757565700390062	11.0367187837742	-5.032051970171	0.000247781723161814	0.0628290927491548	0.766974760644879
219655_at	0.571901076002836	6.14899945982109	5.02933567948582	0.000248951241705976	0.0628290927491548	0.762705337454054
202225_at	-0.443356591229994	9.87962769483863	-5.02648451948651	0.000250185036072678	0.0628290927491548	0.758222667369699
208815_x_at	-0.431434458204816	11.2907229181211	-5.0261065292057	0.000250349084432504	0.0628290927491548	0.757628283968807
200062_s_at	-0.524513220853045	13.1153785615038	-5.0222194458651	0.000252042620297759	0.0628290927491548	0.751514593922831
231406_at	-0.631992190438553	6.37167736762893	-5.02110241587981	0.000252531502257627	0.0628290927491548	0.749757260912726
232569_at	-1.05068929680869	5.84280830219954	-5.02055844220302	0.000252769937696527	0.0628290927491548	0.748901399384448
226010_at	-0.80261976339384	8.4651722190376	-5.01889354572203	0.000253501160646029	0.0628290927491548	0.746281641068133
201359_at	-0.432235800677677	10.2333297955477	-5.01571484214779	0.000254903392816198	0.0628290927491548	0.741278646404728
212959_s_at	-0.689351644168385	8.62090477958555	-5.01539778304036	0.000255043701948917	0.0628290927491548	0.740779535891211
204258_at	-0.716662655753744	9.72860153367428	-5.01525136333122	0.000255108524742796	0.0628290927491548	0.740549038421895
212120_at	-0.473070802522022	9.28660371680563	-5.00859437917019	0.000258073955175780	0.0630469608138192	0.730065863201265
201375_s_at	-0.555927491660524	10.6430450134048	-5.00809157850664	0.000258299391354285	0.0630469608138192	0.729273785970778
209318_x_at	-0.82216032891772	8.78960454165024	-4.97767338787327	0.000272327717629283	0.0659919532839385	0.681280754935707
201407_s_at	-0.711409045030187	9.01062462175676	-4.97672262199462	0.000272778810099133	0.0659919532839385	0.679778309007116
226575_at	-0.798982820943566	7.23366112105857	-4.96967160366852	0.000276148624563989	0.0662279823269306	0.668631511929193
201719_s_at	-0.642937714689049	10.3759837613517	-4.96961251805932	0.000276177045643167	0.0662279823269306	0.668538071775697
220609_at	-0.722486705551302	6.73056541004581	-4.96529318499954	0.000278263006026977	0.0664047289137672	0.661705833662822
233728_at	-1.12192640470843	5.84369333893251	-4.96306979693016	0.000279343166898335	0.0664047289137672	0.658187778478811
1569594_a_at	-0.668857609005871	8.92429758811587	-4.95047553849744	0.000285544869549565	0.067334595280311	0.638245310057213
219918_s_at	-0.476256857668682	10.4445684241049	-4.9501282631385	0.000285717898583121	0.067334595280311	0.637695062191536
212055_at	-0.713622876792213	9.26590399999054	-4.94287260569589	0.000289358154413444	0.0678998158478758	0.626194363192163
212022_s_at	-0.615307127190261	9.70586989446322	-4.93900214114221	0.000291319785989119	0.068067988457073	0.620056051996531
203989_x_at	-0.86967428129533	8.45349745916758	-4.9304199808141	0.000295719078201010	0.0688018748963413	0.606436943542581
240893_at	0.410383322337469	3.08108430446157	4.9267185601266	0.000297637809275770	0.0689548611108167	0.60055957822012
1567458_s_at	-1.58888775862166	10.1221671218141	-4.92096037495622	0.000300648588851807	0.0693584877446099	0.591412099365506
208374_s_at	-0.662154143281114	11.3421204741142	-4.91672674930812	0.000302882486665885	0.069580251926291	0.584683249701259
212247_at	-0.692838359409709	9.9775085047894	-4.91357855619921	0.00030455487443216	0.0696717061070223	0.579677759921616
228662_at	-0.555983540943819	8.75804897521718	-4.91023516198078	0.00030634151148673	0.0697884255855706	0.574360222202971
210820_x_at	0.580547071427283	8.42375798800264	4.90559719583808	0.000308838067093109	0.0697984442638734	0.566980844017047
224836_at	-0.646172233237577	6.2285557250931	-4.9025340290752	0.000310498561767158	0.0697984442638734	0.562105268301302
224106_at	-0.440336901163834	4.24672912000986	-4.9008110276162	0.000311436664605790	0.0697984442638734	0.559362165041751
205795_at	-0.458192145133644	6.89137919655928	-4.89690418711446	0.000313574747854377	0.0697984442638734	0.553140578002488
201540_at	-0.438553199997616	12.2248480035952	-4.8964767167577	0.000313809615762865	0.0697984442638734	0.552459694128661
203797_at	-0.67498568114522	5.2323220477989	-4.89423388195505	0.000315044922638029	0.0697984442638734	0.548886795502657
208948_s_at	-0.561778933375109	11.2871635708998	-4.8937325613592	0.00031532173265984	0.0697984442638734	0.548088071280017
211068_x_at	-0.545541058941723	9.10072698191682	-4.88648412375176	0.000319352519712321	0.0701710497598891	0.536535223039696
243489_at	-0.516891924833176	4.15518828932802	-4.8860924350026	0.000319571858988795	0.0701710497598891	0.535910702612271
218935_at	-0.562776259176499	7.266389484779	-4.88128552170259	0.000322276485493010	0.0704818673773214	0.52824448436757
227938_s_at	0.383350399301511	3.6756340240803	4.86575178394413	0.000331181010537662	0.0719335128401576	0.50344642237647
223331_s_at	-0.523166766054278	9.15980385262368	-4.86115933914539	0.00033386243085297	0.0719335128401576	0.496107929284379
209746_s_at	0.690345294016584	8.2529984382848	4.8577685377016	0.000335856762384284	0.0719335128401576	0.490687521594671
202221_s_at	-0.965934353579454	8.82966096631872	-4.85421296826826	0.000337961350875864	0.0719335128401576	0.485001826326175
238012_at	-0.662608202403813	8.50928972742298	-4.85367852897153	0.000338278879394838	0.0719335128401576	0.48414703915017
221485_at	-0.552181039541749	8.72467593882192	-4.85260594226544	0.000338917078494959	0.0719335128401576	0.4824314018419
207320_x_at	-0.571653396272978	11.4132489502948	-4.85121357216353	0.000339747424848268	0.0719335128401576	0.480203997490985
1561266_at	0.496144811395803	3.18350085478617	4.84896611533802	0.000341092184008672	0.0719335128401576	0.476608065680263
1558511_s_at	-0.688122309601625	8.41408717015381	-4.84833661029137	0.00034146984053766	0.0719335128401576	0.475600718620041
208697_s_at	-0.46895032978918	12.6633328227941	-4.8467826292775	0.000342403981953665	0.0719335128401576	0.473113746064405
1553113_s_at	-0.625698841427946	8.34588763284429	-4.84327217859781	0.000344524032660719	0.0719335128401576	0.467494302121692
200015_s_at	-0.534185308488805	11.6721126604907	-4.84297856442543	0.000344701972823435	0.0719335128401576	0.467024206248968
213573_at	-0.411959726009645	9.87922032671429	-4.83785317345926	0.000347823615430559	0.0723089588352313	0.458815989928046
216511_s_at	-0.562318640583054	7.92449320149022	-4.83482402044791	0.000349682377104687	0.072420015031056	0.453962971590863
232095_at	-1.04733946895493	7.3247285480898	-4.83167916246156	0.000351623096761943	0.072547142699846	0.448923099689296
200723_s_at	-0.640159667974251	11.0177395395952	-4.82769618770847	0.000354097152178491	0.0727829390802969	0.442537917142364
215157_x_at	-0.586885153872817	12.7023387169099	-4.82165387996826	0.000357885075074761	0.0728992342476043	0.432846763435096
216320_x_at	0.44951336691807	4.82359061387119	4.82158452238044	0.000357928799700088	0.0728992342476043	0.432735489720435
223027_at	-0.95684904811964	7.98174998345896	-4.82042138400866	0.000358662899178885	0.0728992342476043	0.430869301808721
204127_at	-0.470779080992255	10.7872753416197	-4.81100856878195	0.000364661713250169	0.0731611110561772	0.415759419685408
227898_s_at	-0.565710068700802	6.13767497627252	-4.80938778383438	0.000365705151121192	0.0731611110561772	0.413156303462912
200999_s_at	-0.556357916109956	10.9973549053733	-4.80878939654351	0.000366091170149948	0.0731611110561772	0.412195142671669
208710_s_at	-0.890619035209866	8.91743262857368	-4.80808086539777	0.000366548791949957	0.0731611110561772	0.411056992860447
209604_s_at	-0.908657519239887	8.33545946635876	-4.8079368611224	0.000366641873422818	0.0731611110561772	0.410825662118877
204244_s_at	-0.567668981988625	9.68063311584838	-4.79615101313071	0.000374344129952356	0.0744264192914366	0.391882038595409
202739_s_at	-0.642801325714217	7.52876540069695	-4.78530141821419	0.000381583596264948	0.0745500721328657	0.374424705198386
217418_x_at	0.391502605967674	3.61712954371381	4.7848462916437	0.000381890451483774	0.0745500721328657	0.373692004264417
223271_s_at	-0.539598068151772	8.72153105656226	-4.78122972241103	0.000384337968695004	0.0745500721328657	0.36786863805019
228243_at	-0.537836829842227	4.92279097540755	-4.7802201689223	0.000385024098264471	0.0745500721328657	0.3662427126105
1564352_at	0.442054435521639	3.690231164228	4.77711571265018	0.000387142006133834	0.0745500721328657	0.361241902828759
201873_s_at	-0.65832891605505	9.73029749270417	-4.77595654360499	0.000387935917362108	0.0745500721328657	0.359374284881136
208998_at	-0.846595159032665	7.81811342759883	-4.77388609732508	0.000389358181791642	0.0745500721328657	0.35603794193765
228711_at	-0.760591237658122	7.78833533115786	-4.77363818475485	0.000389528845624138	0.0745500721328657	0.355638409327513
229890_at	-0.578584920609674	4.45761740488884	-4.77329104421513	0.000389767949262424	0.0745500721328657	0.355078946713743
236140_at	-0.70570006422939	9.04835748773323	-4.77179389537404	0.000390800908849176	0.0745500721328657	0.352665887075142
208395_s_at	0.512805443135536	4.12835082879947	4.77174708306466	0.000390833252988654	0.0745500721328657	0.352590430967842
1552586_at	-0.53126447848017	4.98051292524255	-4.77103120324423	0.000391328225004709	0.0745500721328657	0.351436473279374
236937_at	-0.724836396562621	6.52081565161523	-4.76703232122354	0.000394105158164949	0.074818401120377	0.344989086640158
201675_at	-0.857670674527007	10.8142072609512	-4.763919128091	0.000396281248712422	0.0749712016378951	0.33996803263527
231843_at	-0.561922044188433	8.45692685067904	-4.76042100857787	0.000398741335486705	0.0750034453557966	0.334324424020060
203425_s_at	-0.491362541410297	4.7207002858219	-4.75977796188225	0.000399195292154308	0.0750034453557966	0.333286780333238
200774_at	-0.63015941437764	12.1235761563578	-4.75739988037399	0.000400878771606061	0.075007012687769	0.329448883135765
203884_s_at	-0.633760226980762	9.01191695114748	-4.75499023292601	0.000402592139267764	0.075007012687769	0.325559179641214
225848_at	-0.484477496261553	6.66129739610107	-4.75307147266184	0.000403961916767346	0.075007012687769	0.322461255516536
235103_at	-0.475930668313428	7.24591322471136	-4.75203792865786	0.000404701760272370	0.075007012687769	0.320792324517816
201780_s_at	-0.771467138169735	9.74316478530647	-4.749543965603	0.000406492833578093	0.0750844448509535	0.316764502322927
238594_x_at	0.872015188063543	6.60729256209998	4.74559838772613	0.000409343279479265	0.0753563764495919	0.310390383693077
225703_at	-0.495254332654557	9.01916732099343	-4.74275870362395	0.000411407656086803	0.0754822603910937	0.305801409886551
223336_s_at	-0.5581641594323	10.3968364060742	-4.74070163729746	0.000412909857673613	0.0755045032384775	0.302476407948101
208927_at	-1.14612037887398	9.971293449889	-4.73771214282908	0.000415103165248094	0.075652551866465	0.297643123855922
213321_at	-0.433011110828257	7.40202817847959	-4.73538269797096	0.000416820618773542	0.0756917558526342	0.293876057122199
238402_s_at	0.589067850061002	5.69595578930528	4.73229214074967	0.000419110650193027	0.0756917558526342	0.288876910372807
242895_x_at	-0.467301260086311	5.97945051965142	-4.73180680749031	0.000419471459046148	0.0756917558526342	0.288091728087037
239189_at	0.54774270477837	3.9028465278524	4.72709350377039	0.000422992309874608	0.0758910007782554	0.28046462740112
221987_s_at	-0.68193701860735	9.66558952129976	-4.72540780783154	0.000424258985548277	0.0758910007782554	0.27773602212397
200048_s_at	-0.585470874583679	11.8877968823148	-4.72425410357277	0.000425128184107558	0.0758910007782554	0.275868299167913
232975_at	-0.591479912794664	5.83460880502676	-4.72293033078838	0.000426127795865101	0.0758910007782554	0.273725010489617
209271_at	-0.66415448904899	9.66711752797893	-4.7164881227953	0.000431027496241985	0.0765143777825667	0.263290881323383
225168_at	-0.4729887572505	6.02535634179043	-4.69915223155997	0.000444505867690042	0.078569847175454	0.235182333531804
230411_at	-0.637714750498767	7.61688558174804	-4.696659471856	0.000446479713938972	0.078569847175454	0.231136911689855
222540_s_at	-0.910462579311059	8.66503806187506	-4.69610795999457	0.000446917649228463	0.078569847175454	0.230241756863089
227134_at	0.43346784010605	3.82324270638556	4.68564713224848	0.000455309378669348	0.0792903604861575	0.213254405442179
228776_at	-0.674048382791927	9.86419380472772	-4.68295971069015	0.000457491595139501	0.0792903604861575	0.208887707102498
212388_at	-0.548267616927208	7.97687992907641	-4.6820531141886	0.000458230213554001	0.0792903604861575	0.207414371220003
205042_at	-0.56351555613876	9.17615635436125	-4.68095300537188	0.000459128155665835	0.0792903604861575	0.205626391376357
213864_s_at	-0.509592634543157	12.3427956971172	-4.68064762283238	0.000459377742560476	0.0792903604861575	0.205130029229052
228008_at	-0.761200531021305	6.24453695259305	-4.67806889817753	0.000461490950996243	0.0792903604861575	0.200938082219768
201624_at	-0.987897130530992	11.1060903681205	-4.67736349538058	0.000462070772655227	0.0792903604861575	0.199791217661085
224471_s_at	-0.598677869844009	6.9822703009569	-4.67616760350518	0.000463055494671677	0.0792903604861575	0.197846735411034
227682_at	-0.693690820941381	8.80319154922885	-4.67494078164596	0.00046406795346265	0.0792903604861575	0.195851744854807
204709_s_at	-0.529016018992172	9.27797764580476	-4.67107277374229	0.000467275203259815	0.0795896315832722	0.189560363408388
221042_s_at	-0.582321991533629	5.26453272315358	-4.66410116244935	0.000473114231061304	0.080333914854897	0.178215407619725
38398_at	-0.351100181994353	6.46752741453967	-4.65627931473548	0.000479755785877881	0.0809793089497036	0.165478435486886
222619_at	-0.788991073250298	9.53873675586206	-4.65613715603182	0.000479877386368614	0.0809793089497036	0.165246864266782
228838_at	0.381022010173	4.47100233406184	4.65394905415383	0.000481753105231481	0.0810456954724037	0.161682157974777
220703_at	0.600031347115795	4.77336297863625	4.65205752614768	0.000483380733697865	0.0810700663034687	0.158600049834426
1553613_s_at	-0.591941833629484	11.8937047391425	-4.64956293228694	0.000485536037466079	0.0811825163561402	0.154534496354093
41047_at	-0.707840993962781	7.03809638286491	-4.64135948333625	0.000492694458873033	0.0820100964860629	0.141158608346163
201985_at	-0.461588637888523	8.68747947629014	-4.63946384497463	0.000494364166329426	0.0820100964860629	0.138066348098612
231010_at	0.384779589568191	3.55508798294335	4.63876014398929	0.000494985493194344	0.0820100964860629	0.136918303735719
209106_at	-0.503994345784914	8.40080357987854	-4.63639422761407	0.000497080418472625	0.0821083742597908	0.133057934342967
238571_at	-0.472957640250748	8.35656615518546	-4.63202839251299	0.000500970423359273	0.0823305127800637	0.125932259972307
202844_s_at	-0.535366734845095	9.08598328189694	-4.63150725929487	0.000501436867960882	0.0823305127800637	0.125081511705877
207524_at	-0.66021572336304	6.36394179080487	-4.62934156793882	0.000503380129274076	0.0823990877106476	0.121545608808216
235415_at	-0.560498277623888	5.79980802709029	-4.62631600059058	0.000506108067604982	0.0823990877106476	0.116604664947449
238199_x_at	-0.604740212670992	7.88167520213085	-4.62602004000632	0.000506375737920029	0.0823990877106476	0.116121271818947
202909_at	-0.671984836979384	8.97653968008913	-4.62298739505308	0.000509126991734484	0.082419567599442	0.111167320361289
213150_at	-0.690380419264617	10.9489629352187	-4.62139965060852	0.000510573605234527	0.082419567599442	0.108573147135950
225084_at	-0.568580665685744	9.81627667112342	-4.62090634558729	0.000511023930794895	0.082419567599442	0.107767075572940
234039_at	0.531636051575171	3.64478700458137	4.61905958304606	0.000512713461698259	0.0824488485833891	0.104749113828047
203413_at	-0.596423640559562	10.2440356564651	-4.61203429687837	0.000519193849040492	0.0832461105463017	0.0932639921697866
201518_at	-0.475469393103106	10.6066804651674	-4.60981656606832	0.00052125719665266	0.0832681406936038	0.0896369209351287
1558700_s_at	-0.561466459239485	8.54270781941764	-4.60469806753696	0.000526051972445185	0.0832681406936038	0.081262997436073
217851_s_at	-0.555220861725402	9.75112409853785	-4.60463555850425	0.000526110810477598	0.0832681406936038	0.0811607088102564
213154_s_at	-0.643123475799198	9.55775825872896	-4.60195215904850	0.000528643078477067	0.0832681406936038	0.07676911807435
204051_s_at	-0.358713334314123	4.67522644772555	-4.60081504974105	0.000529719961765154	0.0832681406936038	0.074907841085352
226212_s_at	0.715181998226107	5.16479319200907	4.59863706827229	0.000531788956406381	0.0832681406936038	0.0713422985521124
224791_at	-0.664661123864811	10.0852830794944	-4.59757213595196	0.000532803653637537	0.0832681406936038	0.0695986671091697
235845_at	0.54565203832602	4.84699392561411	4.59733954308798	0.000533025542123825	0.0832681406936038	0.069217817458239
208994_s_at	-0.648495956812848	9.41330209886058	-4.5955654786915	0.000534721122381077	0.0832681406936038	0.0663126951864088
201200_at	-0.520085317342321	10.7502339342304	-4.59423570520684	0.000535995740613084	0.0832681406936038	0.0641348287807348
213018_at	-0.725209183435734	7.06957370426826	-4.59102318782014	0.000539088052016392	0.0832681406936038	0.0588724193805321
211356_x_at	-0.592498234421275	4.65872145298919	-4.59098843634328	0.000539121604302358	0.0832681406936038	0.0588154851380454
228597_at	-0.471455805727839	10.1205857585307	-4.59097994824424	0.0005391297998269	0.0832681406936038	0.0588015788400025
224780_at	-0.522449263340656	8.1242226897782	-4.58931377043441	0.000540741055249644	0.0832817385796459	0.0560716335267841
209298_s_at	-0.600445065443342	6.95674401295748	-4.58765034143762	0.000542354642804516	0.0832956182453284	0.0533457990596933
201608_s_at	-0.438023612540022	10.0218263172176	-4.58018844405232	0.000549654735489654	0.0841803155823441	0.0411132826753109
206896_s_at	0.565264550467225	6.07435801855426	4.57835135154289	0.00055146759974105	0.084202710264371	0.0381004719983542
222547_at	-0.564029197199479	6.40573438898367	-4.57683035988644	0.00055297323073706	0.084202710264371	0.0356057021644043
216337_at	0.453589168667954	4.39375620266383	4.57537173279478	0.000554421137543183	0.084202710264371	0.0332129173571474
202720_at	-0.590440035793705	10.8416851514939	-4.57301144723389	0.00055677242212389	0.0843255739047749	0.0293403831090382
222824_at	-0.609584828430677	9.27024289943543	-4.57069646021725	0.000559088641803094	0.0844424626811717	0.025541407143451
213316_at	-0.536339460432237	4.69802785127908	-4.56512366294256	0.000564705535916937	0.085055854480051	0.0163931526462546
227712_at	-0.722147360914688	9.50853537055128	-4.56141780240541	0.000568473133217086	0.0851202702090728	0.0103072264666757
205560_at	-0.669865559955811	5.65037709106502	-4.56069000597241	0.000569216115345673	0.0851202702090728	0.00911178068042773
225684_at	-0.624304370618791	10.8666696433688	-4.56011510041736	0.00056980372924592	0.0851202702090728	0.0081674140188781
216661_x_at	-0.573470726664161	3.90609385285226	-4.54896348986647	0.000581327297892287	0.0862827805994782	-0.0101599069602418
219306_at	-0.535969591393322	8.0599448867324	-4.54835575937633	0.000581962209103828	0.0862827805994782	-0.0111591930110837
224875_at	-1.02428083953786	7.8644543892802	-4.54797345912538	0.0005823619765312	0.0862827805994782	-0.0117878324920664
212644_s_at	-0.382791910254209	10.4487682635584	-4.54650698087879	0.000583898103736753	0.0862827805994782	-0.0141994409598496
208964_s_at	-0.841014088952338	9.28446968056983	-4.54440624479097	0.000586105944414413	0.0863755862826361	-0.0176546031287179
218346_s_at	-0.556872027966676	9.3681046030251	-4.53934056563477	0.000591465610301205	0.0867131234318038	-0.0259888538482613
216208_s_at	0.428670153304591	3.71722737376435	4.53924400478323	0.00059156826776521	0.0867131234318038	-0.0261477542141009
203680_at	-0.615429871795415	10.0451356382730	-4.53613943612397	0.000594878726356742	0.0869409270967937	-0.0312573185374525
201797_s_at	-1.05282962146508	6.9985202004374	-4.53480957830381	0.000596302654984868	0.0869409270967937	-0.0334464366499931
226287_at	-0.461054477251325	9.80836835536462	-4.53022417322645	0.000601239606775696	0.0871424779332738	-0.0409964913065659
218598_at	-0.534598042732576	9.01024013483177	-4.52929351078958	0.000602246787846932	0.0871424779332738	-0.0425292209164896
208654_s_at	-0.460972050205886	10.2593117228411	-4.52909069244159	0.000602466514106584	0.0871424779332738	-0.0428632631148753
1557145_at	-0.448480922765278	3.80052046638888	-4.5248619899102	0.000607066741106193	0.0873253586008304	-0.049829242885858
228956_at	-0.704608637363723	8.13224260451207	-4.52421050466950	0.000607778698369619	0.0873253586008304	-0.050902660596698
209370_s_at	0.408771525067953	5.27081403618434	4.52258951357849	0.000609553915274889	0.0873253586008304	-0.0535737366377349
214305_s_at	0.776582492971494	8.6240656615847	4.52207403873410	0.000610119560777635	0.0873253586008304	-0.0544232144691454
201285_at	-0.564044141767958	8.92690128166226	-4.51772846146882	0.000614909793486266	0.0877811826602131	-0.0615859774572494
211996_s_at	-0.671163598143004	6.93001431744817	-4.50643747606067	0.000627539406566101	0.0892665928235749	-0.0802089493019897
225337_at	-0.436017491871487	6.96367917612139	-4.50423582967034	0.000630033268022832	0.0892665928235749	-0.0838423145377956
212747_at	-0.53325442709804	9.28133820600273	-4.5040773611097	0.000630213165613167	0.0892665928235749	-0.0841038600360546
201455_s_at	-0.736413198044719	10.5009173536035	-4.5020863721467	0.000632477933468433	0.0893558940888542	-0.0873901948088607
221709_s_at	0.50686125488466	5.40257260534355	4.49767449541169	0.000637526616267555	0.0896314796728761	-0.0946743939946417
212945_s_at	-0.585739502886357	6.98285486611756	-4.49655815754466	0.00063881070012332	0.0896314796728761	-0.0965179387590274
201813_s_at	0.375285010647691	6.24102432071031	4.49609292579195	0.000639346631411462	0.0896314796728761	-0.0972862830033359
227416_s_at	-0.70960849350794	10.5333798457892	-4.49358166481116	0.000642247583161686	0.089807894141599	-0.101434217355821
202130_at	-0.477625015107254	9.7797551425779	-4.4858201797066	0.000651300083937759	0.0908414083910637	-0.114259568902020
1554006_a_at	0.45171237398391	3.75676031338330	4.47976399918793	0.000658455482752696	0.0914832042110226	-0.124272716812437
201505_at	-0.793547705972825	9.72819497393078	-4.47883267947561	0.000659563051290212	0.0914832042110226	-0.125812981618131
210252_s_at	-0.592585754620339	6.71216718535124	-4.4776928803293	0.000660921182685943	0.0914832042110226	-0.127698200837184
223360_at	0.453346902297939	3.19855417017998	4.47558886561519	0.000663435850827693	0.091599381676778	-0.131178688590817
207988_s_at	-0.572059676666905	10.9589583383758	-4.47062393381479	0.000669409223452773	0.0921913080410085	-0.139394120875043
201193_at	-0.403408043843697	11.3550243576675	-4.465783518437	0.00067528648465137	0.092371371217739	-0.147406728846078
232731_x_at	-0.526843506081364	3.22339506070627	-4.46342567447425	0.000678168744630834	0.092371371217739	-0.151310945267534
214989_x_at	-0.427541379171875	6.38478296551174	-4.46168863826686	0.000680300277604198	0.092371371217739	-0.154187682188356
200914_x_at	-0.95042297664014	9.93204606167184	-4.4615940785447	0.000680416511844938	0.092371371217739	-0.154344295923466
224921_at	-0.707213724530473	6.90144559561959	-4.45912259628458	0.000683461807432758	0.092371371217739	-0.158438094715010
235058_at	-0.6769384793564	6.48557443777639	-4.45861984609613	0.000684083010486004	0.092371371217739	-0.159270958074081
228512_at	-0.846820414869573	7.8086443360857	-4.45783850314884	0.00068504960736873	0.092371371217739	-0.160565409833352
242397_at	-0.518896503191931	3.99283208340209	-4.45611180914817	0.000687190719791514	0.092371371217739	-0.163426317149073
202428_x_at	-0.601528480436155	11.2163870663936	-4.4551374587906	0.000688401981350957	0.092371371217739	-0.165040865911029
210239_at	-0.55026904071441	6.38966627711157	-4.45382866304904	0.000690032491797644	0.092371371217739	-0.167209808742554
213798_s_at	-0.820660995050217	11.3685446072380	-4.45324601712044	0.000690759644954892	0.092371371217739	-0.168175446516597
222792_s_at	-0.507258827771228	10.3070924159289	-4.45214416798738	0.000692136945616945	0.092371371217739	-0.170001701037922
224654_at	-0.482424167921552	12.3144807810737	-4.45171059102574	0.00069267969271647	0.092371371217739	-0.170720375766879
203148_s_at	-0.572141205900628	8.52238962312596	-4.45030848806867	0.00069443785231672	0.0923805099158556	-0.173044601752731
207364_at	0.381198040382498	3.67671175545066	4.44527781120976	0.000700784204699544	0.0929984863882223	-0.181385980105635
210124_x_at	-0.347835563119684	6.84174864915894	-4.44325227523934	0.000703356426235985	0.0931138319720399	-0.184745483353176
200757_s_at	-0.551685275166248	9.84061189807854	-4.44022728379415	0.000707216084648872	0.0933986459617804	-0.189763679614266
215073_s_at	-1.00378535787286	9.43856513298851	-4.4345369275168	0.000714536136483153	0.0938356665597963	-0.199206792481432
202491_s_at	-0.587874560691869	10.1947413037896	-4.43424934652489	0.000714908157199887	0.0938356665597963	-0.199684146013179
225932_s_at	-0.485580361325578	10.6958629660262	-4.43365786170691	0.000715673945229722	0.0938356665597963	-0.200665981840971
221538_s_at	-0.69603870721686	7.69476074158956	-4.43086020301113	0.00071930757368819	0.0939311584475396	-0.205310589103851
238797_at	-0.511270163399368	4.99014397104632	-4.42930342502257	0.000721337806089292	0.0939311584475396	-0.207895566039888
219672_at	0.490672276407467	4.48342929295361	4.42848472339899	0.000722407876271242	0.0939311584475396	-0.209255121451385
205762_s_at	-0.469620778928487	5.86996870151249	-4.42760999990612	0.000723552986409041	0.0939311584475396	-0.210707806463876
232037_at	-0.538193337209210	6.16131877728129	-4.42531552073228	0.000726565659438106	0.0939311584475396	-0.214518813708866
207314_x_at	-0.607538549112326	3.66449722860611	-4.42475124743779	0.000727308544761874	0.0939311584475396	-0.215456148460175
211509_s_at	-0.640876376877749	12.2930094024558	-4.42281023585137	0.000729869968414893	0.0939311584475396	-0.218680755153605
212429_s_at	-0.491765548683334	10.0249339666124	-4.42166605145600	0.000731384248805092	0.0939311584475396	-0.220581824919604
241450_at	0.390939969169821	3.77995814679124	4.42003376684194	0.000733550145230422	0.0939311584475396	-0.223294176273749
210645_s_at	-0.564277711240184	10.3906079134959	-4.42000967619854	0.000733582161080922	0.0939311584475396	-0.223334210099476
201615_x_at	-0.611056808192457	7.32336637974589	-4.41725120103823	0.000737257693486402	0.094181225213479	-0.227918750878758
242116_x_at	-0.70321924986193	4.72690212041072	-4.41475989989125	0.000740593624582966	0.0943868448113605	-0.232060116626658
203987_at	-0.614589187001826	9.62008587602902	-4.4119519908701	0.000744372252812706	0.0943939503755858	-0.236728770797504
225393_at	-0.863507968459867	6.67778834013491	-4.41115093028459	0.000745453904286152	0.0943939503755858	-0.238060868726048
215438_x_at	-0.422928183932102	11.7204923506331	-4.41087360871531	0.000745828743708332	0.0943939503755858	-0.238522051402962
226092_at	-0.699064778235796	9.13060339005249	-4.40797432433209	0.000749759247011533	0.0945340036530472	-0.243344135155819
212568_s_at	-0.60636554923536	9.20200277264579	-4.40750804587524	0.000750393371475492	0.0945340036530472	-0.244119751738728
224373_s_at	-1.12025282764585	12.5355194030724	-4.40523939504829	0.000753486602915545	0.0946566328461805	-0.247893877054212
200004_at	-0.490242560047813	12.1094530492558	-4.40384184933048	0.000755398681450905	0.0946566328461805	-0.250219169246011
201593_s_at	-0.598486177610607	11.4797168165802	-4.40299441694174	0.000756560558825439	0.0946566328461805	-0.251629285835499
226838_at	-0.578451195997676	9.28576360601793	-4.40120487795190	0.000759020202041942	0.0947475560425643	-0.254607365167835
209505_at	-0.779895275783048	9.62257583567533	-4.39523568524496	0.000767284646136995	0.095561020563873	-0.264544090420490
35846_at	-0.431079080627099	6.29677159114392	-4.39206511335945	0.000771712191820723	0.0957354347502772	-0.269823935009954
216973_s_at	-0.591830408507129	7.08948776853068	-4.39050140861641	0.000773905560457755	0.0957354347502772	-0.272428401980354
229755_x_at	-0.438976351277723	4.72142051463923	-4.39047828997995	0.000773938036755785	0.0957354347502772	-0.272466910187165
202211_at	-0.521879435135508	9.44145861874375	-4.38455994370177	0.000782298530223445	0.0965511786455234	-0.282327260114039
202230_s_at	-0.575786461948784	10.2177203719884	-4.38155985516435	0.000786572234817178	0.0966566973949649	-0.287327342698545
217746_s_at	-0.507669945027196	9.8755348842538	-4.38073997838563	0.000787744370934155	0.0966566973949649	-0.288693989569166
202534_x_at	-0.671177237198794	11.8932834635361	-4.37905020375186	0.000790165863188613	0.0966566973949649	-0.291510938156361
221805_at	-0.552559251756062	12.2852144322619	-4.37721867998284	0.000792799189872432	0.0966566973949649	-0.294564608471228
220749_at	-0.491896333780831	4.33211886278876	-4.37615680198637	0.00079433009474737	0.0966566973949649	-0.296335259671633
218824_at	-0.470633281173676	8.18833414855199	-4.37564227939139	0.000795072980024562	0.0966566973949649	-0.297193263888254
238357_at	-0.426939323132559	3.61834190872193	-4.37330038865858	0.000798463379218355	0.0966566973949649	-0.301098971382688
204372_s_at	-0.634590172767222	11.2423784171398	-4.37204875700045	0.000800281522907836	0.0966566973949649	-0.303186681083828
206797_at	0.433024386513385	4.66764032126848	4.37170937317754	0.000800775256376342	0.0966566973949649	-0.303752804951515
208835_s_at	-0.445150344012696	11.2901730394534	-4.37139783299573	0.00080122876064535	0.0966566973949649	-0.304272496124037
218158_s_at	-0.604153822281837	8.51820171843908	-4.37025195037918	0.000802899092818673	0.0966566973949649	-0.306184091166259
227496_at	-0.58394430496312	4.47959994217506	-4.36818497729316	0.000805921202225133	0.0966566973949649	-0.309632704825163
217816_s_at	-0.423861312377978	10.9476361693097	-4.36688143459148	0.000807833156116603	0.0966566973949649	-0.311807866482781
244592_at	0.370014872698813	2.96126662876768	4.36683369986328	0.000807903259432994	0.0966566973949649	-0.311887523380533
212758_s_at	-0.555007005710278	7.4808417288618	-4.35970593603915	0.00081844209447036	0.0976115484723745	-0.323785205379535
223065_s_at	-0.562035055038118	10.7680054696185	-4.35902590085183	0.00081945497482981	0.0976115484723745	-0.324920663005396
225904_at	-0.894897197102582	9.84705601995033	-4.3550266536703	0.000825437968707533	0.0978833218817458	-0.331599422707307
1555076_at	0.342858784658798	4.12947656567255	4.3542378256685	0.000826623406651804	0.0978833218817458	-0.332917010725707
200626_s_at	-0.437575097936328	11.9653399131586	-4.35333643574425	0.000827980157721	0.0978833218817458	-0.334422709639078
213802_at	-0.548234130331744	7.09804165898318	-4.35272775560134	0.000828897632030147	0.0978833218817458	-0.335439519343699
212847_at	-0.634634081895108	7.39294896200232	-4.34841146523064	0.000835433904729989	0.0984352474846024	-0.342651308226624
224698_at	-0.81847723632784	8.26883772100302	-4.34726944568222	0.000837172200829266	0.0984352474846024	-0.344559826995678
203301_s_at	-0.547383221914309	8.37480341235965	-4.34266289669391	0.000844222021166423	0.0986847451541352	-0.352259880825045
204075_s_at	-0.693629531055492	6.49984581523293	-4.34177326991707	0.000845590558845643	0.0986847451541352	-0.353747243152999
209666_s_at	-0.62855811063342	9.28483954266937	-4.34168653586971	0.000845724106980965	0.0986847451541352	-0.353892258734102
244523_at	-0.586067127999883	8.3224695231964	-4.34117391092620	0.000846513863324909	0.0986847451541352	-0.354749365026660
226675_s_at	-0.979945593254087	7.6021243338949	-4.33350271371138	0.00085842376440794	0.0993648368362415	-0.367579551768341
213161_at	-0.573927797812821	7.87492707224953	-4.33340016258905	0.000858584148814173	0.0993648368362415	-0.367751120499054
227531_at	-0.584545707008093	8.90579130877046	-4.33171912164495	0.000861217628813821	0.0993648368362415	-0.370563703187679
244504_x_at	0.500712571050313	4.07021322036026	4.33166305721857	0.000861305601886552	0.0993648368362415	-0.370657511841446
206789_s_at	-0.66139850599107	7.2070251700153	-4.33137018470378	0.000861765311715995	0.0993648368362415	-0.3711475612415
235275_at	-0.440624930785495	6.6960079890703	-4.32953106417737	0.000864657909486722	0.0993648368362415	-0.374225120338012
225897_at	-0.553287669028954	10.7721607829558	-4.32909164468479	0.000865350520584135	0.0993648368362415	-0.374960502133424
214852_x_at	-0.665469549720576	4.95271357316742	-4.32811836579475	0.000866886642357333	0.0993648368362415	-0.376589400544921
227641_at	-0.633171635427177	8.75608495364928	-4.32592068375322	0.000870365617104988	0.0993694471617644	-0.380267923375118
208113_x_at	-0.669797175339598	12.4504964143022	-4.32579703910616	0.000870561777603752	0.0993694471617644	-0.380474900277419
228176_at	-0.716427862015647	6.27787175380901	-4.32396241783474	0.00087347775702707	0.0994945757613646	-0.383546219727767
226331_at	-0.598532366015817	9.41865679101726	-4.31613032605845	0.000886040283113162	0.100029842525110	-0.396662599575929
218340_s_at	-0.609891569298968	6.73440255363075	-4.31592928049518	0.000886365204963034	0.100029842525110	-0.396999391320117
1568592_at	0.403042579113562	6.25982517555615	4.3146562810783	0.000888425438055151	0.100029842525110	-0.39913203887959
224894_at	-0.724351616386611	9.76858008744312	-4.3137717712643	0.00088985985133387	0.100029842525110	-0.40061397186883
223080_at	-0.643987750799234	4.63518022644133	-4.31268356275997	0.00089162788970639	0.100029842525110	-0.402437321814191
228954_at	0.520906045900838	6.83750552703465	4.31229098482968	0.000892266611662917	0.100029842525110	-0.403095142920648
1558515_at	-0.869647348488993	5.44475473616613	-4.31207887587712	0.000892611908511038	0.100029842525110	-0.403450570172240
223046_at	-0.528133720956777	10.4861259209093	-4.31195524948284	0.000892813226378672	0.100029842525110	-0.403657731348166
221570_s_at	-0.527012635898158	11.2040888415505	-4.30669266880204	0.00090142669076073	0.100788352387204	-0.41247802652903
201689_s_at	-0.438627685851294	9.52822426549545	-4.30551635494386	0.000903363729213012	0.100798799785146	-0.414450048007335
226176_s_at	-0.770041036550678	7.64493062566375	-4.30407943077667	0.000905735755679951	0.100820496608170	-0.416859201356551
225855_at	-0.563083621234622	8.0432742522303	-4.30316647937662	0.000907246169752532	0.100820496608170	-0.418389993217592
235018_at	-0.697477973433922	3.78030062284482	-4.30160717225899	0.000909831958787297	0.100902763380721	-0.421004802249597
200595_s_at	-0.619617144407075	11.8539174432137	-4.29867951558496	0.00091470747451052	0.101238119775026	-0.425915019009580
228175_at	-0.447000036029907	5.99962745781204	-4.29630238907128	0.000918686039376246	0.101473048894740	-0.429902678349072
1560916_a_at	-0.630880918482834	6.29061886803571	-4.29399437437121	0.000922566049829062	0.101667584247866	-0.433775071817840
236155_at	-0.637932206169841	6.6208663037041	-4.29219695967039	0.000925599418806682	0.101667584247866	-0.436791235869433
202652_at	-0.512808347404869	4.43667175631373	-4.29194483637116	0.000926025733066984	0.101667584247866	-0.437214345051254
213145_at	-0.528880890284793	9.18199623935186	-4.28794679626014	0.00093281319486987	0.101995980074110	-0.443924839811843
228748_at	0.624996098591646	3.50458114616075	4.28713754429038	0.000934193305531114	0.101995980074110	-0.445283365644925
201612_at	-0.609555802981625	11.6385377908386	-4.28689147728348	0.000934613370226413	0.101995980074110	-0.445696464841848
236620_at	-0.733737445159067	9.46664261099554	-4.28411344928323	0.000939369348669923	0.102310795096669	-0.450360757206806
218106_s_at	-0.568009063142107	10.2213767888511	-4.28166141654134	0.000943588004166965	0.102565952540415	-0.454478494515755
226233_at	-0.430483218223078	8.89514182599122	-4.27913656300987	0.000947952409371513	0.102720958278947	-0.458719292870542
204336_s_at	-0.491705941292648	7.34628443035233	-4.27743522091319	0.000950905070829271	0.102720958278947	-0.461577344806597
220018_at	-0.58328809386671	5.99191100782543	-4.27692861000212	0.000951786123798425	0.102720958278947	-0.462428459312718
208706_s_at	-0.596604081747413	10.4540957406692	-4.27492681073843	0.000955275736196541	0.102720958278947	-0.465791821887689
201485_s_at	-0.442340572314603	11.0451741141213	-4.27487322696191	0.00095536932693415	0.102720958278947	-0.465881858469493
236973_at	0.336373813277495	3.12268422176289	4.27434836672597	0.00095628656175554	0.102720958278947	-0.466763797367379
223230_at	-0.421783564698483	9.29394969545559	-4.27270400471335	0.000959166109983945	0.102828249143867	-0.469527087866958
208693_s_at	-0.650020428783854	11.6048586062307	-4.26919796653623	0.000965335713447147	0.103034206162658	-0.475419960331966
223058_at	-0.589912726387936	8.45981560737116	-4.26753263443835	0.000968280560374897	0.103034206162658	-0.478219539478894
203447_at	-0.78792630787614	7.37365422286937	-4.26684105759792	0.00096950621840043	0.103034206162658	-0.479382244188673
207685_at	-0.383591011247043	4.89201180963213	-4.26654549660500	0.000970030519835925	0.103034206162658	-0.479879170089591
204022_at	-0.441159613983416	7.12250770803862	-4.26538730744250	0.000972087878871385	0.103034206162658	-0.481826532883837
204573_at	-0.424869431485417	7.98191484980322	-4.26410184555359	0.000974376598871723	0.103034206162658	-0.483988081308817
1555037_a_at	-0.405259628301136	10.1406054731866	-4.26336392007526	0.000975692963810714	0.103034206162658	-0.48522901917302
201901_s_at	-0.431733748139944	10.7946900086938	-4.26307535101443	0.000976208233779795	0.103034206162658	-0.485714311476747
212519_at	-0.522406006951831	12.0239336537233	-4.26204651917353	0.000978047608567343	0.103034206162658	-0.487444600675573
202009_at	0.75379017677194	4.77653103990623	4.25753060904528	0.000986163725573744	0.103038135888717	-0.495040976446692
219124_at	0.359249251896667	6.49746994312742	4.25564031296597	0.000989581642901623	0.103038135888717	-0.498221445326232
230058_at	0.613590495794165	7.25506428370327	4.25487466732348	0.00099096951592988	0.103038135888717	-0.499509785625857
222675_s_at	0.556986884660803	5.03190604811758	4.25455921632249	0.000991541913340068	0.103038135888717	-0.500040610849181
208073_x_at	-0.470397863596840	10.2447004022199	-4.25437817042594	0.000991870581989297	0.103038135888717	-0.500345271292726
203068_at	-0.625124121655142	7.09200700065882	-4.25425668998702	0.000992091179270421	0.103038135888717	-0.500549698386132
226317_at	-0.586362118493312	9.56466658274915	-4.25337944396845	0.00099368568218616	0.103038135888717	-0.502025979541022
208896_at	-0.607708361064734	9.76129181918872	-4.25325048852928	0.000993920297666157	0.103038135888717	-0.502243001168441
203974_at	-0.785737681924155	5.7182975350082	-4.25263223103222	0.000995045921339597	0.103038135888717	-0.503283506675045
214709_s_at	-0.556972249904634	11.1240452568634	-4.25071355070955	0.00099854753609136	0.103205267553488	-0.506512871501288
228714_at	-0.747115519002597	6.07711774625277	-4.24900099443295	0.00100168372104828	0.103327033147628	-0.509395680168056
208800_at	-0.709301780526236	9.69655636895524	-4.24719600318286	0.00100500019417578	0.103327033147628	-0.512434470308542
205398_s_at	0.412922959809896	5.84115220547323	4.24650946245639	0.00100626461243473	0.103327033147628	-0.513590397758813
203574_at	0.368316444640751	7.73215075795735	4.2459560594407	0.00100728502364308	0.103327033147628	-0.51452220272677
200754_x_at	-0.403870665504943	12.3968210453333	-4.24223357524199	0.00101417668142983	0.103836097994463	-0.520790976457407
224862_at	-0.555547898883514	8.42069855085172	-4.24122840365804	0.00101604595202630	0.103836097994463	-0.522484000281246
201139_s_at	-0.519370164853683	11.4356744938643	-4.24005347815012	0.00101823541654364	0.103865711566275	-0.524463096359853
218793_s_at	-0.484851301795914	11.6296770041441	-4.23710946934746	0.00102374297771241	0.104212175513767	-0.529422839713677
224056_at	0.367434537137220	2.85802176457511	4.23607748574729	0.00102568085419428	0.104212175513767	-0.531161657876061
201146_at	-0.441330681521421	10.2892416747282	-4.23492091926852	0.0010278571762242	0.104212175513767	-0.533110540389561
226867_at	-0.565939393029478	9.67781947837265	-4.23417884520738	0.00102925605445696	0.104212175513767	-0.534361062896290
200970_s_at	-0.424160133953345	10.2859202377190	-4.23236940380916	0.00103267526492544	0.104365101866540	-0.537410558377584
206738_at	-0.498987133388733	5.02204942582946	-4.23050904746695	0.00103620291545627	0.104386121245226	-0.540546268782074
200945_s_at	-0.744608942320156	10.5911351064327	-4.23024654964544	0.00103670167052871	0.104386121245226	-0.540988753288755
225866_at	-0.487856114330834	11.1959048538936	-4.22700313007172	0.0010428847717811	0.104815670766786	-0.546456762021489
237729_at	0.356497341324455	2.75304761195914	4.22395000450227	0.00104873989325911	0.105210740667783	-0.551605099692456
219999_at	-0.488270472109908	5.71275790541667	-4.22105208012004	0.00105432877112500	0.105264109045852	-0.556492750959114
218607_s_at	-0.839287747057847	7.68506154681482	-4.21999585885049	0.00105637341486793	0.105264109045852	-0.558274425208027
217527_s_at	-0.674258434234851	9.83562241604304	-4.21918090421786	0.00105795380924314	0.105264109045852	-0.559649211828757
209376_x_at	-0.550214298077947	8.8210967194517	-4.21842970850207	0.00105941272119604	0.105264109045852	-0.560916509918396
1553588_at	-0.482711705984617	13.0949067345367	-4.21714376053724	0.00106191500795245	0.105264109045852	-0.563086111690848
225461_at	-0.542978406617082	8.04743797559845	-4.21682964581829	0.00106252716069751	0.105264109045852	-0.563616103572277
200621_at	0.623732472528371	6.614629824455	4.21671598476666	0.00106274875525031	0.105264109045852	-0.563807881708247
1555653_at	-0.9523331429757	9.98717235922207	-4.21527513067413	0.00106556199524730	0.105271944017346	-0.566239139517434
221930_at	0.416871064102902	3.50688696150306	4.21470428623069	0.00106667868286438	0.105271944017346	-0.56720243448991
1554224_at	0.387652230371597	3.11392592834544	4.21242592259063	0.00107114766898472	0.105438965209169	-0.571047535195555
212168_at	-0.65858248082452	9.84923556598894	-4.21187663581985	0.00107222797725283	0.105438965209169	-0.571974635269113
1565797_at	-0.375267807703213	3.99050094033604	-4.2094977412186	0.00107691965797311	0.105685150399170	-0.575990202863975
211600_at	-0.838215886349108	8.76465636918262	-4.20801767473960	0.00107984934685139	0.105685150399170	-0.578488886269246
218073_s_at	-0.457152706542988	8.5728801832337	-4.20584570719273	0.00108416350476469	0.105685150399170	-0.582156118429817
243160_at	0.309032205229623	3.16098264724022	4.20577094794841	0.00108431231456629	0.105685150399170	-0.58228235460235
1568813_at	-0.594663599494905	6.51485732203432	-4.20398927198013	0.00108786502068458	0.105685150399170	-0.585291031656456
202174_s_at	-0.436736051638373	9.1928957586964	-4.20323574727608	0.00108937117989627	0.105685150399170	-0.586563603974172
229803_s_at	0.400120096225215	7.3805618232923	4.20293106918346	0.00108998078690392	0.105685150399170	-0.58707817118307
222541_at	-0.483017863494375	7.30920985902647	-4.20194541442511	0.00109195532031132	0.105685150399170	-0.588742906076726
223638_at	-0.711416671054193	7.07845882388056	-4.20114647875343	0.00109355851295149	0.105685150399170	-0.590092362493017
223049_at	-0.546409131106184	8.7617548551338	-4.20025918082657	0.00109534186541895	0.105685150399170	-0.591591156037734
240152_at	-0.667777009525688	3.4664272161502	-4.19971458346497	0.00109643792055526	0.105685150399170	-0.592511116895126
202383_at	-0.618809639904109	6.38061632856764	-4.19832955335150	0.00109923052998762	0.105685150399170	-0.5948509341751
223538_at	-0.7683487540688	10.7331457590363	-4.19750492101827	0.00110089670469000	0.105685150399170	-0.596244142854562
209667_at	-0.518222889766253	9.2382898714045	-4.19704808054261	0.00110182087511015	0.105685150399170	-0.597016004678215
201889_at	-0.574997792396708	10.4747317941312	-4.19550935231166	0.00110493955488015	0.105685150399170	-0.599615965151719
226250_at	0.611967343708363	4.48633561489555	4.195155018881	0.00110565900371879	0.105685150399170	-0.600214714757497
218043_s_at	-0.610135111583102	8.00465875031926	-4.19065025848715	0.00111484784335022	0.106377497094543	-0.607828091135773
227295_at	-0.558098580621586	9.33583445769425	-4.18951323753337	0.00111717957410285	0.106414273892114	-0.609750112055522
233935_at	-0.557560049450258	4.87622651900278	-4.18613907214140	0.00112412876115815	0.106869024856815	-0.615454683887384
241924_at	-0.639332469050017	4.93562659095779	-4.18530038095165	0.00112586297791541	0.106869024856815	-0.616872831017557
228819_at	-0.668722543506753	5.24585070369181	-4.18340530930055	0.00112979171212777	0.107056086413493	-0.62007751606081
210434_x_at	-0.585617060542234	11.8331881123695	-4.18209556862823	0.00113251523947374	0.107128496052296	-0.622292611647053
222776_at	-0.373655202970295	6.05694982875871	-4.18074006287747	0.00113534106431087	0.107210315528837	-0.624585315325439
208569_at	0.443622454131913	4.56591518920861	4.17729245668036	0.00114256111187922	0.107589322434247	-0.630417551719164
229219_s_at	0.509151219381891	6.24188947405991	4.17694552307293	0.00114329028503516	0.107589322434247	-0.631004526950314
217766_s_at	-0.473384954608337	9.73901404146901	-4.17344829278677	0.00115066750207373	0.107589672370494	-0.636922244025852
1563273_at	-0.434191096770192	5.66472926951009	-4.17314483270626	0.00115130994496343	0.107589672370494	-0.637435799540341
227510_x_at	-1.43437890372933	6.7338188245364	-4.17281346110844	0.00115201190070013	0.107589672370494	-0.637996602672749
228201_at	-0.66643755934311	8.8418322456622	-4.17217274703148	0.00115337039912297	0.107589672370494	-0.639080963155234
225573_at	-0.685643417157603	8.05802642958784	-4.17156176995362	0.00115466738538497	0.107589672370494	-0.640115039722406
201664_at	-0.389044782898747	11.1896434798808	-4.16975946351242	0.00115850210295542	0.107589672370494	-0.643165685561226
226740_x_at	-0.488762807023129	10.4493310295329	-4.16900182463081	0.0011601180286527	0.107589672370494	-0.644448201899345
219787_s_at	-0.69345887869248	10.1833215495882	-4.16774603374034	0.00116280155578229	0.107589672370494	-0.646574124463081
230634_x_at	-0.701831194192131	6.38736568465167	-4.16638409552431	0.00116571914769003	0.107589672370494	-0.648879946515768
205757_at	-0.548992939392042	4.19592835909099	-4.16584339943342	0.00116687953815325	0.107589672370494	-0.649795427659061
203106_s_at	-0.894974242902245	5.79724418622829	-4.16576854999199	0.00116704026672170	0.107589672370494	-0.649922161828745
228660_x_at	-0.480769757105419	6.67039800371862	-4.16564776009358	0.00116729969405733	0.107589672370494	-0.650126683169771
203935_at	-0.441942052829194	8.25762159169082	-4.16491467769393	0.00116887545291401	0.107589672370494	-0.651367973204858
235539_at	-0.428846368517814	3.47721169112003	-4.16234507817265	0.00117441613999519	0.107917987318046	-0.655719423939022
53987_at	-0.346318638709620	5.66523914700236	-4.16057541499076	0.00117824770865223	0.108044547324198	-0.658716670167637
223133_at	-0.583364325795902	10.8211107391255	-4.15973949098909	0.00118006208077133	0.108044547324198	-0.660132582898203
217812_at	-0.540053547311375	11.2058175842319	-4.15879842752034	0.00118210810514087	0.108044547324198	-0.661726678702061
231291_at	0.42821733974957	4.27647167707125	4.15806835443725	0.00118369792130214	0.108044547324198	-0.66296344060571
223439_at	-0.632811756884355	9.56431740947265	-4.15456876783778	0.00119134932843374	0.108561707553524	-0.668892664106484
217432_s_at	0.528493343123987	3.69167115171347	4.15340197628274	0.00119391169043418	0.108614179158883	-0.670869824482654
226270_at	-0.60550849277861	7.43350059234152	-4.14645761028528	0.00120928001541008	0.109656348908377	-0.682640415419416
201948_at	-0.568615652107741	10.1125164403205	-4.14626735284428	0.00120970392559523	0.109656348908377	-0.682962975062015
239309_at	-0.893489567750533	6.08261554881396	-4.14463421192617	0.00121334901218369	0.109656348908377	-0.68573194491266
225086_at	-0.607642475054528	10.0163653123953	-4.14438912109114	0.00121389701846458	0.109656348908377	-0.686147519133248
224970_at	-0.692001099825362	8.89705456758783	-4.14363695810248	0.0012155803965333	0.109656348908377	-0.687422923183167
200742_s_at	-0.562641251463499	6.42349143436328	-4.14237615425968	0.00121840753673025	0.109656348908377	-0.689560945392561
209702_at	-0.650616100354547	10.0374134129554	-4.14160025769766	0.00122015072160605	0.109656348908377	-0.690876769048304
224636_at	-0.586406813972195	8.43327483178079	-4.14043936400815	0.00122276366990476	0.109656348908377	-0.692845625400603
222190_s_at	-0.757377429903002	5.47673309080697	-4.13986000939582	0.00122406984210519	0.109656348908377	-0.693828257479042
209550_at	-0.357932860184182	4.03368222751567	-4.13861547560438	0.00122688054490857	0.109656348908377	-0.69593921369245
214766_s_at	-0.636486061008442	7.7965462817007	-4.13837293110963	0.00122742909066167	0.109656348908377	-0.696350633494855
216457_s_at	-0.398003029875053	9.95453803316008	-4.132852099507	0.00123998375328233	0.110597245857604	-0.705717200038474
233408_at	0.405519347330396	3.67591136263693	4.1312204032416	0.00124371959437958	0.110749786356195	-0.708486161945138
223361_at	-0.517699334445993	10.7486456103906	-4.13000552564693	0.0012465086413059	0.110817658477073	-0.71054798115048
205296_at	-0.453293776308996	7.31989651965102	-4.12783638166014	0.00125150447518114	0.110896695119272	-0.71422973199807
208820_at	-0.574465263879055	9.01856000668867	-4.12715298997499	0.00125308268923943	0.110896695119272	-0.715389780325507
238346_s_at	-0.518696174142983	8.39747300136342	-4.12697999136143	0.00125348253468148	0.110896695119272	-0.715683451368979
229199_at	-0.539069296896021	5.20601379024507	-4.12502762341075	0.00125800409552414	0.111116920715319	-0.718997891732163
227548_at	-0.402250609175583	9.11343869591495	-4.12331340032158	0.00126198798161168	0.111289020797772	-0.721908391969081
242724_x_at	0.362722349887429	2.98954557734165	4.12150612245639	0.00126620220611783	0.111480846408201	-0.724977236321869
220998_s_at	0.447576613566975	4.3180264630115	4.11948370886342	0.00127093527899378	0.111542759815156	-0.728411817622594
225892_at	-0.679733467831719	10.9202803140279	-4.11946223556607	0.00127098563081559	0.111542759815156	-0.728448287247293
238759_at	-0.506869522505803	4.91510130643381	-4.11740842755425	0.00127581102803238	0.111786807624471	-0.731936649174987
242297_at	-0.550003882081331	5.2096654144207	-4.1155004042459	0.00128031081596257	0.111888429403389	-0.735177812622307
218948_at	-0.419756316164856	6.3157339687597	-4.11214955656447	0.00128825289589828	0.111888429403389	-0.740870869752202
200704_at	-0.506086940333933	9.97947087313732	-4.1113044590414	0.00129026392237527	0.111888429403389	-0.742306875910677
225899_x_at	-0.611708840697083	6.73838657275295	-4.1106898181943	0.00129172857612535	0.111888429403389	-0.743351334575423
218585_s_at	-0.68371256082391	10.4369474408970	-4.11004031009259	0.00129327817754432	0.111888429403389	-0.744455087929769
212322_at	-0.439712342310759	8.40661412904506	-4.10903196333516	0.00129568769352277	0.111888429403389	-0.746168731395243
226598_s_at	0.492361381852932	5.30124013745634	4.10713482639072	0.00130023357712415	0.111888429403389	-0.749393137138035
222761_at	-0.684443970430209	8.24159676151045	-4.10496739879894	0.00130544723454669	0.111888429403389	-0.753077412595194
216550_x_at	-0.789470405612914	7.68422118222338	-4.10465758136862	0.00130619424435666	0.111888429403389	-0.753604093688193
230803_s_at	-0.386484534035131	3.49109029058932	-4.1046564457706	0.00130619698323962	0.111888429403389	-0.753606024192697
212271_at	-0.482739227489688	8.31549181305857	-4.10419345640767	0.00130731413332372	0.111888429403389	-0.754393112830863
230019_s_at	0.459766604387724	4.91370190813797	4.10377333183168	0.00130832870621195	0.111888429403389	-0.755107350843971
201030_x_at	-0.395321659543013	13.1379670526195	-4.10376478546201	0.00130834935353907	0.111888429403389	-0.755121880404841
232128_s_at	-0.403968944560296	3.7930612834354	-4.10360732515256	0.00130872982476334	0.111888429403389	-0.755389577843494
221413_at	-0.365609217070118	4.752928252232	-4.10305700739361	0.00131006045236265	0.111888429403389	-0.756325191278192
200605_s_at	-0.637965898254544	10.3501605272908	-4.10196663975839	0.00131270099703090	0.111888429403389	-0.758179058360778
225107_at	-0.443799037614761	8.17634585725546	-4.10153964989177	0.00131373653175300	0.111888429403389	-0.758905071045047
201078_at	-0.519058203489497	10.3592974034130	-4.10149777613317	0.00131383812916665	0.111888429403389	-0.758976270237969
225535_s_at	-0.406083250273301	11.6429247632878	-4.10066804765696	0.00131585295119120	0.111888429403389	-0.760387121312064
208189_s_at	-0.461960471605654	5.45877220443865	-4.0972105061465	0.00132428318109813	0.112152666075547	-0.766267046336065
206976_s_at	-0.621935772221187	10.3896404236307	-4.09551066960676	0.00132844812019350	0.112152666075547	-0.769158276341718
1555112_a_at	-0.489550622001024	7.061360779426	-4.09533778949885	0.00132887246592507	0.112152666075547	-0.769452343335687
225928_at	-0.518766367366828	6.6410160429244	-4.09464606282848	0.00133057175196775	0.112152666075547	-0.77062899433797
1562022_s_at	0.69341457970224	6.54828615693123	4.09422238969321	0.00133161364612075	0.112152666075547	-0.77134970244847
210214_s_at	-0.448499917007052	5.27552687695911	-4.09410065563832	0.00133191316902589	0.112152666075547	-0.771556787173941
213052_at	-0.478633695072947	9.72768291515236	-4.09306760948523	0.00133445774106413	0.112152666075547	-0.773314190992333
200832_s_at	-0.814938494772193	11.0958900178136	-4.09269751533482	0.00133537056452092	0.112152666075547	-0.773943817968622
220999_s_at	-0.570318069302732	7.59424777964903	-4.0891469118523	0.00134416073312346	0.112439854054095	-0.779985071112098
1552782_at	-0.408232803255454	4.37162597875613	-4.08853025090729	0.00134569345113769	0.112439854054095	-0.781034440420119
227988_s_at	-1.01464309224744	8.15263249899876	-4.08841399566539	0.00134598260642369	0.112439854054095	-0.781232276036066
213624_at	-0.498367333728773	8.17968767114623	-4.08727771850143	0.00134881217639749	0.112439854054095	-0.783165994887579
222700_at	-0.57870666031927	10.7505950084922	-4.0868636933122	0.00134984470804170	0.112439854054095	-0.783870618175367
200931_s_at	-0.713388183142186	10.8523185148806	-4.08634912761235	0.00135112911044427	0.112439854054095	-0.784746375417578
202625_at	-0.763158462034815	8.4765470150178	-4.08492431770774	0.00135469213343804	0.112501976759078	-0.787171456615881
225146_at	-0.465700245851728	6.76018081081524	-4.08396616621274	0.00135709362147887	0.112501976759078	-0.78880238923163
222465_at	-0.415692428473839	11.0103412387859	-4.08300290660128	0.00135951233002539	0.112501976759078	-0.790442115476498
209526_s_at	-0.458102443055228	9.4303346486327	-4.08242871270884	0.00136095621973724	0.112501976759078	-0.791419594581085
224585_x_at	-0.419181734942176	13.1432426534002	-4.08194895299202	0.00136216385211723	0.112501976759078	-0.792236340594341
203316_s_at	-0.616303182753123	12.4150289608082	-4.07909866383190	0.00136936126698400	0.112925832989970	-0.797089196420272
231312_at	0.404872858908725	5.93529050769146	4.07814181546884	0.00137178622162279	0.112955439257871	-0.798718504535469
213527_s_at	-0.487147906445381	5.32674067529369	-4.07720508129558	0.00137416448230142	0.112981117398241	-0.800313656677586
222934_s_at	0.406008036649184	4.02736985832739	4.07467611460719	0.00138060645619629	0.113340327316115	-0.804620665180416
226204_at	0.489689900286717	6.53547919379293	4.07369654870813	0.00138311002381302	0.113347640589536	-0.806289116981156
226105_at	-0.642564267534519	6.4628625206433	-4.07302003794525	0.00138484177254340	0.113347640589536	-0.807441447478545
203058_s_at	-0.451212062411208	7.7410184773751	-4.06936665484645	0.00139423243169001	0.113645051744161	-0.81366525096523
242830_at	0.359543149078415	2.98284946822552	4.06909433144237	0.00139493503114753	0.113645051744161	-0.814129230060664
239391_at	-0.673303446475812	5.33429521110333	-4.06867570658892	0.00139601580170076	0.113645051744161	-0.81484248983902
219457_s_at	0.491710070315435	4.30365010899632	4.06837616495128	0.00139678966204071	0.113645051744161	-0.81535286504386
212725_s_at	-0.326368279320921	8.6620411870699	-4.06436409764501	0.00140719742098928	0.113915903158256	-0.822189751671612
205095_s_at	0.391418345169245	4.69540912564312	4.0636488289873	0.00140906127436913	0.113915903158256	-0.823408804806471
227758_at	-0.618139799447704	7.5313512931413	-4.06300320797006	0.00141074582049853	0.113915903158256	-0.824509201519708
1568680_s_at	-0.573560420105178	7.98027905157134	-4.06237950175794	0.00141237515469341	0.113915903158256	-0.825572288121473
210970_s_at	-0.613761144181213	9.09375807377278	-4.06220451569503	0.00141283262593349	0.113915903158256	-0.825870553397326
208671_at	-0.62069411212541	10.9324607063100	-4.0614938026881	0.00141469223164736	0.113915903158256	-0.827082002899637
213021_at	-0.402673391092634	8.36052077777238	-4.06148960812303	0.00141470321434761	0.113915903158256	-0.827089152924019
213410_at	-0.354335179139795	9.51150173127106	-4.06028328437265	0.00141786539545324	0.113994537824086	-0.829145519809053
231864_at	-0.57130241849201	8.45809353198088	-4.0582124982934	0.00142331059089361	0.113994537824086	-0.832675852200203
220796_x_at	-0.537163964779452	9.61303928949848	-4.05597714949324	0.00142921266161478	0.113994537824086	-0.836487237896223
203480_s_at	-0.644433057551245	7.64764863365001	-4.05596834354494	0.00142923596199669	0.113994537824086	-0.836502253524946
1556956_at	-0.558077026752429	4.93589960101963	-4.05563246216094	0.00143012498993157	0.113994537824086	-0.83707499402685
215579_at	-0.434972244210456	5.78944898485288	-4.0555809609993	0.00143026135612198	0.113994537824086	-0.837162814166645
208694_at	-0.582481309292463	10.740387151293	-4.0555760341278	0.00143027440232872	0.113994537824086	-0.837171215516744
41386_i_at	-0.432257460195949	5.87177852170265	-4.0526182370966	0.00143812869998441	0.114387017710629	-0.842215336161554
236801_at	-0.48700739205626	4.34172912238573	-4.0521474097242	0.00143938304864953	0.114387017710629	-0.84301835210981
237331_s_at	0.294252879529567	4.31044975473204	4.0509942921679	0.00144245986766806	0.114465157133166	-0.844985139929078
236636_at	-0.374008246112264	3.49741577935982	-4.04863789597224	0.00144876840514310	0.114649461437789	-0.849004700275794
214439_x_at	0.419641172246845	5.19141419159155	4.04856043099955	0.00144897627532715	0.114649461437789	-0.849136850436107
202134_s_at	-0.664437023371803	6.53647627435335	-4.04645525051451	0.00145463709597575	0.114931045119182	-0.852728387782909
234488_s_at	-0.508323599825431	7.446347369935	-4.04549326672027	0.00145723143354951	0.114969882581990	-0.854369729989275
229228_at	-0.472491975449755	7.75290780256748	-4.04296507002075	0.00146407234450084	0.115343163451849	-0.858683808569405
226539_s_at	-1.25562698452324	5.9561875613482	-4.03954634675154	0.0014733754503614	0.115909068702891	-0.864518515136749
1557331_at	-0.392305513326177	8.03790430705996	-4.03851253017891	0.00147620065049173	0.115946967067629	-0.86628315765249
202031_s_at	-0.719240427342797	10.0552947721977	-4.03711085220581	0.00148004003737111	0.115946967067629	-0.868675885251203
202356_s_at	-0.679115662400246	8.45975738415226	-4.03704554675941	0.0014802191680513	0.115946967067629	-0.868787369504174
218980_at	-0.472843009181918	6.13689480469274	-4.03463173518944	0.00148685583891836	0.116210729130650	-0.872908342356597
222122_s_at	-0.530730020927367	10.5007986142281	-4.03273136927106	0.00149210233637917	0.116210729130650	-0.876153155444097
212131_at	-0.517911979950606	10.8258151006343	-4.03130539465751	0.00149605164109009	0.116210729130650	-0.878588202678479
214183_s_at	-0.617336328073598	4.7180225862933	-4.03126985804866	0.00149615019857558	0.116210729130650	-0.878648888958038
218914_at	-0.523254410072424	5.5205758218665	-4.03033367374424	0.00149874902485297	0.116210729130650	-0.880247668074402
212719_at	-0.587705635219295	7.14768798157065	-4.03025467774627	0.00149896852818775	0.116210729130650	-0.880382578446056
1557385_at	-0.573502434269557	7.85978885528523	-4.02968345394994	0.00150055675119691	0.116210729130650	-0.88135814061402
218311_at	-0.558527893592789	8.55981055672296	-4.02888167954313	0.00150278891325313	0.116210729130650	-0.882727503643583
204436_at	0.40090671318535	5.16082650170178	4.02860534397863	0.00150355902995504	0.116210729130650	-0.88319947660796
214413_at	0.444022474515697	3.17233645566833	4.02743691475265	0.00150681980099303	0.116210729130650	-0.885195204859025
203609_s_at	0.564891845769929	5.23025334229872	4.02738432055137	0.00150696674812311	0.116210729130650	-0.885285041315861
207556_s_at	-0.499849122857574	5.00910161276205	-4.02617886156918	0.00151033881794907	0.116306725170937	-0.887344169629185
210479_s_at	-0.504732645655012	5.68435662245331	-4.02381019044349	0.00151698739577803	0.116559727501139	-0.89139069036211
235706_at	-0.745734130700466	6.13844317446565	-4.02349015833237	0.00151788799233308	0.116559727501139	-0.89193746094677
218258_at	-0.56970474895892	11.3544465531304	-4.02140431412791	0.00152377121015473	0.116847392587952	-0.89550135141455
230727_at	-0.493060490974902	5.43642559262461	-4.01936654217043	0.00152954147734748	0.117125602624613	-0.89898352916498
212083_at	-0.782362296584974	9.55333880292215	-4.01696260005264	0.00153637750123599	0.117484531300808	-0.903091961969912
216713_at	-0.815417402968759	9.31432698395675	-4.01426247053372	0.00154409324471994	0.117909634294781	-0.907707283071077
233791_at	0.446271648828147	2.88675567843670	4.01319469587855	0.00154715543882094	0.117978694027245	-0.909532627904704
230914_at	0.386952390882543	3.33096610730642	4.01181388640671	0.00155112462025274	0.117981309592104	-0.911893270291152
1554219_at	-0.579094994487954	4.68037599562352	-4.01168158621587	0.00155150547044760	0.117981309592104	-0.912119461714801
242269_at	0.448727923033164	3.01989161335961	4.00998052756138	0.00155641084851173	0.118122829806785	-0.915027889030485
203925_at	-0.618456508385862	9.50324475768836	-4.00937761950353	0.00155815329054888	0.118122829806785	-0.916058795400768
226951_at	-0.489498202922789	8.06903676905234	-4.00879193156736	0.00155984788514858	0.118122829806785	-0.917060291973555
224872_at	-0.53468396160036	7.70147185912738	-4.00637750880464	0.00156685365454427	0.118388790731194	-0.921189192839354
236268_at	-0.556782165936031	6.57828574430013	-4.00593661094495	0.00156813646600063	0.118388790731194	-0.921943234262023
204732_s_at	-0.435662597750165	7.63064524257781	-4.00473897151877	0.00157162650052622	0.118388790731194	-0.923991583341028
1559347_at	-0.451996472904397	3.49584721173027	-4.00422584561255	0.00157312423958033	0.118388790731194	-0.924869237460733
52975_at	-0.440364135603818	7.44695013755621	-4.00386219416894	0.00157418657268547	0.118388790731194	-0.925491245239486
226251_at	-0.570241592525257	8.73452751579299	-4.00178829727048	0.00158025914356185	0.118682237189896	-0.92903879372037
212223_at	-0.71116975819038	6.91037824376787	-3.99947514113991	0.00158706069317623	0.118828920524922	-0.93299611440011
1561323_at	0.396817279849662	3.72263198142438	3.99830134246364	0.00159052360070601	0.118828920524922	-0.935004437752851
203164_at	-0.432451212705706	8.39212270505864	-3.9982371926326	0.00159071307731144	0.118828920524922	-0.935114199508225
239433_at	-0.566048454866237	6.62802806072175	-3.99766538304009	0.00159240303185523	0.118828920524922	-0.93609259608283
224647_at	-0.507918756360827	9.0400514797481	-3.99743031716464	0.00159309829219749	0.118828920524922	-0.936494815627363
242843_at	-0.387326005919179	5.13526600301757	-3.9960620143383	0.00159715155283581	0.118828920524922	-0.938836216918404
219039_at	0.311823220347620	6.6639452882612	3.99596955669095	0.00159742581775616	0.118828920524922	-0.938994434492119
201701_s_at	-0.482639737758792	8.74054215427896	-3.99345252105163	0.00160491093220447	0.119106701532164	-0.943302019014134
215994_x_at	-0.455014428836975	7.26914059024352	-3.99305534110935	0.00160609534616043	0.119106701532164	-0.943981798532126
213368_x_at	0.382852313238649	5.5169075367689	3.99251926019033	0.00160769539516665	0.119106701532164	-0.944899333732291
217974_at	-0.551388546804719	6.71347987493039	-3.98957079885095	0.00161652503283648	0.119334528258687	-0.949946308610007
222468_at	-0.80757937146968	8.13749572611412	-3.98897614684669	0.00161831184156775	0.119334528258687	-0.95096429641595
230330_at	-0.481547307107366	5.46940584969959	-3.98859665837742	0.00161945318791508	0.119334528258687	-0.951613962730756
235742_at	-0.63432284143272	3.72993277394714	-3.9877143713355	0.00162210994425816	0.119334528258687	-0.953124450791525
210369_at	-0.383647573269371	4.16172048053276	-3.98725801862513	0.00162348587698410	0.119334528258687	-0.953905762987413
202158_s_at	-0.867559233343492	9.35283829936383	-3.98599670686984	0.00162729505243826	0.119334528258687	-0.95606533484155
203195_s_at	-1.13620933404354	6.90357007368163	-3.98570757186974	0.00162816953607495	0.119334528258687	-0.956560403058385
218646_at	-0.358342589094327	9.978536331268	-3.98568708552444	0.00162823151496993	0.119334528258687	-0.956595480886231
205664_at	-0.553397601397014	9.2196864099345	-3.98457731128748	0.00163159262331753	0.119420785381374	-0.958495757386598
1556250_at	0.43536859201593	3.0352779076747	3.98378583415282	0.00163399407703616	0.119436665991914	-0.95985108407463
204403_x_at	-0.438113132311955	8.62309445549389	-3.98216794719405	0.00163891427752142	0.119586851283006	-0.962621745648497
240237_at	-0.694372652692715	5.23161910013528	-3.98123556858226	0.00164175666899987	0.119586851283006	-0.964218576804705
206919_at	-0.580512133226984	6.06300474174084	-3.98032496724420	0.00164453755898222	0.119586851283006	-0.965778192631718
1566138_at	-0.487835317803102	3.94676336748904	-3.97820371206812	0.00165103444826820	0.119586851283006	-0.969411645070402
227857_at	0.402227696793978	5.26328318355398	3.97815134151574	0.00165119517956944	0.119586851283006	-0.96950135496977
222000_at	-0.438919612282231	9.82782147564493	-3.97729731096049	0.00165381856747269	0.119586851283006	-0.97096433273227
1555990_at	0.563912492876085	3.65306082450086	3.97587176644068	0.00165820705624870	0.119586851283006	-0.973406486444572
205758_at	-0.534837020635301	4.22975451642015	-3.97555270914531	0.00165919089974022	0.119586851283006	-0.973953102291268
226031_at	-0.343328992080837	8.9223266228118	-3.97505117274607	0.00166073864686115	0.119586851283006	-0.974812365110168
236083_at	-0.424162905948801	4.18360171257225	-3.97420716510863	0.00166334661207987	0.119586851283006	-0.97625842528224
1554487_a_at	0.460039562423047	3.34528317384623	3.97402684107996	0.00166390435446886	0.119586851283006	-0.976567388007565
223298_s_at	-0.440171230533196	9.67666573305396	-3.97312217637289	0.00166670538333156	0.119586851283006	-0.978117465328148
209723_at	-0.577939617239902	3.20989390126991	-3.97263562238834	0.00166821385700368	0.119586851283006	-0.978951172811552
217734_s_at	-0.54504200969286	7.83842842300275	-3.97225194783026	0.00166940436002560	0.119586851283006	-0.979608613024679
229452_at	0.494663929651145	4.40546579427868	3.97135906559775	0.0016721782613373	0.119586851283006	-0.981138653708377
202879_s_at	0.408437808360057	3.90999210091404	3.97131687546587	0.00167230944971347	0.119586851283006	-0.98121095250259
210008_s_at	1.02972678714204	4.87330022635486	3.97102038757428	0.00167323166404206	0.119586851283006	-0.981719031509138
1563136_at	-0.375475808574418	2.96024143982435	-3.97004287368178	0.00167627588478094	0.119648020888248	-0.983394216250953
207654_x_at	-0.444087986499314	8.23706347740696	-3.96489461751083	0.00169240294173050	0.119981508589354	-0.992218392670644
207717_s_at	-0.695205170540115	8.29623477776303	-3.96388920716118	0.00169557096567331	0.119981508589354	-0.993941974018372
203211_s_at	-0.509379867902458	9.30346652298804	-3.96320928020228	0.00169771684971872	0.119981508589354	-0.995107631673197
209861_s_at	-0.392619092505839	10.7929123822833	-3.96240503808986	0.00170025867867035	0.119981508589354	-0.996486470331543
1554886_a_at	-0.485398854873027	4.00620620115344	-3.96231601351083	0.00170054028334273	0.119981508589354	-0.996639102939828
210211_s_at	-0.454297830401929	12.8982100622436	-3.96209767616964	0.00170123113597843	0.119981508589354	-0.997013445420461
1565951_s_at	-0.49870188205329	7.71688230490744	-3.96105111971132	0.00170454660309219	0.119981508589354	-0.998807844243387
242965_at	-0.428878903572634	3.4649803975235	-3.96100805462062	0.00170468317433530	0.119981508589354	-0.998881684769382
216431_at	0.449818570330133	4.26290641706151	3.96065682086627	0.00170579745265996	0.119981508589354	-0.999483925882333
203769_s_at	-0.528874460700223	3.66306172816161	-3.96014754128463	0.00170741445483506	0.119981508589354	-1.00035718023000
213422_s_at	0.410529924197442	5.00558734351977	3.95938951736699	0.00170982415432243	0.119981508589354	-1.00165699843906
204718_at	-0.660866346394944	4.25755902214036	-3.95910278525203	0.00171073656340943	0.119981508589354	-1.00214868527628
1565105_at	-0.47103579781671	3.15053596629225	-3.95889669995010	0.00171139265531817	0.119981508589354	-1.00250208416009
226786_at	-0.502902506497245	7.03402208048653	-3.95880949578635	0.00171167035573290	0.119981508589354	-1.00265162468241
231809_x_at	-0.541232464662206	7.87020498474	-3.9581116965243	0.00171389415425876	0.119983563231879	-1.00384825936689
206773_at	0.378571677714937	3.04226675551460	3.95463413964583	0.00172502099336500	0.120282120004594	-1.00981250182877
206169_x_at	-0.473334138984764	6.06944073033936	-3.95456740031614	0.00172523525715283	0.120282120004594	-1.00992697540076
204206_at	-0.526373466598066	7.77509773574447	-3.95265684633695	0.00173138060837984	0.120282120004594	-1.01320420057188
201408_at	-0.562901273200355	8.65706870576694	-3.95264621922553	0.00173141485355133	0.120282120004594	-1.01322243050569
221553_at	-0.5965159608934	9.9694367805952	-3.9521813064285	0.00173291368534539	0.120282120004594	-1.01401996048799
230158_at	-0.697840544572458	6.02173616590825	-3.95143994441279	0.00173530651707681	0.120282120004594	-1.01529176452937
224959_at	-0.71883354383106	8.9572797591217	-3.95102065702455	0.00173666131677993	0.120282120004594	-1.01601107348824
225517_at	-0.657531095725838	8.89870678504632	-3.94985577550513	0.00174043097802424	0.120282120004594	-1.01800957391016
238121_at	-0.564935747119247	7.38543811635523	-3.9494368750935	0.00174178862959774	0.120282120004594	-1.01872828124285
230177_at	-0.504977793298638	10.2106017060724	-3.94927510477881	0.00174231321628104	0.120282120004594	-1.01900583493383
219378_at	-0.569079509453767	8.87265678968469	-3.9492612100319	0.00174235828154802	0.120282120004594	-1.01902967464012
237043_at	-0.545242866725115	4.91923820339218	-3.94615978304363	0.00175244723208152	0.120791398459355	-1.02435135421699
243133_at	0.394045391482015	3.28575848139539	3.94448303961913	0.00175792663261469	0.120791398459355	-1.02722882062044
214656_x_at	-0.54491374162733	8.32243719122939	-3.94432294450268	0.00175845072333462	0.120791398459355	-1.02750357423114
219925_at	-0.527757422572877	3.51643571692295	-3.94428574243652	0.00175857253175393	0.120791398459355	-1.02756742038073
203960_s_at	-0.613122021288593	8.65542739765087	-3.94266692603245	0.00176388131687084	0.120825314400442	-1.03034575634031
225227_at	-0.475412696466604	9.20482646177038	-3.94264639965356	0.00176394873705573	0.120825314400442	-1.03038098684041
236610_at	0.578623093349481	4.33709262006971	3.94159589439076	0.00176740272106238	0.120825314400442	-1.03218407639618
236170_x_at	-0.717690048222772	6.12764629922753	-3.94144305163077	0.00176790583484872	0.120825314400442	-1.03244642459374
1566688_at	-0.353449005404960	3.5371519641757	-3.9407421637702	0.0017702148361413	0.120832080107398	-1.03364949704285
212988_x_at	-0.410532657213693	13.1019417620488	-3.93808255335887	0.00177900483052536	0.121022436605833	-1.03821512684453
225047_at	-0.626077679918438	8.48388244610546	-3.93775074367608	0.00178010459719111	0.121022436605833	-1.03878477509805
222617_s_at	-0.472275243283827	9.14790294621896	-3.93767826881684	0.00178034490431473	0.121022436605833	-1.03890920072164
236486_at	-0.424341779520367	4.5744591582407	-3.93643337751499	0.00178447782911709	0.121022436605833	-1.04104651940746
227907_at	-0.378948527854736	7.56042500176883	-3.93604644507585	0.00178576441366995	0.121022436605833	-1.04171086194352
217732_s_at	-0.494925817302189	10.9351565449145	-3.93589010630303	0.00178628452383918	0.121022436605833	-1.04197929126992
227264_at	-0.427071580405381	6.688574008107	-3.93433981491782	0.00179145047646419	0.121190140868653	-1.0446412205248
200599_s_at	-0.688776243420513	11.4079280172956	-3.93378571370359	0.00179330059445065	0.121190140868653	-1.04559269426929
243899_at	-0.391701852430092	6.81890794581193	-3.933154823442	0.00179540949435041	0.121190140868653	-1.04667606058726
236565_s_at	-0.760320518538293	10.1227968590502	-3.9320913900661	0.00179897003291885	0.121280747903623	-1.04850227389872
203593_at	-0.674751491575543	10.4772277555052	-3.92838397694638	0.00181143977354362	0.121971021697657	-1.05486975384513
228653_at	-0.560803636167389	7.92974032511361	-3.92649811206873	0.00181781679709200	0.122249856557202	-1.05810920872372
218266_s_at	0.505970561657625	4.91462408130938	3.92347289078386	0.00182809467912286	0.12245694105998	-1.06330647747742
211947_s_at	-0.630867295270505	7.58500290926713	-3.92301199261042	0.00182966575832555	0.12245694105998	-1.06409836436186
221009_s_at	0.389758360701821	4.46112811398083	3.92194942548488	0.00183329304593726	0.12245694105998	-1.06592407541875
233571_x_at	-0.706180777384358	8.68736157881804	-3.92193978638016	0.00183332598470678	0.12245694105998	-1.06594063787266
237330_at	0.414296363110407	3.47003878244894	3.921561885108	0.00183461782827408	0.12245694105998	-1.06658997582389
210875_s_at	-0.617554527658198	4.96931909379152	-3.92151477138832	0.00183477895048277	0.12245694105998	-1.06667093101522
224786_at	-0.351635099229842	10.2564538572315	-3.92099012414293	0.00183657415032800	0.12245694105998	-1.06757244250416
201370_s_at	-0.545973248663621	8.52517620196451	-3.91925822545621	0.00184251303539628	0.122651750130895	-1.07054857466705
232370_at	-0.548364988474841	9.22913998961188	-3.91883060789507	0.00184398241623404	0.122651750130895	-1.07128344376427
225160_x_at	-0.773435252237775	8.9984667022774	-3.91779101518174	0.00184755968275610	0.122740371390875	-1.07307007307312
209620_s_at	-0.507206091033256	9.20342595401032	-3.91669248125952	0.00185134750248029	0.122837059130002	-1.07495810406648
222488_s_at	-0.364964599096631	10.5440183382412	-3.91576462868298	0.00185455300527410	0.122837059130002	-1.07655287289896
217682_at	-0.355069736637839	7.23242439872425	-3.91541709496675	0.00185575511369697	0.122837059130002	-1.07715022478516
1560744_at	0.438507335927784	3.64836181825059	3.91063307759854	0.00187238432934092	0.123742677427163	-1.08537424888775
240598_at	0.505054851670177	4.76400000437432	3.91018112854236	0.00187396318078996	0.123742677427163	-1.08615128372359
228944_at	-0.630800955744029	6.73376886423732	-3.90617357423078	0.00188802314538719	0.124520706241308	-1.09304226076728
218092_s_at	-0.532479944823395	8.42850413681304	-3.9041780010587	0.00189506463944324	0.124752914552535	-1.09647417699329
202820_at	-0.51626654557514	7.58883320522252	-3.90327166140867	0.00189827159679932	0.124752914552535	-1.09803298490349
205449_at	-0.84432477411498	8.39000702822497	-3.90323847839639	0.00189838911582458	0.124752914552535	-1.09809005754459
227613_at	-0.519562942538356	7.56146150204499	-3.90185649968600	0.00190329008122693	0.124924832162164	-1.10046705862047
1557539_at	0.332085977614181	3.56308355396056	3.89919830763289	0.00191275343576999	0.125170327299563	-1.10503962048252
1553993_s_at	-0.631219925094797	8.48411192160306	-3.89898233102897	0.00191352444372125	0.125170327299563	-1.10541116601634
237735_at	0.38447124897869	4.58958142817214	3.89887761677906	0.00191389837443868	0.125170327299563	-1.10559130790050
213037_x_at	-0.562319450542965	11.6145706909700	-3.89605447327046	0.00192400799964765	0.125522291732104	-1.11044837930183
208864_s_at	-0.479100710379548	11.9811790595109	-3.89593043460328	0.00192445343321016	0.125522291732104	-1.11066179748252
208643_s_at	-0.490645118005306	10.4799455509476	-3.89545342443457	0.00192616740307701	0.125522291732104	-1.11148254322212
212624_s_at	-0.332800780720675	10.1574942922914	-3.89439983679931	0.00192995865034785	0.125548893842723	-1.11329542155000
218636_s_at	0.395071311486573	5.87662279062595	3.89406415747804	0.00193116817049346	0.125548893842723	-1.11387303592274
204120_s_at	-0.711047290800822	7.50985225714124	-3.89328757927444	0.00193396931695043	0.125581677439745	-1.11520935733201
1566456_at	-0.598682843238972	5.48487739030568	-3.88994653658822	0.00194606816434288	0.126002310652420	-1.12095916476403
200097_s_at	-0.532048450184439	11.8882383112286	-3.8889968837457	0.00194952126147625	0.126002310652420	-1.12259365941485
238478_at	0.507437663289032	5.72924477369785	3.88898282180717	0.00194957244020089	0.126002310652420	-1.12261786270698
200807_s_at	-0.409608871561208	13.3910327679430	-3.88895728569804	0.00194966538293457	0.126002310652420	-1.12266181529065
211747_s_at	-0.575215591278999	11.5237114546233	-3.88787604967812	0.00195360488329644	0.126107847690948	-1.12452288384138
202077_at	-0.471613563656796	11.4814010062991	-3.88589378733795	0.00196084848922789	0.126216754596831	-1.12793510103791
200596_s_at	-0.51686538172083	9.45742783991495	-3.88582196074084	0.00196111147496626	0.126216754596831	-1.12805874797847
209703_x_at	-0.585756275520577	7.88572540022492	-3.88442048661396	0.00196625006886658	0.126216754596831	-1.13047142570503
207943_x_at	-0.78705606259664	8.26507523924142	-3.88424558871355	0.00196689231085119	0.126216754596831	-1.13077252940374
214035_x_at	-0.614431087120272	8.83312126612274	-3.88374832327051	0.00196871949236037	0.126216754596831	-1.13162863459101
235073_at	0.334930827374488	3.65402567816963	3.88360437716909	0.00196924874099408	0.126216754596831	-1.13187645996468
1561221_x_at	0.387496384677891	3.5013589532779	3.88300570355706	0.00197145145726006	0.126216754596831	-1.13290718801905
222254_at	-0.396099612411282	3.82923155799405	-3.88099515112060	0.00197886743349788	0.126543364826312	-1.13636895534506
218487_at	-0.381428576223353	5.7124596876151	-3.87939209217681	0.00198480083813677	0.126774516150850	-1.13912935105675
1554821_a_at	-0.570334829471216	4.48206986974879	-3.8776364321061	0.00199131998436743	0.127042497252380	-1.14215277328763
231846_at	-0.529005496559556	8.33610285630096	-3.87562960309271	0.00199879865422729	0.127295780113788	-1.14560905832385
224372_at	-1.15763751164351	12.4245294063039	-3.87476296966702	0.00200203715063889	0.127295780113788	-1.14710173490118
227812_at	-0.6560016864034	6.52209891365389	-3.87359700061516	0.00200640270924026	0.127295780113788	-1.14911008428320
211971_s_at	-0.625179651084528	10.3024372757587	-3.87349073032844	0.00200680108538872	0.127295780113788	-1.14929313769544
225144_at	-0.439576474174521	8.92795277757178	-3.87345603021143	0.00200693118350407	0.127295780113788	-1.14935290978474
213682_at	-0.494292234311008	9.97761276622135	-3.87194006465571	0.00201262330355796	0.127403202697509	-1.15196431067015
212298_at	-0.78930072393846	7.82492423023925	-3.87166009080247	0.00201367635235530	0.127403202697509	-1.15244661485640
227124_at	-0.433136896375096	10.5155775215441	-3.87109107386237	0.00201581830127006	0.127403202697509	-1.15342686719609
227337_at	0.502275868717408	5.54784311756396	3.86996689203519	0.00202005691955069	0.127403202697509	-1.15536358994471
235039_x_at	-0.69672198805768	8.06793154667189	-3.8693660704698	0.00202232600160692	0.127403202697509	-1.15639872002705
204767_s_at	-0.369182248640488	10.7809309191825	-3.86816874845846	0.00202685563595868	0.127403202697509	-1.15846162711567
203266_s_at	-0.551863633797289	9.13881362235041	-3.86668179960752	0.00203249544025867	0.127403202697509	-1.16102371177255
227038_at	-0.69816235944899	9.39575668513014	-3.86623108896087	0.00203420810018412	0.127403202697509	-1.16180034502735
226428_at	-0.589407113197854	7.82625172966106	-3.86536536857804	0.00203750190775390	0.127403202697509	-1.16329214250107
239235_at	0.341033573949590	4.16672275526148	3.8649841037094	0.00203895423904231	0.127403202697509	-1.16394915301689
220147_s_at	-0.574433475050974	10.9879749234804	-3.8642190816704	0.00204187159479097	0.127403202697509	-1.16526750597809
212056_at	-0.661956123220898	8.0574037068886	-3.86412500657312	0.00204223063840923	0.127403202697509	-1.16542962783985
230583_s_at	-0.340580978243629	3.56348275677064	-3.86286492742438	0.00204704604985046	0.127403202697509	-1.16760122440689
243058_at	0.496984192460019	6.15389116131597	3.86229676891553	0.00204922107875284	0.127403202697509	-1.16858042187256
240533_at	0.381939878154591	3.25635046313189	3.86148760847803	0.00205232279998246	0.127403202697509	-1.16997502308037
225922_at	-0.510623892961284	9.65348661681831	-3.86124291820336	0.0020532617076932	0.127403202697509	-1.17039676162133
219023_at	-0.806568758765068	7.934401834926	-3.86068065806756	0.00205542083864213	0.127403202697509	-1.17136587019351
213572_s_at	0.421592892263554	7.4077854560405	3.86061928346332	0.00205565666353188	0.127403202697509	-1.17147165674474
225793_at	-0.513516607413475	9.1758044467263	-3.85997410532369	0.00205813736410875	0.127403202697509	-1.17258371844779
201134_x_at	-0.55718846216304	12.0624241306089	-3.85973055994315	0.00205907458952047	0.127403202697509	-1.17300351469372
210310_s_at	0.483691524257672	4.80080737893353	3.859288471416	0.00206077697717531	0.127403202697509	-1.17376555011004
201774_s_at	-0.702158355763393	7.63205382410694	-3.85912485518518	0.00206140739344017	0.127403202697509	-1.17404758231597
202085_at	-0.442379357052625	8.98108233705437	-3.85891423873173	0.00206221919318327	0.127403202697509	-1.17441063409921
204601_at	-0.481336151928197	7.18161664399869	-3.85744021746788	0.00206790983040905	0.127550114655158	-1.17695159411215
208242_at	0.585915199588485	5.08507866032598	3.85668658164406	0.00207082554328758	0.127550114655158	-1.17825080344400
219493_at	-0.655780802842347	9.44975275427302	-3.85625460511791	0.00207249869870847	0.127550114655158	-1.17899551868916
212086_x_at	0.397998574974483	6.150186160777	3.85588568806835	0.00207392870468103	0.127550114655158	-1.17963153354672
219650_at	-0.404810785035162	8.23569301200505	-3.85147937233685	0.00209108689599829	0.128460871953603	-1.18722892203022
208676_s_at	-0.651011256137657	10.4430673293144	-3.85056080791631	0.00209468205740315	0.128490085602507	-1.18881291829442
204366_s_at	-0.382898323306749	9.9832883217398	-3.85015749577957	0.00209626257626769	0.128490085602507	-1.18950842231145
226313_at	0.576317723295795	6.484884148624	3.84937527358938	0.00209933146774897	0.128534096303667	-1.19085738787705
217675_at	0.356752804808507	3.09597519985253	3.84651122448458	0.00211060730044487	0.128850846117172	-1.19579695847294
217657_at	-0.508528841495696	4.05565397401359	-3.84513342947486	0.00211605378572730	0.128850846117172	-1.19817345646108
201017_at	-0.579578327177842	11.1019905338277	-3.84513331440115	0.00211605424121929	0.128850846117172	-1.19817365495320
212273_x_at	-0.66792632105639	12.7184348575763	-3.84438934249757	0.00211900117678051	0.128850846117172	-1.19945696439697
220420_at	0.363484112568039	4.17706831662557	3.84420196723547	0.00211974404819281	0.128850846117172	-1.19978018330561
1562751_at	-0.373753391881907	4.6544305387566	-3.84310542837067	0.00212409675536588	0.128850846117172	-1.20167175072964
1552291_at	-0.616677384096802	9.05510299309406	-3.84289047376028	0.00212495108906395	0.128850846117172	-1.20204256644203
216482_x_at	-0.41797417595794	3.63417441811083	-3.84248234621476	0.00212657415371661	0.128850846117172	-1.20274663299113
227405_s_at	-0.460496518572858	7.76083956761225	-3.84208130711195	0.00212817026495807	0.128850846117172	-1.20343848448501
226249_at	-0.743609858081978	8.00277378916774	-3.84168458369341	0.00212975040674362	0.128850846117172	-1.20412290376853
204396_s_at	-0.733813643241718	6.8470144105564	-3.84151448965413	0.00213042825587424	0.128850846117172	-1.20441635054547
218894_s_at	-0.469397975774161	7.85098972384005	-3.83996542013871	0.00213661169396153	0.129082037974968	-1.20708891926089
237468_at	0.406429892663333	3.30051978386292	3.83779668621973	0.00214529953396780	0.129140924818072	-1.21083090821644
201550_x_at	-0.384997162318435	13.1307754685296	-3.8370976799527	0.00214810741753435	0.129140924818072	-1.21203707327972
201023_at	-0.426302223254591	10.7968037921907	-3.83706613382749	0.00214823422589154	0.129140924818072	-1.21209150840027
225978_at	-0.5849792988537	7.71977470414707	-3.83677957986812	0.00214938645961338	0.129140924818072	-1.21258598169322
210290_at	0.590111636207842	5.0787932633216	3.83677713838144	0.00214939627955091	0.129140924818072	-1.21259019471541
212371_at	-0.608229935101633	10.3785937816744	-3.83560010769806	0.00215413578286793	0.129233809674033	-1.2146213318644
202606_s_at	-0.458743057609176	9.35801972267997	-3.83521976430041	0.00215566958249141	0.129233809674033	-1.21527769364046
224891_at	-0.457501998819867	11.1710822240222	-3.83452024079149	0.00215849344958706	0.129261368407637	-1.21648489787733
205647_at	0.619962815170221	5.48685087340783	3.83349573823095	0.00216263604139635	0.129276295426162	-1.21825300709037
235705_at	0.474785947579157	4.29128677971743	3.83285863883832	0.00216521626536579	0.129276295426162	-1.2193525702368
219390_at	-0.607587339966777	7.94916536030573	-3.832548156603	0.00216647484619723	0.129276295426162	-1.21988844017602
209265_s_at	-0.431108923609273	10.3665615544494	-3.83212274844157	0.00216820051039397	0.129276295426162	-1.22062267663961
213198_at	-0.425667215586667	8.85335746982864	-3.8296645267273	0.00217819985282455	0.129394047521897	-1.2248657495585
236505_at	-0.540649833519397	3.84167437518996	-3.82946161984369	0.00217902732570419	0.129394047521897	-1.22521600366489
218782_s_at	-0.420883525783228	9.79827055032316	-3.82900153228523	0.00218090479693762	0.129394047521897	-1.22601021057857
225431_x_at	-0.772197658623409	10.3556879250395	-3.82881234750182	0.00218167728021818	0.129394047521897	-1.22633678784779
215281_x_at	-0.592407131979276	5.9211687790806	-3.82873126430493	0.00218200844655124	0.129394047521897	-1.22647675732851
214651_s_at	-0.449141405209446	11.7863142549122	-3.82684238410433	0.00218973773441530	0.129679686617612	-1.22973757735572
209290_s_at	-0.647992249531852	10.0535251327673	-3.825472320151	0.00219536155636664	0.129679686617612	-1.23210293146467
234042_at	-0.444678649487853	3.58422996943921	-3.82539219974257	0.00219569089074097	0.129679686617612	-1.23224126042146
209440_at	-0.432726592874197	10.5251403122321	-3.82524099104194	0.00219631257078937	0.129679686617612	-1.23250232566641
212239_at	-0.70107628545108	8.16842953136616	-3.82358062093078	0.00220315088278546	0.129919773086511	-1.23536911260414
200981_x_at	-0.653669148861917	12.5494995575632	-3.82310077172243	0.00220513121946562	0.129919773086511	-1.23619765895298
218705_s_at	-0.545257355861587	7.71849661207121	-3.82228134630844	0.0022085171985013	0.129979201106629	-1.23761258745958
207071_s_at	-0.430838288630109	8.04515105200027	-3.82125019272582	0.00221278562839484	0.130090380895148	-1.23939318994969
225744_at	-0.378381655846117	4.90558984477009	-3.81704832917079	0.00223026658244278	0.130675142081724	-1.24664986831688
244022_at	-0.313947880541066	3.01287458964827	-3.81673671056810	0.00223156861957275	0.130675142081724	-1.24718809384455
224743_at	-0.525763536330523	9.1557167170501	-3.81666305156655	0.00223187650286790	0.130675142081724	-1.24731531829257
221607_x_at	-0.398207685872418	13.1264340545380	-3.81656358614823	0.00223229232198134	0.130675142081724	-1.24748711648192
243606_at	-0.546902890417144	7.92698410382033	-3.81389901358943	0.00224346122386126	0.131188494561085	-1.25208969768885
221234_s_at	-0.800716413704813	6.7484318178509	-3.81287947991474	0.00224774983917403	0.131192865622189	-1.25385091111048
224901_at	-0.787362260781828	9.36626511826564	-3.81234594212962	0.00224999748001071	0.131192865622189	-1.2547726139978
220133_at	-0.527248724340347	3.19965159057357	-3.81190082468887	0.00225187439058829	0.131192865622189	-1.25554158514266
210246_s_at	0.55547862182091	4.69035502837779	3.81160231838120	0.00225313398846338	0.131192865622189	-1.25605728413687
244754_at	0.416572611614965	4.42972803895109	3.81100909971133	0.00225563931483938	0.131199020786003	-1.25708214846700
209192_x_at	0.69405467835303	6.36984142155897	3.80809178497545	0.00226800147049206	0.131297869516237	-1.26212259962379
213305_s_at	-0.403470233690037	8.07391106654436	-3.80779610642625	0.00226925827367356	0.131297869516237	-1.26263350151390
230483_at	0.518168973164489	6.37467903941321	3.80769620255729	0.00226968308333014	0.131297869516237	-1.26280612658796
225623_at	-0.743402493649152	6.8288071185243	-3.80763997601566	0.00226992220471631	0.131297869516237	-1.2629032814352
234318_x_at	0.399025863432112	5.66523399909028	3.80741561775848	0.00227087661668562	0.131297869516237	-1.26329095653720
213253_at	-0.471580551098198	8.82325303413225	-3.80682471239075	0.00227339227154720	0.131297869516237	-1.26431201774294
218597_s_at	-0.451723364769196	11.5935036227631	-3.80643036203479	0.00227507272070272	0.131297869516237	-1.26499345476736
201084_s_at	-0.605224649679707	11.9205481921423	-3.80538060806125	0.00227955224322488	0.131297869516237	-1.26680748759972
225606_at	-0.406442684662098	8.70455462559163	-3.8050987575705	0.00228075649447485	0.131297869516237	-1.26729455540684
203320_at	-0.686626636972997	5.80421136201109	-3.80457478160113	0.00228299699506171	0.131297869516237	-1.26820005835424
202649_x_at	-0.547858081085304	13.2112010603935	-3.80423387836707	0.00228445589246324	0.131297869516237	-1.26878919774242
227065_at	-0.469486754160183	6.19131598464739	-3.80383692404414	0.00228615586245007	0.131297869516237	-1.26947521441292
244543_s_at	-0.419297418280225	3.68008896812348	-3.80167140135727	0.0022954525929513	0.131662679139703	-1.27321788687752
225099_at	-0.496388661329242	9.66976253920273	-3.80123654573319	0.00229732411338413	0.131662679139703	-1.27396949152133
1559739_at	-0.960881513391287	4.41135947987684	-3.80040857323298	0.00230089183555043	0.131689606986295	-1.27540059992007
212849_at	-0.455388754445099	6.33342719138922	-3.80001003669716	0.00230261114364697	0.131689606986295	-1.27608946893498
226298_at	-0.424575906963257	7.79261821861496	-3.79807029981635	0.00231099805137256	0.131921778148674	-1.27944247211323
1552299_at	-0.543200098476699	4.81086697192481	-3.79785344322051	0.00231193762119629	0.131921778148674	-1.27981734551168
1556793_a_at	0.397826565860848	3.14515795126764	3.79691961861123	0.00231598804759576	0.131921778148674	-1.28143166097306
1562111_at	-0.384215978027931	2.98361316525626	-3.79684269347459	0.00231632203059399	0.131921778148674	-1.28156464550077
207962_at	0.395251006004672	3.59086101392056	3.79443144853734	0.00232681584751473	0.132152360802188	-1.28573332128433
214159_at	-0.439018048580456	3.07602588631060	-3.79425004738481	0.00232760727476694	0.132152360802188	-1.28604695428560
210840_s_at	-0.534371110563722	8.45152072992856	-3.79424671223585	0.00232762182812085	0.132152360802188	-1.28605272060537
234982_at	-0.557061485178995	8.66562946929611	-3.79359391534114	0.00233047218397142	0.132176936367881	-1.28718139288937
223214_s_at	-0.70930389297796	9.80049567190681	-3.79229282134075	0.00233616389827787	0.132256740380274	-1.28943105442152
226557_at	0.495608266877804	7.5074879183064	3.79187051698587	0.00233801434793066	0.132256740380274	-1.29016126911023
1553647_at	-0.455372296725310	5.77511673836073	-3.7914046998589	0.002340057199767	0.132256740380274	-1.29096673832943
205760_s_at	-0.626015735013307	7.00955989796415	-3.79075949481665	0.00234288977644664	0.132256740380274	-1.29208242401897
212197_x_at	-0.536400476078729	8.98729351727235	-3.79040646915561	0.00234444111191347	0.132256740380274	-1.29269288781569
224955_at	-0.637368531271967	9.15089148722092	-3.78996262819706	0.00234639301634870	0.132256740380274	-1.29346040589865
200878_at	-0.373231398469621	5.40086292658686	-3.78660678088110	0.00236120509075048	0.132954570892670	-1.29926403423504
202577_s_at	-0.592204879543934	6.87504495126923	-3.78564719013769	0.00236545809273727	0.133057017716472	-1.30092371442639
217848_s_at	-0.411889681532294	12.7781858018434	-3.78471421110295	0.00236960065765233	0.133090324094907	-1.30253743433847
225348_at	-0.380013110242858	8.7605461845449	-3.78391493707836	0.00237315545048226	0.133090324094907	-1.30391994453583
201222_s_at	-0.566795222340875	11.2807803035626	-3.78340177881926	0.00237544060880416	0.133090324094907	-1.30480758349461
217008_s_at	-0.346486948039689	3.37173780579576	-3.78286125436777	0.00237785006479493	0.133090324094907	-1.30574258069934
212035_s_at	0.500930365217139	5.74444714526307	3.78277803527185	0.00237822124628668	0.133090324094907	-1.30588653473312
233795_at	-0.53863737306728	5.30219187937131	-3.78117800067361	0.00238536939641661	0.133353856594150	-1.30865440711293
202006_at	-0.503306606791266	9.26246972978097	-3.78006310805157	0.00239036315552896	0.133491660907437	-1.31058315402003
240941_at	0.348449519438069	3.19883502924051	3.77919120259257	0.00239427598678966	0.133491660907437	-1.31209160163036
201758_at	-0.417384119076322	9.77448281981143	-3.77899463592151	0.00239515901875073	0.133491660907437	-1.31243168134372
208836_at	-0.362314206282104	12.0905340549353	-3.77789577592801	0.00240010153773251	0.133536823503532	-1.31433287048558
224656_s_at	-0.589822520645356	11.3043876533146	-3.77677516680495	0.00240515261781047	0.133536823503532	-1.31627178139404
231689_at	-0.469232825344339	4.04730671064276	-3.77661460754581	0.00240587721862196	0.133536823503532	-1.31654959339987
201016_at	-0.649143081984908	11.6305800166283	-3.77499888174412	0.00241318138906640	0.133536823503532	-1.3193453532411
210666_at	0.353806095221105	4.65773109791047	3.77431122027436	0.00241629695452159	0.133536823503532	-1.32053530216618
1562052_at	-0.399346349812466	3.38119787396441	-3.77393175699722	0.00241801793624829	0.133536823503532	-1.32119195117826
217526_at	-0.723948362263712	9.10299491130978	-3.77388275278137	0.00241824027663207	0.133536823503532	-1.32127675217633
225137_at	-1.00628572086090	6.52610857920098	-3.77299997632778	0.00242224916245533	0.133536823503532	-1.32280441286642
212594_at	-0.61322122187423	8.78360896313838	-3.77274339329281	0.00242341563699169	0.133536823503532	-1.32324844526802
209623_at	-0.621861702699029	10.2769235325773	-3.77219173784485	0.00242592551031821	0.133536823503532	-1.32420313471284
224994_at	-0.48067346085355	6.36195081250546	-3.77205388843064	0.00242655310016532	0.133536823503532	-1.32444169904707
202271_at	-0.487883223854906	9.96883911968276	-3.77201367922132	0.00242673619270994	0.133536823503532	-1.32451128599232
218998_at	-0.525620308603401	8.66942187554052	-3.7714221994717	0.00242943112631394	0.133536823503532	-1.32553492767314
1555611_s_at	0.382652882296312	3.91376148633145	3.77126177556405	0.00243016258593532	0.133536823503532	-1.32581256900702
211684_s_at	-0.367118413813616	10.7175197063042	-3.77048019053916	0.00243372947660028	0.133598553346506	-1.32716526424612
201238_s_at	-0.420034203024965	10.7563762702475	-3.76889304148464	0.00244098916178032	0.133710155620248	-1.32991229355120
214629_x_at	-0.502499226417033	12.2282383970183	-3.76863933318984	0.00244215168369469	0.133710155620248	-1.33035142768514
226969_at	-0.63855407409148	9.53575637388139	-3.76837149349112	0.00244337957130243	0.133710155620248	-1.33081502645470
81737_at	-0.559013417626431	5.12372230024898	-3.76763633166219	0.0024467530993685	0.133710155620248	-1.33208753144774
202345_s_at	-0.664580390575965	9.80802459906254	-3.7673669949268	0.00244799022909681	0.133710155620248	-1.33255374120980
210201_x_at	0.362087700811745	5.20056836727325	3.76676078753506	0.00245077702719393	0.13372877640901	-1.33360307832173
220134_x_at	0.463392306289436	4.77467492719082	3.76439168754442	0.00246169915007207	0.134117647499497	-1.33770421692217
215370_at	-0.419784702857344	3.9697865242756	-3.76415141067162	0.00246280965870132	0.134117647499497	-1.33812018200958
227168_at	0.43231704358264	5.53210067256089	3.76356677056153	0.00246551387940366	0.134131314782483	-1.33913232307330
224352_s_at	-0.408816134645754	10.6810788513374	-3.76186106213229	0.00247342089016178	0.13427298882673	-1.34208542272356
237623_at	-0.409795849381792	5.9845646718124	-3.76143857717406	0.00247538336872564	0.13427298882673	-1.34281690518666
219554_at	0.382442317441985	3.74880086583831	3.76141658768318	0.00247548555532408	0.13427298882673	-1.34285497772915
230582_at	0.348504768945896	4.07030682316144	3.76030573070732	0.00248065339219977	0.134414419991608	-1.34477835790746
227685_at	-0.695024740477665	8.29908773514045	-3.75979997828687	0.00248300986175627	0.134414419991608	-1.34565406651879
227198_at	-0.810506042164878	8.29291028242553	-3.75786568769767	0.00249204348659662	0.134770007546657	-1.34900345445999
212917_x_at	-0.538721396872109	9.63944028279807	-3.75266533318560	0.00251649728908521	0.13595757626192	-1.3580096415784
236145_at	0.476407701617651	3.73449968408149	3.75214104734672	0.00251897621862505	0.13595757626192	-1.35891772863559
1559126_at	-0.447285695272312	4.31460710611158	-3.75150652944766	0.00252197968388342	0.135985443014128	-1.36001676886575
1560615_a_at	0.376582245948427	2.98495161352962	3.75079179600522	0.00252536722712929	0.136033943983541	-1.36125478372661
203478_at	-0.727076017564265	11.3427243988387	-3.75003464645887	0.00252896087486696	0.13605150227349	-1.36256630862960
222154_s_at	-0.455362511237473	9.51104165857265	-3.74950818431053	0.00253146269245363	0.13605150227349	-1.36347826372616
211995_x_at	-0.536986837330010	12.9912189225163	-3.7491341785801	0.00253324155265129	0.13605150227349	-1.36412614073525
208446_s_at	0.362359697919662	3.75745048368258	3.74838799438939	0.00253679439748279	0.13605150227349	-1.36541875906248
219881_s_at	-0.340266356018351	5.53358463112955	-3.74736995710669	0.00254164983974183	0.13605150227349	-1.36718237333500
225120_at	-0.32535853395448	8.75812867414284	-3.74706468328999	0.00254310766621190	0.13605150227349	-1.36771123392701
209630_s_at	-0.65743254702057	9.02681654813287	-3.74661087738256	0.00254527638192368	0.13605150227349	-1.36849742573807
226761_at	-0.399796589991168	5.42714202813629	-3.74654316773233	0.00254560012484280	0.13605150227349	-1.36861472993650
210466_s_at	-0.501687676161437	12.6442505496099	-3.74514485949225	0.00255229532305823	0.136200558672825	-1.37103731402679
212834_at	-0.52722096829616	8.09676919622697	-3.74489732072548	0.00255348242828783	0.136200558672825	-1.37146619195779
207399_at	0.351757145177533	3.9832979280806	3.74412626092280	0.00255718376341442	0.136200558672825	-1.37280213369966
222332_at	0.338031954779848	2.97737116610717	3.74388283379417	0.00255835342948315	0.136200558672825	-1.37322390533622
218195_at	-0.499691497603816	10.0902543328539	-3.74310905316162	0.00256207507108684	0.136266006334312	-1.37456461642572
235634_at	0.460216389103053	7.03071379606229	3.74202887632419	0.00256727962974112	0.136358036479557	-1.37643628307282
201611_s_at	-0.725554003809527	8.38572261662721	-3.74171512752997	0.00256879337126555	0.136358036479557	-1.37697994377484
232201_at	0.373320127230569	6.13626456724563	3.73936246017749	0.00258017334721721	0.136829270377402	-1.38105684090198
209710_at	-0.396528212560685	7.07705676433006	-3.73788798296951	0.00258733169888474	0.136940781948163	-1.38361213399566
1556111_s_at	-0.332322305210735	4.29544832396319	-3.73553748428030	0.00259878494818439	0.136940781948163	-1.38768589883144
212363_x_at	-0.530004147430571	12.8414645610922	-3.73548815352812	0.00259902587540603	0.136940781948163	-1.38777140048462
222929_at	-0.324983664048086	3.73148383598813	-3.73439865771054	0.00260435269807258	0.136940781948163	-1.38965979272139
230039_at	-0.489037462863729	5.07069258706439	-3.73413665120910	0.00260563537632523	0.136940781948163	-1.39011393339897
203237_s_at	0.368883669326223	5.29139710498308	3.73410914994857	0.00260577004881073	0.136940781948163	-1.39016160211337
202377_at	-0.606567854065563	8.7738337992176	-3.73380915558697	0.00260723956987756	0.136940781948163	-1.39068159423296
228098_s_at	0.497887398437541	8.79863747475183	3.73316634474259	0.00261039122537454	0.136940781948163	-1.39179582464792
219006_at	-0.5506475358016	10.5553157250213	-3.73311786029068	0.00261062909885204	0.136940781948163	-1.39187986740146
205870_at	0.406919277761151	4.2840035964858	3.73294795208540	0.0026114628738625	0.136940781948163	-1.39217438687766
225200_at	-0.378181146985312	8.63458515612704	-3.73240758642133	0.00261411636846044	0.136940781948163	-1.39311107181820
216859_x_at	-0.492758354199719	4.76647861120779	-3.73230760649367	0.00261460762693064	0.136940781948163	-1.39328438202111
40829_at	-0.637313159961119	7.54551415464478	-3.73226106780925	0.00261483633020361	0.136940781948163	-1.39336505473688
222062_at	-0.581798538522763	6.56145720485514	-3.73127701036422	0.00261967703030831	0.137063006346514	-1.39507090890182
204208_at	-0.352523482437539	9.01829474592299	-3.73047207985275	0.00262364338418274	0.137120376089752	-1.39646629767555
213649_at	0.537534521267447	8.12081320473187	3.73003709206836	0.00262578936929073	0.137120376089752	-1.39722039004188
212163_at	-0.682975879697803	9.54524764498592	-3.72918968329541	0.00262997515452176	0.137207911806753	-1.39868949031135
212031_at	-0.369945135759995	9.23936552651327	-3.72840398714261	0.0026338621947954	0.137279709723964	-1.40005164709639
213149_at	-0.479000648865233	8.98660598750035	-3.72729964634272	0.00263933556805702	0.137345761203558	-1.40196630747594
244786_at	0.89315399419296	5.28448619145174	3.72698835452532	0.00264088050022455	0.137345761203558	-1.40250602736940
244201_at	-0.49598158483019	4.55863887518197	-3.72662890548182	0.00264266558365145	0.137345761203558	-1.40312925080225
214585_s_at	-0.338762095989200	9.17462208620505	-3.72342102165246	0.00265865110822803	0.137999678532303	-1.40869156383464
228610_at	0.651473830093602	3.64143074863615	3.72278214803194	0.00266184650954855	0.137999678532303	-1.40979942258115
217738_at	-0.471290692352646	9.42871442697344	-3.72199083733791	0.00266580977752775	0.137999678532303	-1.41117165782382
1563404_at	0.339164322863218	4.38617146024478	3.72174255176398	0.00266705455304670	0.137999678532303	-1.41160222587972
212206_s_at	-0.519600916379042	8.2400283117658	-3.7209775094322	0.00267089381103443	0.137999678532303	-1.41292896134813
203634_s_at	0.298445789604555	3.14714701736095	3.71994606852479	0.00267607888308694	0.137999678532303	-1.41471774727311
203688_at	-0.57097649473257	7.53870168521411	-3.71978545186152	0.00267688722984381	0.137999678532303	-1.41499630464272
226759_at	-0.78403912722273	7.02248957808318	-3.71970594517321	0.00267728746093477	0.137999678532303	-1.41513419367940
215999_at	0.382749207713778	3.63680295332785	3.71957165967202	0.00267796358340692	0.137999678532303	-1.41536708698001
223982_s_at	-0.643888934508965	9.25855095609497	-3.71902440613771	0.00268072078701129	0.138011684585539	-1.41631620927579
238367_s_at	0.37207156069621	3.47145917016400	3.71717991831545	0.00269003514467435	0.138360932770527	-1.41951532142291
1568983_a_at	-0.655464451837815	6.39716012983101	-3.71490390465561	0.00270157417095698	0.138823841914542	-1.42346319295433
217788_s_at	-0.743100642325377	8.5590382724309	-3.71334022313148	0.00270953104534305	0.139101981130640	-1.42617568490484
238013_at	-0.401774676185904	3.61080398998491	-3.7107652218127	0.00272268622093755	0.139465968963815	-1.43064284957177
216422_at	-0.347855837955128	5.96264307113464	-3.71001904628534	0.00272651044960339	0.139465968963815	-1.43193741195813
225750_at	-0.427376974143957	9.77637367875655	-3.70992671077506	0.00272698405976598	0.139465968963815	-1.43209761016787
219163_at	-0.440801826560336	7.73387677079883	-3.70986836051737	0.00272728339499667	0.139465968963815	-1.43219884568980
229568_at	-0.663398963497818	8.22443523931681	-3.70946078945241	0.00272937515850539	0.139465968963815	-1.43290597255033
223822_at	-0.29539640958545	4.42470323214564	-3.70880251954633	0.00273275703266953	0.139508394735020	-1.43404807950024
1560251_at	0.364744538088685	2.68675481789774	3.70819441685989	0.00273588497056717	0.139537789893433	-1.43510317098756
209267_s_at	-0.44297928543341	10.0066610819092	-3.70679108934754	0.00274311730697221	0.139694022031157	-1.43753811378867
223384_s_at	-0.369773858818585	9.46775261311878	-3.70660880913532	0.00274405815567376	0.139694022031157	-1.43785440145618
223190_s_at	-0.657806258720756	8.04707196992179	-3.70521134548233	0.00275128218151693	0.139931491418082	-1.44027931460756
1554168_a_at	-0.373813470792717	9.04741771477326	-3.70392844981642	0.00275793104125706	0.140139293383578	-1.44250553886194
227525_at	-0.532334071371173	9.48309552398945	-3.70233366962438	0.00276621916188852	0.140429928204508	-1.44527312950514
224302_s_at	-0.59664834807287	10.032453748479	-3.70142397441971	0.00277095825054156	0.140497588818225	-1.44685189374690
214715_x_at	-0.540710842107169	9.67057182907548	-3.70109169659922	0.00277269132756953	0.140497588818225	-1.44742857097680
218152_at	-0.658538594768665	9.03531239868792	-3.6993667949633	0.00278170576114856	0.140742380937985	-1.45042229965876
222902_s_at	0.436266263517364	6.80311565208828	3.69890976009295	0.00278409925695932	0.140742380937985	-1.45121555877869
233001_at	0.392212981409171	4.96116700904538	3.69869117333378	0.00278524474028165	0.140742380937985	-1.45159495678049
220934_s_at	-0.674268138296638	8.91941522079613	-3.69728090036921	0.00279264670708238	0.140866107392984	-1.45404282194190
226914_at	-0.450799509308636	8.8330834422494	-3.69706793483243	0.00279376622156767	0.140866107392984	-1.45441248555258
223090_x_at	-0.807663199709122	9.03481893672679	-3.69675301549543	0.00279542252439667	0.140866107392984	-1.45495912496655
221020_s_at	-0.48357781753246	9.61972319800515	-3.69558219743697	0.00280158917261690	0.140893727194034	-1.45699149578499
203654_s_at	-0.410321130167276	9.83129798281955	-3.69526632430378	0.00280325523795604	0.140893727194034	-1.45753982090674
228363_at	-0.556126625329334	10.1483708596374	-3.69518176396493	0.00280370142088905	0.140893727194034	-1.45768661053695
217894_at	-0.650740082271255	9.33584979646591	-3.69373781280905	0.00281133162195917	0.141147434738859	-1.46019325874631
214661_s_at	-0.459408300851454	8.91851670738179	-3.69242012540172	0.00281831309309886	0.141350047020509	-1.46248083364105
241855_s_at	-0.287688294571516	2.99719007027173	-3.69166564477272	0.00282231849675779	0.141350047020509	-1.46379070159582
226322_at	-0.410839761117538	9.05784802050337	-3.69092046476496	0.00282628022321320	0.141350047020509	-1.46508445806455
203846_at	-0.312401061579303	8.28917247661872	-3.68961792651437	0.00283321875208380	0.141350047020509	-1.46734596572801
228106_at	-0.489320211837006	9.3126616705498	-3.68935320783393	0.00283463101214316	0.141350047020509	-1.467805591715
211383_s_at	-0.529921421566421	7.352729309139	-3.68925590789582	0.00283515028252151	0.141350047020509	-1.46797453285209
207462_at	-0.401081626574843	4.4577729280345	-3.68908798997054	0.00283604665517352	0.141350047020509	-1.46826608886674
205475_at	0.346413032401709	3.06968926073048	3.68908747368352	0.00283604941164148	0.141350047020509	-1.46826698529900
200834_s_at	-0.574765491336764	12.5871636475717	-3.68809531534358	0.00284135161745348	0.141485336688769	-1.46998970691476
201253_s_at	-0.504859560541792	10.7863598379152	-3.68694784259779	0.00284749644752486	0.141662300517217	-1.47198218413851
223391_at	-0.414068851474957	9.810925473788	-3.68545350702267	0.00285551908036275	0.141932277926212	-1.47457707979246
220829_s_at	-0.388656510790548	3.09716236546581	-3.68418461042656	0.00286234949113948	0.142142559880155	-1.47678061333708
229761_at	-0.448985062710555	6.85475789671384	-3.68290684777958	0.00286924446089905	0.142200609737774	-1.47899964519140
204790_at	-0.830043043916835	6.23170934867232	-3.68289511400981	0.00286930785621457	0.142200609737774	-1.47902002316411
235878_at	-0.472737306154689	7.05582191726838	-3.68217014807234	0.00287322747962138	0.142200609737774	-1.48027908412227
229792_at	0.44285742212022	4.66655799443689	3.68158660785071	0.00287638643135757	0.142200609737774	-1.48129255235564
214743_at	-0.489034066107436	8.59719501266576	-3.68130708732412	0.00287790084900465	0.142200609737774	-1.48177801941074
218888_s_at	-0.416013688724279	10.8054811509236	-3.68108153644483	0.00287912345641914	0.142200609737774	-1.48216975633306
210638_s_at	-0.293699502009886	10.818729334635	-3.68019013885549	0.00288396049581379	0.142295200318522	-1.48371796719315
226370_at	-0.519464157852013	11.2509798775742	-3.6790848648689	0.00288996961057543	0.142295200318522	-1.48563771455642
228565_at	-0.480439316960323	10.1449273330225	-3.6784016321856	0.00289369056810009	0.142295200318522	-1.48682445734253
1570452_at	0.317006586252016	2.55767100693137	3.67818453616253	0.00289487391817899	0.142295200318522	-1.48720154888320
230087_at	-0.419388413273481	6.22631084472995	-3.67791650347661	0.00289633559505116	0.142295200318522	-1.48766712042372
209454_s_at	-0.471380343580481	4.91215696001402	-3.67785813307081	0.00289665400922752	0.142295200318522	-1.48776851013758
224603_at	-0.586426809497201	12.1899193286244	-3.67612443404420	0.0029061277318727	0.142632436032442	-1.49078005055048
234434_at	0.368113553457968	4.15644621215505	3.67222369145316	0.00292755880866674	0.143330422636382	-1.49755655154794
210319_x_at	-0.754905720479567	6.75739699260442	-3.67164170145887	0.00293077010254905	0.143330422636382	-1.49856768379960
226692_at	0.421978001901823	7.15194406382466	3.67151352110919	0.00293147785606266	0.143330422636382	-1.49879038333005
221019_s_at	-0.514747710657248	9.25925124996799	-3.67133003769580	0.00293249127105963	0.143330422636382	-1.49910916770779
220438_at	-0.47539080441322	4.94912394933368	-3.6711244024102	0.00293362745953399	0.143330422636382	-1.49946644121745
221500_s_at	-0.430825775648064	8.82164785064623	-3.67068113397547	0.00293607815917234	0.143330422636382	-1.50023659049738
45288_at	-0.735118896039376	6.77520741214882	-3.66995386356859	0.00294010354229247	0.143398894892811	-1.50150020007069
224904_at	-0.707347007349009	7.45669958019861	-3.66920036033732	0.0029442800546443	0.143474609614685	-1.50280942218523
218933_at	-0.550644234620993	8.35014223054182	-3.66827749765281	0.00294940352995440	0.143596293855972	-1.50441295547668
1558953_s_at	0.431773336590648	7.68527457512702	3.6677560594474	0.00295230242516696	0.143609550797156	-1.50531901066459
222608_s_at	-0.727067028932712	10.3108843779446	-3.66598426065482	0.00296217431604347	0.143961671759713	-1.50839782487137
206095_s_at	-0.447502599215364	10.9233039324424	-3.66369874636474	0.00297495816408989	0.144018757056598	-1.51236958931851
203755_at	-0.488126822241467	10.3699803795516	-3.66343230657552	0.00297645212890478	0.144018757056598	-1.51283262847829
1552365_at	-0.713891146990749	8.68466602536299	-3.6631149004839	0.00297823286666916	0.144018757056598	-1.51338424625939
234967_at	0.339144559560648	2.85789014150965	3.66294171537304	0.00297920494172801	0.144018757056598	-1.51368522596468
214423_x_at	0.369432309887861	4.32155555032405	3.6626149942516	0.00298103968325277	0.144018757056598	-1.51425304193077
1558425_x_at	-0.329707442191825	4.175813476256	-3.66227515882719	0.00298294929129575	0.144018757056598	-1.51484365629429
217764_s_at	-0.438445804157233	9.44345808341601	-3.66193991890547	0.0029848342974743	0.144018757056598	-1.51542629068405
213564_x_at	-0.362185384529415	13.1585728707807	-3.66181368556751	0.00298554440401109	0.144018757056598	-1.51564568121821
1559621_at	0.364053090983132	2.62096693403741	3.66154512884328	0.00298705570191462	0.144018757056598	-1.51611242956336
225588_s_at	-0.485082816052786	5.01739928638779	-3.6599655062807	0.00299596078775358	0.144320842352799	-1.51885788128787
237405_at	0.304056042599544	2.91997354819406	3.65748073720021	0.00301002338918613	0.14457594117519	-1.52317681565789
224271_x_at	0.456712122503141	4.63788529826356	3.65652617079306	0.00301544364074499	0.14457594117519	-1.52483610482611
1562424_at	0.359146208984878	2.93863178912793	3.6559103935477	0.00301894544326294	0.14457594117519	-1.52590651717531
201696_at	-0.472661057009351	10.2386316159091	-3.65580593585932	0.00301953988419013	0.14457594117519	-1.52608809933298
201263_at	-0.647157444485714	11.7629149326254	-3.65546043635002	0.00302150687959218	0.14457594117519	-1.52668869680079
227408_s_at	-0.483788649171085	8.12969471151359	-3.65522196213105	0.00302286532074625	0.14457594117519	-1.52710325143852
209936_at	-0.69607131213729	4.66486781411173	-3.65421259542502	0.00302862195618599	0.14457594117519	-1.52885793357502
209077_at	-0.466080449258964	9.34389708553032	-3.65381855702982	0.00303087227159208	0.14457594117519	-1.52954294573842
221000_s_at	0.368877915949105	4.57318016304291	3.65381570912289	0.00303088854191294	0.14457594117519	-1.52954789668718
204071_s_at	-0.681324947895114	9.32669943488586	-3.65363169597899	0.00303194001239887	0.14457594117519	-1.52986779566328
211423_s_at	-0.496462587428303	10.4302972662843	-3.65206928308662	0.00304088278947199	0.14457594117519	-1.53258406325126
209146_at	-0.392329825404339	10.9255323351915	-3.65149641729592	0.0030441684271327	0.14457594117519	-1.53358003074793
203449_s_at	-0.354994448403547	9.89618459081022	-3.65129101517835	0.00304534737930320	0.14457594117519	-1.53393714143452
225610_at	-0.406311539218537	9.60422228613384	-3.65067333399619	0.00304889550388324	0.14457594117519	-1.53501105239033
212967_x_at	-0.405355454655131	12.2962005578541	-3.65042947941896	0.00305029742833714	0.14457594117519	-1.53543502818232
202666_s_at	-0.456771603723778	10.4388271100526	-3.65004527653155	0.00305250755014148	0.14457594117519	-1.53610302642723
204499_at	-0.429866508962162	6.73879950428704	-3.64991320530445	0.00305326766471449	0.14457594117519	-1.53633265538088
220199_s_at	-0.689937506888425	8.27664301130785	-3.64929089724413	0.00305685185327810	0.14457594117519	-1.53741466049984
223047_at	-0.466868383182307	10.2468001554522	-3.64925820028994	0.00305704029011870	0.14457594117519	-1.53747151121363
211678_s_at	-0.343086710416934	9.42515809680568	-3.64913440505158	0.00305775384553867	0.14457594117519	-1.53768675652182
213286_at	-0.955703169725359	7.24364579708242	-3.64850674556334	0.00306137428448164	0.14457594117519	-1.53877809451754
239686_at	0.41752043367352	3.38121354836673	3.64791609042746	0.00306478526402513	0.14457594117519	-1.53980511225991
229742_at	-0.568100497760579	10.4119302955444	-3.64761551344191	0.00306652255457926	0.14457594117519	-1.54032775642311
1565861_at	0.368593929167917	2.86182149688961	3.64753631097529	0.00306698050007709	0.14457594117519	-1.54046547477601
239346_at	-0.655716076247472	9.95875250542755	-3.64734913168615	0.00306806304008772	0.14457594117519	-1.54079094616884
203890_s_at	0.755239324932486	3.80185902017993	3.64644675931291	0.00307328731862062	0.14457594117519	-1.54236003903835
1558748_at	-0.496718112305243	3.62295059411868	-3.64589318141038	0.00307649673706390	0.14457594117519	-1.54332265276974
244889_at	0.462121590198977	5.39974464543014	3.64562742996438	0.00307803866778873	0.14457594117519	-1.54378477282281
230663_at	-0.341771877314212	3.73772506175043	-3.64531699892383	0.00307984083309756	0.14457594117519	-1.54432459216829
211982_x_at	-0.586410878884353	7.99533019514161	-3.64500611366856	0.00308164671226018	0.14457594117519	-1.54486520689715
203341_at	-0.627240715579376	10.0959216587781	-3.64473386675825	0.00308322903356692	0.14457594117519	-1.54533863591965
213400_s_at	-0.945113183488573	9.26257936191872	-3.64311191040923	0.00309267314063139	0.144894519249375	-1.54815925603477
200963_x_at	-0.468472397279687	13.1532149066942	-3.64042502941663	0.00310838281602653	0.145371745415715	-1.55283213470117
242326_at	0.336979068425824	4.25089874363623	3.64018778051488	0.00310977386318102	0.145371745415715	-1.55324476488934
223705_s_at	-0.502658509737305	10.0765725903106	-3.64000675178354	0.00311083570436921	0.145371745415715	-1.55355961746509
1556194_a_at	-0.646989713665489	8.66575957479727	-3.63930347358225	0.00311496435371335	0.145440372364883	-1.55478280526707
222480_at	-0.574273466949919	5.18853589120972	-3.63820492833314	0.00312142461667183	0.145617654365642	-1.55669352343967
225423_x_at	-0.693435310447849	4.82741138540903	-3.63771154240551	0.00312433053078256	0.145628961441208	-1.55755169998439
221746_at	-0.436770677893891	7.48427928325922	-3.63600171914179	0.00313442227323750	0.145724838265995	-1.56052580678195
229640_x_at	-0.619593057859174	9.93471058391615	-3.63549396507197	0.00313742553309371	0.145724838265995	-1.56140903771822
200958_s_at	-0.401222907781612	11.3517965637076	-3.63517705443362	0.00313930147850228	0.145724838265995	-1.56196030654845
212515_s_at	-0.63158582299028	11.0627802727858	-3.63426560046656	0.00314470317778862	0.145724838265995	-1.56354581998092
208420_x_at	-0.864111710644087	6.59247433348724	-3.6339219121012	0.00314674249062122	0.145724838265995	-1.56414369273028
217874_at	-0.435400726475937	11.0899225974975	-3.63305053999959	0.00315191890945235	0.145724838265995	-1.56565954203092
222388_s_at	-0.651547881697445	12.0361238536167	-3.63266372591206	0.0031542195707003	0.145724838265995	-1.56633246196707
238773_at	-0.376852817414367	7.28415105245649	-3.63262143876664	0.00315447118637638	0.145724838265995	-1.5664060271735
1561503_at	0.336955944347882	3.35938617952564	3.63253856474318	0.00315496436011661	0.145724838265995	-1.56655019998925
221761_at	-0.354220005234982	9.94392375807459	-3.63238364071678	0.00315588650563837	0.145724838265995	-1.56681971650295
203543_s_at	-0.610169688296240	8.60535061099222	-3.63226308155743	0.00315660429294931	0.145724838265995	-1.56702945044735
212612_at	-0.542769265928376	8.27409947058955	-3.63141676189145	0.00316164780714467	0.145724838265995	-1.56850179562922
201305_x_at	-0.48301497065065	11.8453853406335	-3.63098479706064	0.00316422519770307	0.145724838265995	-1.56925330159857
205122_at	-0.669510059161393	9.52182403434678	-3.63097366106695	0.00316429167075033	0.145724838265995	-1.56927267545522
237008_at	-0.417309774646026	4.26587864353313	-3.6302294258569	0.00316873738827175	0.145724838265995	-1.57056747497705
227195_at	-0.540543765539669	11.2619728058960	-3.63018011917438	0.00316903214811647	0.145724838265995	-1.57065325843963
206987_x_at	-0.401795422821428	3.64137919142734	-3.6292443356279	0.00317463164233648	0.145755598218676	-1.57228135431586
219272_at	-0.361673842624758	5.3306804034951	-3.62917736158349	0.00317503278424220	0.145755598218676	-1.57239787901625
201103_x_at	-0.555993134057864	10.4512498160363	-3.62848779509941	0.00317916595337386	0.145822901426775	-1.57359763468459
215289_at	-0.473877486829978	3.13800236781326	-3.62738467942615	0.00318578927318935	0.145894515076857	-1.57551696629087
222610_s_at	0.356558113599174	7.73570322973083	3.62733896855921	0.00318606403295413	0.145894515076857	-1.57559650092436
201899_s_at	-0.52603160369237	10.3232163818530	-3.62614319532933	0.00319326018498973	0.146101674154237	-1.57767712747487
226480_at	-0.472942422991666	7.43773127691608	-3.62514267226464	0.0031992940347871	0.146171573950544	-1.57941808186504
47571_at	0.824276033030729	7.52099233978731	3.62491859640644	0.0032006469578128	0.146171573950544	-1.57980799125291
237652_at	-0.396680801907585	4.19207829157714	-3.62456082186322	0.00320280833274352	0.146171573950544	-1.58043055240044
208828_at	-0.448405932428305	10.0696513629449	-3.62402882155676	0.00320602498142338	0.146187511180513	-1.58135629553980
216839_at	0.284457867401406	2.67654334857543	3.62320606907787	0.00321100608931163	0.146187511180513	-1.5827880119554
219392_x_at	-0.540805405312412	10.5820670882627	-3.62188075840128	0.00321904635374118	0.146187511180513	-1.58509433443285
242565_x_at	-0.418156318702991	4.69730473131658	-3.62186469475069	0.00321914393269721	0.146187511180513	-1.58512228918463
1552773_at	0.306981475380485	3.5778910027002	3.62143714993591	0.00322174216857271	0.146187511180513	-1.58586632874142
219050_s_at	0.623166716589235	4.74901069244228	3.62080007818048	0.00322561768231923	0.146187511180513	-1.58697501815996
1553212_at	0.350557470752939	3.7391445490422	3.62001154350503	0.00323042116548675	0.146187511180513	-1.58834732722736
236580_at	-0.458182185655767	5.37683448883265	-3.6196799166786	0.00323244349653334	0.146187511180513	-1.58892447671150
212151_at	-0.653567295992037	9.26559522622957	-3.61937821309452	0.00323428446854767	0.146187511180513	-1.58944955416797
200791_s_at	-0.465685334787056	9.91817443390928	-3.61845909178207	0.00323989945532934	0.146187511180513	-1.59104920027854
217736_s_at	-0.733722261051712	10.3353134577587	-3.61835465670912	0.00324053808499174	0.146187511180513	-1.59123096278284
203992_s_at	-0.550027150777371	7.36526982988132	-3.61826836852545	0.00324106584147696	0.146187511180513	-1.59138114223819
222252_x_at	-0.425479654294987	6.5004124032255	-3.6182343171418	0.00324127413089256	0.146187511180513	-1.59144040675737
1553504_at	0.363277730793189	3.69479458878948	3.61792485517817	0.00324316770794015	0.146187511180513	-1.59197901075463
226382_at	-0.4087047202188	7.06300466192382	-3.61790914766842	0.00324326385115616	0.146187511180513	-1.59200634907345
225368_at	-0.610492903338658	9.21913465427032	-3.61631802283275	0.00325301792077914	0.146506387824217	-1.59477570915974
202413_s_at	-0.377821830023185	11.5527910586987	-3.61532255267937	0.00325913562486127	0.146517341455454	-1.59650839814511
201307_at	-0.520656804588794	9.47626935855802	-3.61519762559735	0.00325990419589504	0.146517341455454	-1.59672584663623
217885_at	-0.528502140711865	9.83044830038072	-3.61497074140135	0.00326130049476521	0.146517341455454	-1.59712076413560
201663_s_at	-0.322795586503984	10.2121225170846	-3.61277549389807	0.00327484203613549	0.146545914731072	-1.60094198054392
207016_s_at	-0.584942012445953	10.4519836248376	-3.61264719207923	0.00327563524240948	0.146545914731072	-1.60116532042333
203803_at	-0.735629428063742	6.8913237905535	-3.61249834404049	0.00327655571747965	0.146545914731072	-1.60142442698091
209137_s_at	-0.493936398654634	9.57463799398248	-3.61159467778464	0.00328214963407857	0.146545914731072	-1.60299750503038
207738_s_at	-0.560284587150582	11.3199609559372	-3.61157224125948	0.00328228864524858	0.146545914731072	-1.60303656248019
225164_s_at	-0.456817622303766	7.60936924735115	-3.6115087358962	0.00328268214127342	0.146545914731072	-1.60314711260956
201623_s_at	-0.414042827230292	12.0056563611560	-3.61101102507436	0.00328576775176545	0.146545914731072	-1.60401353489440
242939_at	-0.588458978940272	8.6652909524806	-3.61097627836245	0.00328598327782056	0.146545914731072	-1.60407402296515
200994_at	-0.642993412219175	11.0266194981640	-3.61096402502261	0.00328605928596789	0.146545914731072	-1.60409535394504
223279_s_at	-0.413996253507863	8.12367003939399	-3.61052447660956	0.00328878701247330	0.146548027634049	-1.60486053815924
209326_at	-0.50371337575872	7.9007247976299	-3.60993782826204	0.00329243119356864	0.146590940967724	-1.60588181586054
229144_at	-0.348921614779097	6.80385547164791	-3.60856236250371	0.00330099151948969	0.146728316299098	-1.60827639165088
243209_at	0.346097025817017	3.91337582471027	3.60797012406919	0.00330468433533521	0.146728316299098	-1.60930746178001
203895_at	-0.48333060817364	7.37082480536809	-3.60790410804869	0.00330509622880994	0.146728316299098	-1.60942239491058
204682_at	0.386928669577308	5.54385236584072	3.60771903637978	0.0033062512241516	0.146728316299098	-1.60974460376217
238800_s_at	-0.348967015224336	3.526229293576	-3.60667047146232	0.00331280286658702	0.146899835142453	-1.61157018368556
208965_s_at	-0.744345564487157	6.13560681605736	-3.6060796466804	0.00331650027346001	0.146944613007639	-1.61259885077955
211970_x_at	-0.376558122414735	12.8951949623001	-3.60461335715033	0.00332569452416193	0.147232670533242	-1.61515184105652
1552422_at	-0.51959954788868	3.8869699376912	-3.60321314827162	0.00333449862359411	0.147503003434472	-1.61758988037199
211879_x_at	0.358779701541796	3.96595741387192	3.60267183550061	0.00333790858934848	0.147505921041732	-1.61853243950941
1568629_s_at	-0.494901345961903	10.0617505700960	-3.6021234181778	0.00334136692705803	0.147505921041732	-1.61948738476314
208009_s_at	0.362653700724639	4.88382133897665	3.60168452023589	0.00334413725735134	0.147505921041732	-1.62025163778660
213289_at	-0.507464098570267	7.19356857474571	-3.60149154629165	0.00334535605106077	0.147505921041732	-1.62058766645369
224560_at	-0.537579888182275	7.26403314817645	-3.60038756216946	0.00335233733591229	0.147694636455282	-1.62251008855429
1556291_at	-0.366935650102062	7.07846111435638	-3.59936034785414	0.00335884645839641	0.147734965253794	-1.62429888343053
203629_s_at	-0.530025297985345	8.19915219294206	-3.59931332231026	0.0033591447514724	0.147734965253794	-1.62438077517546
231267_at	-0.535199946961791	4.41961510662897	-3.5986723672847	0.00336321315355031	0.147734965253794	-1.62549696540065
202959_at	-0.480090913102513	9.1853013514102	-3.59787889896244	0.00336825656241211	0.147734965253794	-1.62687877857354
231896_s_at	-0.42217682407672	11.7815975047105	-3.59734783199678	0.00337163640346991	0.147734965253794	-1.62780364153968
200780_x_at	-0.666619880880969	12.7453522476684	-3.59730075871799	0.00337193615578629	0.147734965253794	-1.62788562121583
203839_s_at	-0.369894441377157	5.61673424723149	-3.59726449273052	0.00337216710812502	0.147734965253794	-1.62794877971215
210977_s_at	0.399076332128825	4.68384111884157	3.59661044095666	0.00337633506222628	0.147799134929721	-1.62908784535221
209126_x_at	0.597803904892216	5.29982618556242	3.59569008254992	0.00338220893396840	0.147877210739115	-1.63069073458347
232909_s_at	-0.527864647684023	8.9239942407579	-3.59539572004621	0.00338408979428815	0.147877210739115	-1.63120340309469
221760_at	-0.662926905150401	10.2439709048558	-3.59504903586698	0.00338630633364643	0.147877210739115	-1.63180720182815
229318_at	0.429998494674676	7.40263012639439	3.59458406806856	0.0033892814422824	0.147877210739115	-1.63261701742071
206742_at	-0.386662650251624	3.39212263317154	-3.59421545284403	0.00339164192531962	0.147877210739115	-1.63325902734487
213105_s_at	-0.653416045326239	8.56908548664815	-3.59176685904981	0.00340736435819260	0.148138504935480	-1.63752386777431
209434_s_at	-0.313006412977925	9.45522863345233	-3.59150731600844	0.00340903522375393	0.148138504935480	-1.63797594462612
236641_at	-0.639290435926075	9.44131015047632	-3.59073809611818	0.00341399214177382	0.148138504935480	-1.63931580567235
225693_s_at	-0.57771708423941	9.85197578578672	-3.59072089050947	0.00341410309993137	0.148138504935480	-1.63934577549451
224142_s_at	0.347087846956928	3.86938265373729	3.59020785364443	0.00341741333579753	0.148138504935480	-1.64023942243983
216305_s_at	-0.391441610682353	8.77444826853028	-3.59012240593525	0.00341796498169258	0.148138504935480	-1.64038826307819
203491_s_at	-0.565775425793944	8.40838084391393	-3.58992473057013	0.00341924151045369	0.148138504935480	-1.64073259350244
236239_at	0.426120482899455	4.33496597715686	3.58991407308191	0.00341931034711614	0.148138504935480	-1.64075115782028
220099_s_at	-0.504894276422004	9.56472181498419	-3.58910376780392	0.00342454823339180	0.148238234763272	-1.64216264800933
227327_at	0.41597010546532	7.26785546937819	3.58871953196725	0.00342703481921859	0.148238234763272	-1.64283196896265
201619_at	-0.476773409079398	12.0881181196392	-3.5868682734289	0.00343904101078058	0.148639974122078	-1.64605687714699
233384_at	0.404399043324069	4.69176464197497	3.58634076289605	0.00344246996168996	0.148670651781515	-1.64697583582268
1557723_at	-0.395345269623038	5.73481336848186	-3.58530410912416	0.00344921860240804	0.148776902479683	-1.64878179581359
234568_at	0.513280262148442	5.07170502495688	3.58512176407906	0.00345040706331434	0.148776902479683	-1.64909946550836
229804_x_at	-0.684495997290769	8.60334793830702	-3.58461909397286	0.00345368544653015	0.148776902479683	-1.64997519312112
1553971_a_at	-0.477636692067342	5.34473509547902	-3.58429288537768	0.00345581465293456	0.148776902479683	-1.65054350459106
210835_s_at	-0.464313276035734	10.427790351033	-3.58350056107605	0.0034609918166783	0.148820994285790	-1.65192389134361
229827_at	0.380661457986319	4.7562213008239	3.58330319446651	0.00346228266541426	0.148820994285790	-1.6522677480368
200738_s_at	-0.453863475652447	12.1500794889850	-3.58267125796325	0.00346641905115578	0.148831917140414	-1.65336873521185
206785_s_at	0.472388172824322	3.34282449419173	3.58163526421903	0.00347321109439766	0.148831917140414	-1.65517373027794
217706_at	-0.427640796095682	3.76760974456632	-3.58088263732771	0.00347815384868113	0.148831917140414	-1.65648505240275
1560396_at	0.385225803256601	3.02641539653765	3.58084157568602	0.00347842371991834	0.148831917140414	-1.65655659599407
212683_at	-0.328714020088562	6.63942127279482	-3.58080693978115	0.00347865137555186	0.148831917140414	-1.65661694379105
222382_x_at	-0.612251176172641	4.7641798259535	-3.57969689833082	0.00348595550691759	0.148831917140414	-1.65855105278791
217726_at	-0.60478485264125	9.33223152823572	-3.57928425507237	0.00348867469444533	0.148831917140414	-1.65927004737799
225101_s_at	-0.413154953157482	8.807773865235	-3.57916024305926	0.00348949231534920	0.148831917140414	-1.6594861290017
202925_s_at	-0.583112008848876	7.28132075545135	-3.57876586999029	0.00349209374269974	0.148831917140414	-1.66017329936967
211983_x_at	-0.398616839680258	13.0863549285648	-3.57871107019323	0.00349245537793441	0.148831917140414	-1.66026878517281
213428_s_at	-0.591901359594303	7.48920056166367	-3.57868563720992	0.00349262322840298	0.148831917140414	-1.66031310087549
1555733_s_at	0.838629247646795	3.73473180786395	3.57829501957886	0.00349520222420287	0.148831917140414	-1.66099373646976
1554065_at	0.365607308646285	4.10181125177736	3.5764602680644	0.00350734182610437	0.149232618165180	-1.66419081505731
239489_at	0.317232212028313	4.82407135460156	3.57517461365242	0.00351587386481261	0.149388274208190	-1.66643118017469
202002_at	0.548750064506027	4.74275511444488	3.57482151054552	0.00351822086715616	0.149388274208190	-1.66704650689933
211189_x_at	-0.389064491993310	4.43238810130818	-3.57467471994314	0.00351919702204204	0.149388274208190	-1.66730230978488
237362_at	0.426859886003818	4.10224560246754	3.57406092131595	0.00352328175484213	0.149445639989134	-1.66837194964631
208865_at	-0.490933592275827	9.92916445417256	-3.57216998756406	0.00353589593342300	0.149864426480545	-1.67166730832860
217845_x_at	-0.359490351206052	11.9401254736548	-3.57115362298164	0.00354269492700131	0.15003628592858	-1.67343861155958
209150_s_at	-0.478774719449891	8.79721985142479	-3.57006459723937	0.00354999473455708	0.150229072842034	-1.67533660106708
210921_at	0.349863958718758	3.86357248050696	3.56927185795413	0.00355531812699497	0.150337988084648	-1.67671824767454
200093_s_at	-0.425801936166199	11.8474059679556	-3.56855446769824	0.00356014252840881	0.15035478867039	-1.67796859542513
1553544_at	-0.361398362523483	3.99371998087051	-3.56839506738392	0.00356121538780347	0.15035478867039	-1.67824641931525
217355_at	0.365259730688932	3.2878138209602	3.56780093691688	0.0035652171361554	0.150407597931556	-1.67928195862467
237877_at	0.270171183279908	2.83785905175991	3.56698758897364	0.00357070282787005	0.150522881352194	-1.68069960937684
230493_at	-0.522510780585550	8.03512631714746	-3.56513313678045	0.00358324242489123	0.150753829614787	-1.68393200007105
227875_at	-0.583904835465214	8.51767951868008	-3.56461404151852	0.00358676049741672	0.150753829614787	-1.68483683396349
222837_s_at	-0.594775318330631	8.34838980952776	-3.56445263882018	0.00358785508957155	0.150753829614787	-1.68511817719477
1563882_a_at	-0.27434755482637	3.3445957089951	-3.56430538738362	0.00358885400752485	0.150753829614787	-1.68537485421043
211932_at	-0.473224419139861	10.7165473890209	-3.56410032785616	0.00359024555228203	0.150753829614787	-1.68573229935462
204832_s_at	-0.532144520739875	8.31174870655117	-3.56373515217921	0.00359272501121294	0.150753829614787	-1.68636885231314
202227_s_at	-0.342237046107737	9.43751109171994	-3.56314229934938	0.00359675405120226	0.150807153182119	-1.68740229178676
240862_at	0.403880736903052	3.40517839962745	3.56268112576651	0.00359989137052074	0.1508230350063	-1.68820620387388
241999_at	0.536765583845573	4.88899915000594	3.56199157567278	0.0036045875004452	0.150850924990228	-1.68940823712973
203832_at	-0.428552292273178	10.6248644704772	-3.56177332857836	0.00360607515248703	0.150850924990228	-1.68978869298427
202385_s_at	-0.712612706949585	8.93722624173487	-3.56063461276407	0.00361384717968608	0.150989345695338	-1.69177377666268
229734_at	-0.359239428886807	4.83754172097991	-3.56047949079584	0.00361490724307631	0.150989345695338	-1.69204419993875
228281_at	-0.496605588649109	8.727979250635	-3.55865780785241	0.00362737981622287	0.151350111621727	-1.69522001106318
225333_at	0.462031660314359	4.27934811965661	3.55840985410497	0.003629080865772	0.151350111621727	-1.69565229007854
224762_at	-0.52465880132522	5.02425208117621	-3.55799743243441	0.00363191201793909	0.151352735960991	-1.69637130623065
1553102_a_at	-0.495632312661516	4.13535343818128	-3.55712796677196	0.00363788799442165	0.151444760251643	-1.69788715808671
234354_x_at	0.361865980248188	3.12416507780338	3.55687041849253	0.00363966008176788	0.151444760251643	-1.69833618177973
208999_at	-0.587310953225529	9.54941096428244	-3.55605417041425	0.00364528215579309	0.151563347428127	-1.69975929268542
202199_s_at	0.670215900973252	7.3841398458972	3.55486778676787	0.00365346934596583	0.151746479984273	-1.70182777986401
217991_x_at	-0.581435771153122	6.49961403627811	-3.55461191280785	0.00365523756999154	0.151746479984273	-1.70227391019531
202318_s_at	-0.526460900629996	9.67411903816348	-3.55317181437376	0.00366520563568623	0.152024834537985	-1.70478485513942
222749_at	-0.422009683179764	5.83997806997755	-3.55282132484702	0.00366763582705567	0.152024834537985	-1.70539597993903
226556_at	-0.487298192384788	9.58247715294235	-3.55243965557035	0.00367028407115025	0.152024834537985	-1.70606147690938
224417_at	0.573597544831403	3.92151823694458	3.55184031309025	0.00367444657895465	0.152082033841291	-1.70710653231748
212360_at	-0.374828666034327	7.14952882541807	-3.55088310534658	0.00368110445139085	0.152151536394109	-1.70877561930064
228456_s_at	-0.393006204064438	7.41715736669376	-3.55079878955661	0.00368169149793152	0.152151536394109	-1.70892264300607
203550_s_at	-0.495753121194685	9.6040819999978	-3.5501683388176	0.00368608400965538	0.152218008480293	-1.71002198673175
213214_x_at	-0.397214313712093	12.9181082117002	-3.54871341145896	0.00369624118607703	0.152522254225480	-1.71255907154090
1554685_a_at	-0.403749131707081	4.22003046009288	-3.54738587603473	0.00370553380929979	0.152790392928707	-1.71487409209821
226561_at	-0.567694363772397	7.55572149986049	-3.54536587648958	0.00371971915324931	0.153259717184556	-1.71839681125608
216484_x_at	-0.600909156657007	10.0096087419356	-3.54367174156049	0.00373165863983870	0.153635870582214	-1.72135138353318
236403_at	0.344758641112695	3.98225928207702	3.54305837553758	0.00373599095101509	0.153660198379677	-1.72242112448101
32094_at	-0.432777823979002	6.23006000683997	-3.54137420168820	0.00374791284608697	0.153660198379677	-1.72535849003779
1562320_at	-0.296764618512881	3.08354819388152	-3.54120077179316	0.00374914270965887	0.153660198379677	-1.72566097574107
221740_x_at	-0.767204824822617	8.1664957809486	-3.54085014866291	0.0037516303759589	0.153660198379677	-1.72627251482102
225479_at	-0.415292800456175	10.1081111138771	-3.54076500034115	0.00375223475500794	0.153660198379677	-1.72642102698966
222726_s_at	-0.492582872654495	8.01075090710956	-3.54075898033338	0.00375227748850008	0.153660198379677	-1.72643152684893
212771_at	-0.496001835665094	10.1816905877311	-3.54057518559591	0.00375358240756871	0.153660198379677	-1.72675209509256
221502_at	-0.439274455414687	10.3504454497136	-3.54023002005127	0.00375603428395755	0.153660198379677	-1.72735412441307
223008_s_at	-0.370035143952078	9.87434978801473	-3.54001768674129	0.00375754339704853	0.153660198379677	-1.72772447348827
220264_s_at	-0.353864299075212	6.41266944770785	-3.53812162173778	0.00377104659098679	0.154015406578583	-1.7310316501836
210320_s_at	-0.387578754422137	8.6094330470727	-3.53800715492456	0.0037718633636712	0.154015406578583	-1.73123131165623
201648_at	-0.452088288299866	8.45936897603048	-3.53735916987543	0.00377649041838381	0.154089263899354	-1.73236158538424
218728_s_at	-0.428387324572501	10.7639004991838	-3.5351883062668	0.00379203389552587	0.154184752162937	-1.73614832819663
226758_at	-0.466313789582545	8.2791263078706	-3.53513577710099	0.0037924108103131	0.154184752162937	-1.73623995979660
200007_at	-0.492829004544651	12.3250854134732	-3.53500102185197	0.00379337789938922	0.154184752162937	-1.73647502666529
223337_at	-0.528435511139657	8.91643936583305	-3.53485535093466	0.00379442360780602	0.154184752162937	-1.73672913565600
209486_at	-0.582143607041459	8.71663236643757	-3.53480241106053	0.00379480371272457	0.154184752162937	-1.73682148442348
216012_at	-0.383234037286478	3.16003682350862	-3.53438612251081	0.00379779398524613	0.154184752162937	-1.73754766575451
55065_at	-0.459697611551558	9.05425177155593	-3.53427802646808	0.0037985708488976	0.154184752162937	-1.73773623163199
1567214_a_at	-0.471736491001705	9.6087534803992	-3.53357664008028	0.00380361548674948	0.154274982743344	-1.73895976213596
205957_at	0.345715257444055	3.75609851552578	3.53204591860717	0.00381464864723478	0.154373505521484	-1.7416300929827
238975_at	-0.365717728309865	6.21901019463504	-3.53191204724556	0.00381561511096353	0.154373505521484	-1.74186363502702
201687_s_at	-0.591141442650574	10.3446886356798	-3.53086326000856	0.00382319527511846	0.154373505521484	-1.74369329677473
225449_at	0.381094738259259	6.02134987077255	3.53083058466461	0.00382343168322784	0.154373505521484	-1.74375030126640
1561616_a_at	0.284833316592405	5.11916870144226	3.53078342951676	0.00382377287976034	0.154373505521484	-1.74383256689592
235930_at	0.399346057910821	5.10366879255398	3.53078127437822	0.00382378847425327	0.154373505521484	-1.74383632669605
212211_at	-0.607797604118919	7.62422602796295	-3.52954243883891	0.00383276332874292	0.154373505521484	-1.74599759908912
200902_at	-0.506893488273324	11.3367297046828	-3.52925101591974	0.00383487767255252	0.154373505521484	-1.74650602454920
229361_at	0.376704734987094	3.68584850188107	3.52867891919269	0.00383903181648878	0.154373505521484	-1.74750413224255
201500_s_at	-0.314738138500781	9.33632287243143	-3.52832381882437	0.00384161259005107	0.154373505521484	-1.74812366422396
210891_s_at	-0.467077177133405	10.4050887032287	-3.52827780296874	0.00384194714970714	0.154373505521484	-1.74820394695287
226653_at	-0.521493858616549	6.9948790409148	-3.52790804964848	0.00384463652596855	0.154373505521484	-1.74884904955753
221255_s_at	0.625368840869736	8.84413250651827	3.52780365806501	0.00384539615703405	0.154373505521484	-1.74903118085367
200650_s_at	-0.473283915684034	12.8812454715031	-3.5272353364662	0.00384953436191046	0.154373505521484	-1.75002273543850
1561857_at	-0.279805685645507	3.35599556076796	-3.52719581772079	0.00384982228365869	0.154373505521484	-1.75009168454755
219643_at	-0.615025735040519	3.38486585695343	-3.52677582537485	0.00385288357287061	0.154373505521484	-1.75082445708433
216477_at	0.293132623505017	3.07177081606602	3.52661676136613	0.00385404362207272	0.154373505521484	-1.75110198241326
212364_at	-0.628039566697289	9.20851344242866	-3.52513730149335	0.00386485027517877	0.154664972427500	-1.75368330369143
224619_at	-0.499821527414589	10.3321777312579	-3.52442662958579	0.00387005227708229	0.154664972427500	-1.75492329575286
223045_at	0.473196602922799	3.02035137692465	3.52427227561335	0.00387118306176624	0.154664972427500	-1.75519261776704
218787_x_at	0.577522243475075	6.78125351605702	3.52407407929433	0.00387263552360763	0.154664972427500	-1.75553843877459
1557094_at	0.387379646986095	2.69872009333789	3.52184531202751	0.00388900694616804	0.155161906976705	-1.75942738983767
209378_s_at	-0.508411631232273	6.72743844410603	-3.52160803581839	0.00389075399113054	0.155161906976705	-1.75984142199484
224866_at	-0.504237337163776	8.62439003097652	-3.52094444388022	0.00389564419246246	0.155243692582278	-1.76099936021584
213820_s_at	-0.354359995349612	5.94036289111247	-3.52055062815115	0.00389854928312407	0.155246308852737	-1.76168655920721
235136_at	0.361501422038328	3.74381429541374	3.51848256580829	0.00391384103724517	0.155719173844203	-1.76529537790177
215529_x_at	-0.306901315672246	8.84580306666886	-3.51817505270003	0.00391612005552407	0.155719173844203	-1.76583200993045
219956_at	-0.54436220730717	5.9275252198894	-3.51729291869293	0.00392266513534043	0.155821891870054	-1.76737141625218
221496_s_at	0.621449179316419	5.2350485303957	3.51694020864043	0.00392528520710212	0.155821891870054	-1.76798693670501
206188_at	-0.742520285819793	6.33635437997597	-3.51643074207458	0.00392907286397783	0.155821891870054	-1.76887602416335
229447_x_at	-0.425162308153912	9.98379306185122	-3.51612783065375	0.00393132663292699	0.155821891870054	-1.76940464994833
201121_s_at	-0.326564674178083	11.9491453896400	-3.51590933929572	0.0039329531006982	0.155821891870054	-1.76978595227755
238694_at	-0.528190652127452	7.68744609052238	-3.51534742052038	0.00393713920687091	0.155864853863585	-1.77076659875547
1559127_x_at	-0.472066747204308	4.65489786631902	-3.51491534530656	0.00394036109604726	0.155864853863585	-1.77152065377082
207871_s_at	-0.320672790122963	7.71236153697137	-3.5146166828563	0.00394258971912826	0.155864853863585	-1.77204188183232
31845_at	-0.369727560764642	7.85805704552737	-3.51232783748096	0.00395971161864503	0.156342097499369	-1.77603650588482
225692_at	-0.582681474644254	10.8274332003911	-3.51223862278497	0.00396038052193189	0.156342097499369	-1.77619221251830
227492_at	-0.433397426604902	10.1802474685581	-3.51065667812973	0.00397226049208338	0.156582908624824	-1.77895323452869
224457_at	-0.381660710366755	4.3651783753581	-3.50977875951502	0.00397886901048617	0.156582908624824	-1.78048553657686
200601_at	-0.601186804560134	7.4384101583256	-3.50973637152244	0.00397918836750197	0.156582908624824	-1.78055952048643
241809_at	0.523276894182483	5.00449358617331	3.50955629916784	0.00398054534746492	0.156582908624824	-1.78087381913208
218261_at	0.340362050621875	4.32566444650852	3.50940010929612	0.00398172273517518	0.156582908624824	-1.78114643422958
217226_s_at	-0.585861212065485	4.60411393795831	-3.50881263703750	0.00398615437198062	0.156582908624824	-1.78217182136461
225007_at	-0.567614160321691	8.68137875550433	-3.50839909572629	0.00398927694900663	0.156582908624824	-1.78289363329983
210461_s_at	-0.601147455309237	6.21392388418309	-3.50838390357840	0.00398939170945367	0.156582908624824	-1.78292015041836
230105_at	0.615468161672938	5.66666779490373	3.50782559550405	0.00399361145399255	0.156610956774495	-1.78389465462948
242824_at	0.449648868131351	5.04575379885333	3.50732463204952	0.00399740163595782	0.156610956774495	-1.78476907600203
230110_at	-0.531683421773872	9.05488957784773	-3.50715319771563	0.00399869950904793	0.156610956774495	-1.78506831323704
232593_at	-0.518776676544773	5.43634946814455	-3.50673232067698	0.00400188764394357	0.156623627009746	-1.78580295531065
52837_at	0.349020991842834	4.06149783841454	3.50493946425862	0.00401549740182384	0.157043862979055	-1.78893246473170
220421_at	-0.467087750184923	5.25689995987354	-3.50409199677206	0.00402194694420426	0.157183666314773	-1.79041179757158
235035_at	-0.68609029242584	7.62971343135451	-3.50311134350264	0.00402942319319011	0.157363366491193	-1.79212365136147
213155_at	-0.514426700829307	7.29959575832836	-3.50260034987011	0.00403332446128106	0.157403294018945	-1.79301566902636
232517_s_at	0.369689946533744	4.15047361046592	3.50177916183014	0.00403960198731796	0.157535833563915	-1.79444919846458
217869_at	-0.520207601088167	11.1193680490106	-3.50132747702758	0.00404305908929937	0.157558272065177	-1.79523770487646
227518_at	-0.415073538951361	8.34689727588886	-3.49978190636219	0.00405491128061265	0.157666169304355	-1.7979358642799
228479_at	-0.34081401498708	8.60443485020559	-3.49971246384392	0.00405544462607745	0.157666169304355	-1.79805709465362
231457_at	0.456826472857315	4.51887783203913	3.49929833785118	0.00405862675162459	0.157666169304355	-1.79878006525084
241161_at	-0.581867862869626	4.84376219077435	-3.49885247172298	0.00406205559737229	0.157666169304355	-1.79955845385210
241119_at	0.310601377445185	2.77202109945449	3.49823969989306	0.00406677279158251	0.157666169304355	-1.80062823637153
231240_at	0.409808931316918	3.53636235666942	3.49817382212876	0.00406728025741919	0.157666169304355	-1.80074324715904
208832_at	-0.389783519718046	8.08577944451146	-3.49798206133834	0.00406875778370105	0.157666169304355	-1.80107802806583
205723_at	0.32868142819149	5.1868784705845	3.49744543773747	0.00407289538793581	0.157666169304355	-1.80201488628823
222084_s_at	0.388704890446729	3.80608092987132	3.49717764339580	0.00407496179570693	0.157666169304355	-1.8024824158385
233970_s_at	-0.408545698560363	9.40832589258581	-3.49709515436181	0.00407559852806613	0.157666169304355	-1.80262643007876
1556320_at	-0.407426744282869	5.29610654345312	-3.49604852344159	0.00408368623138521	0.157666169304355	-1.80445372130517
239780_at	-0.460618392438402	4.53315586921066	-3.49584662779029	0.00408524822485577	0.157666169304355	-1.80480621120535
235997_at	-0.407043556720652	6.31592490675416	-3.49568932661800	0.00408646562683065	0.157666169304355	-1.80508084454163
235028_at	-0.932347728458817	6.66768105176249	-3.49536474301912	0.00408897884145086	0.157666169304355	-1.80564754032736
202801_at	-0.417803893938309	6.71994942754396	-3.49535125969293	0.00408908327523687	0.157666169304355	-1.80567108116640
223933_at	0.37611376469684	3.65778914357889	3.49445867708674	0.00409600270500053	0.157821668707473	-1.80722947524209
240670_at	-0.353231570713768	4.08881220555277	-3.49309857140061	0.0041065692749802	0.157879529106781	-1.80960418954776
205046_at	-0.424569281649784	8.2912247643766	-3.49281359506882	0.00410878673645809	0.157879529106781	-1.81010176009499
228676_at	0.580451582441271	4.34961684534574	3.49229411902069	0.00411283201382186	0.157879529106781	-1.81100877597693
220275_at	0.485518211391411	4.17795175781408	3.49175359848705	0.00411704545574333	0.157879529106781	-1.81195254593833
214658_at	-0.624330228760563	9.70486738954493	-3.49117871201253	0.00412153158778001	0.157879529106781	-1.81295633131015
201824_at	-0.535075992646911	8.36898143624387	-3.49037201861078	0.00412783498427818	0.157879529106781	-1.81436488441842
213513_x_at	-0.528262514820055	10.9754223702378	-3.49028480849468	0.00412851701778826	0.157879529106781	-1.81451716180951
201150_s_at	-0.737252273520825	5.52796150222532	-3.4899544443385	0.00413110169259843	0.157879529106781	-1.81509401231186
211762_s_at	-0.454794212253365	12.2850448864831	-3.48930668547947	0.00413617433514579	0.157879529106781	-1.81622507819791
223319_at	-0.383264748611369	8.14965986327776	-3.48928071794250	0.00413637782023035	0.157879529106781	-1.81627042098192
203678_at	-0.344764229151297	7.16280380858240	-3.48919105648844	0.00413708049736037	0.157879529106781	-1.81642698202087
223888_s_at	-0.628538361243434	7.43347863935204	-3.48882722676213	0.00413993307412018	0.157879529106781	-1.81706228081659
205114_s_at	0.310210343561999	3.39193358033462	3.48868836025503	0.00414102237108461	0.157879529106781	-1.81730476281774
225858_s_at	-0.583636389850279	9.44040056247357	-3.48828923925667	0.00414415477467962	0.157879529106781	-1.81800169234283
206150_at	0.312971062820679	4.0698189774585	3.48813862417218	0.00414533746445323	0.157879529106781	-1.81826469194662
229836_s_at	-0.494699881978637	4.08838119744692	-3.48764838770008	0.00414918936658887	0.157879529106781	-1.81912073373204
225313_at	-0.568308363018899	9.96249002574985	-3.4875851060777	0.00414968684935017	0.157879529106781	-1.81923123551835
233525_s_at	-0.397917057249452	4.29565219914098	-3.48723476802449	0.00415244209441746	0.157879529106781	-1.81984299506894
209155_s_at	-0.388641608909339	9.42434866413688	-3.48720282144932	0.00415269343153750	0.157879529106781	-1.81989878031723
212060_at	-0.436102179457317	9.5427479702079	-3.48651458172292	0.00415811184844798	0.157879529106781	-1.82110059593869
1555961_a_at	-0.398871279769709	12.5037215968676	-3.48651050357752	0.00415814397647488	0.157879529106781	-1.82110771731173
202216_x_at	0.94146014941970	5.7835515893288	3.48509007854043	0.00416934954313456	0.158160100632791	-1.82358813798386
212846_at	-0.480820372359032	11.4337742033408	-3.48484083153233	0.00417131897782323	0.158160100632791	-1.82402339319935
203596_s_at	-0.304640020695878	7.94805995744345	-3.48336835568293	0.00418297305543312	0.158262647039445	-1.82659479178054
242621_at	0.412079726846777	5.63622643280055	3.48330686954822	0.00418346041156032	0.158262647039445	-1.82670216718163
215524_x_at	0.297583240442486	2.9845479702949	3.48311349974829	0.00418499348924512	0.158262647039445	-1.82703985649197
202242_at	-0.561493070137661	7.20097067660165	-3.48268727468620	0.00418837470492585	0.158262647039445	-1.82778419453814
224199_at	0.301834727019157	2.73922299622599	3.48259196497186	0.00418913116937895	0.158262647039445	-1.82795063946562
232013_at	-0.659056110579905	4.24790032444319	-3.48230732152121	0.0041913911826816	0.158262647039445	-1.82844773076797
209153_s_at	-0.571796095042805	10.0639520750872	-3.48159192743607	0.00419707672873565	0.158353135619273	-1.82969708169949
228005_at	-0.538627686563144	6.47374732761243	-3.48127723683775	0.00419958018560486	0.158353135619273	-1.83024665688396
211494_s_at	0.508711868144990	4.03804740733421	3.47921236593802	0.00421604442896168	0.158819898813591	-1.83385282534545
216473_x_at	0.468102022639536	5.57757238282215	3.47899661278952	0.00421776850621554	0.158819898813591	-1.83422963286862
233644_at	0.380752194940184	3.36766416267226	3.47830474721111	0.00422330200469449	0.158918814250978	-1.83543796920870
201051_at	-0.490657781277925	10.6866865010885	-3.47742429523897	0.00423035444451049	0.159074710628343	-1.83697569237264
210774_s_at	-0.323025700716656	10.8584051272974	-3.47553537056359	0.00424552506396773	0.15914895879857	-1.84027481370549
210927_x_at	-0.619605953891543	11.7298885268193	-3.47552464715078	0.00424561134464963	0.15914895879857	-1.84029354312404
205418_at	0.363696253030364	3.84762280029216	3.47539125115393	0.00424668479864245	0.15914895879857	-1.84052653170857
208789_at	0.393892220760135	6.68129284191168	3.47536189919063	0.00424692103441107	0.15914895879857	-1.84057779773445
229908_s_at	-0.442289268249603	7.91195740640425	-3.47490581268517	0.00425059350351355	0.15914895879857	-1.84137440022156
216693_x_at	-0.392478936445233	9.5530172962071	-3.47472692899808	0.0042520347770717	0.15914895879857	-1.84168684099636
239018_at	-0.641827874102792	5.60316855267868	-3.47332465416654	0.00426335013368837	0.15914895879857	-1.84413610947695
1557886_at	0.410763604075089	3.06257248899773	3.47310849548387	0.00426509709183112	0.15914895879857	-1.84451366632719
217602_at	-0.735829791666715	3.62360966548433	-3.47299901988894	0.00426598213184213	0.15914895879857	-1.84470488410655
216652_s_at	-0.339262531527993	8.18548412928957	-3.47291178111018	0.00426668753466147	0.15914895879857	-1.84485726177026
1569112_at	-0.452733003881327	6.81476579700324	-3.47253514782453	0.00426973430515152	0.15914895879857	-1.84551511992501
228116_at	-0.410143822897258	5.35237455755013	-3.47190593994810	0.00427482919277546	0.15914895879857	-1.84661415531048
212579_at	-0.770835627174177	8.87864837976845	-3.47190014242841	0.00427487616568261	0.15914895879857	-1.84662428187781
203548_s_at	0.456667962865193	3.90228224331998	3.47154461897039	0.00427775770224183	0.15914895879857	-1.84724527916287
203288_at	-0.507656097457211	8.33691200219686	-3.47154058020247	0.00427779044797252	0.15914895879857	-1.84725233375238
224052_at	-0.313523374221336	3.25491306438532	-3.47140349719378	0.00427890204725922	0.15914895879857	-1.84749177944632
231015_at	-0.387189571856828	7.50590524459752	-3.47100019239638	0.00428217412301656	0.159162386251482	-1.848196243614
211012_s_at	-0.526265268967233	5.99067713876216	-3.47037894980031	0.0042872193231477	0.159224450355620	-1.84928139604996
224951_at	0.553138753843716	7.4362826136307	3.46991087506172	0.00429102460267902	0.159224450355620	-1.85009901128184
225471_s_at	-0.545881259861925	6.54401950354909	-3.46971960821259	0.00429258051804633	0.159224450355620	-1.85043311094544
203338_at	-0.505313383970616	9.97680722372092	-3.46840221765667	0.00430331274797435	0.159283762206736	-1.85273432346998
235158_at	-0.511854348944595	9.37837283634638	-3.46814060069432	0.00430544726480115	0.159283762206736	-1.85319132134914
226833_at	-0.441926709438524	7.83165566022653	-3.46800029035972	0.0043065924900788	0.159283762206736	-1.85343641919534
223077_at	-0.587758606775617	9.0358680195625	-3.46777323582481	0.0043084463828911	0.159283762206736	-1.85383304542273
211939_x_at	-0.328934537037794	12.9371981869992	-3.4677365569387	0.00430874594062665	0.159283762206736	-1.85389711744054
204696_s_at	0.50420797950018	5.48126091039018	3.46602818753314	0.00432272165369413	0.159692436767383	-1.85688140547624
222433_at	-0.434106717604863	11.7669337139656	-3.46541282561009	0.00432776700615638	0.159770871749899	-1.85795638067233
1557135_at	0.464532393318015	5.41949913032049	3.46432965687662	0.00433666240137811	0.15998368818673	-1.85984859525359
222408_s_at	0.405478165595984	8.27693251754262	3.46399872818168	0.00433938380577815	0.15998368818673	-1.86042670999467
226350_at	-0.445481796692766	10.1152279104003	-3.46352608418462	0.00434327361095439	0.160014021965797	-1.86125239955137
213964_x_at	-1.03889854976275	6.98957367843883	-3.4631877954903	0.00434605985586116	0.160014021965797	-1.86184338008951
212815_at	-0.563062683492438	9.0306094476311	-3.46229692077887	0.00435340602563901	0.160133636641176	-1.86339972889111
241279_at	-0.328786728719519	3.04007222773865	-3.46170248289241	0.00435831476595341	0.160133636641176	-1.86443821893524
1564706_s_at	0.358185278839094	3.3340074235739	3.46168522556324	0.00435845735697159	0.160133636641176	-1.86446836785244
200993_at	-0.638278565761576	10.3944972077462	-3.46137469576829	0.00436102395900707	0.160133636641176	-1.86501087146249
208373_s_at	0.369138194015687	4.3825145954482	3.46079970127403	0.0043657804662274	0.160200702678512	-1.86601540937504
202950_at	-0.381992992948392	10.0136166694418	-3.45997250930894	0.00437263243561995	0.160291728584472	-1.86746056343340
1563453_at	-0.518935032215699	4.00016018528658	-3.45979255208028	0.00437412453677244	0.160291728584472	-1.86777496221599
203913_s_at	-0.559861962868446	5.79445146310739	-3.45878522834294	0.00438248620838612	0.160490578327871	-1.86953485007971
1552388_at	0.376612206484690	4.45189880015853	3.45774050395663	0.00439117543887189	0.160701149344257	-1.87136011194799
201947_s_at	-0.383681544337566	12.5374384775945	-3.45672023291275	0.00439967812355266	0.160904616324577	-1.87314268171017
235560_at	-0.482519993227065	3.75887398025383	-3.45553153369029	0.00440960547652803	0.161130938234513	-1.87521955955992
207878_at	-0.395602531897135	4.20755708691101	-3.45527382949012	0.0044117606682591	0.161130938234513	-1.87566982196657
211575_s_at	-0.422055305415322	8.39322948249764	-3.45420973648984	0.00442067102595969	0.161270427180754	-1.87752903228778
206055_s_at	-0.393057577199501	11.6490863217764	-3.45411334087348	0.00442147911008598	0.161270427180754	-1.87769745876835
218801_at	-0.363458450518234	7.27222256432171	-3.45241364047790	0.00443575228716779	0.161683170867266	-1.88066729060867
202133_at	-0.54163045558642	10.2897347242628	-3.45135383603216	0.00444467556324426	0.161818500494235	-1.88251909449793
235887_at	0.395765629119690	4.53308837515161	3.45126975029595	0.00444538432084757	0.161818500494235	-1.8826660194692
230667_at	-0.376472286988139	6.02815470793071	-3.44868560332140	0.0044672219463775	0.162437228418803	-1.88718145685121
222496_s_at	-0.568001221763919	4.49946642041434	-3.44766187226987	0.00447590310666713	0.162437228418803	-1.88897033605472
226108_at	-0.555131449374982	7.90815837870092	-3.44746626291356	0.00447756380126984	0.162437228418803	-1.88931214936062
211778_s_at	0.443074397928321	5.0010969088681	3.44669973081960	0.004484077559354	0.162437228418803	-1.89065161934588
1570248_at	-0.341120097226109	3.63471036930379	-3.44655956742451	0.00448526966249573	0.162437228418803	-1.89089654842942
202770_s_at	-0.459760022655011	7.56766896876963	-3.44652171528578	0.00448559165358712	0.162437228418803	-1.89096269339284
220553_s_at	-0.381430054606749	8.37725165662417	-3.44623524481135	0.00448802928763549	0.162437228418803	-1.89146328934382
238270_x_at	0.440055711132233	3.79381995240655	3.44613819647396	0.00448885539522824	0.162437228418803	-1.89163287802923
244262_x_at	0.326846638994166	3.42933890275542	3.44590531952728	0.00449083834882960	0.162437228418803	-1.89203982366653
209642_at	-0.499862815357723	9.7024605038983	-3.44575823258725	0.00449209125503851	0.162437228418803	-1.89229685454803
211677_x_at	-0.423677190947134	5.80558609299523	-3.44396747120271	0.00450737360748487	0.162764187778210	-1.8954262142374
40189_at	-0.502948332323863	10.9912413606036	-3.44390514372338	0.00450790645670115	0.162764187778210	-1.89553513322212
212051_at	-0.657553054394988	8.99999189746448	-3.44365286174038	0.00451006391374463	0.162764187778210	-1.89597600400157
226018_at	-0.534909030190117	8.0186034738658	-3.44304522379399	0.00451526458374901	0.162844387279998	-1.89703787767277
203247_s_at	0.334413900662721	8.62437206425616	3.44156437211682	0.00452796437844434	0.163112847629989	-1.89962577179345
226065_at	-0.491044153695857	7.6921566625598	-3.44148164099296	0.00452867494654454	0.163112847629989	-1.89977035207519
212333_at	-0.309647602777925	10.5516676895519	-3.44066681044822	0.00453567946491423	0.16325758706003	-1.90119435346779
206495_s_at	0.483564440520857	6.21776811851887	3.43936747044742	0.00454687165680192	0.163485333552321	-1.90346512210767
208380_at	0.342852999541230	3.21662797781282	3.43923815723516	0.00454798705684645	0.163485333552321	-1.90369111650089
1560209_at	-0.361030025504248	2.91976651088197	-3.43829250246432	0.00455615228882016	0.163576168948744	-1.90534380456472
211776_s_at	-0.438813969465587	8.4083198087771	-3.43825255018065	0.00455649758223935	0.163576168948744	-1.90541362830195
202007_at	-0.699620569228665	9.67899234406179	-3.43677334237345	0.00456930050937017	0.163928153116676	-1.90799883690464
211990_at	-0.420270935304924	7.93539152050908	-3.43555438518846	0.00457987825641837	0.164169346667832	-1.91012924862491
202097_at	-0.619236343099471	10.6728974953792	-3.4351868351486	0.00458307260579242	0.164169346667832	-1.91077163547344
222591_at	0.46442197177199	4.53944321242861	3.43489151157750	0.00458564087386197	0.164169346667832	-1.91128779077280
220740_s_at	-0.52932704488623	4.06107108886297	-3.43434904704857	0.00459036218706997	0.164169346667832	-1.9122358954466
209444_at	-0.378055972908971	9.1785595983785	-3.43404674385003	0.00459299540203819	0.164169346667832	-1.91276425597115
207254_at	0.351179218194193	3.87283179067649	3.43392694537769	0.00459403933062246	0.164169346667832	-1.91297363840124
212698_s_at	-0.557099016000528	10.5352077684520	-3.43208975714543	0.00461007876683556	0.164446466810011	-1.91618470100256
202047_s_at	-0.42108381700721	8.57166403014364	-3.43194926441506	0.00461130765794653	0.164446466810011	-1.91643025961381
205339_at	-0.437875583458482	9.30540726867376	-3.43167764692638	0.00461368443833929	0.164446466810011	-1.91690500453853
201806_s_at	-0.450624623214587	5.25302790206498	-3.43166159176871	0.00461382496728958	0.164446466810011	-1.91693306650312
206045_s_at	0.475178645936301	6.54623171952235	3.43079592949928	0.00462140842510692	0.164609449930111	-1.91844612154335
224922_at	-0.445899406181372	8.47218787770758	-3.42964510241857	0.00463150954174817	0.164664689074325	-1.92045763318171
213093_at	-0.60873183801959	7.92888609471778	-3.42961282183007	0.00463179319893614	0.164664689074325	-1.92051405636235
239203_at	0.281738065312781	3.50679352965297	3.42953890830156	0.00463244276084176	0.164664689074325	-1.92064324977851
1561571_at	0.420785524137955	4.59158776312899	3.42919505588554	0.00463546579340523	0.164664689074325	-1.92124427100275
222743_s_at	0.596515120779487	5.77476554929221	3.42872726946883	0.00463958161603182	0.164664689074325	-1.92206192171778
216399_s_at	-0.618900452977994	6.60039734954854	-3.4285628133754	0.00464102946252463	0.164664689074325	-1.92234937820584
216206_x_at	-0.355231852893954	4.22216517794733	-3.42763394585492	0.00464921565733640	0.164747101988207	-1.92397297898826
225547_at	-0.424326131504522	11.3209928656597	-3.42761546687225	0.00464937866241981	0.164747101988207	-1.9240052792774
223681_s_at	-0.522667372933238	7.96214464694591	-3.42612446540905	0.00466255001715196	0.165106814888461	-1.92661149872216
222405_at	-0.345531857938443	11.6922058021156	-3.42425513692789	0.00467911681691254	0.165489297695108	-1.92987909659985
222201_s_at	-0.528305502893787	9.91508721099938	-3.42422270795187	0.00467940474141083	0.165489297695108	-1.92993578339096
219828_at	-0.429742791818766	7.57910281315439	-3.42293293711069	0.00469087066673341	0.165592671544207	-1.93219036050852
218663_at	-0.438961368651597	8.9968797942976	-3.42235719878059	0.00469599808920974	0.165592671544207	-1.93319678956465
222217_s_at	0.597990788453876	4.89137451377767	3.42202691742183	0.00469894207431084	0.165592671544207	-1.93377414696150
213291_s_at	-0.4874260498349	9.36070559808903	-3.42192501027239	0.00469985080734208	0.165592671544207	-1.93395228906893
217781_s_at	-0.469739239094535	7.76615599054253	-3.42172127910387	0.00470166806504657	0.165592671544207	-1.93430842869497
208300_at	-0.361846914808844	3.81385335768524	-3.42106977007001	0.00470748421967699	0.165592671544207	-1.93544732910480
233143_at	-0.340369804335980	3.98199027835585	-3.42061899865459	0.0047115126072313	0.165592671544207	-1.93623532665727
211285_s_at	-0.521938958256627	9.3982317118003	-3.4203095628202	0.00471427994582731	0.165592671544207	-1.93677625694691
223950_s_at	0.558735797351627	5.94086405717357	3.42020093672965	0.00471525179768535	0.165592671544207	-1.93696614867580
209231_s_at	0.700285844975278	7.20156440414618	3.42017177164508	0.00471551276528127	0.165592671544207	-1.93701713286718
221691_x_at	-0.380447789757119	12.7281643416187	-3.41958814297442	0.0047207381151198	0.165592671544207	-1.93803739243064
238609_at	-0.408233192440357	6.29266509935986	-3.41949071314245	0.00472161099507443	0.165592671544207	-1.93820771333824
235020_at	-0.72983417154938	9.00712679831434	-3.41921528352719	0.00472407946930263	0.165592671544207	-1.93868920382571
1568858_at	-0.29152698516624	3.23856212109704	-3.41914281435304	0.00472472917437517	0.165592671544207	-1.93881589063042
202303_x_at	-0.585498908791028	9.64127503638256	-3.41614796145004	0.0047516579953976	0.166396546474429	-1.94405144003957
37254_at	0.563539721275953	6.64376630523071	3.41584922330013	0.00475435265876584	0.166396546474429	-1.94457369997896
1555967_at	-0.586633627655733	4.20204317161395	-3.41557853424361	0.00475679564955708	0.166396546474429	-1.94504692566807
235348_at	-0.72142872881399	6.98257499871111	-3.41502849741414	0.00476176368793178	0.166414640839248	-1.94600851949128
228026_at	-0.800150225380815	8.75543634846438	-3.41484742376633	0.00476340032763463	0.166414640839248	-1.94632508031881
230639_at	0.370791851185787	4.58406737484154	3.41401892908044	0.00477089596073065	0.166570074491027	-1.94777350006482
209786_at	-0.504400726143309	10.4442543718537	-3.41367915476698	0.00477397344576039	0.166571153890842	-1.94836751651008
202932_at	-0.686297459505813	9.66638418388967	-3.41322468909713	0.00477809287904474	0.166608563878681	-1.94916204812763
233993_at	0.342811321201181	4.4006192950885	3.41202213715589	0.00478901057091525	0.166882825344035	-1.95126446321343
209161_at	-0.440950214410499	10.2179284964337	-3.41018595948458	0.00480572948654317	0.167358764125317	-1.95447470345892
208165_s_at	-0.414751295618958	6.90755210177129	-3.40903829805519	0.00481620922500855	0.167616956955660	-1.95648122855827
1562914_a_at	-0.368151595708938	4.4869910629748	-3.40756104591598	0.00482973260173581	0.16782075442819	-1.95906403805307
235153_at	-0.331199826768393	3.89998760568335	-3.40754563744595	0.0048298738593534	0.16782075442819	-1.95909097827578
240151_at	0.762856578958979	4.40329292586337	3.40739301060123	0.00483127329620431	0.16782075442819	-1.95935783185273
213612_x_at	-0.482313270401058	10.4630840925973	-3.40618182766727	0.00484239318656859	0.167873114951644	-1.96147548776561
204908_s_at	-0.519427090788396	4.28769422354095	-3.40609588249758	0.00484318323303728	0.167873114951644	-1.96162575714368
225474_at	-0.402902566421757	7.4649035237223	-3.40600888326366	0.00484398310164907	0.167873114951644	-1.96177786963899
204645_at	-0.476538154530319	7.22642097047258	-3.40589153686275	0.00484506219284306	0.167873114951644	-1.96198304242882
212912_at	-0.736197117770034	5.21633890554932	-3.40508009576019	0.00485253067641243	0.168025405150633	-1.96340180389033
220454_s_at	-0.524983006040802	4.75253535392635	-3.40457953951331	0.00485714358628486	0.168067189504423	-1.96427700655263
1560935_s_at	-0.33565745984637	4.0764437830813	-3.40426497081224	0.00486004478333237	0.168067189504423	-1.96482702003340
202052_s_at	-0.52840964736713	10.2078936225799	-3.40368898319788	0.00486536152979117	0.168067189504423	-1.96583412151396
210824_at	0.349623684313732	3.47647623410326	3.40361627170782	0.00486603312273438	0.168067189504423	-1.96596125641213
212375_at	-0.544448391885465	7.51053617176222	-3.40198873180612	0.00488109029233706	0.168480815488339	-1.9688070124413
221696_s_at	0.351301140197076	3.19536078102980	3.40097707222276	0.00489047337728744	0.168664994005861	-1.97057592767049
227072_at	-0.525657319712378	8.41893691577078	-3.40074850016399	0.00489259589379599	0.168664994005861	-1.97097559517442
241301_at	0.374761687553301	3.7518374973625	3.40036691018838	0.00489614140716729	0.168680864169421	-1.97164282301965
240330_at	0.307426292067897	3.16294377067529	3.39905720143095	0.00490833022788625	0.168832518148324	-1.97393293168872
200858_s_at	-0.355632976292886	13.1221460499607	-3.39893903626148	0.00490943144067931	0.168832518148324	-1.97413955262753
1554503_a_at	0.415879592434445	3.49322125743548	3.39839310273425	0.00491452238379447	0.168832518148324	-1.97509416317412
213450_s_at	0.353871350657115	6.06257139992988	3.39830804325645	0.0049153160612967	0.168832518148324	-1.97524289732684
203069_at	-0.918656434699546	8.80804312397656	-3.39823658047729	0.00491598297013502	0.168832518148324	-1.97536785653717
218702_at	0.57850414824266	6.4105469204878	3.39754816039441	0.00492241216710981	0.168947197260972	-1.97657162714646
229907_at	-0.337980333197236	5.05654959642611	-3.3968912569653	0.00492855495103279	0.169051908373725	-1.97772029632155
217319_x_at	-0.32230473524728	3.2946620897767	-3.39653506617463	0.00493188897307059	0.169060206647420	-1.97834313926338
236107_at	0.606612864325047	4.95153080566598	3.3954492259335	0.00494206674175262	0.169302944301582	-1.98024187804390
220748_s_at	-0.984181925785629	9.63354810997842	-3.39454721121515	0.00495053761990869	0.169305448535157	-1.98181919003192
208656_s_at	-0.486739962503009	10.5305239345867	-3.39423444610147	0.00495347824170238	0.169305448535157	-1.98236611170381
218632_at	-0.778842219193614	6.52987516801779	-3.39396176432117	0.00495604343970786	0.169305448535157	-1.98284294251965
220278_at	-0.513384716578851	4.42227808901353	-3.39382374615541	0.00495734232896567	0.169305448535157	-1.9830842914628
223449_at	-0.492751017808967	7.55458120831789	-3.39364870202354	0.00495899016447516	0.169305448535157	-1.98339038730737
242058_at	0.351509325638849	3.70663424715435	3.39298162592945	0.00496527498015015	0.169305448535157	-1.98455689392367
214460_at	0.350553884599337	4.06737567224574	3.39208398867630	0.00497374471736324	0.169305448535157	-1.98612659264383
222990_at	-0.451522677034312	10.2302882106317	-3.39186978950446	0.00497576796947957	0.169305448535157	-1.98650116504276
226882_x_at	0.920623404942368	4.68568052914611	3.39186563066378	0.0049758072606952	0.169305448535157	-1.98650843766062
228917_at	-0.384977601111899	6.03326740284789	-3.39165372307341	0.00497780970161785	0.169305448535157	-1.98687900359267
237333_at	-0.495250903520907	8.7392588986013	-3.39123719422778	0.00498174810411903	0.169305448535157	-1.98760739613513
230469_at	-0.665014696845858	4.94601977663102	-3.39105159642519	0.00498350399968928	0.169305448535157	-1.98793195584441
216048_s_at	-1.07995443752075	6.92045357184984	-3.39094075857792	0.00498455290776424	0.169305448535157	-1.98812578117333
239688_at	-0.520526365472055	5.1624241231632	-3.39084155065100	0.00498549194589124	0.169305448535157	-1.98829926911625
225933_at	-0.732087359810864	7.48074196681964	-3.38960945191796	0.00499716910182413	0.169530131159745	-1.99045389282243
221476_s_at	-0.372596099656377	12.5661979507081	-3.38897106514755	0.00500323024582726	0.169530131159745	-1.99157027781587
239537_at	0.270581736356128	3.12884331867914	3.38894773128668	0.00500345192912113	0.169530131159745	-1.99161108326748
212522_at	-0.494830318261325	9.49010739048168	-3.3888362843174	0.00500451086770606	0.169530131159745	-1.99180597802027
218245_at	-0.421718844840753	6.61042780512082	-3.38717329871715	0.00502033902585084	0.16973766412252	-1.99471417815529
208660_at	-0.685891778992904	11.6803597671541	-3.38712286470977	0.00502081984190578	0.16973766412252	-1.99480237702914
239929_at	0.453742999952892	3.60080675222313	3.38656032985432	0.00502618596076856	0.16973766412252	-1.99578613969048
231504_at	0.293007986785295	3.3160566749555	3.38606083337458	0.00503095560176288	0.16973766412252	-1.99665966528638
213859_x_at	-0.545520307381448	7.81796094219928	-3.38574180080769	0.00503400440391315	0.16973766412252	-1.99721759564119
226068_at	-0.395763898366926	7.4680341647406	-3.38569580981188	0.00503444406607131	0.16973766412252	-1.99729802573438
215114_at	-0.364131403509267	5.92289469099945	-3.38564356877576	0.00503494352407435	0.16973766412252	-1.99738938608382
240229_at	-0.445776741417491	5.73821207182141	-3.3855881842846	0.00503547309020077	0.16973766412252	-1.99748624383281
212972_x_at	0.48454276712675	4.80501933899168	3.38454734284684	0.00504543570461336	0.169942893097136	-1.99930650257039
240561_at	-0.465811396325895	4.27972713832282	-3.38396118996732	0.00505105494153293	0.169942893097136	-2.00033159474924
241099_at	0.278874274163099	2.66618992873178	3.38337458733973	0.00505668481926184	0.169942893097136	-2.00135747932808
219598_s_at	-0.641507182432909	11.4548098148603	-3.38323769110102	0.00505799958333691	0.169942893097136	-2.0015968922223
214212_x_at	-0.591608760134899	7.0610833168787	-3.38235342886134	0.00506650044222623	0.169942893097136	-2.00314335417431
208289_s_at	-0.314901097152537	9.58332378730545	-3.3823304041672	0.0050667219829005	0.169942893097136	-2.00318362160526
214358_at	0.501322849845684	7.54534240922838	3.38200251175377	0.00506987798404287	0.169942893097136	-2.00375706710703
209120_at	-0.451176153371936	11.6038047594824	-3.38186882251928	0.00507116532765694	0.169942893097136	-2.00399087446594
207321_s_at	-0.401588566127382	4.72160543319286	-3.38185955876886	0.00507125454400402	0.169942893097136	-2.00400707572930
40562_at	0.659886143945286	8.4655609705303	3.38165324344738	0.00507324191465963	0.169942893097136	-2.00436789852123
213012_at	-0.685626321106055	7.22268323861982	-3.38139277281146	0.00507575207000681	0.169942893097136	-2.00482343400945
222765_x_at	-0.601706329825722	8.58794816499628	-3.38089679692251	0.00508053525849738	0.169998938346600	-2.00569084629177
241078_at	-0.311612695263081	2.96410254160237	-3.38013718185055	0.00508786980936818	0.170140233533459	-2.00701934503257
212297_at	-0.730798623114678	9.85498718606585	-3.37859767193991	0.00510276754334562	0.170261294735004	-2.00971183891284
201129_at	-0.428982048106885	11.0800468483233	-3.37809541712379	0.00510763735471203	0.170261294735004	-2.01059025533222
223031_s_at	-0.595489039186372	5.87667592953825	-3.37797528330815	0.00510880285536564	0.170261294735004	-2.01080036345680
219225_at	-0.32398466028375	6.10916988098735	-3.37794730993436	0.00510907428282857	0.170261294735004	-2.01084928754248
225619_at	-0.62743200151488	9.39730961774003	-3.37791375045787	0.00510939993182615	0.170261294735004	-2.01090798146970
208859_s_at	-0.737293861077655	8.07243143016815	-3.37783394822886	0.00511017438793125	0.170261294735004	-2.0110475518426
214327_x_at	-0.356309408025083	12.4699290842327	-3.37750698542164	0.00511334869963305	0.170263300945455	-2.01161939558957
233459_at	0.364251662108393	3.64934303662848	3.37648987221041	0.00512323606081919	0.170488698493785	-2.01339829327053
202922_at	-0.382024860091089	8.58736027604728	-3.37590476611334	0.00512893262533575	0.170516247123935	-2.01442163205633
226533_at	-0.690799634661211	5.77905898948294	-3.37559293307335	0.00513197122921860	0.170516247123935	-2.01496702395645
204043_at	0.283150469656366	4.42897587471247	3.37518548335141	0.00513594429332856	0.170516247123935	-2.01567965046416
216439_at	0.363706059405337	4.00692776934079	3.37484776622351	0.00513923974534676	0.170516247123935	-2.01627031714149
203322_at	-0.488773423142614	9.72018781505437	-3.37480496773410	0.0051396575264791	0.170516247123935	-2.01634517175208
202291_s_at	0.329529719567436	2.79471624636906	3.37347577919319	0.00515264960129052	0.17075816834683	-2.01866993816995
226005_at	-0.411668477122602	9.5632781683904	-3.37341997789275	0.00515319575257923	0.17075816834683	-2.01876753589303
227649_s_at	-0.382055613284038	5.69223972958817	-3.37279705013137	0.00515929658415703	0.170856778157956	-2.01985705369624
225191_at	0.431920856199129	4.41717793861381	3.37197702845425	0.00516733883594625	0.171019522309541	-2.02129130311564
203221_at	-0.368675352206431	10.136250421651	-3.37122536084036	0.0051747218337483	0.171122819419429	-2.022606007495
228275_at	-0.50043053699614	7.40026938479888	-3.37102215466367	0.00517671958518034	0.171122819419429	-2.02296142673843
1554671_a_at	-0.352350767757018	5.50101058472668	-3.36995159744736	0.00518725726470966	0.171363869741348	-2.02483390269233
224996_at	-0.538808496548056	8.8197915579667	-3.36951998989362	0.00519151177596449	0.171363869741348	-2.02558881783227
238753_at	0.28373453107554	6.63400277727688	3.36932709017106	0.00519341439709946	0.171363869741348	-2.02592621530862
1554201_at	-0.365411143479527	6.99147486744269	-3.36605542652206	0.00522579112092913	0.172150590741892	-2.03164870525316
201097_s_at	-0.317067700307589	11.6269546425534	-3.36601936167337	0.00522614915564747	0.172150590741892	-2.03171178737667
204976_s_at	-0.376046446584404	9.41306194235127	-3.36578560484851	0.00522847038307875	0.172150590741892	-2.03212065898606
201934_at	-0.367901208133437	10.9024364543868	-3.36551180656498	0.00523119054953796	0.172150590741892	-2.03259956936859
210941_at	-0.593376743362958	5.21872146499691	-3.36525856818842	0.00523370772654508	0.172150590741892	-2.03304251860541
217598_at	0.557002771420409	5.50987183016161	3.36495215099524	0.00523675513330024	0.172150590741892	-2.03357848619159
219270_at	-0.358474582079450	5.65470145667728	-3.36469666771796	0.00523929735700976	0.172150590741892	-2.03402536404585
221261_x_at	0.351459459127510	6.59632563157587	3.36431629840229	0.0052430845858998	0.172171561401845	-2.03469068761807
208547_at	0.421300984321312	3.91570510209280	3.36378910253816	0.00524833829491124	0.172240634018170	-2.03561283633247
215894_at	-0.304636606385019	2.93049663057518	-3.36274254615532	0.00525878338158814	0.172386422070252	-2.03744343963351
214354_x_at	-0.454461383906448	6.22018503113488	-3.36205660571948	0.0052656407458417	0.172386422070252	-2.03864327288419
222976_s_at	-0.416470817470598	11.2975182222145	-3.36172428708350	0.00526896618878292	0.172386422070252	-2.03922456021958
230528_s_at	-0.589939608400041	8.71950578066542	-3.36137085164070	0.00527250526940786	0.172386422070252	-2.03984278638966
206154_at	1.00003498860150	4.52710019027228	3.36074760341141	0.00527875193308078	0.172386422070252	-2.04093297070267
236079_at	0.370561856611942	3.88039585362247	3.36041381912913	0.00528210044187106	0.172386422070252	-2.04151682745220
209470_s_at	-0.65464355357127	8.16673598418018	-3.36017912097996	0.00528445620671996	0.172386422070252	-2.04192736322126
201662_s_at	-0.3862875832078	9.6534756974816	-3.36017406723483	0.00528450694496438	0.172386422070252	-2.04193620327811
1553570_x_at	-0.607880403698061	12.8550842948519	-3.36013446966803	0.00528490451092531	0.172386422070252	-2.04200546771277
233214_at	-0.408359112165924	6.61530643962243	-3.35985257683704	0.00528773563300567	0.172386422070252	-2.04249855787653
236900_x_at	-0.568946052820661	5.83727853774824	-3.35980889810963	0.00528817444663034	0.172386422070252	-2.04257496129755
212710_at	-0.424976985660072	7.87248509948892	-3.35900650675765	0.00529624212740153	0.172386422070252	-2.04397851945308
219547_at	-0.575258229546863	8.77239947340041	-3.35897871497123	0.00529652178367514	0.172386422070252	-2.04402713351954
231297_at	-0.414078795682408	6.196971529706	-3.35876412669056	0.00529868159110072	0.172386422070252	-2.04440249687162
221176_x_at	-0.393253386385448	4.4980731174366	-3.35862577663314	0.00530007454046811	0.172386422070252	-2.04464450266764
213631_x_at	-0.376993957457174	4.10353129186213	-3.35797032100339	0.00530667888680367	0.172404810943471	-2.04579104729662
210085_s_at	0.384794708313573	4.60742587547410	3.35794378436409	0.00530694644385665	0.172404810943471	-2.04583746617591
217491_x_at	-0.512826767399487	11.6771626751541	-3.35719107639755	0.00531454133394449	0.172489672564521	-2.04715413468657
242722_at	0.579089520632403	5.67336085979221	3.35682372598372	0.00531825191437881	0.172489672564521	-2.04779672207171
230519_at	0.333967328448354	5.03053351991119	3.35674741054887	0.00531902309910897	0.172489672564521	-2.04793021698725
201460_at	-0.409272845927404	6.70227375764791	-3.35595983840756	0.00532698828877167	0.172545032421016	-2.04930788318531
205245_at	0.575432541649116	5.47741964238627	3.35554261972064	0.00533121274809484	0.172545032421016	-2.05003770902031
219986_s_at	0.430381391331816	4.39955694741132	3.35550929897948	0.00533155027594272	0.172545032421016	-2.05009599590068
244659_at	-0.352785747240057	5.01615964877323	-3.35498544932018	0.00533685953144068	0.172545032421016	-2.05101235070037
219807_x_at	0.348916981170332	5.68092858686057	3.35461107933852	0.00534065706788591	0.172545032421016	-2.05166722711608
1569444_at	-0.354996014217313	5.27735359820665	-3.35399817764091	0.00534688011125769	0.172545032421016	-2.05273936493893
200978_at	-0.37699681652718	11.8740025760022	-3.35334213000667	0.00535354934147548	0.172545032421016	-2.05388698208782
1555288_s_at	-0.481261336794772	6.02591327418482	-3.35310031845049	0.00535600965913542	0.172545032421016	-2.05430998174510
205831_at	-0.419377151744818	4.15428224344657	-3.35297570367759	0.00535727800068336	0.172545032421016	-2.05452796996502
212043_at	-0.478048992177682	10.4290184942837	-3.35286063944128	0.00535844940504514	0.172545032421016	-2.05472925162271
226686_at	-0.615228928273584	8.53634826203548	-3.35245353434297	0.0053625959886843	0.172545032421016	-2.05544140105898
216576_x_at	0.337907273174985	3.33006763211643	3.35190428250241	0.00536819554462214	0.172545032421016	-2.05640221099432
211962_s_at	-0.552884402971959	8.29947302351778	-3.35185935633808	0.00536865382236574	0.172545032421016	-2.05648080078879
203353_s_at	-0.339303132984115	7.99727899502982	-3.35165952128114	0.00537069275561688	0.172545032421016	-2.05683037455845
209843_s_at	0.315135817777966	5.21987787346826	3.35164482167286	0.0053708427677571	0.172545032421016	-2.05685608877076
1565192_at	0.410915001316489	2.82577638560367	3.35160751521673	0.00537122350581745	0.172545032421016	-2.05692134944149
212746_s_at	-0.803948897014427	8.8361659753716	-3.35088798412409	0.00537857214615826	0.172679643036525	-2.05818003766969
225716_at	-0.399462042220815	10.6383020547569	-3.35039923955711	0.00538356952634499	0.172690575181643	-2.05903501035738
212628_at	-0.578701800591466	9.81153369036781	-3.34998124096198	0.0053878472503913	0.172690575181643	-2.05976622752791
229468_at	0.470353172978373	6.30481963663613	3.34992841220839	0.00538838813461149	0.172690575181643	-2.05985864255054
213722_at	-0.389719474563787	4.40332570935151	-3.34944070397429	0.00539338409615674	0.172712706663394	-2.06071180757181
231041_at	-0.383552969293576	4.79836232382763	-3.34924438205661	0.00539539648799409	0.172712706663394	-2.06105524108984
235566_at	-0.684081318743792	6.39253904032486	-3.34872218759473	0.00540075291468565	0.172783010889665	-2.06196873810165
1553569_at	-0.629205049995479	12.8277683969375	-3.34660037314621	0.00542257274193746	0.173379628459316	-2.06568054878247
241934_at	0.361299848757131	4.38713596911693	3.34620600448369	0.005426638050362	0.173408203041229	-2.06637044558191
212593_s_at	-0.365190711660855	10.4743802946422	-3.34505900420168	0.00543847926793527	0.173659921506403	-2.06837698293313
201885_s_at	-0.547841466488007	10.3673986782877	-3.34482794678126	0.00544086777394546	0.173659921506403	-2.06878119140012
226801_s_at	-0.363280631322535	10.6093387277619	-3.34218083394572	0.0054683073530263	0.174433899957242	-2.07341205016223
219422_at	0.284832360449347	4.74029110542009	3.34144573394283	0.00547595202552698	0.174443439249815	-2.07469804623297
1560903_at	0.296721297290850	2.89003548114746	3.34117587067449	0.0054787611729234	0.174443439249815	-2.07517015079253
222171_s_at	-0.422369788774364	5.21368021006772	-3.34084338960765	0.00548222414030458	0.174443439249815	-2.07575180122166
225071_at	-0.427256027921928	9.19835176251977	-3.34052401743268	0.00548555265049383	0.174443439249815	-2.07631051962685
218786_at	-0.354206089159561	6.05286907364998	-3.34046309190448	0.00548618785037721	0.174443439249815	-2.07641710451940
224685_at	-0.521498966696445	9.54821187451167	-3.34031331537168	0.00548774971211124	0.174443439249815	-2.07667912809452
222277_at	0.426753313960226	4.91042606833203	3.33791884921113	0.00551278006145108	0.175137274758767	-2.08086810751961
226235_at	0.430633683574555	7.24940329478603	3.336981200912	0.00552261303300508	0.175347774436442	-2.08250848290225
225798_at	-0.335053075423914	8.18506298041332	-3.33650665845250	0.00552759622509709	0.175404134420884	-2.08333867749285
218276_s_at	-0.962820207004764	8.07530840373723	-3.33580131737572	0.00553501142445198	0.175537557791132	-2.08457264940704
227312_at	-0.631424216984919	6.3748223845589	-3.335472621865	0.00553847040228341	0.175545431446287	-2.08514769327676
235432_at	-0.441094789665034	6.96360487246794	-3.33433332771311	0.00555047647412011	0.17582404474074	-2.08714086455958
1565774_at	-0.405076557431637	3.87725504867785	-3.33373726284894	0.00555676835923698	0.175871478183747	-2.08818367189857
226095_s_at	-0.634716842452184	6.92184691673208	-3.33356958549998	0.00555853960777133	0.175871478183747	-2.08847702165927
234302_s_at	-0.552840718704784	9.50177165960956	-3.33327773750988	0.00556162388257338	0.175871478183747	-2.0889876072019
219387_at	-0.926409426096921	7.640118573713	-3.33066202831323	0.00558934408147907	0.176535841168339	-2.09356379835777
208704_x_at	-0.843717911153174	9.70282049468608	-3.33061257979135	0.00558986945588623	0.176535841168339	-2.09365030921276
1570650_at	0.381748901305793	3.13446862923245	3.33017853294975	0.00559448319916792	0.176535841168339	-2.09440968081052
228266_s_at	-0.396914745329272	7.54332248508559	-3.33007836656448	0.00559554847269743	0.176535841168339	-2.09458492363956
201534_s_at	-0.442057985904432	8.40735537435276	-3.32911170106162	0.00560583951559646	0.176709337968769	-2.09627612559023
208248_x_at	-0.886602436787669	9.9689636134914	-3.32875650115760	0.00560962573743942	0.176709337968769	-2.09689755715815
1569219_at	-0.376847203414606	3.89947942920734	-3.32863725752986	0.00561089738227009	0.176709337968769	-2.09710617722704
90265_at	0.383904724930091	6.59139044130212	3.32782857937455	0.00561952900713806	0.176709337968769	-2.09852098505588
215882_at	-0.382501906989232	4.17422728861459	-3.32754312892499	0.00562257902831873	0.176709337968769	-2.09902039070693
238519_at	-0.896099604225553	7.84437636187252	-3.3272534518749	0.00562567591666336	0.176709337968769	-2.09952719153828
240177_at	0.392392193078956	3.06047941577938	3.32714765687315	0.00562680738179545	0.176709337968769	-2.09971228399808
201772_at	-0.354815815002135	9.43226919921152	-3.32688121549565	0.00562965795764006	0.176709337968769	-2.10017843387361
209425_at	-0.276345514759749	5.81236571863374	-3.32658314553268	0.00563284864357848	0.176709337968769	-2.10069991981692
244217_at	0.344197305129354	4.01540794692843	3.32624020850188	0.00563652186386433	0.176709337968769	-2.10129990334702
220117_at	-0.272773021957933	2.84218621952023	-3.3261110284914	0.00563790614519537	0.176709337968769	-2.10152590970943
219073_s_at	-0.521957403384359	8.31010571719103	-3.325931396315	0.00563983163704622	0.176709337968769	-2.10184018464405
212792_at	-0.528287834585264	8.06023045005625	-3.32490366132248	0.00565086076513816	0.176953500763991	-2.10363825952040
226980_at	-0.506147628069971	9.70061298833187	-3.32362003189126	0.00566466656402324	0.177246651159646	-2.10588404462929
233997_at	-0.35906557209051	5.26126338067581	-3.32343068483913	0.00566670592093391	0.177246651159646	-2.10621531932588
226808_at	0.351869542911455	4.81976715410628	3.32143741174601	0.00568821936524942	0.177817835217274	-2.10970269087799
202395_at	-0.328136433821719	9.63065360685265	-3.32057652837681	0.00569753633826256	0.178007313882575	-2.11120887439897
203527_s_at	-0.327185383203931	4.5647395588212	-3.31988312808819	0.00570505189623809	0.178140326914230	-2.11242203619509
235913_at	0.510641379933507	5.25911617760578	3.3195787865092	0.00570835371789457	0.178141689227104	-2.11295450811579
215725_at	-0.339998670966424	5.95144858999837	-3.31892619980196	0.00571544016774745	0.178186220651124	-2.11409626678358
1565765_x_at	0.404690222059337	3.45145198204059	3.31884719417013	0.0057162986926762	0.178186220651124	-2.11423449434723
217908_s_at	-0.372125052614416	9.28163711763956	-3.31610393877741	0.00574618937477526	0.178928132420253	-2.1190340909081
212450_at	-0.72619382627746	7.21677640652852	-3.31606225940948	0.00574664472848587	0.178928132420253	-2.11910701338647
201722_s_at	-0.48479573983662	9.77656791184969	-3.31546616591286	0.0057531611249871	0.178984814468499	-2.12014994318646
243291_at	0.447450131574661	3.39303441554704	3.31520300248400	0.00575604035339235	0.178984814468499	-2.12061037652143
225465_at	-0.455678075034618	7.53784920710227	-3.31499783825011	0.00575828602926547	0.178984814468499	-2.12096933412714
219485_s_at	-0.33023028740765	10.9154504621086	-3.31457490365006	0.00576291815089031	0.179027016988595	-2.12170930580982
228273_at	-0.485995044993331	11.1905970761775	-3.31421903549367	0.00576681864716125	0.179046456293891	-2.12233193786409
222554_s_at	-0.427126030156639	5.42335668618807	-3.31387203646943	0.00577062449483521	0.179050901530982	-2.12293905293193
202119_s_at	-0.556637073872166	10.1722856343379	-3.31360897000486	0.00577351146591899	0.179050901530982	-2.12339931861857
227451_s_at	-0.518117244063344	8.33253319416015	-3.31309001180402	0.00577921093858474	0.179126053326032	-2.12430729789279
1554248_at	0.280814422865058	6.14179993069277	3.31253932235588	0.00578526510064528	0.179212107296193	-2.12527079609667
223575_at	-0.530605833333845	5.94999606437465	-3.31174428905825	0.00579401680141044	0.179381579058390	-2.12666180595071
1552674_at	0.253801253438547	2.59100703467993	3.31079494874846	0.00580448458521727	0.179428107514723	-2.12832279868006
216348_at	-0.381172870617837	9.9571908498988	-3.31048520757824	0.0058079040290675	0.179428107514723	-2.12886473142121
212640_at	-0.465216788614855	9.91366647361422	-3.31043209987517	0.00580849052498883	0.179428107514723	-2.12895765034176
1556721_at	-0.452972300471957	4.50827620163913	-3.31040067420286	0.00580883760309616	0.179428107514723	-2.12901263369944
242004_x_at	-0.267376694922588	3.70506876460584	-3.31008727441522	0.00581230006330308	0.179428107514723	-2.12956096817084
218707_at	0.45890785123696	6.34719457280813	3.30982403135218	0.00581520999572178	0.179428107514723	-2.13002154710502
1570143_at	-0.450484823771407	5.4001094802114	-3.30862003558278	0.00582853788465907	0.17971441581627	-2.13212810208422
201112_s_at	-0.425082414021501	11.9454123522092	-3.30828281986802	0.00583227628001535	0.17971441581627	-2.13271810799095
218238_at	-0.35910145980052	10.0541833307972	-3.30761179959078	0.00583972244210023	0.17971441581627	-2.13389215274025
234450_at	0.351137370460586	3.76379448156026	3.30756673599706	0.00584022284578765	0.17971441581627	-2.13397099791946
202958_at	-0.8157211309345	7.2657373199991	-3.30750360506453	0.00584092394888911	0.17971441581627	-2.13408145449467
235804_at	0.315662292079805	4.94877046555787	3.30689054716151	0.0058477366992061	0.179822836911751	-2.13515408749564
201292_at	-0.407626877879760	11.3873283728113	-3.30643446284153	0.00585281023614193	0.179877683901664	-2.13595207345583
234697_x_at	-0.395198144991779	4.74988754910466	-3.30571236289347	0.00586085203281884	0.180023643199084	-2.13721549390570
212897_at	-0.596708102668686	6.22554403323486	-3.30526246986609	0.00586586797479329	0.180051371261046	-2.13800264900533
219958_at	0.393510701039734	5.07129342225162	3.30504080131018	0.00586834098924892	0.180051371261046	-2.13839049150843
242713_at	0.334007995324265	4.06816244645760	3.30444353125768	0.00587500957825039	0.180154878682468	-2.13943550610183
226555_at	-0.474800612385468	6.51182992200318	-3.30362985105442	0.00588410669660832	0.180313796781440	-2.14085916476988
218289_s_at	-0.365259963167386	8.43321970635809	-3.3033902779077	0.00588678787846127	0.180313796781440	-2.14127833519443
202776_at	-0.461480523147628	10.5529678131097	-3.30226724262384	0.00589937273747595	0.180538129631565	-2.14324326187888
226336_at	-0.564643578762581	8.71706685690934	-3.30199467725595	0.00590243121999452	0.180538129631565	-2.14372015830811
201223_s_at	-0.408627417194083	11.1447675807071	-3.30163746667618	0.00590644193291312	0.180538129631565	-2.14434515526668
218348_s_at	-0.272358327409973	8.74876929589682	-3.3015593065533	0.00590731987034057	0.180538129631565	-2.14448190892585
219882_at	-0.417469377151175	5.88171639509798	-3.30068817438858	0.00591711380597527	0.180724435811408	-2.14600609520977
1556127_at	-0.405054657422863	5.65447445835735	-3.30042935640716	0.00592002678625024	0.180724435811408	-2.14645893936341
231205_at	0.391476152354323	4.14072287721474	3.29888661832073	0.00593742019517607	0.181086303922834	-2.14915821350437
228747_at	-0.575725097197036	6.19199063389794	-3.29879057960977	0.00593850467185442	0.181086303922834	-2.14932624918989
204334_at	-0.279475442815058	6.76304193050646	-3.29819055348913	0.00594528473211653	0.181191997061578	-2.15037609499557
226381_at	-0.39948575983275	8.80087074365448	-3.29511944817237	0.00598010927415452	0.182048396128841	-2.15574951532905
204681_s_at	-0.473182689327464	8.314734181198	-3.29486491054341	0.00598300478410522	0.182048396128841	-2.15619487272927
244071_at	0.449924447341824	5.13375101579307	3.29483247155103	0.0059833738974582	0.182048396128841	-2.15625163033629
223534_s_at	0.411166403162525	5.1504417941731	3.29395506378409	0.00599336635420793	0.182139716867799	-2.15778680686281
208141_s_at	0.646821955648754	5.34845279658394	3.29306126827882	0.00600356272213206	0.182139716867799	-2.15935065736319
226143_at	-0.64196276140647	9.60311481401464	-3.29256831623789	0.00600919376211296	0.182139716867799	-2.16021316288597
202304_at	-0.594021541414904	9.11417370901684	-3.29253042944812	0.00600962676667148	0.182139716867799	-2.16027945243655
235911_at	0.456037392780602	7.55937452275973	3.29243411816162	0.00601072764075372	0.182139716867799	-2.16044796584502
228531_at	-0.614739097425771	4.92025519709786	-3.29191207327109	0.0060166983435498	0.182139716867799	-2.16136137462495
200937_s_at	-0.52574880906231	12.8581898414391	-3.29177659234083	0.0060182488342544	0.182139716867799	-2.16159842222098
218068_s_at	0.389716601522269	5.38875212445064	3.29169505916012	0.0060191821221183	0.182139716867799	-2.16174107879391
232254_at	-0.439667790559213	6.61525254578343	-3.29107553886875	0.00602627836218531	0.182139716867799	-2.1628250381175
200639_s_at	-0.495772660416678	11.6320769789704	-3.29075631926722	0.00602993812239322	0.182139716867799	-2.16338356882845
227060_at	0.320229691741831	5.97871317370336	3.29061938651146	0.00603150870249979	0.182139716867799	-2.16362315672745
230534_at	-0.604826072332581	5.58144447957913	-3.29061286952208	0.00603158346079734	0.182139716867799	-2.16363455934482
217128_s_at	0.345170760822364	3.835106602372	3.29049088836888	0.00603298291456201	0.182139716867799	-2.16384798679635
223617_x_at	0.329540245410538	7.38866984353564	3.29048820022459	0.0060330137585292	0.182139716867799	-2.16385269017696
223335_at	-0.433315659029319	10.1694096825176	-3.28825624575208	0.0060586782383833	0.182812493979411	-2.16775788714497
200057_s_at	-0.608247565142474	12.3271525942731	-3.28796932569069	0.00606198539706762	0.182812493979411	-2.16825990428881
222728_s_at	-0.476715265502454	9.75098760073938	-3.28752619006104	0.00606709673193964	0.182848406765913	-2.16903524804398
228251_at	-0.885568564360745	7.3414909856804	-3.28728636413559	0.00606986480622098	0.182848406765913	-2.16945486568443
208619_at	-0.490630064902579	9.74818577704158	-3.28653287396987	0.00607856987528169	0.18300980612942	-2.17077322916512
221506_s_at	0.480813739023443	8.57823626764303	3.28582254318579	0.0060867878322669	0.183156370241713	-2.17201607753028
212704_at	-0.588552122638974	7.79457124319693	-3.28487131950762	0.00609781024582336	0.183294386942513	-2.17368040987946
232206_at	0.356829414958375	4.61763560477946	3.28473951327512	0.00609933914977304	0.183294386942513	-2.17391102791273
234840_s_at	-0.305029468072572	3.44814457032279	-3.28455915969206	0.00610143181043208	0.183294386942513	-2.17422658799822
238833_at	-0.719215740258357	6.87221381530165	-3.28404135094967	0.00610744401407926	0.183316628397700	-2.17513258467153
231003_at	-0.493573497463609	5.53805868471949	-3.28347075703866	0.00611407600507414	0.183316628397700	-2.17613093794023
218682_s_at	-0.312702572100582	8.77543566778775	-3.28298839678874	0.00611968811339044	0.183316628397700	-2.17697491083831
233575_s_at	0.366913724879658	2.96506801811388	3.28291298888331	0.00612056592894951	0.183316628397700	-2.17710685002341
1553581_s_at	-0.80087508448527	10.0501236993115	-3.28288860133745	0.00612084984894707	0.183316628397700	-2.17714952025556
50221_at	-0.389872870236292	5.2360537305821	-3.28276498232054	0.00612228922641428	0.183316628397700	-2.17736581311035
227536_at	-0.397919214666365	8.96283202510661	-3.28242466755284	0.00612625349511390	0.183334926023729	-2.17796125258142
244838_at	-0.501971874951493	3.41668716413206	-3.28111344178733	0.00614155191016984	0.183599999529472	-2.18025546726086
241252_at	0.464446001193809	3.53542238940386	3.28108988157127	0.00614182714475364	0.183599999529472	-2.18029668988489
225198_at	-0.381691552783307	9.74619476712755	-3.28033326749532	0.00615067264723814	0.183763949173631	-2.18162051508074
227100_at	-0.496913206094091	6.06844203260959	-3.27969791356554	0.00615811041200577	0.183885683657245	-2.18273217432611
211885_x_at	0.318369407840748	3.55748686229207	3.27919487862808	0.00616400560565363	0.183961248083576	-2.18361231862867
213366_x_at	-0.318308436655336	12.2996486855328	-3.27791438385162	0.00617903769025396	0.184226939723838	-2.18585275775513
229431_at	-0.448400644592358	8.78455253152848	-3.27786253444984	0.0061796471413538	0.184226939723838	-2.18594347686349
221560_at	-0.321976982213974	7.62340152443665	-3.27702658409758	0.00618948146907492	0.184419563663036	-2.18740610958069
236238_at	0.443866624943222	3.25902793289218	3.27655605813454	0.00619502377898939	0.184484164006669	-2.18822937153771
228859_at	-0.615333397640133	5.65296407533268	-3.27589916208093	0.00620276968997911	0.184560875459863	-2.18937871755116
200073_s_at	-0.39975348476694	11.9629091020724	-3.27576516255181	0.00620435096653367	0.184560875459863	-2.18961317130215
204314_s_at	-0.711464630237275	8.55439744330676	-3.27456112660682	0.00621857753817163	0.184791700729974	-2.19171982407493
224705_s_at	-0.5050316736295	9.61735665012452	-3.27330700437874	0.00623343081843422	0.184791700729974	-2.19391410676174
1558947_at	-0.473224857174051	3.38846514498706	-3.2731616835422	0.00623515424166615	0.184791700729974	-2.19416836797737
213538_at	-0.333782371404834	7.62777926090439	-3.272556590978	0.00624233545418684	0.184791700729974	-2.19522707008127
218862_at	0.458000813694788	8.92630954920459	3.27250192011649	0.00624298469537795	0.184791700729974	-2.19532272507254
212412_at	-0.494610100457576	9.91354739970888	-3.27242530903858	0.00624389460086477	0.184791700729974	-2.1954567677959
219013_at	-0.416965727654063	8.33593520310369	-3.27237692977629	0.00624446926739046	0.184791700729974	-2.19554141465837
238777_x_at	-0.4594876464934	3.99370160598773	-3.27231446103682	0.00624521137258425	0.184791700729974	-2.19565071318927
203088_at	-0.449012351622939	4.36153974954615	-3.27190929784555	0.00625002671389614	0.184791700729974	-2.19635960733235
212879_x_at	0.675319346754455	5.31615013187632	3.27187052377446	0.00625048773731613	0.184791700729974	-2.19642744839430
1555960_at	-0.401119905598626	6.30345818226537	-3.27176747848013	0.00625171311140232	0.184791700729974	-2.19660774159328
218571_s_at	0.595976724857895	8.67582947465839	3.27168715713009	0.0062526684289063	0.184791700729974	-2.19674827582014
209256_s_at	-0.462353151882899	8.50231049697876	-3.27006227341105	0.00627202586709294	0.185263648991522	-2.19959124865859
206333_at	-0.358185324687949	3.79742912610543	-3.26957956707001	0.00627778801413388	0.185333725525254	-2.20043581261595
212811_x_at	-0.558847988990006	6.606688353786	-3.26870487668909	0.00628824291279519	0.185542191719955	-2.20196620673963
235099_at	-0.449364824926171	8.32741684251856	-3.26781844137482	0.0062988560653022	0.185597083392249	-2.20351714738668
226596_x_at	-0.629889205289505	8.07657586588174	-3.26765999435835	0.0063007550243071	0.185597083392249	-2.20379437194383
206692_at	-0.322417324068264	3.37998812462449	-3.26746706042628	0.00630306808037527	0.185597083392249	-2.20413193590744
201435_s_at	-0.346201809444786	9.90316444910305	-3.2674159098171	0.00630368146062016	0.185597083392249	-2.20422143077988
241837_at	0.422250834818991	3.4128928804555	3.26669040778801	0.00631238789605821	0.185753395165222	-2.20549079306283
218823_s_at	-0.441915711322260	8.85237570192356	-3.26547821681872	0.00632696187263358	0.185940450416776	-2.20761167753629
226245_at	-0.648252945253894	7.85575851877094	-3.26519398546835	0.00633038403597785	0.185940450416776	-2.20810897604452
222803_at	0.6317957223429	5.14834252447798	3.26513022959375	0.00633115191633936	0.185940450416776	-2.20822052492033
210273_at	-0.773143157589387	6.19902918929403	-3.26465275463902	0.00633690563819012	0.185940450416776	-2.20905592649640
1556641_at	0.311927902216244	3.63143564169813	3.26452318538126	0.0063384678951541	0.185940450416776	-2.20928262378710
223397_s_at	-0.637061604447313	9.63240855688674	-3.26426554900028	0.00634157544845307	0.185940450416776	-2.20973338997548
320_at	0.429317114409161	4.55691569948516	3.26418475003224	0.0063425503434346	0.185940450416776	-2.20987475753679
202232_s_at	-0.361864450752359	11.1154221020574	-3.26386029413524	0.00634646664469096	0.185955554018477	-2.21044243204706
208738_x_at	-0.41796355024095	12.1090628319683	-3.26349533150628	0.0063508747837434	0.185985044885469	-2.21108097736213
232787_at	0.348857484597127	5.82264841734066	3.26300638768915	0.00635678523536372	0.186058475772758	-2.21193644145937
205019_s_at	0.541721190049293	5.72692780854181	3.26178486475845	0.00637157543814024	0.186391592873364	-2.21407363290858
205961_s_at	-0.404624543647747	10.5336274705373	-3.26114504402178	0.00637933619596668	0.186474113001797	-2.21519306812633
227987_at	-0.9083928955517	8.72138757264103	-3.26099006350457	0.00638121747464769	0.186474113001797	-2.21546422290136
209446_s_at	-1.12523695795862	4.36162103751485	-3.26070390267054	0.00638469259231096	0.186475997587928	-2.21596489116203
238233_at	0.299785495658799	3.72620083319864	3.25948563897555	0.00639950841517872	0.186664883258722	-2.21809636587461
209925_at	-0.339862960530620	6.81034488233108	-3.25911801604612	0.00640398602115014	0.186664883258722	-2.21873955754581
222611_s_at	0.957518271727505	3.51913149216599	3.2589011253604	0.00640662920288413	0.186664883258722	-2.21911902831075
227924_at	-0.358375273614384	5.00283984884385	-3.25883908142242	0.00640738551553087	0.186664883258722	-2.21922757999941
215065_at	-0.316141891123336	3.17633148574876	-3.25856082446761	0.00641077855899565	0.186664883258722	-2.21971441637540
209704_at	-0.418310851689712	8.73186709371454	-3.25848985244418	0.00641164427544361	0.186664883258722	-2.21983858844995
206167_s_at	0.329594358991561	2.73607871159075	3.25793102073087	0.00641846501086477	0.186764009829181	-2.22081631486960
200996_at	-0.320980115074393	10.9346986631495	-3.25732534693687	0.00642586570992695	0.186806425686475	-2.22187599370207
239696_at	-0.378383377884578	5.37322391987463	-3.25725252918411	0.00642675604419312	0.186806425686475	-2.22200339453207
1556090_at	0.312771219851056	2.99360485473136	3.25696643865248	0.00643025524135211	0.186808823231098	-2.22250393386212
240993_at	0.350986752765279	3.83340833042504	3.25652602165548	0.00643564576343238	0.186866134952557	-2.22327447931017
209946_at	-0.326910786082632	6.75507977754221	-3.25615382592905	0.00644020482783444	0.186899256349176	-2.22392566517421
224660_at	-0.46151158077204	11.2243048480024	-3.25586730989025	0.00644371660484048	0.186901965713344	-2.22442694707407
219504_s_at	-0.392646842196337	5.38710190432584	-3.25555933431438	0.0064474935548748	0.186912359550784	-2.22496577352668
215185_at	0.322917704281653	3.39989238337719	3.25496624947080	0.00645477329926321	0.187024234306951	-2.22600341844436
224713_at	-0.268978301234975	10.1169821555988	-3.25412205410304	0.00646514952395448	0.187225662193968	-2.22748039558689
222889_at	-0.464920152661772	7.8112286863584	-3.25335644079366	0.00647457437730601	0.187350934134899	-2.22881988409694
236898_at	0.535236363166672	3.82180612138091	3.25321406396075	0.00647632858737924	0.187350934134899	-2.22906898087212
232388_at	-0.399453065547458	4.63447289856293	-3.25215570321017	0.006489383526579	0.187629320103494	-2.23092064197755
202670_at	-0.356290523452133	9.71142375228674	-3.25087496828819	0.00650521684860314	0.187987701478529	-2.23316134881444
201816_s_at	-0.411395472211264	11.3004424714922	-3.24946567678015	0.0065226843591806	0.188204562914422	-2.23562695807944
218754_at	-0.343051643050522	9.22723599884465	-3.24922298923929	0.00652569711338934	0.188204562914422	-2.23605154773199
230285_at	-0.490584180674113	7.00558115572507	-3.24905258808340	0.00652781333104524	0.188204562914422	-2.23634966977036
241417_at	-0.289508104149056	3.99004983001353	-3.24899975284652	0.00652846963372258	0.188204562914422	-2.2364421065908
202084_s_at	-0.521589735562507	8.64456977424074	-3.24871992052089	0.00653194672889172	0.188204562914422	-2.23693168123109
228695_at	0.290110245875473	2.77950003397826	3.24860504447057	0.00653337467602328	0.188204562914422	-2.23713265998997
222746_s_at	0.399424434953422	4.51041366057227	3.24803830119797	0.0065404240757036	0.18823920705596	-2.23812419122442
33148_at	-0.984935769505436	6.52430546404815	-3.24795482209531	0.00654146307098901	0.18823920705596	-2.23827023975259
231112_at	0.256486091102494	4.89597129283817	3.24754938137461	0.0065465116161722	0.18828538801379	-2.23897956646063
222680_s_at	-0.350694767695183	9.35611291263636	-3.24720730648642	0.00655077417653378	0.188308926446890	-2.23957803238119
220856_x_at	-0.307302491658485	8.3045373078369	-3.24656873233218	0.00655873885039238	0.188438805383712	-2.24069522643984
221836_s_at	-0.279606562680930	5.00590441507001	-3.24625061224304	0.00656271026357856	0.188453877973297	-2.24125178060710
222279_at	-0.452251189459234	7.68632465194881	-3.24591951650981	0.00656684623181184	0.188473657598064	-2.24183103493195
1558740_s_at	-0.452531514557305	4.21639541804134	-3.24548423542309	0.00657228764494557	0.188530864106715	-2.24259256092732
232295_at	-0.474800328626708	3.52494891751042	-3.24485458844816	0.00658016683022266	0.188657903220988	-2.24369412809189
207838_x_at	0.515616785174269	4.03266722437118	3.24445343156912	0.00658519171973204	0.188703017440435	-2.24439595021196
220323_at	0.387860914100524	6.33614552654783	3.24416940522937	0.00658875176434217	0.188706130285704	-2.24489285218207
208593_x_at	0.342936878762816	4.11585549511528	3.24388518628223	0.00659231615944659	0.188709364407195	-2.24539009044127
240084_at	-0.603995817060899	5.85102482414519	-3.24288189842505	0.00660491391323135	0.188971045633660	-2.24714532723031
213489_at	-0.404128892332059	7.22804274220485	-3.24252361319712	0.00660941857140587	0.189001025309423	-2.24777213967419
200691_s_at	-0.401852832324998	11.6011238626870	-3.24168305982649	0.00661999882594863	0.189204618823179	-2.24924266566101
232389_at	-0.36956345401572	3.91781326568021	-3.24137427035566	0.00662388990943638	0.189216917867520	-2.24978288314407
222560_at	0.357007787894914	3.93629187322149	3.24067563918881	0.00663270190742347	0.189369700672782	-2.25100511328878
222706_at	-0.529132403332318	6.41352959277616	-3.24014163618151	0.00663944535488318	0.189463295813276	-2.25193932940552
203983_at	-0.518384908000066	11.0992833381168	-3.23947767680439	0.00664783951489093	0.189603873488086	-2.25310089516088
215087_at	-0.464063607953575	4.78009016751093	-3.23768854360866	0.00667051189938091	0.190151323304823	-2.25623087916865
232558_at	-0.286837677649913	4.32937315191977	-3.2366913473962	0.00668318234641963	0.190348081073720	-2.25797540239335
231462_at	0.3804049189546	4.73663317323699	3.23659121030204	0.00668445603090546	0.190348081073720	-2.25815058451876
207420_at	-0.435560124859815	3.16413890374971	-3.23593261426860	0.00669283906128154	0.190348081073720	-2.25930274503425
233241_at	-0.361346574007518	3.24147369034881	-3.23589820281648	0.00669327736245707	0.190348081073720	-2.25936294496944
203725_at	-0.39704248321873	9.01315351193956	-3.23550330195636	0.00669830930847272	0.190348081073720	-2.26005378989388
214601_at	0.336574076569402	2.72460796069756	3.23544366800645	0.00669906951252196	0.190348081073720	-2.26015811419940
227535_at	-0.68513538062535	4.97504146329678	-3.23490647698233	0.00670592144639338	0.190348081073720	-2.26109788062790
200610_s_at	-0.353988284564398	12.1069933510350	-3.23474763790781	0.00670794880570774	0.190348081073720	-2.26137575446074
227374_at	-0.388391786584171	8.40247379206776	-3.23441804165116	0.00671215760720674	0.190348081073720	-2.26195235089962
234797_at	-0.326244466182758	6.33409915219691	-3.23429708392362	0.00671370285042262	0.190348081073720	-2.26216395434349
204538_x_at	-0.525436814711725	9.53317453416805	-3.23394489730222	0.00671820409411114	0.190348081073720	-2.26278006874793
212517_at	-0.519289603246165	6.7042517010582	-3.23383557715356	0.00671960191485738	0.190348081073720	-2.26297131288506
221590_s_at	-0.584143224182867	5.52832058951248	-3.23349077842282	0.00672401259403871	0.190348081073720	-2.26357450129740
206444_at	0.362785091796692	5.35910379757483	3.23332342649847	0.00672615441489579	0.190348081073720	-2.26386726510009
208445_s_at	-0.374919202009288	9.30469654092623	-3.23278017344567	0.00673311185765456	0.190379472562345	-2.26481762459773
218394_at	-0.402429688187005	4.47841387047114	-3.23192752673833	0.00674404628716774	0.190379472562345	-2.26630922684223
216040_x_at	-0.365917073518451	3.48577444473886	-3.23187785830697	0.00674468378982849	0.190379472562345	-2.26639611551363
225430_at	-0.325230409536678	8.19231909635254	-3.23186530323754	0.0067448449458391	0.190379472562345	-2.26641807902373
212277_at	-0.497799911138612	8.8198657528824	-3.23185904550708	0.00674492527108284	0.190379472562345	-2.2664290261331
228029_at	-0.49530028251089	8.7972092749168	-3.2311735065711	0.00675373078180936	0.190379472562345	-2.26762828738998
212096_s_at	-0.49975238861215	8.50502823721824	-3.23089242622667	0.00675734449895406	0.190379472562345	-2.26811999944092
241983_at	-0.431189338610587	5.59420539135712	-3.23024275582058	0.00676570443913629	0.190379472562345	-2.26925650664531
207157_s_at	-0.436072833226957	11.5580754751638	-3.22991458860331	0.00676993123414132	0.190379472562345	-2.26983058736729
205535_s_at	-0.527064386574585	7.23330870582636	-3.22959672672833	0.00677402782519001	0.190379472562345	-2.27038663925253
213078_x_at	-0.558821488647784	5.19766539482942	-3.22939438352664	0.00677663691320977	0.190379472562345	-2.2707406078804
225678_at	0.309996624256469	6.96404292643034	3.22923876240199	0.00677864423619551	0.190379472562345	-2.27101284303455
1557966_x_at	0.416207171432965	8.06577829139173	3.22906559503351	0.00678087858643083	0.190379472562345	-2.27131577231541
211826_s_at	0.418420288258452	4.10276051319177	3.22896344256386	0.00678219698993963	0.190379472562345	-2.27149447195702
236689_at	0.285296069119438	3.72943566338802	3.22893119817925	0.00678261319692137	0.190379472562345	-2.27155087840017
1558381_a_at	-0.353642366846000	4.8426343209032	-3.22877690500833	0.00678460515139112	0.190379472562345	-2.27182078969865
223176_at	-0.642170379470221	7.60555973747099	-3.22863342632825	0.00678645801598556	0.190379472562345	-2.27207178252752
212352_s_at	-0.454479461639414	10.8769110992289	-3.22761605807647	0.00679961076178662	0.190470050320062	-2.27385149758270
209598_at	-0.4903423254883	9.5717570723656	-3.22758262044669	0.00680004348465584	0.190470050320062	-2.27390999090343
201713_s_at	-0.64383543410014	9.6367560639207	-3.22721506338207	0.00680480193558816	0.190470050320062	-2.27455296723926
226506_at	0.263294645358799	5.3615894892361	3.22708629297779	0.00680646980825595	0.190470050320062	-2.27477822800559
242003_at	0.371562342074326	2.78238966724860	3.22688273199357	0.00680910722841903	0.190470050320062	-2.27513432110544
1557836_at	0.327721822924084	3.16704151233767	3.22676840819075	0.00681058890490572	0.190470050320062	-2.27533430969447
244623_at	-0.496251769340049	7.52206240919286	-3.2264103473208	0.00681523159478145	0.190502447568853	-2.27596067072145
213634_s_at	0.850206667935588	5.52557840696515	3.2260467652902	0.0068199491257551	0.190536902631916	-2.27659668844511
212160_at	-0.564005376748787	10.5535988531201	-3.22550171928276	0.00682702732312781	0.190550761145488	-2.27755013999480
213360_s_at	-0.64941875609518	9.88291895495222	-3.22533608555749	0.00682917977394813	0.190550761145488	-2.27783988314718
202122_s_at	-0.505977309936885	7.20320112185134	-3.22520370142980	0.00683090062816931	0.190550761145488	-2.27807146252612
225231_at	-0.623951929799015	7.85259322095983	-3.22412859333945	0.00684489204023535	0.190843688067245	-2.27995213982602
203916_at	0.596198387214721	6.35768583434556	3.22249510613418	0.00686620527872528	0.191170341428903	-2.28280955770657
229114_at	-0.757527370369356	6.34926767824492	-3.22241865700397	0.00686720439437414	0.191170341428903	-2.28294328742273
226873_at	-0.518503105297151	8.59473158717783	-3.22231718974029	0.00686853069813615	0.191170341428903	-2.28312078034709
204165_at	-0.564136665594658	10.4484662621197	-3.22215938688697	0.0068705938894887	0.191170341428903	-2.28339681877288
209619_at	0.389440445559485	4.29200013573659	3.22098038312096	0.00688602846674743	0.191351818966601	-2.28545919443373
207570_at	0.419532050775945	3.64133316783575	3.22086778788201	0.00688750429395238	0.191351818966601	-2.28565615104230
237147_at	0.328806145313876	3.19611262463393	3.2208593014656	0.00688761554140411	0.191351818966601	-2.28567099585337
201326_at	-0.330491249662083	11.4000091116545	-3.22003363034324	0.00689844780080789	0.191470548728342	-2.28711529146645
1561393_at	-0.49820392714291	5.22251252193244	-3.21999971496315	0.0068988931137601	0.191470548728342	-2.28717461736134
227196_at	-0.291536081898268	9.0453632819182	-3.21900627546722	0.00691194990524362	0.191735596686552	-2.28891236760518
202885_s_at	-0.322759472737371	4.72984622804161	-3.21845871938959	0.00691915704748025	0.191838190451817	-2.28987016138015
1561309_x_at	-0.390857002911984	2.80547600606437	-3.21817850886682	0.00692284820363466	0.191843246595907	-2.29036030852315
224662_at	-0.485553154309718	10.5984799915311	-3.21736404803859	0.00693358815891286	0.1919613549836	-2.29178496582727
228126_x_at	-0.485905514115247	5.03049799930258	-3.21732282727481	0.00693413216447389	0.1919613549836	-2.29185706907141
242057_at	-0.462908878410403	5.18603166729106	-3.21700512516294	0.00693832643415641	0.191980262038209	-2.29241279193703
211240_x_at	-0.571037196887554	6.78665091880215	-3.2163827219811	0.00694655071957212	0.192110602221854	-2.29350149231614
213287_s_at	-0.588913045658115	10.6061900998416	-3.21581539498733	0.00695405576783633	0.192207514664566	-2.29449384942508
241613_at	-0.396082623247217	4.78685913744272	-3.21532632838543	0.0069605320592554	0.192207514664566	-2.29534931142713
225834_at	-0.493522561906975	10.7176480215725	-3.21532109795402	0.00696060135410774	0.192207514664566	-2.2953584603375
226053_at	-0.807799933349587	6.08942193110193	-3.21499100318170	0.00696497598337009	0.192231227607653	-2.29593585122561
243916_x_at	-0.43336417689801	10.2209337202204	-3.21460502223530	0.00697009475314996	0.192275444313055	-2.29661099442524
207352_s_at	-0.305663427075712	5.09928612155587	-3.21432234793977	0.00697384589499136	0.192281908375518	-2.2971054362246
209669_s_at	-0.492420828326761	11.8733071590185	-3.21340292945323	0.00698606077542347	0.192318247917487	-2.2987136359007
1557077_a_at	-0.323231198730825	4.96072179282763	-3.21325214269654	0.00698806609306782	0.192318247917487	-2.29897738321034
209852_x_at	-0.646314818049259	9.94371707747174	-3.21319651284107	0.00698880606210742	0.192318247917487	-2.29907468759297
233177_s_at	-0.347086378912455	6.10120850819118	-3.21288610342623	0.00699293646465847	0.192318247917487	-2.29961763617118
200095_x_at	-0.315747007278299	13.5115595605516	-3.21265201127359	0.00699605298712952	0.192318247917487	-2.30002709448500
224694_at	-0.831026294902223	9.18898982086797	-3.21224394714946	0.00700148897224039	0.192318247917487	-2.30074085101726
217586_x_at	-0.452407263890336	6.88982431342525	-3.21197822945795	0.00700503098283989	0.192318247917487	-2.30120562406286
227156_at	-0.47313620424778	7.3026512038765	-3.21132521392741	0.00701374330830406	0.192318247917487	-2.30234782444403
221812_at	-0.406829695226778	7.64872872149314	-3.21126253836145	0.00701458007761885	0.192318247917487	-2.30245745099401
200608_s_at	-0.419472459295498	11.3532779309795	-3.21101386583885	0.0070179010438321	0.192318247917487	-2.30289240637788
205888_s_at	-0.338568285891126	7.63337061724374	-3.21023908787731	0.00702825815303234	0.192318247917487	-2.30424757170653
200863_s_at	-0.357671667262096	11.5627400607763	-3.20979937304114	0.00703414301449132	0.192318247917487	-2.30501667361238
1561579_at	0.327594640968805	3.78510034920226	3.20978524773405	0.00703433214051468	0.192318247917487	-2.30504138003236
205039_s_at	0.265607293958755	5.47688547120948	3.20937597892481	0.00703981412371612	0.192318247917487	-2.30575722631814
206052_s_at	-0.301924327198003	11.1371176541163	-3.20905507593737	0.00704411548304353	0.192318247917487	-2.30631851142101
223791_at	0.38820990735272	3.62065764236302	3.20892526646202	0.00704585618866493	0.192318247917487	-2.30654555817631
[truncated: 52,676 more rows]
