# Supplementary material for: A simple Bayesian estimate of direct RNAi gene regulation events from differential gene expression profiles
Source: BMC Genomics. 2011 May 20;12:250. doi: 10.1186/1471-2164-12-250 (PMC3128064; doi:10.1186/1471-2164-12-250)
Supplement: Additional file 3 — Processed Affymetrix datasets described in this report. [file 1471-2164-12-250-S3.ZIP › wang_24hr_scrambled.txt]

AffyID	24h
1007_s_at	2.079319109
1053_at	1.849422234
117_at	1.670833706
121_at	1.659222948
1255_g_at	1.53442552
1294_at	1.520306235
1316_at	1.456532704
1320_at	1.404182661
1405_i_at	1.388078536
1431_at	1.386161262
1438_at	1.37466621
1487_at	1.335984487
1494_f_at	1.291815271
1552256_a_at	1.262959361
1552257_a_at	1.220730314
1552258_at	1.176047076
1552261_at	1.153411756
1552263_at	1.152294057
1552264_a_at	1.147147102
1552266_at	1.141654917
1552269_at	1.139910213
1552271_at	1.13747978
1552272_a_at	1.129908605
1552274_at	1.126288726
1552275_s_at	1.120769141
1552276_a_at	1.102436672
1552277_a_at	1.100371295
1552278_a_at	1.090495137
1552279_a_at	1.088412573
1552280_at	1.083354284
1552281_at	1.081900217
1552283_s_at	1.063710398
1552286_at	1.057726569
1552287_s_at	1.052101221
1552288_at	1.051930388
1552289_a_at	1.038447628
1552291_at	1.037749099
1552293_at	1.03255926
1552295_a_at	1.030431275
1552296_at	1.026923966
1552299_at	1.018058816
1552301_a_at	1.007321941
1552302_at	1.004954093
1552303_a_at	1.00433145
1552304_at	1.003124612
1552306_at	0.992681387
1552307_a_at	0.986719817
1552309_a_at	0.983693233
1552310_at	0.98112044
1552311_a_at	0.978118985
1552312_a_at	0.977902553
1552314_a_at	0.975574005
1552315_at	0.973176294
1552316_a_at	0.970520751
1552318_at	0.967648959
1552319_a_at	0.963417664
1552320_a_at	0.962706526
1552321_a_at	0.959023721
1552322_at	0.950091201
1552323_s_at	0.948022241
1552325_at	0.946483459
1552326_a_at	0.944170824
1552327_at	0.933628398
1552329_at	0.929676206
1552330_at	0.926259469
1552332_at	0.923306486
1552334_at	0.921297523
1552335_at	0.921128954
1552337_s_at	0.907883165
1552338_at	0.906711909
1552340_at	0.903322585
1552343_s_at	0.901545227
1552344_s_at	0.901232728
1552347_at	0.899879706
1552348_at	0.899810743
1552349_a_at	0.897427761
1552354_at	0.892906345
1552355_s_at	0.892842912
1552359_at	0.891807346
1552360_a_at	0.891489761
1552362_a_at	0.889221442
1552364_s_at	0.888695752
1552365_at	0.884094818
1552367_a_at	0.883435539
1552368_at	0.881677779
1552370_at	0.881670285
1552372_at	0.877398179
1552373_s_at	0.877374427
1552375_at	0.876158912
1552377_s_at	0.875794749
1552378_s_at	0.873641357
1552379_at	0.868085409
1552381_at	0.867955156
1552383_at	0.867504348
1552384_a_at	0.866757677
1552386_at	0.856912074
1552388_at	0.856206786
1552389_at	0.855795094
1552390_a_at	0.85045329
1552391_at	0.85036999
1552393_at	0.846906396
1552394_a_at	0.845806137
1552395_at	0.845771612
1552396_at	0.843442116
1552398_a_at	0.83476612
1552399_a_at	0.831968108
1552400_a_at	0.830360362
1552401_a_at	0.830353862
1552402_at	0.828411394
1552405_at	0.827786851
1552408_at	0.819188631
1552409_a_at	0.819111816
1552410_at	0.814549071
1552411_at	0.812556676
1552412_a_at	0.808066753
1552414_at	0.804980857
1552415_a_at	0.802120443
1552417_a_at	0.799018363
1552418_at	0.797998504
1552419_s_at	0.79735745
1552421_a_at	0.796809059
1552422_at	0.796153824
1552423_at	0.795623653
1552424_at	0.795501594
1552425_a_at	0.795386388
1552426_a_at	0.793361435
1552427_at	0.792634671
1552430_at	0.792491014
1552432_at	0.790068863
1552436_a_at	0.788840622
1552438_a_at	0.788315599
1552439_s_at	0.787595445
1552440_at	0.787081945
1552445_a_at	0.785843011
1552448_a_at	0.784814303
1552449_a_at	0.783529865
1552450_a_at	0.781805075
1552452_at	0.781231117
1552453_a_at	0.780869784
1552455_at	0.778709719
1552456_a_at	0.777559209
1552457_a_at	0.774161368
1552458_at	0.773143074
1552459_a_at	0.772691105
1552461_at	0.772273163
1552463_at	0.771914747
1552466_x_at	0.771522328
1552467_at	0.771491243
1552468_a_at	0.771468532
1552470_a_at	0.771400651
1552472_a_at	0.770567891
1552473_at	0.769549561
1552474_a_at	0.769147477
1552476_s_at	0.767968597
1552477_a_at	0.765768121
1552478_a_at	0.765700099
1552480_s_at	0.763292243
1552481_s_at	0.759982863
1552482_at	0.758570791
1552484_at	0.75597166
1552485_at	0.753359158
1552486_s_at	0.753158356
1552487_a_at	0.75275873
1552489_s_at	0.751011564
1552490_at	0.74909596
1552491_at	0.748705588
1552493_s_at	0.748333389
1552494_at	0.747140002
1552496_a_at	0.746134056
1552497_a_at	0.743850049
1552498_at	0.743589097
1552499_a_at	0.743396199
1552501_a_at	0.743142349
1552502_s_at	0.742829562
1552503_at	0.742279075
1552504_a_at	0.740565203
1552506_at	0.74054767
1552507_at	0.740348846
1552508_at	0.739322579
1552509_a_at	0.736806773
1552510_at	0.734125087
1552511_a_at	0.733569558
1552514_at	0.731200195
1552515_at	0.729247747
1552516_a_at	0.726073328
1552518_s_at	0.724998139
1552519_at	0.72269724
1552520_at	0.722662446
1552521_a_at	0.722186202
1552522_at	0.722006277
1552523_a_at	0.72054476
1552524_at	0.717866899
1552526_at	0.717677347
1552528_at	0.717087592
1552531_a_at	0.714612809
1552532_a_at	0.714369358
1552535_at	0.712664893
1552536_at	0.710611295
1552538_a_at	0.708227187
1552540_s_at	0.707031203
1552541_at	0.706547032
1552542_s_at	0.706521757
1552543_a_at	0.705497031
1552544_at	0.705137942
1552546_a_at	0.705079648
1552548_at	0.70448102
1552549_a_at	0.704135924
1552552_s_at	0.702695204
1552553_a_at	0.701980407
1552554_a_at	0.701852084
1552555_at	0.701841715
1552557_a_at	0.700492059
1552558_a_at	0.699357369
1552559_a_at	0.698513374
1552562_at	0.697111279
1552563_a_at	0.696632209
1552564_at	0.695082787
1552566_at	0.69318321
1552568_at	0.692837045
1552569_a_at	0.689930592
1552570_at	0.683294823
1552572_a_at	0.682815912
1552573_s_at	0.680984928
1552575_a_at	0.680260075
1552576_at	0.679963357
1552578_a_at	0.678795112
1552579_a_at	0.677354796
1552580_at	0.67605063
1552582_at	0.675513639
1552583_s_at	0.675350846
1552584_at	0.674670889
1552585_s_at	0.674669886
1552586_at	0.674581396
1552587_at	0.672748179
1552588_a_at	0.672628999
1552590_a_at	0.670606498
1552592_at	0.670196919
1552594_at	0.670165977
1552596_at	0.66994444
1552598_at	0.669732348
1552599_at	0.669283847
1552602_at	0.668100218
1552604_at	0.666950941
1552605_s_at	0.666362145
1552607_at	0.665735614
1552608_at	0.663065708
1552609_s_at	0.662954673
1552610_a_at	0.66265215
1552611_a_at	0.662492248
1552612_at	0.66165479
1552613_s_at	0.661059643
1552615_at	0.660835158
1552616_a_at	0.660396013
1552617_a_at	0.659193316
1552618_at	0.657642017
1552619_a_at	0.65699491
1552620_at	0.656056955
1552621_at	0.655931282
1552622_s_at	0.653283694
1552623_at	0.652326654
1552625_a_at	0.652032625
1552626_a_at	0.6499085
1552627_a_at	0.649881234
1552628_a_at	0.649834757
1552629_a_at	0.649608869
1552630_a_at	0.648792682
1552631_a_at	0.647789954
1552632_a_at	0.647604537
1552633_at	0.646419525
1552634_a_at	0.64390726
1552637_at	0.643671547
1552639_at	0.643582184
1552641_s_at	0.642044817
1552643_at	0.641417337
1552644_a_at	0.641341904
1552646_at	0.640643739
1552648_a_at	0.639990017
1552649_a_at	0.639987747
1552651_a_at	0.639877116
1552652_at	0.639845536
1552656_s_at	0.639596379
1552657_a_at	0.638429341
1552658_a_at	0.637786685
1552660_a_at	0.637369573
1552661_at	0.637089447
1552662_a_at	0.636441723
1552663_a_at	0.634761473
1552664_at	0.634210979
1552665_at	0.63333682
1552666_a_at	0.632782016
1552667_a_at	0.632756594
1552669_at	0.632218266
1552670_a_at	0.631726124
1552671_a_at	0.631509889
1552672_a_at	0.630982107
1552673_at	0.630475655
1552674_at	0.62932919
1552675_at	0.629190461
1552676_at	0.629135035
1552677_a_at	0.628351345
1552678_a_at	0.624417512
1552680_a_at	0.624359081
1552682_a_at	0.62361839
1552684_a_at	0.62344159
1552685_a_at	0.623327278
1552686_at	0.622298293
1552687_a_at	0.621473723
1552689_at	0.620991325
1552690_a_at	0.620690117
1552691_at	0.6206817
1552693_at	0.620438008
1552694_at	0.61889759
1552695_a_at	0.618694153
1552696_at	0.618580271
1552698_at	0.618456592
1552701_a_at	0.618201658
1552703_s_at	0.617960985
1552705_at	0.616670831
1552708_a_at	0.616470113
1552711_a_at	0.616211361
1552712_a_at	0.615315784
1552713_a_at	0.61451954
1552714_at	0.614125147
1552715_a_at	0.613447946
1552716_at	0.612394347
1552717_s_at	0.612093616
1552718_at	0.611488187
1552719_at	0.611126499
1552721_a_at	0.610422736
1552722_at	0.610382301
1552724_at	0.609992026
1552725_s_at	0.609764645
1552726_at	0.607852321
1552727_s_at	0.607400735
1552729_at	0.605966387
1552730_at	0.605763929
1552731_at	0.604653514
1552732_at	0.604348636
1552733_at	0.604216371
1552734_at	0.601954144
1552735_at	0.601516403
1552736_a_at	0.600166198
1552737_s_at	0.600101629
1552738_a_at	0.6000175
1552739_s_at	0.598983939
1552740_at	0.597737465
1552742_at	0.597247421
1552743_at	0.597034376
1552745_at	0.596738736
1552747_a_at	0.596215845
1552749_a_at	0.595192892
1552750_at	0.594823777
1552751_a_at	0.594339976
1552752_a_at	0.593965543
1552754_a_at	0.593930138
1552755_at	0.59392989
1552757_s_at	0.59374902
1552758_at	0.593586514
1552760_at	0.593419342
1552761_at	0.593369969
1552763_at	0.593276276
1552765_x_at	0.592933172
1552766_at	0.592917761
1552767_a_at	0.592691492
1552768_at	0.592335565
1552769_at	0.591774544
1552770_s_at	0.591678509
1552771_a_at	0.591364675
1552772_at	0.591168104
1552773_at	0.590888584
1552774_a_at	0.590844844
1552775_at	0.59072848
1552777_a_at	0.590568768
1552779_a_at	0.590548262
1552782_at	0.590455264
1552783_at	0.589952999
1552785_at	0.589353027
1552787_at	0.589270008
1552788_a_at	0.589193527
1552789_at	0.589139769
1552790_a_at	0.588525578
1552791_a_at	0.588451811
1552792_at	0.587990744
1552793_at	0.587990021
1552794_a_at	0.58742266
1552796_a_at	0.587100288
1552797_s_at	0.586514143
1552798_a_at	0.586461959
1552799_at	0.58594178
1552800_at	0.585210792
1552801_at	0.585066814
1552803_a_at	0.584270499
1552804_a_at	0.583966868
1552806_a_at	0.583840893
1552807_a_at	0.583505879
1552808_at	0.582182973
1552809_at	0.581943091
1552811_at	0.581879657
1552812_a_at	0.581534241
1552813_at	0.58139624
1552814_a_at	0.581293675
1552816_at	0.579460824
1552818_a_at	0.578425687
1552819_at	0.57834499
1552822_at	0.577949602
1552825_at	0.577401303
1552826_at	0.576938154
1552827_s_at	0.576714075
1552828_at	0.576611448
1552829_at	0.575885418
1552830_at	0.575076138
1552833_at	0.574236895
1552834_at	0.573991858
1552835_at	0.573875218
1552836_at	0.573408119
1552837_at	0.57271844
1552839_at	0.571588393
1552841_s_at	0.571275919
1552842_at	0.570714139
1552843_at	0.57032897
1552845_at	0.57019246
1552846_s_at	0.570011011
1552848_a_at	0.569955625
1552849_at	0.569915926
1552851_at	0.569313968
1552852_a_at	0.56919654
1552853_at	0.56891824
1552854_a_at	0.568834157
1552856_at	0.567249119
1552857_a_at	0.567184738
1552858_at	0.567176554
1552860_at	0.567051939
1552862_at	0.566609498
1552863_a_at	0.566384761
1552865_a_at	0.566114418
1552867_at	0.566094733
1552868_at	0.565850322
1552870_s_at	0.565522873
1552872_at	0.565047539
1552873_s_at	0.564840799
1552875_a_at	0.564634844
1552876_at	0.564291056
1552877_s_at	0.564190445
1552878_at	0.563693962
1552879_a_at	0.563625332
1552880_at	0.563622596
1552882_a_at	0.563442947
1552884_at	0.56334615
1552885_a_at	0.562995185
1552887_at	0.562837827
1552889_a_at	0.56277612
1552890_a_at	0.562028941
1552892_at	0.561733382
1552893_at	0.56140756
1552895_a_at	0.560294321
1552897_a_at	0.560279509
1552898_a_at	0.559748301
1552899_at	0.559021697
1552900_a_at	0.558691869
1552902_a_at	0.557520372
1552903_at	0.557501575
1552904_at	0.557297635
1552906_at	0.557281529
1552908_at	0.557270365
1552910_at	0.556591581
1552911_at	0.556448912
1552912_a_at	0.556345328
1552913_at	0.55585363
1552914_a_at	0.555162781
1552915_at	0.555021753
1552917_at	0.554931675
1552919_at	0.554658526
1552921_a_at	0.554493209
1552922_at	0.554346141
1552923_a_at	0.553461802
1552924_a_at	0.55327487
1552925_at	0.552901609
1552927_at	0.552822975
1552928_s_at	0.552451843
1552929_at	0.552334277
1552930_at	0.551628289
1552931_a_at	0.551565344
1552932_at	0.551035823
1552933_at	0.550593453
1552935_at	0.550560175
1552937_s_at	0.54981691
1552938_at	0.549634552
1552939_at	0.549001184
1552940_at	0.54898708
1552942_at	0.548747851
1552943_at	0.54872645
1552944_a_at	0.548579685
1552946_at	0.548092077
1552947_x_at	0.547817082
1552948_at	0.547572825
1552950_at	0.547540252
1552952_at	0.546909326
1552953_a_at	0.546421674
1552954_at	0.545557751
1552955_at	0.545122182
1552957_at	0.544953066
1552960_at	0.544748793
1552961_at	0.54452925
1552964_at	0.544105825
1552965_a_at	0.543593583
1552967_at	0.543039271
1552969_a_at	0.541601458
1552970_s_at	0.541514844
1552971_at	0.541252237
1552972_at	0.541063424
1552973_at	0.540945195
1552974_at	0.54042152
1552975_x_at	0.54026852
1552976_at	0.539937804
1552977_a_at	0.539782922
1552978_a_at	0.539525694
1552979_at	0.539489756
1552980_at	0.539434889
1552982_a_at	0.539283836
1552985_at	0.539142724
1552986_at	0.538804068
1552987_a_at	0.538799491
1552988_at	0.538789665
1552990_at	0.53805754
1552991_at	0.53796786
1552993_at	0.53796202
1552995_at	0.53711648
1552997_a_at	0.536980699
1552998_at	0.536551091
1552999_a_at	0.535778304
1553002_at	0.535665039
1553003_at	0.535600799
1553004_at	0.535344251
1553006_at	0.53529296
1553007_a_at	0.534934147
1553009_s_at	0.534227893
1553011_at	0.534118186
1553013_at	0.533980017
1553015_a_at	0.533944133
1553016_at	0.533689912
1553019_at	0.533634092
1553020_at	0.533553889
1553021_s_at	0.53333887
1553022_at	0.533170082
1553023_a_at	0.533124295
1553024_at	0.532589015
1553025_at	0.532232658
1553027_a_at	0.532190151
1553028_at	0.53187933
1553030_a_at	0.53185502
1553031_at	0.531373686
1553032_at	0.531327688
1553033_at	0.531272198
1553034_at	0.531140422
1553036_at	0.53112122
1553037_a_at	0.531117141
1553039_a_at	0.530959539
1553041_at	0.530894115
1553042_a_at	0.530594294
1553043_a_at	0.529685684
1553044_at	0.529651869
1553045_at	0.52892574
1553046_s_at	0.528160957
1553047_at	0.527164282
1553048_a_at	0.527084431
1553051_s_at	0.526855796
1553052_at	0.52660151
1553053_at	0.52632583
1553055_a_at	0.526278265
1553057_at	0.526141028
1553058_at	0.526131877
1553059_at	0.525866832
1553060_at	0.525864159
1553061_at	0.525657294
1553062_at	0.525649093
1553063_at	0.525232631
1553064_at	0.524897205
1553066_at	0.524644362
1553067_a_at	0.523967403
1553069_at	0.52396126
1553070_a_at	0.523434227
1553071_a_at	0.523413568
1553072_at	0.523397733
1553074_at	0.52307862
1553075_a_at	0.523009958
1553076_at	0.521875976
1553077_at	0.521845368
1553078_at	0.521435375
1553079_at	0.521411595
1553080_at	0.520592681
1553081_at	0.520196755
1553082_at	0.519968038
1553083_at	0.519397174
1553084_at	0.519365092
1553086_at	0.518888964
1553087_at	0.518790318
1553088_a_at	0.518725021
1553089_a_at	0.518609333
1553093_a_at	0.518541255
1553094_at	0.518329161
1553096_s_at	0.518163368
1553099_at	0.517941019
1553101_a_at	0.517905611
1553102_a_at	0.517582657
1553103_at	0.517463947
1553105_s_at	0.516444202
1553106_at	0.515507097
1553107_s_at	0.515397339
1553108_at	0.515374706
1553111_a_at	0.51536373
1553112_s_at	0.514784891
1553113_s_at	0.514698745
1553114_a_at	0.514676623
1553115_at	0.514306808
1553117_a_at	0.514182274
1553118_at	0.513188692
1553120_at	0.513073975
1553122_s_at	0.512978515
1553123_at	0.512808885
1553125_x_at	0.512764743
1553126_a_at	0.512566308
1553127_a_at	0.512501501
1553129_at	0.512491922
1553130_at	0.512485104
1553131_a_at	0.512377971
1553132_a_at	0.512133896
1553133_at	0.511977638
1553134_s_at	0.511857464
1553136_at	0.511770205
1553137_s_at	0.511763545
1553138_a_at	0.511680493
1553139_s_at	0.511662756
1553140_at	0.511211536
1553141_at	0.510498848
1553142_at	0.51008873
1553145_at	0.510000287
1553146_at	0.509885747
1553147_at	0.509494075
1553148_a_at	0.50913755
1553150_at	0.50911592
1553151_at	0.508981959
1553153_at	0.508545199
1553155_x_at	0.508445961
1553156_at	0.508311608
1553157_at	0.507956967
1553158_at	0.507814089
1553159_at	0.50764451
1553162_x_at	0.507600492
1553163_at	0.507356784
1553165_at	0.507226012
1553166_at	0.507133496
1553167_a_at	0.507062929
1553168_at	0.506594653
1553169_at	0.506362641
1553171_x_at	0.506331611
1553172_at	0.506217939
1553174_at	0.506139709
1553175_s_at	0.506076108
1553176_at	0.5060203
1553177_at	0.505977079
1553178_a_at	0.505577778
1553179_at	0.505468623
1553180_at	0.505017632
1553181_at	0.504474942
1553183_at	0.503786067
1553185_at	0.503572802
1553186_x_at	0.503463169
1553188_s_at	0.503241789
1553190_s_at	0.502561061
1553191_at	0.502555603
1553192_at	0.502438411
1553193_at	0.502387585
1553194_at	0.502298804
1553196_a_at	0.50222462
1553197_at	0.50205098
1553199_at	0.502034834
1553202_at	0.501846946
1553204_at	0.501600128
1553205_at	0.501505161
1553207_at	0.501453137
1553208_s_at	0.501425951
1553209_at	0.501118479
1553211_at	0.501095311
1553212_at	0.501092727
1553213_a_at	0.501050959
1553214_a_at	0.500139619
1553215_s_at	0.500026077
1553216_at	0.500008186
1553217_s_at	0.499553918
1553218_a_at	0.499309761
1553219_a_at	0.499302089
1553220_at	0.499234321
1553221_at	0.498780105
1553222_at	0.498479946
1553224_at	0.498420414
1553225_s_at	0.498377747
1553226_at	0.498286156
1553227_s_at	0.498281145
1553228_at	0.498170038
1553229_at	0.498022832
1553232_at	0.497915024
1553234_at	0.496884266
1553235_at	0.496800635
1553237_x_at	0.496635423
1553238_a_at	0.496580434
1553239_at	0.496061416
1553241_at	0.495961447
1553243_at	0.495852766
1553244_at	0.495698502
1553246_a_at	0.495068732
1553247_a_at	0.494951461
1553248_at	0.494421453
1553249_at	0.493665008
1553252_a_at	0.493328135
1553253_at	0.493319206
1553254_at	0.492695962
1553255_at	0.492604621
1553257_at	0.492465145
1553258_at	0.492460351
1553260_s_at	0.492359455
1553261_x_at	0.492168409
1553262_a_at	0.491996151
1553263_at	0.491840686
1553264_a_at	0.491688979
1553265_at	0.491533509
1553266_at	0.491359325
1553267_a_at	0.491251257
1553268_at	0.491160684
1553269_at	0.491029331
1553271_at	0.490975507
1553272_at	0.490968901
1553274_a_at	0.490336622
1553275_s_at	0.490124483
1553276_at	0.489678947
1553277_at	0.488909463
1553279_at	0.488850256
1553280_at	0.488652122
1553281_at	0.488634026
1553282_at	0.488273636
1553284_s_at	0.48801888
1553285_s_at	0.487861438
1553286_at	0.487755908
1553288_a_at	0.487725924
1553292_s_at	0.487636543
1553293_at	0.487577664
1553295_at	0.487428651
1553296_at	0.487301193
1553297_a_at	0.487127412
1553298_at	0.486970828
1553299_at	0.486799084
1553300_a_at	0.486668587
1553301_a_at	0.486600341
1553303_at	0.486050829
1553304_at	0.485962154
1553306_at	0.485616282
1553310_at	0.485446514
1553311_at	0.485379691
1553313_s_at	0.485373032
1553314_a_at	0.484977883
1553315_at	0.484737973
1553316_at	0.484350519
1553317_s_at	0.484067091
1553318_at	0.483531226
1553319_at	0.483518954
1553320_s_at	0.483487739
1553321_a_at	0.483045599
1553322_s_at	0.482584703
1553323_a_at	0.482252191
1553325_at	0.48222544
1553326_at	0.481694798
1553327_a_at	0.481671724
1553328_a_at	0.481431928
1553329_at	0.481279104
1553330_at	0.48119307
1553333_at	0.481095115
1553335_x_at	0.481053055
1553336_a_at	0.481013389
1553338_at	0.480851419
1553340_s_at	0.480633174
1553341_at	0.48048456
1553344_at	0.479797836
1553346_a_at	0.47876624
1553347_s_at	0.47869488
1553348_a_at	0.47867521
1553349_at	0.478596389
1553350_at	0.478373691
1553351_at	0.478326243
1553352_x_at	0.478247542
1553354_a_at	0.47807358
1553355_at	0.478046816
1553356_at	0.477882375
1553357_at	0.477609164
1553359_at	0.477188788
1553361_x_at	0.476538252
1553362_at	0.476515021
1553363_at	0.476430049
1553364_at	0.476387515
1553365_at	0.476140108
1553366_s_at	0.476133978
1553367_a_at	0.47602378
1553369_at	0.475832454
1553371_at	0.475687937
1553372_at	0.47562496
1553373_at	0.475269323
1553374_at	0.474547638
1553375_at	0.474519057
1553376_a_at	0.474495756
1553378_a_at	0.474304662
1553380_at	0.474298078
1553383_at	0.474281757
1553385_at	0.474274246
1553386_at	0.473973447
1553387_at	0.473857077
1553388_at	0.473778623
1553389_at	0.473727722
1553390_at	0.47358632
1553391_at	0.47357316
1553392_at	0.473331848
1553394_a_at	0.473262256
1553395_a_at	0.473109102
1553396_a_at	0.472361492
1553397_at	0.472197104
1553398_at	0.471778964
1553399_a_at	0.471556555
1553400_a_at	0.471475218
1553401_at	0.471177325
1553402_a_at	0.470382088
1553403_at	0.470198565
1553405_a_at	0.470132813
1553407_at	0.47013219
1553409_at	0.470021492
1553410_a_at	0.470010713
1553411_s_at	0.46975959
1553412_at	0.469540206
1553413_at	0.469427592
1553415_at	0.469240065
1553417_at	0.469187238
1553418_a_at	0.469066708
1553420_at	0.469016282
1553422_s_at	0.469009049
1553423_a_at	0.468847511
1553424_at	0.468846361
1553425_at	0.468634321
1553426_at	0.468322913
1553427_at	0.468216347
1553428_at	0.467847864
1553429_at	0.467826639
1553430_a_at	0.467751838
1553432_s_at	0.467639765
1553433_at	0.467509038
1553434_at	0.467408662
1553435_at	0.467403963
1553436_at	0.467270026
1553437_at	0.467230729
1553438_at	0.466961758
1553439_at	0.466764834
1553440_at	0.466425657
1553441_at	0.466303328
1553442_a_at	0.466070133
1553443_at	0.465539854
1553444_a_at	0.465418155
1553446_at	0.465320935
1553447_at	0.465315082
1553448_at	0.465261478
1553449_at	0.46506968
1553450_s_at	0.464928381
1553451_at	0.464751547
1553452_at	0.464689804
1553453_at	0.464451791
1553454_at	0.464435601
1553456_at	0.46439378
1553457_at	0.464364854
1553458_at	0.464143639
1553459_at	0.464105456
1553460_at	0.46387964
1553461_at	0.463605317
1553462_at	0.463401216
1553464_at	0.463329992
1553465_a_at	0.463217351
1553466_at	0.463074015
1553467_at	0.463026949
1553468_at	0.463016707
1553470_at	0.462670344
1553471_at	0.462555504
1553472_at	0.462438009
1553474_at	0.462411092
1553475_at	0.462234744
1553478_at	0.461784888
1553479_at	0.461705338
1553482_at	0.461520218
1553483_at	0.461495207
1553484_at	0.461220601
1553485_at	0.461082597
1553486_a_at	0.461014582
1553488_at	0.460882528
1553489_a_at	0.460693849
1553491_at	0.46030004
1553492_a_at	0.460285808
1553493_a_at	0.4601579
1553494_at	0.460114015
1553497_at	0.45946877
1553498_at	0.459423625
1553499_s_at	0.459090456
1553500_at	0.458885615
1553502_a_at	0.458489959
1553504_at	0.458260594
1553505_at	0.45788282
1553506_at	0.457716707
1553507_a_at	0.457635784
1553508_at	0.457142122
1553510_s_at	0.456968478
1553511_at	0.456819715
1553512_at	0.456723878
1553513_at	0.456341624
1553514_a_at	0.456214823
1553515_at	0.456173857
1553517_at	0.455876951
1553518_at	0.455769421
1553519_at	0.455540415
1553521_at	0.455518524
1553523_at	0.4555122
1553524_at	0.455389572
1553525_at	0.455387106
1553526_at	0.455286321
1553527_at	0.455282129
1553528_a_at	0.454948568
1553529_at	0.454353384
1553530_a_at	0.454046415
1553531_at	0.453869126
1553532_a_at	0.453521337
1553533_at	0.453478876
1553534_at	0.45345198
1553535_a_at	0.453434996
1553536_at	0.453105266
1553537_at	0.453041291
1553538_s_at	0.452945469
1553539_at	0.452921705
1553540_a_at	0.452901487
1553541_at	0.452496713
1553542_at	0.452053778
1553544_at	0.451846746
1553545_at	0.451762736
1553546_at	0.451706126
1553547_at	0.451352325
1553549_at	0.451325452
1553550_at	0.451199158
1553551_s_at	0.451101012
1553552_at	0.450758019
1553553_at	0.450660354
1553555_at	0.450533254
1553556_at	0.450394735
1553558_at	0.449794824
1553559_at	0.449719076
1553560_at	0.449706177
1553561_at	0.449657351
1553562_at	0.449502456
1553564_at	0.449380227
1553565_s_at	0.449350745
1553566_at	0.44901381
1553567_s_at	0.448853224
1553568_a_at	0.448779603
1553569_at	0.448732325
1553570_x_at	0.448426321
1553572_a_at	0.448374664
1553573_s_at	0.448308362
1553574_at	0.44826522
1553575_at	0.447545112
1553579_a_at	0.447517419
1553581_s_at	0.447403587
1553582_a_at	0.447280879
1553583_a_at	0.447219696
1553584_at	0.447142485
1553585_a_at	0.446919195
1553586_at	0.446536266
1553587_a_at	0.446352312
1553588_at	0.446260334
1553589_a_at	0.446163205
1553590_at	0.445818183
1553591_at	0.445764196
1553592_x_at	0.445627017
1553593_a_at	0.445507026
1553594_a_at	0.445358346
1553599_a_at	0.445350381
1553600_at	0.445212947
1553601_a_at	0.445201989
1553602_at	0.444868142
1553603_s_at	0.444792231
1553604_at	0.444586104
1553605_a_at	0.444481139
1553607_at	0.444453937
1553608_a_at	0.443616652
1553611_s_at	0.443524498
1553612_at	0.443456001
1553613_s_at	0.443158147
1553614_a_at	0.443123418
1553618_at	0.442856142
1553619_a_at	0.442652066
1553620_at	0.441890826
1553622_a_at	0.441633045
1553623_at	0.441511436
1553625_at	0.441373659
1553626_a_at	0.441255451
1553627_s_at	0.441209486
1553629_a_at	0.441052183
1553630_at	0.440935604
1553633_s_at	0.440786603
1553634_a_at	0.440743569
1553635_s_at	0.440516935
1553636_at	0.440299347
1553637_s_at	0.440253982
1553639_a_at	0.439898083
1553640_at	0.439826402
1553641_a_at	0.439690883
1553642_at	0.439616032
1553644_at	0.439320402
1553645_at	0.439135049
1553646_at	0.439051838
1553647_at	0.439042425
1553651_at	0.439041511
1553652_a_at	0.438927125
1553654_at	0.438752777
1553655_at	0.438727503
1553656_at	0.43871231
1553657_at	0.438645255
1553658_at	0.438352926
1553660_at	0.438067845
1553661_a_at	0.438055119
1553663_a_at	0.438039843
1553666_at	0.4379269
1553668_at	0.437739035
1553670_at	0.437689121
1553672_at	0.437573515
1553673_at	0.437120951
1553674_at	0.437070641
1553675_at	0.436988253
1553677_a_at	0.436686698
1553678_a_at	0.43662718
1553679_s_at	0.436582359
1553681_a_at	0.436516174
1553682_at	0.436428573
1553683_s_at	0.436219998
1553684_at	0.436022383
1553685_s_at	0.435968777
1553686_at	0.435903758
1553688_at	0.43582592
1553689_s_at	0.43570482
1553690_at	0.435257966
1553691_at	0.435249967
1553693_s_at	0.434849766
1553694_a_at	0.43468097
1553695_a_at	0.434633738
1553696_s_at	0.434584644
1553697_at	0.434403707
1553698_a_at	0.434288276
1553701_a_at	0.43428416
1553702_at	0.43413648
1553703_at	0.434080385
1553704_x_at	0.43407786
1553705_a_at	0.434007229
1553706_at	0.433937282
1553708_at	0.433575124
1553709_a_at	0.43352089
1553710_at	0.433485769
1553711_a_at	0.433444138
1553713_a_at	0.433416585
1553715_s_at	0.433129957
1553717_at	0.433091588
1553718_at	0.433078742
1553719_s_at	0.432996748
1553720_a_at	0.432905181
1553721_at	0.432187963
1553722_s_at	0.432013644
1553723_at	0.431968642
1553725_s_at	0.431895529
1553726_s_at	0.431858116
1553727_at	0.431849476
1553728_at	0.431632791
1553729_s_at	0.431381873
1553730_x_at	0.431314156
1553732_s_at	0.431278417
1553734_at	0.4312418
1553736_at	0.430899516
1553739_at	0.430836068
1553740_a_at	0.430730693
1553741_at	0.43071679
1553743_at	0.430502792
1553746_a_at	0.430431729
1553747_at	0.430343042
1553749_at	0.430286893
1553750_a_at	0.430061075
1553752_at	0.429960317
1553755_at	0.429814662
1553756_at	0.429435365
1553757_at	0.42931542
1553759_at	0.429154098
1553761_at	0.429122674
1553764_a_at	0.428786294
1553765_a_at	0.428666487
1553768_a_at	0.42865615
1553769_at	0.428591037
1553770_a_at	0.428572686
1553772_at	0.428477633
1553775_at	0.428463534
1553776_at	0.428367393
1553778_at	0.428315391
1553780_at	0.428126147
1553781_at	0.427966404
1553785_at	0.427839418
1553787_at	0.427698233
1553789_a_at	0.42757731
1553792_at	0.427573619
1553793_a_at	0.42741395
1553794_at	0.427389388
1553796_at	0.427381956
1553797_a_at	0.427344631
1553798_a_at	0.427205959
1553799_at	0.427135954
1553801_a_at	0.427102823
1553802_a_at	0.427056667
1553803_at	0.426963709
1553804_a_at	0.426960848
1553805_at	0.426956309
1553808_a_at	0.426855858
1553809_a_at	0.426700924
1553810_a_at	0.426613366
1553811_at	0.42624734
1553812_at	0.426096117
1553813_s_at	0.425983726
1553815_a_at	0.425969984
1553817_at	0.425920742
1553818_x_at	0.425904419
1553821_at	0.42582302
1553822_at	0.425806242
1553823_a_at	0.425760839
1553826_a_at	0.425731873
1553828_at	0.425723586
1553829_at	0.425673485
1553830_s_at	0.425550646
1553831_at	0.425424766
1553832_at	0.425411128
1553834_at	0.425347628
1553835_a_at	0.425228257
1553837_at	0.425130485
1553838_at	0.425014475
1553839_at	0.424299693
1553840_a_at	0.424219882
1553842_at	0.424118686
1553843_at	0.423916175
1553844_a_at	0.423707172
1553845_x_at	0.423690116
1553846_at	0.423618004
1553847_a_at	0.423499389
1553849_at	0.423407584
1553850_at	0.423382453
1553851_at	0.42331794
1553852_at	0.423287808
1553856_s_at	0.423182981
1553857_at	0.423053601
1553858_at	0.423043621
1553859_at	0.422987182
1553860_at	0.422982111
1553861_at	0.422944503
1553863_at	0.422860473
1553864_at	0.422808282
1553865_a_at	0.422641712
1553868_a_at	0.422630791
1553869_at	0.422423889
1553871_at	0.42227712
1553872_at	0.422161706
1553873_at	0.422102217
1553874_a_at	0.421889969
1553875_s_at	0.421886168
1553876_at	0.421886121
1553878_at	0.421769993
1553879_a_at	0.421598041
1553880_at	0.421441551
1553881_at	0.421306302
1553882_at	0.421238056
1553883_at	0.421056357
1553885_x_at	0.420952071
1553886_at	0.420927439
1553887_at	0.420908387
1553888_at	0.420818618
1553889_at	0.420713518
1553890_s_at	0.420708275
1553891_at	0.420681077
1553893_at	0.420200089
1553894_at	0.420159127
1553895_at	0.420125186
1553898_a_at	0.419861331
1553900_s_at	0.419760251
1553901_x_at	0.419758821
1553905_at	0.419753802
1553906_s_at	0.41965067
1553907_a_at	0.419053795
1553909_x_at	0.418915368
1553910_at	0.418644758
1553911_at	0.418533512
1553912_at	0.418469174
1553914_at	0.418358551
1553915_at	0.418317226
1553917_at	0.418230562
1553918_at	0.418188908
1553919_at	0.418170962
1553920_at	0.41804726
1553923_at	0.41783481
1553924_at	0.417760596
1553927_at	0.417686271
1553928_at	0.417664445
1553929_at	0.417654022
1553930_at	0.417529739
1553931_at	0.417523874
1553934_at	0.417490845
1553935_at	0.417480252
1553936_a_at	0.417331224
1553938_a_at	0.417285719
1553940_a_at	0.417219232
1553943_at	0.417209482
1553944_at	0.417141827
1553945_at	0.417118604
1553946_at	0.417051754
1553947_at	0.416905267
1553949_at	0.416872704
1553952_at	0.416806177
1553954_at	0.416648939
1553955_at	0.416603834
1553956_at	0.416578071
1553957_at	0.416240276
1553959_a_at	0.416141701
1553960_at	0.416133932
1553961_s_at	0.416014156
1553962_s_at	0.415943168
1553963_at	0.415607652
1553965_x_at	0.415587738
1553967_at	0.415567316
1553968_a_at	0.415366759
1553970_s_at	0.41530096
1553971_a_at	0.415132649
1553972_a_at	0.414964884
1553973_a_at	0.414724201
1553974_at	0.414528943
1553976_a_at	0.414500749
1553977_a_at	0.41427465
1553978_at	0.414250247
1553979_at	0.414065362
1553982_a_at	0.413941774
1553983_at	0.413879636
1553984_s_at	0.413847867
1553986_at	0.413730892
1553987_at	0.413696989
1553989_a_at	0.413537594
1553990_at	0.41351371
1553991_s_at	0.413493524
1553992_s_at	0.413023001
1553993_s_at	0.412920178
1553994_at	0.412815778
1553995_a_at	0.412775454
1553997_a_at	0.412760537
1553998_at	0.412515823
1554001_at	0.412503241
1554003_at	0.412252814
1554004_a_at	0.411746343
1554006_a_at	0.411664341
1554007_at	0.411664131
1554008_at	0.411606352
1554010_at	0.411595091
1554012_at	0.411474238
1554014_at	0.411319444
1554015_a_at	0.411138779
1554016_a_at	0.411087443
1554017_at	0.411023003
1554018_at	0.410858927
1554019_s_at	0.410607972
1554020_at	0.410583874
1554021_a_at	0.410580124
1554022_at	0.410517323
1554023_s_at	0.410479763
1554026_a_at	0.410410836
1554027_a_at	0.41032686
1554029_a_at	0.410298552
1554030_at	0.410100757
1554032_at	0.410069859
1554033_at	0.410045567
1554034_a_at	0.409963749
1554036_at	0.409888563
1554037_a_at	0.409664157
1554038_at	0.409529694
1554039_at	0.409515012
1554041_at	0.409498076
1554042_s_at	0.409457973
1554043_a_at	0.409172277
1554044_a_at	0.40909069
1554045_at	0.408744378
1554047_at	0.408703946
1554049_s_at	0.408656433
1554050_at	0.4084175
1554052_at	0.408219005
1554053_at	0.407973064
1554057_at	0.407724087
1554059_at	0.407673872
1554060_s_at	0.40725337
1554062_at	0.407083074
1554063_at	0.407063934
1554065_at	0.406975373
1554067_at	0.406821113
1554068_s_at	0.406655083
1554069_at	0.406646171
1554071_at	0.406642316
1554072_s_at	0.406612965
1554074_s_at	0.406527954
1554076_s_at	0.406496791
1554077_a_at	0.406457569
1554078_s_at	0.406202439
1554079_at	0.406131464
1554080_at	0.405523661
1554082_a_at	0.405381496
1554084_a_at	0.404958704
1554085_at	0.404925472
1554086_at	0.404827672
1554089_s_at	0.404773471
1554091_a_at	0.40474184
1554093_a_at	0.404311696
1554094_at	0.404012158
1554095_at	0.403995446
1554096_a_at	0.403917108
1554097_a_at	0.403805607
1554098_at	0.403670475
1554099_a_at	0.403571172
1554101_a_at	0.403563663
1554102_a_at	0.403516394
1554103_at	0.403434297
1554105_at	0.403287068
1554106_at	0.403285439
1554108_at	0.403178727
1554110_at	0.403169686
1554112_a_at	0.403160835
1554113_a_at	0.403133239
1554114_s_at	0.402937401
1554115_at	0.402876207
1554116_s_at	0.402853258
1554117_at	0.402734946
1554119_at	0.402722016
1554121_at	0.402539929
1554122_a_at	0.40239738
1554125_a_at	0.402325881
1554126_at	0.402324387
1554127_s_at	0.402287818
1554128_at	0.402215677
1554129_a_at	0.402190345
1554131_at	0.402173567
1554132_a_at	0.402028407
1554133_at	0.402014966
1554140_at	0.401977191
1554141_s_at	0.401772993
1554142_at	0.401686813
1554143_a_at	0.401362459
1554145_a_at	0.401204468
1554147_s_at	0.400837161
1554148_a_at	0.400667984
1554149_at	0.400592512
1554151_at	0.400385631
1554152_a_at	0.400366545
1554153_a_at	0.400214589
1554154_at	0.400094799
1554155_at	0.400051298
1554156_a_at	0.399822978
1554157_a_at	0.399391469
1554158_at	0.399308119
1554159_a_at	0.399250798
1554160_a_at	0.399243258
1554161_at	0.399067811
1554163_at	0.39899049
1554165_at	0.398940725
1554167_a_at	0.398888056
1554168_a_at	0.398804651
1554170_a_at	0.398751898
1554171_at	0.39871933
1554172_a_at	0.398509229
1554173_at	0.398461456
1554175_at	0.398458176
1554176_a_at	0.398082911
1554177_a_at	0.398021692
1554178_a_at	0.397967635
1554179_s_at	0.397827577
1554181_at	0.397792106
1554182_at	0.397759293
1554183_s_at	0.397728589
1554185_at	0.397526072
1554187_at	0.397445103
1554188_at	0.397363162
1554190_s_at	0.397357057
1554192_s_at	0.397185789
1554193_s_at	0.396932847
1554194_at	0.396851385
1554195_a_at	0.396803574
1554196_at	0.396654421
1554198_at	0.396653605
1554199_at	0.396610819
1554201_at	0.396605698
1554202_x_at	0.396500032
1554203_at	0.396382457
1554205_s_at	0.396318854
1554206_at	0.396303247
1554208_at	0.396299366
1554210_at	0.395966399
1554212_s_at	0.395933926
1554213_at	0.39576343
1554214_at	0.395645036
1554216_at	0.395494157
1554217_a_at	0.395149906
1554219_at	0.395142699
1554220_a_at	0.395016986
1554222_at	0.395016496
1554224_at	0.394864174
1554225_a_at	0.394806346
1554228_a_at	0.394699955
1554229_at	0.39459795
1554231_a_at	0.394483087
1554232_a_at	0.394414779
1554233_at	0.394127324
1554234_at	0.394066034
1554235_at	0.394029127
1554237_at	0.39384864
1554239_s_at	0.393769165
1554240_a_at	0.393744004
1554241_at	0.393720286
1554242_a_at	0.393691856
1554245_x_at	0.393423846
1554246_at	0.393377564
1554248_at	0.393300349
1554249_a_at	0.393296362
1554250_s_at	0.393294631
1554251_at	0.393254609
1554252_a_at	0.393177261
1554253_a_at	0.392698809
1554256_a_at	0.392626884
1554258_a_at	0.392550273
1554259_at	0.392432646
1554260_a_at	0.392296809
1554261_at	0.392222475
1554262_s_at	0.392208708
1554264_at	0.392149239
1554266_at	0.392115083
1554268_at	0.392100202
1554271_a_at	0.392098992
1554272_at	0.391973123
1554273_a_at	0.391971607
1554274_a_at	0.391798446
1554276_at	0.391740872
1554277_s_at	0.391736811
1554279_a_at	0.391644362
1554280_a_at	0.39162667
1554281_at	0.391506414
1554283_at	0.391285276
1554285_at	0.391232004
1554286_at	0.391212654
1554287_at	0.391125013
1554288_at	0.391063485
1554290_at	0.390891903
1554291_at	0.390635104
1554292_a_at	0.390567006
1554293_at	0.390473867
1554294_s_at	0.390461817
1554295_x_at	0.390454383
1554296_at	0.39038468
1554298_a_at	0.390352632
1554299_at	0.390319802
1554300_a_at	0.390211536
1554301_at	0.390196353
1554302_s_at	0.390093613
1554303_at	0.389997856
1554305_at	0.389976895
1554306_at	0.389865272
1554307_at	0.38984958
1554308_s_at	0.389763985
1554309_at	0.389715172
1554310_a_at	0.389614834
1554311_a_at	0.389453069
1554312_at	0.389451319
1554314_at	0.389117103
1554316_at	0.389074891
1554317_s_at	0.389031273
1554318_at	0.388904342
1554319_at	0.388765563
1554321_a_at	0.388718671
1554322_a_at	0.388512927
1554324_s_at	0.388391952
1554325_at	0.388314622
1554327_a_at	0.38818564
1554328_at	0.388159845
1554329_x_at	0.388109407
1554331_a_at	0.388075586
1554332_a_at	0.388045853
1554333_at	0.387845276
1554334_a_at	0.387765544
1554335_at	0.387689592
1554337_at	0.387467944
1554339_a_at	0.387402769
1554340_a_at	0.387386046
1554341_a_at	0.387382189
1554342_s_at	0.38719256
1554343_a_at	0.38714252
1554344_s_at	0.387087222
1554345_a_at	0.386911638
1554346_at	0.386905134
1554348_s_at	0.386905134
1554349_at	0.386722682
1554351_a_at	0.386700532
1554352_s_at	0.386678003
1554354_at	0.386675538
1554355_a_at	0.386647097
1554356_at	0.386536475
1554360_at	0.386370942
1554362_at	0.386225583
1554364_at	0.386161034
1554365_a_at	0.385998833
1554367_at	0.385977889
1554368_at	0.385745151
1554371_at	0.385641501
1554372_at	0.385510168
1554374_at	0.385412051
1554375_a_at	0.385244014
1554376_s_at	0.385168796
1554377_a_at	0.384920311
1554378_a_at	0.384830765
1554379_a_at	0.384694311
1554380_at	0.384646163
1554382_at	0.384638254
1554383_a_at	0.384588267
1554384_at	0.384358768
1554385_a_at	0.384358027
1554386_at	0.38435417
1554388_at	0.384055188
1554390_s_at	0.383925952
1554391_at	0.383736513
1554393_a_at	0.383679154
1554394_at	0.383655035
1554396_at	0.383650381
1554397_s_at	0.383613811
1554398_at	0.383454295
1554400_at	0.383441775
1554401_a_at	0.383301906
1554403_a_at	0.383279704
1554404_a_at	0.383245108
1554405_a_at	0.383228788
1554406_a_at	0.383190297
1554408_a_at	0.383103386
1554409_at	0.383086837
1554410_a_at	0.383050702
1554411_at	0.383046917
1554413_s_at	0.382845351
1554414_a_at	0.38279216
1554415_at	0.38273812
1554417_s_at	0.382615158
1554418_s_at	0.382587628
1554419_x_at	0.382551129
1554420_at	0.382405833
1554423_a_at	0.382223594
1554424_at	0.382139622
1554428_s_at	0.382126923
1554429_a_at	0.382023927
1554430_at	0.381990116
1554432_x_at	0.381972492
1554433_a_at	0.381580142
1554436_a_at	0.381405137
1554438_at	0.381269121
1554440_at	0.381232787
1554441_a_at	0.381180062
1554442_at	0.381130899
1554443_s_at	0.381061955
1554444_s_at	0.381047292
1554445_at	0.380618678
1554447_at	0.380373988
1554448_at	0.380351588
1554449_at	0.380341876
1554450_s_at	0.380229332
1554451_s_at	0.380161634
1554452_a_at	0.380107373
1554453_at	0.380032972
1554455_at	0.380021175
1554456_a_at	0.380002736
1554459_s_at	0.37996597
1554460_at	0.379885935
1554462_a_at	0.379799912
1554464_a_at	0.37958526
1554465_s_at	0.379493366
1554466_a_at	0.379461329
1554468_s_at	0.379431452
1554469_at	0.379350535
1554470_s_at	0.379267891
1554471_a_at	0.379262608
1554472_a_at	0.379113534
1554473_at	0.378991187
1554474_a_at	0.378931318
1554475_a_at	0.378916688
1554476_x_at	0.378838134
1554478_a_at	0.378832711
1554479_a_at	0.378722421
1554480_a_at	0.378721443
1554481_a_at	0.378696148
1554482_a_at	0.37835969
1554483_at	0.378349236
1554485_s_at	0.37831211
1554486_a_at	0.378201486
1554487_a_at	0.378086831
1554488_at	0.378085254
1554489_a_at	0.377936857
1554491_a_at	0.377901552
1554492_at	0.377686142
1554493_s_at	0.377679394
1554494_at	0.37766408
1554495_s_at	0.377562472
1554496_at	0.377353199
1554499_s_at	0.377318945
1554500_a_at	0.377207059
1554501_at	0.377171141
1554503_a_at	0.377143751
1554504_at	0.377139733
1554506_x_at	0.377129523
1554507_at	0.377080609
1554508_at	0.377045997
1554509_a_at	0.376951399
1554510_s_at	0.376539983
1554511_at	0.37645228
1554512_a_at	0.376277345
1554513_s_at	0.376230814
1554514_at	0.376154449
1554516_at	0.376117097
1554517_x_at	0.375870196
1554518_at	0.375740887
1554519_at	0.375677724
1554520_at	0.375614463
1554522_at	0.375582127
1554523_a_at	0.375504795
1554524_a_at	0.375378525
1554526_at	0.375364352
1554528_at	0.375333869
1554530_at	0.375272374
1554531_at	0.3750825
1554533_at	0.375045558
1554534_at	0.374818219
1554536_at	0.374773266
1554537_at	0.374695837
1554538_at	0.374692593
1554539_a_at	0.374620808
1554540_at	0.374311729
1554541_a_at	0.374184018
1554542_at	0.374170786
1554543_at	0.374110047
1554544_a_at	0.373859527
1554545_at	0.373706116
1554547_at	0.373542834
1554549_a_at	0.373392193
1554550_at	0.373240846
1554553_s_at	0.37321922
1554554_at	0.373125426
1554555_a_at	0.373123545
1554556_a_at	0.373104782
1554557_at	0.372869515
1554558_at	0.372722241
1554559_at	0.37270232
1554560_at	0.372564898
1554564_a_at	0.372554837
1554565_x_at	0.372511508
1554566_at	0.3724295
1554568_at	0.372416043
1554569_a_at	0.37239522
1554571_at	0.372366217
1554572_a_at	0.372305075
1554574_a_at	0.372297181
1554575_a_at	0.372260659
1554576_a_at	0.372224053
1554577_a_at	0.372221527
1554578_at	0.372139496
1554579_a_at	0.37210283
1554580_a_at	0.372020045
1554582_a_at	0.372000145
1554583_a_at	0.371834647
1554584_at	0.371811779
1554586_a_at	0.371786526
1554588_a_at	0.371578808
1554589_at	0.371569736
1554591_at	0.371544001
1554592_a_at	0.371453283
1554593_s_at	0.371436524
1554594_at	0.37129578
1554595_at	0.370984799
1554597_at	0.370943453
1554599_x_at	0.370916879
1554600_s_at	0.370894199
1554601_at	0.370886712
1554602_at	0.370346107
1554604_at	0.370316999
1554606_at	0.370285103
1554607_at	0.370039917
1554608_at	0.370015209
1554609_at	0.369869835
1554610_at	0.369835586
1554612_at	0.369793908
1554613_a_at	0.369634233
1554614_a_at	0.369469091
1554615_at	0.36942083
1554616_at	0.369372695
1554618_at	0.369310192
1554619_at	0.369278054
1554621_at	0.369245639
1554623_x_at	0.369183156
1554624_a_at	0.369053536
1554625_at	0.36900265
1554627_a_at	0.36890679
1554628_at	0.368880173
1554629_at	0.368864805
1554631_at	0.368825144
1554633_a_at	0.368791773
1554634_at	0.368749158
1554635_a_at	0.368704757
1554636_at	0.368672655
1554637_a_at	0.368608266
1554638_at	0.368478126
1554640_at	0.368418451
1554641_a_at	0.368368116
1554642_at	0.368215764
1554643_at	0.368045927
1554646_at	0.36803385
1554648_a_at	0.367917283
1554649_at	0.367855896
1554650_a_at	0.367802538
1554652_s_at	0.367619674
1554655_a_at	0.36756239
1554657_a_at	0.36753522
1554659_at	0.367334548
1554660_a_at	0.367332742
1554661_s_at	0.36725401
1554662_at	0.367197958
1554663_a_at	0.367185017
1554664_at	0.367112157
1554665_at	0.367064895
1554666_at	0.366959895
1554667_s_at	0.366822593
1554668_a_at	0.366637535
1554670_at	0.366388253
1554671_a_at	0.366342541
1554672_at	0.366321913
1554675_a_at	0.366273031
1554676_at	0.366229543
1554677_s_at	0.366224342
1554678_s_at	0.366130377
1554679_a_at	0.366054859
1554680_s_at	0.365990368
1554681_a_at	0.365886792
1554683_a_at	0.365844576
1554685_a_at	0.365804666
1554686_at	0.365782827
1554689_a_at	0.365759686
1554690_a_at	0.365662393
1554691_a_at	0.365624067
1554692_at	0.365462878
1554694_at	0.365392084
1554696_s_at	0.365310939
1554697_at	0.365262497
1554699_at	0.365257289
1554700_at	0.365216169
1554701_a_at	0.365040208
1554702_at	0.364969004
1554703_at	0.364863425
1554704_at	0.364782691
1554705_at	0.364764746
1554706_at	0.364686443
1554707_at	0.364632673
1554708_s_at	0.364541577
1554710_at	0.364487704
1554711_at	0.364462497
1554712_a_at	0.36434282
1554714_at	0.364324777
1554715_at	0.364219538
1554716_s_at	0.364208199
1554717_a_at	0.364092843
1554719_at	0.363926191
1554721_a_at	0.363873215
1554722_at	0.363856432
1554723_x_at	0.363759742
1554724_at	0.363755819
1554725_at	0.363739599
1554726_at	0.363713176
1554728_at	0.363658689
1554730_at	0.363497681
1554732_at	0.363342146
1554733_at	0.363324904
1554735_a_at	0.363082816
1554736_at	0.363056797
1554737_at	0.363052071
1554739_at	0.363041648
1554740_a_at	0.362992996
1554741_s_at	0.362988163
1554742_at	0.362963955
1554743_x_at	0.362892178
1554744_at	0.362812656
1554745_at	0.362760382
1554747_a_at	0.362698009
1554748_at	0.362676906
1554749_s_at	0.362495537
1554751_at	0.362453411
1554752_a_at	0.362427745
1554755_a_at	0.362217852
1554757_a_at	0.362211116
1554758_a_at	0.362193567
1554759_at	0.362128306
1554761_a_at	0.362079732
1554762_a_at	0.361995665
1554763_at	0.361979354
1554764_a_at	0.361929707
1554765_a_at	0.361917361
1554766_s_at	0.361833695
1554767_s_at	0.361680729
1554768_a_at	0.361657866
1554769_at	0.361609522
1554770_x_at	0.361588101
1554771_at	0.361514003
1554772_at	0.361476354
1554773_at	0.361452993
1554774_at	0.361350327
1554776_at	0.361305504
1554777_at	0.361292772
1554778_at	0.36120855
1554779_s_at	0.361202604
1554780_a_at	0.361109364
1554781_at	0.36103164
1554782_at	0.360947248
1554783_s_at	0.360909871
1554784_at	0.360905894
1554785_at	0.360873194
1554786_at	0.36087139
1554787_at	0.360838328
1554789_a_at	0.360832432
1554790_at	0.360771435
1554791_a_at	0.360645103
1554793_at	0.360630556
1554794_a_at	0.360453924
1554795_a_at	0.360279214
1554796_at	0.36024152
1554797_at	0.360066856
1554798_at	0.359936693
1554800_at	0.359762437
1554801_at	0.35974132
1554803_s_at	0.359657974
1554804_a_at	0.359636975
1554805_at	0.359617439
1554806_a_at	0.359458785
1554807_a_at	0.359368575
1554808_at	0.359339231
1554809_at	0.359301007
1554810_at	0.35923958
1554812_at	0.359123118
1554813_at	0.359085015
1554814_at	0.35902987
1554816_at	0.358970664
1554818_s_at	0.358854547
1554819_a_at	0.358828853
1554820_at	0.358823336
1554821_a_at	0.358786442
1554822_at	0.358744246
1554824_at	0.358495007
1554825_at	0.358357712
1554826_at	0.358333945
1554827_a_at	0.358211721
1554828_at	0.358098464
1554830_a_at	0.357980722
1554831_x_at	0.357962308
1554833_at	0.357891731
1554834_a_at	0.357835388
1554835_a_at	0.357830801
1554836_at	0.357792855
1554837_a_at	0.357789068
1554839_at	0.357711147
1554840_at	0.357701603
1554841_at	0.357594544
1554842_at	0.357562257
1554844_at	0.357561425
1554846_at	0.35751783
1554847_at	0.357401675
1554849_at	0.357329712
1554850_at	0.357307863
1554852_a_at	0.357239904
1554853_at	0.357219776
1554855_at	0.357099156
1554857_at	0.357063499
1554860_at	0.357027781
1554862_at	0.356973418
1554863_s_at	0.356793057
1554864_a_at	0.356790784
1554865_at	0.356766398
1554866_at	0.356743954
1554867_a_at	0.356329239
1554868_s_at	0.356279984
1554869_at	0.356223608
1554871_at	0.356121425
1554872_a_at	0.356089789
1554873_at	0.35592531
1554874_at	0.355830368
1554875_at	0.355769641
1554876_a_at	0.35567356
1554878_a_at	0.35567116
1554880_at	0.355645358
1554882_at	0.355522544
1554883_a_at	0.355373791
1554884_at	0.355324516
1554885_a_at	0.355299147
1554886_a_at	0.355234535
1554887_at	0.355217216
1554889_at	0.355212545
1554890_a_at	0.355105652
1554891_at	0.355029301
1554892_a_at	0.354996253
1554894_a_at	0.354876934
1554895_a_at	0.354838538
1554897_s_at	0.354795939
1554899_s_at	0.354538979
1554901_at	0.354508833
1554903_at	0.354387392
1554905_x_at	0.354383223
1554906_a_at	0.354333461
1554907_a_at	0.354332565
1554908_at	0.354315759
1554909_at	0.354312467
1554910_at	0.354204966
1554911_at	0.354193288
1554912_at	0.354188934
1554914_at	0.354187576
1554915_a_at	0.354103006
1554916_a_at	0.354095568
1554918_a_at	0.354076924
1554919_s_at	0.353893091
1554920_at	0.353863439
1554921_a_at	0.353734792
1554922_at	0.35368231
1554923_at	0.35349404
1554927_at	0.353409268
1554929_at	0.353390583
1554930_a_at	0.35333003
1554931_at	0.353300823
1554932_at	0.353241493
1554933_at	0.353201003
1554934_at	0.353193194
1554937_x_at	0.353125668
1554938_a_at	0.352948989
1554940_a_at	0.352862583
1554941_at	0.352829866
1554942_a_at	0.352817131
1554943_at	0.352739417
1554945_x_at	0.352722467
1554946_at	0.352461986
1554947_at	0.352451816
1554948_at	0.352364251
1554949_at	0.352349952
1554950_at	0.352302068
1554951_at	0.352211307
1554952_s_at	0.352209111
1554953_a_at	0.352172641
1554954_at	0.352135338
1554957_at	0.352125754
1554958_at	0.352104897
1554960_at	0.352091376
1554961_at	0.352085351
1554962_a_at	0.352077766
1554963_at	0.352047318
1554964_x_at	0.35200206
1554965_at	0.351938671
1554966_a_at	0.351820063
1554967_at	0.351709837
1554969_x_at	0.351694422
1554970_at	0.351690574
1554971_at	0.351636718
1554972_at	0.351565959
1554973_a_at	0.351552863
1554974_at	0.351532871
1554976_a_at	0.351511388
1554977_at	0.351486421
1554978_at	0.351329821
1554980_a_at	0.351265505
1554981_at	0.351184619
1554982_a_at	0.351168725
1554983_at	0.351097851
1554984_a_at	0.351007303
1554985_at	0.350930446
1554986_a_at	0.35091895
1554987_at	0.350864978
1554988_at	0.350854492
1554989_at	0.350829757
1554992_at	0.350683361
1554994_at	0.350647355
1554996_at	0.350588703
1554997_a_at	0.350480475
1554999_at	0.350459878
1555000_at	0.350438632
1555001_at	0.350354771
1555002_at	0.350290297
1555003_at	0.350228085
1555004_a_at	0.350137709
1555006_at	0.350099571
[truncated: 52,614 more rows]
