# Supplementary material for: A simple Bayesian estimate of direct RNAi gene regulation events from differential gene expression profiles
Source: BMC Genomics. 2011 May 20;12:250. doi: 10.1186/1471-2164-12-250 (PMC3128064; doi:10.1186/1471-2164-12-250)
Supplement: Additional file 3 — Processed Affymetrix datasets described in this report. [file 1471-2164-12-250-S3.ZIP › wang_results.txt]

AffyID	4h	8h	16h	24h	32h	72h	120h
1007_s_at	-0.218508748	0.046847185	-0.082707806	0.161274926	0.280162015	0.692243289	0.485390923
1053_at	0.021378647	-0.0664958	0.247296857	-0.055150976	-0.202671039	-0.938396435	-0.021558167
117_at	0.003106074	0.051865442	-0.197379056	-0.090361732	-0.097239055	0.014480667	-0.051946512
121_at	0.080694307	-0.066587136	0.041676717	0.090477718	0.154596186	0.157896024	-0.208163398
1255_g_at	0.017434795	0.023176377	0.041581774	0.011877817	0.066227751	0.062671245	-0.108421281
1294_at	-0.047570214	0.066199305	-0.136588963	0.08683366	0.173813483	0.150569082	-0.043587469
1316_at	-0.078503864	0.065908062	-0.108021221	0.006458885	-0.024986989	-0.115007206	-0.153410682
1320_at	0.022578026	0.103428302	-0.243139627	-0.022171042	0.089969358	0.013951929	-0.056662695
1405_i_at	0.026576622	0.278349888	-0.044676548	0.057755615	0.15648795	0.167994101	-0.116403858
1431_at	-0.079792658	0.089463693	-0.037406887	-0.040892906	0.03202607	0.092200831	-0.001807335
1438_at	-0.054749113	0.011835524	-0.100441467	0.101236246	0.131840995	0.035844745	-0.136335719
1487_at	-0.218136165	0.114037614	-0.090189403	0.249375152	0.203740772	-0.009329616	0.017998942
1494_f_at	0.002027169	0.158606563	-0.099501533	0.10471598	-0.110122501	0.033909411	-0.140845411
1552256_a_at	-0.51441394	0.07195636	-0.256534964	-0.005474273	0.217336918	-0.220697783	0.388074664
1552257_a_at	-0.32837922	0.220856771	-0.326614319	-0.216004362	-0.133930433	-0.167490468	0.00628459
1552258_at	0.077635877	0.032641097	0.10235713	-0.107928246	-0.044827182	-0.000698967	-0.040886284
1552261_at	0.014257703	0.189073764	-0.015706636	-0.120768692	-0.239275323	-0.262806397	-0.01689231
1552263_at	0.175592934	-0.06444364	0.02302447	-0.221192313	-0.826926984	-0.923358809	-0.747859746
1552264_a_at	0.076231983	-0.108449445	0.033554703	0.013461457	0.048294335	-0.070903092	-0.185110232
1552266_at	-0.031091929	0.120042621	0.057914834	0.060333444	0.269733618	0.083563347	-0.183524531
1552269_at	-0.087129994	0.199684061	-0.22521514	0.081553562	0.026444962	-0.058449279	-0.137999772
1552271_at	-0.172643693	0.049739493	-0.122852576	0.020321791	0.091278349	0.000876994	-0.035949977
1552272_a_at	-0.186437274	0.077768653	-0.273832923	0.117455173	0.16590744	-0.142071832	0.041950085
1552274_at	0.013220498	-0.178325527	0.279818127	-4.22E-05	0.130213361	0.040012194	-0.816224598
1552275_s_at	0.162750845	-0.110844579	-0.143192342	-0.221624838	-0.183934492	-0.046174321	-0.165584186
1552276_a_at	-0.061224407	0.281436088	-0.105415549	0.238347754	0.091948441	0.158336234	-0.204058821
1552277_a_at	0.001031337	-0.01138231	0.151874898	0.272111678	0.182378693	0.71429113	0.185941459
1552278_a_at	-0.162795802	-0.050908763	-0.315431255	0.035678	0.326120187	0.059471013	0.382968041
1552279_a_at	-0.147126759	0.126433882	-0.2357048	0.041515623	0.052328467	0.052276849	0.137245325
1552280_at	0.14492877	0.121188431	0.180699803	0.062152731	0.263182192	0.4460529	-0.058418948
1552281_at	-0.217349608	0.191027849	-0.358318276	-0.135628099	0.047181728	0.00238949	0.037534675
1552283_s_at	0.057845937	-0.220677049	-0.188608538	-0.187492451	-0.008902787	0.062582052	-0.200633277
1552286_at	-0.060342856	0.050343182	-0.055413995	0.08065701	0.041238512	0.237940763	-0.120918753
1552287_s_at	-0.15471399	-0.016347074	-0.223164859	-0.149003253	-0.129569276	-0.534186548	0.807652285
1552288_at	-0.181116875	0.098699896	-0.415045554	-0.0263215	0.032102679	0.128827685	-0.030433254
1552289_a_at	0.035894437	0.253787771	-0.018571883	0.014887194	0.174203392	-0.24010903	0.011526203
1552291_at	0.033743415	-0.12877137	0.214683003	0.095561127	0.264889375	1.087843798	0.797986007
1552293_at	0.070179207	-0.102366742	-0.103074794	0.114702042	0.033209165	0.024713408	-0.017901846
1552295_a_at	-0.104463517	-0.033300245	-0.02848626	0.12400507	0.359678878	0.33649746	-0.180142276
1552296_at	-0.226650238	-0.067973434	0.142232405	0.434007229	0.321814199	0.54985939	0.545727492
1552299_at	0.004015284	0.214393683	-0.016522072	-0.094136072	0.048812558	0.681671843	0.103883522
1552301_a_at	-0.220521013	-0.086919579	-0.047791793	0.090430376	0.008955606	0.136451083	-0.483154244
1552302_at	0.205657491	-0.205876004	0.099642759	0.036361374	0.117490585	0.182328247	-0.113302735
1552303_a_at	0.00339777	-0.230289976	-0.011741645	0	0.17653499	0.090827648	-0.035909785
1552304_at	0.057986665	-0.046482725	0.225874461	-0.022889828	0.066979386	-0.070345462	-0.192147909
1552306_at	-0.049122723	-0.149561316	0.207220239	-0.041174459	-0.093330131	-0.88150657	0.071405381
1552307_a_at	-0.014040027	0.041951222	-0.076703542	-0.264116411	-0.220270864	-0.49141709	0.220930518
1552309_a_at	0.104794488	-0.094757934	0.677237445	0.238935943	0.157091003	0.948389242	0.756966535
1552310_at	-0.168215444	-0.190492827	0.095482071	0.267998416	-0.140384863	0.392369391	0.997331225
1552311_a_at	0.035196813	0.150090747	0.033440976	0.276553988	0.04163076	-0.238279223	-0.177207505
1552312_a_at	-0.319580284	-0.461176581	0.021366142	-0.567978868	-0.092824178	-0.686690078	-0.078651123
1552314_a_at	-0.136530294	-0.054183145	0.125593557	0.007807266	0.088526245	0.100869886	-0.06027728
1552315_at	0.026164798	-0.013703508	-0.009945142	0.21246498	-0.030385229	-0.160327406	-0.174591249
1552316_a_at	0.106940984	-0.106473578	0.105329132	0.125746687	0.097913078	0.084925372	-0.098728703
1552318_at	0.200043849	0.125434082	-0.086485122	0.01228822	0.13754688	-0.027661381	0.065807174
1552319_a_at	-0.148421765	-0.162221455	0.095009754	0.002807955	-0.098896029	-0.005280167	-0.411026587
1552320_a_at	0.200968213	0.069189435	0.179415182	0.096260106	0.246665759	0.289141296	0.167788499
1552321_a_at	-0.08145173	0.14993794	-0.11637679	-0.069173318	0.12741964	0.041143327	0.061563399
1552322_at	0.091763019	0.033129415	0.159159185	0.018088067	-0.074162284	-0.00137815	-0.136019013
1552323_s_at	0.176068333	0.262120734	0.03644739	0.169573915	0.164551163	-0.034993573	0.117627629
1552325_at	0.010608491	-0.029194101	-0.265266514	-0.168360154	-0.051166783	-0.121969611	0.088094183
1552326_a_at	-0.113632428	-0.065141284	0.046965254	0.022900578	-0.14256753	0.110709871	-0.476081862
1552327_at	0.24558392	-0.004641241	0.048235035	0.046595581	-0.134543291	0.108668329	0.153601537
1552329_at	0.122379248	-0.141519481	0.102836863	0.357789068	0.340610362	1.260579532	0.392516349
1552330_at	-0.370578117	-0.08841811	-0.26883402	-0.047517587	-0.04706944	-0.35157041	0.333577387
1552332_at	-0.02587557	0.057667852	0.164975216	0.307175878	0.272268728	0.399972348	-0.087415249
1552334_at	0.15936133	-0.028020115	-0.137116972	0.421886168	0.646302811	0.844071646	0.607895413
1552335_at	-0.090592256	0.14647726	-0.139482357	0.005952746	-0.084491021	0.095068036	-0.206813593
1552337_s_at	0.222408468	0.363413594	0.015835889	0.033091608	0.154416752	0.133983644	-0.225090718
1552338_at	-0.113312263	0.118416612	0.053799959	0.118360495	-0.058787454	-0.2402304	-0.222783516
1552340_at	-0.046803767	0.279524002	-0.010928442	0.133161137	0.140531345	0.033264683	-0.47455256
1552343_s_at	0.056604894	-0.14684863	0.28485331	0.15942043	0.233523706	-0.190288362	0.102644819
1552344_s_at	0.043998694	-0.280541582	0.138783176	-0.165551086	-0.16009283	-0.343434507	0.43167811
1552347_at	-0.041622821	-0.00425513	0.048138814	0.177845528	0.098075584	0.434473267	0.486794119
1552348_at	0.208012774	0.215453346	-0.153130813	0.275396337	0.002620024	0.110484156	-0.401117731
1552349_a_at	-0.06013359	-0.048535709	-0.006940661	-0.045038935	0.091297527	0.251975803	-0.343607174
1552354_at	0.160951546	0.420222552	0.000690864	0.105672744	-0.045053184	-0.378555035	-0.092923606
1552355_s_at	0.029814282	-0.03045248	-0.075522825	-0.048660042	-0.093591133	-0.017312069	-0.134870141
1552359_at	-0.042042241	-0.016875371	0.129033544	-0.119724873	-0.002930333	0.295656962	-0.159802877
1552360_a_at	0.110427239	0.006421109	-0.036266563	-0.03046909	0.036424878	0.101780821	-0.023071834
1552362_a_at	-0.034205076	0.086006522	0.02055197	-0.089541483	-0.167088681	-0.318642731	-0.076878599
1552364_s_at	-0.29875567	-0.230963243	-0.281274294	-0.336980782	-0.166051497	-0.70456678	-0.409001405
1552365_at	0.025576268	0.049605593	0.309303021	-0.041466546	0.109905584	0.25987284	-0.043758278
1552367_a_at	-0.119786563	0.35611074	-0.083440224	0.047675439	-0.272992685	-0.076991877	-0.060267007
1552368_at	0.037387128	0.071237972	-0.039130531	-0.249135057	-0.110236095	0.017198903	0.074346735
1552370_at	-0.089383742	-0.162911731	-0.042849158	0.129729876	0.028474444	0.294608083	-0.098876049
1552372_at	-0.088305595	-0.143412934	-0.061889794	0.042190609	-0.01062326	0.09797819	0.07540393
1552373_s_at	-0.016124099	0.069486301	-0.176640136	0.037697882	-0.127022075	-0.170886527	-0.065718446
1552375_at	0.15510391	0.115662444	0.107440739	0.199448252	0.052356989	0.306172264	0.072628266
1552377_s_at	0.119096186	0.131910151	0.072870497	-0.034099347	-0.034679861	-0.019699385	-0.111224758
1552378_s_at	-0.28123195	-0.049354819	0.086932957	0.153126246	0.341455249	0.751651697	0.315675844
1552379_at	0.020926583	0.025957461	-0.121446906	0.046393419	-0.073470165	-0.140375133	-0.049656576
1552381_at	-0.208170898	-0.090632622	0.015928005	0.106599783	-0.007448654	0.424697503	0.338567833
1552383_at	-0.177460847	-0.09579377	-0.361476328	0.093449647	-0.166445657	-0.172044622	-0.081279453
1552384_a_at	0.291046437	-0.138542071	-0.126216107	0.025174912	-0.022445403	0.11623536	-0.371319787
1552386_at	-0.05333768	0.141160134	-0.088261889	-0.0331042	0.001159057	0.069123075	0.007777337
1552388_at	-0.095839501	0.014771455	0.018936166	0.218915948	0.330353954	-0.127246448	0.061452193
1552389_at	-0.036634823	0.349069052	-0.211546049	0.050731109	0.015813002	-0.314812777	0.050463875
1552390_a_at	-0.175353905	-0.353204147	-0.02263848	0.028817985	-0.007595709	0.193446856	0.198099662
1552391_at	-0.141349974	-0.032755417	-0.239863858	-0.109678362	-0.100171759	-0.183893283	-0.239907455
1552393_at	-0.015485593	-0.150252629	0.078690621	-0.046405056	0.164587779	-0.033238551	0.01588149
1552394_a_at	0.153075446	0.053878999	0.043724948	-0.017143423	-0.131086246	-0.010995634	-0.260404457
1552395_at	0.023832969	-0.064287977	0.076523205	0.026227489	0.041716134	0.091888619	-0.095824954
1552396_at	0.136966992	0.162088342	0.119570715	0.023828637	0.03361057	0.363536584	-0.274156581
1552398_a_at	0.037966705	-0.120220677	-0.023947792	-0.024934978	-0.038036271	0.074606627	-0.0223223
1552399_a_at	0.252712427	-0.237818434	0.042091331	0.198658691	0.033568203	-0.007048518	0.112043261
1552400_a_at	-0.041858589	0.022621842	-0.121793241	0.026647527	0.0112776	-0.088974352	-0.314496529
1552401_a_at	0.034646324	0.002059932	-0.196253272	0.131705844	0.058963092	-0.011096091	-0.130745956
1552402_at	-0.14772601	0.016345122	-0.15987728	0.278692441	0.290666856	-0.007082897	-0.302063391
1552405_at	-0.104269697	0.239753434	-0.289715387	-0.059280462	0.076900924	0.226352064	-0.145369306
1552408_at	0.161340139	0.074412402	0.096233872	0.112928673	-0.249132388	0.102364116	-0.033884152
1552409_a_at	-0.215900443	-0.025498478	0.060306065	0.015279036	-0.23763882	-0.084033648	-0.412827066
1552410_at	-0.004121222	0.066806651	-0.110319736	0.113717111	-0.06949263	0.096444466	-0.082570102
1552411_at	0.271432844	-0.089249079	0.013388228	-0.065860936	-0.009491456	0.138817907	-0.197028118
1552412_a_at	0.090899533	0.134459485	0.364582013	-0.162541274	-0.182518353	-0.11345019	0.009119799
1552414_at	0.135715838	0.001002161	0.025690612	-0.144641515	0.06411597	0.131098411	-0.262399546
1552415_a_at	0.125474552	-0.114413901	-0.10994797	-0.033197424	-0.098158127	0.053875815	-0.065671374
1552417_a_at	-0.436391508	-0.320345603	0.043714865	-0.28959014	-0.301046351	-0.499567322	-0.098257416
1552418_at	0.350440276	0.047761027	0.008157485	-0.109774079	0.153932686	-0.036424583	-0.31672676
1552419_s_at	0.137909567	0.26418555	-0.019147409	0.027861881	-0.010251671	0.150743107	-0.153585682
1552421_a_at	-0.059702841	0.141708374	-0.224847912	0.066394276	0.028973623	-0.195448077	-0.421319281
1552422_at	-0.248920541	0.055063523	0.119199943	0.250679768	0.057582844	0.254023171	-0.286258085
1552423_at	-0.060108418	0.205730088	0.315771822	0.025523885	0.015172813	0.371407576	0.077618649
1552424_at	-0.134156382	-0.330049162	-0.466074341	-0.117755	0.085036359	0.082165008	-0.422917953
1552425_a_at	0.091607231	0.008999723	0.21178265	0.012109475	-0.072146001	-0.099074609	-0.145219131
1552426_a_at	0.018153737	-0.045295465	0.174301886	-0.031700098	0.103123061	0.330589557	0.3340898
1552427_at	0.032878067	-0.053977185	0.125346741	0.003061322	-0.007673765	0.115948326	0.012974425
1552430_at	0.012602865	0.089256819	0.048235035	0.094416917	0.033172616	-0.045402251	-0.203400268
1552432_at	0.006935618	0.105243042	-0.05260382	0.006550173	-0.079178389	0.057534984	-0.093137387
1552436_a_at	-0.100153244	0.175527971	-0.046030706	0.156651538	0.04606415	0.056450279	-0.046901989
1552438_a_at	0.154726547	-0.020284177	0.062035953	-0.052249259	-0.078531628	0.042265791	-0.018015897
1552439_s_at	0.06289812	0.1346153	0.025700858	0.02411473	0.025670329	-0.099959822	-0.07041599
1552440_at	-0.037553975	-0.063991131	0.061608569	0.091492803	0.132644369	0.026506674	-0.054539708
1552445_a_at	0.098364389	0.073188144	-0.073537139	-0.092952052	-0.097295295	-0.020540333	0.040672113
1552448_a_at	0.154631274	0.084891809	-0.008149319	-0.184583747	-0.033811857	0.292871052	-0.109508479
1552449_a_at	0.139352193	0.031780201	0.200259685	-0.104379932	0.048876218	-0.039121158	0.117996701
1552450_a_at	0.134235288	-0.017468528	0.00600556	-0.101641837	-0.049252366	-0.028783399	-0.180122859
1552452_at	0.148939798	-0.197661192	-0.098398854	0.028241478	0.098414429	0.006062912	-0.256461693
1552453_a_at	-0.137591998	0.171263267	-0.181662512	-0.007698426	0.019489424	-0.07599359	-0.116895795
1552455_at	0.114864545	-0.200515837	0.05408127	0.205488212	0.13225578	0.245823725	0.063531612
1552456_a_at	0.061397187	-0.072973573	-0.075958873	0.08831779	0.234654714	0.008476046	0.109373339
1552457_a_at	-0.016609295	0.020120846	-0.017062894	0.12253165	-0.12895745	-0.073554342	-0.239713632
1552458_at	0.073790371	0.146913163	0.116202705	0.037776422	0.0637792	0.138250638	0.122561854
1552459_a_at	-0.175314034	0.179481467	0.210346636	-0.180710492	-0.108955625	-0.031963845	-0.064283203
1552461_at	0.131295387	0.153089111	-0.179797013	-0.093900266	-0.153814989	0.013837946	-0.062331146
1552463_at	-0.105631818	0.379669789	-0.082565637	0.243661837	-0.055156354	-0.075565788	-0.386699602
1552466_x_at	0.110644675	0.052002455	-0.03254544	-0.047586213	-0.001457941	0.135070442	0.044235878
1552467_at	0.140217715	0.201281322	-0.094286543	0.028310382	0.074549453	0.265958845	-0.065257169
1552468_a_at	-0.181523611	0.049914303	0.098488081	0.036192523	0.030531186	0.031404271	-0.338266363
1552470_a_at	0.004615436	-0.052113066	-0.010822843	0.031875578	0.364496664	0.10318484	-0.255627529
1552472_a_at	0.049237083	-0.032396262	0.00499228	-0.146971704	-0.058775334	0.29876358	0.142115246
1552473_at	0.1226276	-0.050313773	0.085370924	0.252326333	0.167436024	0.150697163	-0.060330482
1552474_a_at	-0.071112319	0.156792853	-0.017585183	0.174200241	0.151249641	0.413687623	0.028427064
1552476_s_at	-0.236065011	0.140798661	-0.395709713	0.177167084	0.386028518	0.410022142	0.435135553
1552477_a_at	0.090634139	-0.042087176	-0.101262405	0.088493921	0.088960713	0.950674205	1.178946098
1552478_a_at	0.064601507	0.049621185	0.016477508	0.047126681	-0.035726369	-0.002964453	0.060015283
1552480_s_at	-0.033924935	-0.128248414	0.052365943	-0.035934242	0.212859796	0.056725985	-0.00567704
1552481_s_at	-0.056687936	-0.014666353	0.24251616	-0.011317014	-0.027425284	-0.100463174	0.209809649
1552482_at	-0.029533071	0.16619406	-0.247591185	-0.170841952	-0.028872788	-0.045642327	-0.082715514
1552484_at	0.163123428	0.111738303	0.034347759	0.175576228	0.039460643	-0.112812202	-0.317506839
1552485_at	-0.088936802	0.17367733	0.313546316	0.397759293	0.276671485	0.953464236	0.227527657
1552486_s_at	0.067035616	-0.12126175	-0.014042928	-0.238288949	0.205321352	0.652476135	0.037511856
1552487_a_at	0.240260464	-0.10939292	0.231202558	0.034348163	-0.013635734	-0.059444498	0.084960789
1552489_s_at	0.098662694	0.122880018	0.201122326	0.272261166	-0.155537913	-0.180726426	-0.136974634
1552490_at	-0.138993094	-0.025842938	0.230426943	-0.109658461	0.11994158	-0.461359719	-0.602453877
1552491_at	0.063823102	0.267411225	-0.014411486	0.086854576	-0.058731004	-0.071803345	-0.312352628
1552493_s_at	0.220647678	0.004517094	-0.304972915	-0.085754818	0.107948603	-0.23545288	-0.12986343
1552494_at	-0.120685273	0.04047262	0.04470008	0.078554904	-0.079061461	0.074357776	-0.311849962
1552496_a_at	-0.285975446	0.226802611	-0.531041861	-0.470581083	-0.321271876	0.258897966	-0.060408897
1552497_a_at	0.025890758	0.155707017	-0.041864625	0.025552929	0.035529197	-0.060908563	-0.127125148
1552498_at	0.072272803	0.068359644	0.004120177	0.075659323	0.165245962	-0.122911902	-0.032716033
1552499_a_at	0.211882858	0.165684064	0.003203183	0.030040612	-0.090112135	-0.067476288	-0.143311548
1552501_a_at	0.034788997	0.052144208	-0.108240534	0.025095677	0.032250316	-0.038933027	-0.085215772
1552502_s_at	0.083560126	0.038404443	0.189441088	-0.226909674	0.226838354	0.070628074	-1.248716871
1552503_at	0.0243308	0.247978758	0.185543322	0.207531246	0.034902081	0.101785297	-0.124367853
1552504_a_at	-0.097491826	0.0543354	-0.086324951	0.221083191	0.163695892	0.237829188	-0.132784682
1552506_at	-0.047064703	0.178812036	0.071742331	0.124159787	0.098241254	-0.037084971	-0.030379306
1552507_at	0.17841048	0.188530976	0.00463113	-0.086574509	-0.044009845	0.04395915	-0.129101552
1552508_at	0.228714501	0.024380571	0.026766104	0.089970078	-0.110047826	0.229526692	-0.429032573
1552509_a_at	0.09456887	0.041503546	0.221033653	-0.238022514	0.131571904	-0.014070095	-0.079860849
1552510_at	0.038247072	0.01326822	0.030602562	0.086640846	0.049116397	-0.022281507	0.010254237
1552511_a_at	-0.317559634	-0.024347192	0.044526478	0.261168429	-0.070651888	0.156115673	0.440944423
1552514_at	-0.027200247	0.147443458	0.176977836	-0.007972717	-0.153358553	0.145532597	-0.13332006
1552515_at	0.065383988	-0.053194264	0.169120673	0.121195251	0.161258217	-0.128335422	-0.289001125
1552516_a_at	-0.08650308	-0.255827825	0.148603094	0.075651837	-0.201209704	-0.000562226	-0.057054136
1552518_s_at	-0.170425039	0.004829874	-0.204930502	-0.131532265	-0.482041083	-0.773923668	-0.143370839
1552519_at	0.28003616	-0.088076262	0.097496035	-0.061143887	-0.088691273	0.211886135	0.315298927
1552520_at	0.061440664	-0.020385304	0.031799089	-0.080528884	-0.006353009	-0.043061066	-0.182447174
1552521_a_at	0.010721896	-0.188955201	0.071273002	-0.072319532	-0.066384962	0.132620367	-0.070306198
1552522_at	0.13472838	0.052740865	0.018554098	-0.033278062	-0.049622838	0.330247822	-0.026759571
1552523_a_at	0.035376439	0.006897346	-0.034097652	0.078112478	-0.019112484	-0.283831738	-0.070077445
1552524_at	0.089148054	0.083344542	0.031495708	0.145892664	0.007652436	0.263835205	-0.215591369
1552526_at	0.283891405	-0.167540867	0.027226867	-0.161982164	-0.039080835	-0.234910746	-0.000745084
1552528_at	-0.111025478	0.07463086	-0.137604872	0.091988658	-0.019451916	0.173834678	-0.135234063
1552531_a_at	0.006750683	0.113360879	-0.010679883	0.154654627	0.02874651	-0.025257912	-0.031176324
1552532_a_at	-0.019615195	0.081417502	0.10391591	0.036379523	0.0873201	0.053247231	-0.066417239
1552535_at	-0.265325121	0.136048745	0.005944917	0.087453968	0.121583506	-0.015930054	-0.213917038
1552536_at	0.045507321	-0.031183879	-0.16476692	0.210014612	0.226130114	0.240899003	-0.24160702
1552538_a_at	-0.213883087	0.340145554	-0.061505973	-0.096150299	0.200437478	-0.041500103	-0.16146105
1552540_s_at	0.127260005	-0.30344171	-0.005779099	0.485446514	0.006784849	0.188462338	-0.200767266
1552541_at	-0.070039433	0.020700339	0.05967184	-0.008624699	0.105446184	0.069595337	-0.027618214
1552542_s_at	0.562278032	-0.141899579	0.046637055	-0.138929737	-0.16980691	0.063167965	-0.195258481
1552543_a_at	0.062851012	0.054447365	-0.112785987	-0.040230798	-0.157913849	0.024718168	-0.339177864
1552544_at	-0.020414226	0.005668504	0.20772191	-0.114482883	-0.057094654	-0.04146122	-0.138267885
1552546_a_at	0.041287641	0.094570918	0.136190032	0.07497777	-0.209496098	0.275484783	-0.093581818
1552548_at	-0.272196182	-0.161903517	-0.006817451	0.071551063	-0.051098471	-0.100607374	0.025401218
1552549_a_at	-0.067309694	-0.15291807	0.054224542	0.051652797	0.122170479	0.165002266	-0.057802465
1552552_s_at	0.230688755	-0.112849247	0.019300668	0.153198586	0.043473587	-0.051939069	-0.058623803
1552553_a_at	0.033180129	-0.121304934	0.13343257	-0.002931372	0.282860526	-0.008551781	0.158165816
1552554_a_at	0.162079409	0.035962238	0.031258192	-0.091575274	0.043349078	0.235609263	0.362251248
1552555_at	0.115084106	0.098172246	-0.134473287	0.114372223	-0.013541864	-0.057385471	-0.11350632
1552557_a_at	0.163094872	0.063054184	0.058088289	0.0096882	0.046628053	0.012581506	-0.159207176
1552558_a_at	0.066272276	0.164201494	-0.078734585	0.026293469	0.142221407	-0.058221674	-0.309865957
1552559_a_at	0.017794158	0.048521897	0.161590702	0.042628779	0.180506291	0.23728958	-0.159456904
1552562_at	0.282137802	0.165474173	0.250433243	-0.019912337	-0.157710117	-0.048305141	-0.168176037
1552563_a_at	0.167224164	0.142344971	-0.134352041	0.075200821	0.105201162	0.125092958	-0.227490557
1552564_at	-0.078414572	-0.069961857	0.264252501	0.096030042	-0.046024776	-0.020056506	-0.081908975
1552566_at	0.080955833	0.002077427	-0.008823105	-0.23986576	-0.034621433	-0.403723091	-0.555639154
1552568_at	0.139185322	0.177237134	-0.081358206	0.110129231	0.133176272	0.053713088	-0.117410372
1552569_a_at	-0.050322868	-0.015915683	0.158028484	-0.079269326	-0.053619771	0.132112636	-0.162926301
1552570_at	0.116526367	-0.0001849	0.291777407	0.038430606	0.10976415	-0.042906183	0.048916811
1552572_a_at	-0.059953708	-0.269742778	-0.205535592	-0.389194135	-0.258299141	-0.538859248	-0.468134252
1552573_s_at	-0.196965658	-0.48861132	-0.27974107	-0.152177041	-0.196747367	-0.105905743	-0.562315121
1552575_a_at	0.099165754	0.109522256	-0.018130028	0.078979281	-0.2497981	0.529849165	-0.058038118
1552576_at	0.006276655	0.041052717	-0.17891927	0.172386064	-0.099790645	-0.161241757	-0.129953053
1552578_a_at	0.119956109	-0.010885794	0.111946657	-0.025550558	-0.039953659	-0.021387648	-0.043960575
1552579_a_at	0.002147516	0.181768132	0.023053832	-0.094000188	-0.045560642	-0.243667038	-0.084430935
1552580_at	0.018920198	0.09969894	0.147978966	0.048012745	0.1211936	-0.2452532	-0.186213703
1552582_at	-0.005461265	0.021673463	0.018738046	0.132825087	-0.212667385	-0.301578186	0.16432604
1552583_s_at	0.176091396	0.050246635	0.068294049	0.215570534	0.171764805	-0.079408896	-0.275711307
1552584_at	-0.148597957	0.04331349	-0.052815322	-0.022014884	-0.119210061	-0.170379179	0.049486299
1552585_s_at	0.108084281	0.075194204	0.111387606	0.161687706	0.036272722	0.190795708	-0.216460245
1552586_at	0.048396012	0.105042122	0.126988449	0.047155779	0.000630749	-0.246168663	-0.207045055
1552587_at	0.12576113	0.182989458	0.226413755	-0.063921823	-0.124336623	0.0952029	-0.114471843
1552588_a_at	0.027502983	0.01891424	0.001535853	-0.093652929	-0.156989724	0.179441417	-0.284989519
1552590_a_at	0.191937037	0.087506634	0.100888301	-0.003422846	-0.069157304	0.290216489	-0.244108741
1552592_at	0.050791992	0.02315303	-0.034751817	-0.193033852	0.02358987	0.026823531	-0.047582247
1552594_at	0.023271317	0.236898113	-4.43E-05	0.209753789	0.199989536	0.323664029	-0.061932162
1552596_at	-0.062305187	0.213738519	0.084921359	0.234560024	0.099683546	-0.070199064	-0.069147605
1552598_at	-0.040043688	0.145016567	0.082433378	-0.112080175	0.123836497	0.04507137	0.067654985
1552599_at	0.218783764	0.071503025	0.047695108	-0.050549128	0.004454768	0.076613341	-0.09233331
1552602_at	0.10471742	0.088444554	-0.134496628	0.12041071	0.067076364	0.061479267	-0.25879136
1552604_at	0.085395976	0.076258792	-0.181678487	-0.057911009	0.022107955	-0.053177055	-0.129517503
1552605_s_at	0.033657936	-0.069128379	0.069667405	-0.009372278	-0.140952058	-0.027442122	-0.18399982
1552607_at	-0.078433435	0.171583959	-0.270542895	-0.286829301	-0.371381658	-0.025216299	-0.316832373
1552608_at	0.044674173	0.289631853	0.043390279	-0.099600434	0.067789642	0.279513721	-0.080462685
1552609_s_at	-0.09716186	0.077933917	-0.053151398	-0.002661843	-0.025796648	0.080909054	-0.185148174
1552610_a_at	-0.244082038	-0.041070431	0.167221069	-0.041825717	0.06013361	0.26322193	0.02222441
1552611_a_at	0.094792995	0.094501711	0.026537639	0.058470746	-0.412847115	0.216735787	-0.536353299
1552612_at	-0.264116534	-0.333480436	-0.193256263	-0.707378949	-0.833955222	-0.853030013	-0.475557922
1552613_s_at	-0.103490597	-0.557772229	-0.536492508	-1.228837887	-1.278970339	-1.423344807	-0.740191509
1552615_at	0.017225516	0.061080638	-0.043935124	0.0300162	0.086748565	-0.097664727	-0.143302879
1552616_a_at	0.107859987	-0.3533564	-0.359504648	-0.009703067	0.121374239	-0.096534075	-0.427751747
1552617_a_at	-0.047365505	-0.057458417	0.066346403	0.097408837	0.234049032	0.570432428	0.551655255
1552618_at	-0.146608542	-0.045398751	0.194421816	0.204210229	0.202688389	0.323935481	-0.007197153
1552619_a_at	-0.119746311	-0.228601361	0.00804209	-0.366622894	-0.489658952	-2.466181807	-0.887909179
1552620_at	0.214095206	0.043328062	0.141084107	-0.039090044	0.198551922	0.288886672	0.067575368
1552621_at	-0.028039804	-0.147193411	0.13440791	0.197319432	-0.043690893	0.489303579	0.435205688
1552622_s_at	0.070942307	-0.124114521	0.21419245	0.09424614	0.185481159	0.452170931	0.623086877
1552623_at	-0.141658965	0.112804959	-0.051626582	0.092618109	0.17001772	-0.152588353	0.028891888
1552625_a_at	-0.07919295	-0.381457378	0.353283966	0.004924706	0.014364025	-0.12658719	0.070078042
1552626_a_at	0.050127596	-0.01830851	0.008169058	0.004722151	0.116076898	-0.227226286	-0.043303466
1552627_a_at	-0.181236191	-0.399736914	0.02211037	-0.624635371	-0.271958446	0.204026334	0.177258023
1552628_a_at	-0.009637574	-0.055156354	0.080887154	0.069959026	0.165131293	0.764193165	-0.010455661
1552629_a_at	0.073621286	0.049789532	-0.215381889	0.142881111	0.070620658	0.164987577	0.032771481
1552630_a_at	-0.247358418	0.111718852	-0.22194641	0.059068627	0.20217019	-0.062686778	0.018734421
1552631_a_at	-0.299733677	0.130448197	-0.039547826	0.037528773	0.181566025	0.016069749	-0.415253365
1552632_a_at	-0.049737747	-0.046576271	-0.014616678	-0.185524117	-0.378083348	-0.016946743	-0.305565528
1552633_at	0.052123735	-0.11047102	-0.090510505	-0.040448471	-0.138599714	-0.400276045	-0.202512404
1552634_a_at	0.194230677	-0.081572784	-0.312780131	-0.232547197	-0.285461493	-1.241491574	-0.759754064
1552637_at	-0.083190565	-0.0724038	-0.021792808	0.126710431	0.093585149	0.074279362	-0.177434424
1552639_at	0.072136796	0.165223266	0.063462631	0.06690195	-0.18503343	0.186054672	0.005290954
1552641_s_at	-0.354708313	0.277695231	-0.712950587	-0.283043604	-0.266028439	-1.133250103	-0.127992402
1552643_at	0.180352265	0.13965227	0.108594022	0.195999959	0.287891321	0.245857282	0.097312044
1552644_a_at	-0.188360652	-0.108848531	-0.081224575	0.106095966	0.035423807	-0.221005538	0.01242256
1552646_at	0.077861931	0.023817582	-0.209829696	-0.061567214	0.124448736	0.143448641	-0.244477972
1552648_a_at	-0.15392772	-0.036160511	0.03053745	0.364863425	0.31541811	0.609136806	0.570004117
1552649_a_at	-0.196889154	-0.138171601	-0.431534581	-0.589527168	-0.557530797	-0.416430925	-0.507156864
1552651_a_at	-0.36170139	-0.093484715	-0.282105949	-0.480338304	-0.470772212	-0.289977234	-0.185496898
1552652_at	-0.102409721	-0.06423703	0.00596395	0.085945927	0.016013901	0.062147831	0.077627551
1552656_s_at	0.178336066	0.078035028	0.040136745	-0.006615319	-0.047458969	0.060027887	0.082952392
1552657_a_at	-0.02299701	0.11101782	-0.072395521	-0.000578356	-0.029169938	0.07139694	0.004228513
1552658_a_at	-0.172206995	-0.089083292	0.084039307	0.051149786	-0.051727806	-0.059095265	-0.01332232
1552660_a_at	-0.571767013	-0.343382558	0.13183265	-0.175070522	0.099879158	0.075131773	0.033811998
1552661_at	0.047462885	0.112506805	-0.009472585	-0.016873067	-0.069536265	0.02001081	-0.005504369
1552662_a_at	0.163805748	0.000656921	-0.057693497	-0.0054171	-0.040021654	0.187947314	0.033816249
1552663_a_at	-0.177721938	-0.073489378	0.082180625	0.023788448	0.175112813	0.390632857	-0.038068411
1552664_at	0.189128735	-0.218943358	-0.054275503	0.170882648	0.084497701	0.504680213	0.500149776
1552665_at	0.031160392	0.213943398	-0.033418084	-0.074295387	-0.02778356	-0.021830629	-0.158987623
1552666_a_at	0.312338891	-0.099470424	-0.004517195	-0.064993789	-0.115844871	-0.119658204	-0.034761453
1552667_a_at	0.075531831	0.217893685	0.381931005	0.207158368	0.139976994	-0.212236047	-0.406943354
1552669_at	0.073114794	0.179517184	0.010443494	0.084393198	-0.028868655	0.032311271	-0.398095892
1552670_a_at	0.14105682	0.125822848	-0.106475842	-0.218600779	-0.330986348	-0.078652112	-0.122389644
1552671_a_at	0.116962585	-0.088965402	-0.044415929	-0.135690983	-0.038948932	0.249854312	-0.223459492
1552672_a_at	0.022954424	0.102041432	-0.056937461	0.129329587	-0.094105943	-0.006863281	-0.288746977
1552673_at	0.305157382	-0.074774563	0.000752486	0.041827073	0.131234491	-0.020757948	-0.35662812
1552674_at	-0.008755198	0.091073632	0.162659978	-0.071787845	0.006063448	-0.036175047	-0.001693335
1552675_at	0.031006483	0.062088463	-0.130197068	0.050554603	0.079725909	0.070635531	0.004729351
1552676_at	-0.09440317	0.171931496	-0.004772841	0.145175984	0.111363703	-0.050236158	-0.243617523
1552677_a_at	-0.132951717	-0.037227348	-0.209573714	-0.01036175	0.12588488	0.199006845	0.151484103
1552678_a_at	-0.358452039	-0.039515024	0.23813803	-0.005615637	0.091028623	0.12792759	0.09452565
1552680_a_at	0.0153515	-0.161288874	0.213510132	-0.226855538	-0.264567243	-0.589420182	-0.417530785
1552682_a_at	0.023824468	-0.015676746	0.236728466	0.158157818	0.232042209	0.413644532	0.196061258
1552684_a_at	0.041855897	0.024734061	0.052741553	0.139904439	0.256563792	0.357879898	-0.184018943
1552685_a_at	-0.378679287	-0.175374085	0.088605413	-0.03159558	-0.255805415	-0.538428225	-0.028738405
1552686_at	0.149070697	-0.064621559	-0.101001244	-0.098964129	-0.143650325	-0.008759851	-0.068620831
1552687_a_at	-0.045135881	0.231769224	0.113909934	-0.026483773	-0.065309303	0.207293334	-0.102135809
1552689_at	0.03959085	0.238199191	-0.014023658	-0.212777518	-0.013412444	0.181280171	0.040749848
1552690_a_at	-0.214700038	-0.11590193	0.083844195	0.444586104	0.952377393	1.288323739	0.206983152
1552691_at	0.017597327	-0.004978949	0.059139769	-0.187807301	-0.027208804	0.170951044	0.261148601
1552693_at	0.016700522	-0.14985514	0.000758578	0.050074146	-0.069862481	-0.031113086	-9.96E-05
1552694_at	-0.118439257	-0.161065437	-0.044178352	0.012676849	0.024873999	0.13387405	-0.037312544
1552695_a_at	0.057271253	-0.387191403	0.112352303	-0.052725184	-0.166699277	-0.059448577	0.030473059
1552696_at	-0.403691436	0.22072678	-0.077136867	-0.104185271	-0.100097628	-0.001757363	0.124580125
1552698_at	-0.004043246	0.023991205	-0.176331936	-0.038163908	0.013740825	0.126735457	-0.348423778
1552701_a_at	0.281619192	-0.088114417	-0.221545438	-0.019898139	0.039688885	-0.077297933	-0.033811705
1552703_s_at	0.053919241	-0.010307074	-0.079315228	-0.024930263	-0.020122416	0.14872513	0.088627297
1552705_at	-0.023995145	-0.10179563	0.110627013	-0.121289189	-0.006942347	-0.043471948	-0.063095752
1552708_a_at	0.000533401	-0.022126645	0.064566727	0.058956571	0.002280829	0.100234487	0.345584698
1552711_a_at	-0.063464897	-0.118502832	-0.03008387	-0.048004755	0.082615244	0.015932772	0.271075477
1552712_a_at	0.191296259	0.014435942	0.072971145	0.145457674	-0.061729796	0.01149788	-0.328409478
1552713_a_at	-0.06664365	0.065849342	0.096961045	0.094995499	-0.09078725	-0.005089441	-0.001549648
1552714_at	0.261147651	-0.021309875	0.024577409	-0.179866868	-0.238607962	-0.024915247	0.081706746
1552715_a_at	0.384857391	0.084524679	-0.011407215	-0.107192961	-0.083180238	0.064816752	0.11290234
1552716_at	-0.17097021	0.102753198	-0.014468672	0.1078695	0.22629814	0.105309708	0.144053614
1552717_s_at	-0.16440431	-0.282003243	0.146893011	-0.058092998	0.024594734	0.09632476	-0.120396339
1552718_at	0.031142972	-0.074906535	0.149280047	-0.055013976	0.07860718	0.315369582	0.230108172
1552719_at	0.181900837	0.175096863	0.169198913	0.030481549	0.039545183	-0.19510157	0
1552721_a_at	-0.099480767	0.181970331	-0.086711914	0.124994536	0.03818807	0.234430596	-0.123568432
1552722_at	0.123811049	-0.133139184	0.014962969	0.102668965	-0.065422319	0.076753508	-0.067716494
1552724_at	0.124920496	0.208390352	-0.128475179	0	-0.044169259	0.010572225	-0.065245986
1552725_s_at	0.037763927	0.001530132	0.102510197	-0.11471123	0.099918297	-0.111769939	-0.128767358
1552726_at	0.315665086	0.035867065	0.005637152	-0.064136171	-0.115403846	0.029737291	-0.045445072
1552727_s_at	-0.0422801	0.080654937	0.070847898	0.216845834	-0.054440596	0.092453629	-0.100581394
1552729_at	-0.02905957	-0.019469237	-0.035239585	-0.001421107	0.02347528	-0.674825775	0.387708621
1552730_at	0.087473503	0.152839938	-0.196823832	0.135379183	0.082882663	-0.100196681	-0.077064041
1552731_at	-0.336140667	0.110904059	-0.142443385	0.033414701	0.085938583	0.046561801	-0.199447027
1552732_at	-0.069216399	-0.398140916	0.253477734	-0.0373345	-0.104152698	0.050917025	0.05922981
1552733_at	0.077006546	-0.071462438	0.189059751	0.198754533	0.198055839	0.325792883	0.099073507
1552734_at	0.046790163	0.090621095	0.145491831	0.285267811	0.075747642	-0.031029106	-0.080602705
1552735_at	0.029305602	0.128110764	0.255360198	-0.172382768	0.217893411	0.171781886	0.004710959
1552736_a_at	0.048048894	0.073432939	0.150296305	0.1286476	-0.001018555	0.035257945	-0.021618609
1552737_s_at	-0.591886682	0.045628419	-0.618290545	-0.052632448	0.646905815	0.372867128	0.24424455
1552738_a_at	-0.04971259	0.227119366	0.003367104	0.046064484	0.035430392	0.079122773	0.002716286
1552739_s_at	0.038108529	-0.073176336	-0.101501945	-0.264989404	-0.027556039	-0.367163216	0.356105276
1552740_at	-0.508445844	-0.105745176	-0.040630831	-0.185768062	-0.023565252	-0.064508849	-0.430706877
1552742_at	0.152187515	0.046290859	-0.014038268	-0.043650408	-0.018614781	-0.023136755	0.022051996
1552743_at	0.009274842	0.092707986	-0.026823872	0.083647526	-0.067497719	0.148296909	-0.075583658
1552745_at	-0.024047092	-0.00726316	0.138110006	0.295946355	0.013629196	-0.166054156	0.290771342
1552747_a_at	0.094051499	0.068660762	0.03863971	-0.111149084	-0.046024486	-0.048701808	-0.101049037
1552749_a_at	0.036083223	0.248388711	0.02577917	0.144983028	0.161452832	0.089702376	-0.026524057
1552750_at	0.097904878	0.138794201	-0.208959202	0.019156267	0.000605591	-0.100041887	-0.088283355
1552751_a_at	0.003770085	0.180412102	-0.046501691	0.050195381	0.019404109	0.209041622	-0.189957718
1552752_a_at	-0.218588696	-0.191354966	0.058455145	-0.098258784	-0.00181458	-0.066780545	-0.218534168
1552754_a_at	0.181327063	0.122554779	0.102684194	-0.016398063	-0.042549978	0.096735002	-0.1989654
1552755_at	0.184303085	0.037520886	0.104019972	0.15710226	0.103936919	0.468195626	0.053295155
1552757_s_at	0.251696627	0.045781974	0.038466405	-0.224642073	-0.005293087	0.241085331	0.022955116
1552758_at	0.096659542	0.123509641	-0.019452313	-0.128211753	-0.079168491	0.180318711	-0.092561969
1552760_at	-0.145022785	0.105117878	-0.030213847	0.15111461	0.169065624	0.169744806	0.0192162
1552761_at	0.019133938	0.082646872	0.033610034	0.11715298	0.026553443	0.016171883	-0.291811432
1552763_at	0.060461163	-0.206589671	0.083415244	0.055631799	-0.026800751	0.094568138	0.096149884
1552765_x_at	-0.098747383	0.107562853	0.225090385	0.157387009	-0.020344882	0.179599954	-0.067478794
1552766_at	0.031827201	0.038365812	-0.030250885	0.103749932	0.084395642	0.099977673	-0.033283255
1552767_a_at	-0.085349126	0.027348666	-0.084531865	0.093094976	-0.241423061	0.216558495	0.401244542
1552768_at	0.120233813	0.120476899	-0.061292526	0.150607691	-0.166971136	0.115840118	-0.069767116
1552769_at	-0.216392476	0.207062856	-0.070334737	-0.000869117	0.146702375	0.009049439	0.000750491
1552770_s_at	0.017637034	-0.0441848	-0.037160733	-0.014192935	-0.024551217	0.103614731	-0.027681483
1552771_a_at	-0.201112256	0.149323318	-0.042197667	0.021278922	-0.095176937	-0.229327397	-0.07758112
1552772_at	0.127459007	-0.060829264	0.15543575	0.046292386	-0.179030973	0.098027543	0.065325231
1552773_at	0.015990622	-0.03973348	0.063455395	0.238742609	0.176865799	0.252553644	-0.117243952
1552774_a_at	0.304061863	0.096635832	0.070782221	-0.003156405	-0.094218049	0.042562587	0.120711388
1552775_at	0.328880514	0.187005147	0.378012965	-0.207271134	0.120423286	0.097330982	-0.08773302
1552777_a_at	-0.029002543	-0.128544055	0.056493498	0.386161034	-0.054074257	0.168950696	0.034520324
1552779_a_at	-0.173197017	0.096860354	0.048319299	0.079550446	0.212709978	0.766451193	0.202463134
1552782_at	-0.049439201	-0.056278605	0.338555951	0.331404033	0.34265699	0.951634795	0.648983762
1552783_at	-0.147928198	0.043640844	-0.070450602	-0.011196687	0.021418329	-0.10357727	0.101706928
1552785_at	-0.078498532	0.037044896	-0.196388242	0.022617005	-0.091066319	-0.081836138	-0.106309572
1552787_at	-0.255226771	0.195602958	0.024476488	-0.13910131	-0.086588592	-0.044848022	-0.342911187
1552788_a_at	-0.049054574	0.062006327	-0.006434899	-0.096606992	0.132992505	-0.139334923	-0.201471823
1552789_at	-0.261105371	-0.125749425	-0.119790019	-0.127344738	-0.373519963	-0.327536313	-0.372935862
1552790_a_at	0.37405055	-0.222570052	-0.2199863	-0.531774825	-0.614576859	-0.699656712	-0.350702428
1552791_a_at	-0.039467914	0.119671631	-0.027371472	0.067910866	-0.010843838	-0.136047837	-0.223108382
1552792_at	0.081915326	0.034989941	0.304497233	0.490124483	0.305485762	0.203223344	0.245400431
1552793_at	0.077368471	0.114783605	0.034886677	-0.10209915	0.090920524	-0.097938702	0.071992258
1552794_a_at	-0.134751043	0.101003754	0.09210064	-0.095576442	0.033857364	0.044804454	0.170576883
1552796_a_at	0.133276025	0.08285502	0.056772179	0.106991827	0.050107948	-0.046151738	-0.017529797
1552797_s_at	0.054398162	0.27551845	0.15699826	0.030436326	-0.152438	0.082172342	0.011346507
1552798_a_at	0.16238742	0.14027493	0.181637768	-0.203262438	0.026558992	0.2939306	0.187268896
1552799_at	0.098136108	-0.027968899	-0.012395811	-0.104133208	0.057882069	0.144113651	-0.421395506
1552800_at	0.046093136	0.048226759	0.080206362	-0.028781122	0.130893105	-0.050500257	-0.176068647
1552801_at	-0.015469354	0.028433945	-0.004131225	0.112141642	-0.019342407	-0.092374537	-0.060078379
1552803_a_at	0.097747718	-0.013690509	0.002703521	0.108679894	0.050226344	-0.163470267	-0.305959995
1552804_a_at	-0.165417672	0.085288976	-0.127561126	0.133404067	0.096697121	0.04915532	-0.091151701
1552806_a_at	0.037463668	0.082412089	-0.196424939	-0.072529625	-0.000176897	-0.333770573	-0.278954243
1552807_a_at	-0.150152743	0.158880893	-0.163960201	0.090584524	-0.099610549	-0.303007777	-0.347940834
1552808_at	0.064204281	-0.066280876	0.062300189	0.004276757	0.016314005	0.047552616	-0.090139191
1552809_at	0.241976798	0.008026407	0.029546914	0.100266639	-0.151250101	0.033479619	-0.351302799
1552811_at	0.019721905	0.141361638	-0.156638046	0.102441883	0.126004428	-0.080683772	-0.256566677
1552812_a_at	-0.277986171	-0.062608302	0.050967767	-0.313708742	-0.147791477	-0.291288198	0.086719393
1552813_at	0.120701488	-0.257155011	-0.116768234	0.147449996	0.100776736	0.301131851	0.103830518
1552814_a_at	0.103518476	0.075993109	0.047038438	-0.116104133	0.028376161	0.090857006	-0.044265795
1552816_at	0.220447876	0.096446818	-0.092351133	0.152512635	0.042725164	-0.055810924	-0.185370896
1552818_a_at	0.279576611	0.021496694	-0.001589607	-0.120439166	-0.166395872	0.263706561	0.083268514
1552819_at	0.302882159	-0.105700303	0.142105675	0.027576124	-0.068339195	-0.144864057	-0.222201626
1552822_at	-0.077337316	0.07894037	0.213700031	0.101664887	-0.007838028	0.121706338	0.034000721
1552825_at	0.179981413	0.030746763	-0.08919154	0.041250671	-0.047923052	0.031845834	-0.126627081
1552826_at	0.114946188	0.06461816	0.041691764	0.089237493	0.164696363	0.062573577	-0.148389151
1552827_s_at	0.020695417	-0.016525923	0.00898932	0.066434715	-0.093311429	0.041770394	-0.103645043
1552828_at	-0.205286046	0.344115052	-0.068737801	0.084539113	0.187748469	0.040032006	0.091220254
1552829_at	0.229222763	0.026318244	0.057962198	0.07006444	-0.153775149	0.136218865	-0.147581699
1552830_at	0.157149095	-0.191720938	-0.108476966	-0.137378975	-0.069225253	0.137419649	-0.061010995
1552833_at	-0.064645872	0.046812605	0.025052157	-0.027285884	0.131234491	-0.044978666	-0.216357871
1552834_at	-0.059073433	0.103619381	0.003524714	-0.01247715	0.230662793	-0.012248992	0.064217908
1552835_at	0.286971121	-0.036315574	-0.002201462	-0.174556667	0.12914992	-0.15196156	0.110490256
1552836_at	0.084356676	-0.169172468	0.142581767	0.065575007	0.142934266	0.267823624	0.077783964
1552837_at	0.249264929	-0.023529078	-0.014011666	0.002288127	0.009758764	0.176388362	-0.018579819
1552839_at	0.083503598	0.010818194	0.010588879	-0.064730742	-0.057713299	0.082216115	-0.028205931
1552841_s_at	0.093143247	0.322307615	0.10283876	0.145585847	0.070412606	0.268568835	0.070113033
1552842_at	0.051423581	0.184543344	-0.193819922	0.167897043	0.070572925	-0.090787025	-0.603183908
1552843_at	-0.229023956	-0.360515665	0.277964161	-0.027494853	0.316900397	-0.311769426	-0.074054871
1552845_at	-0.228241208	-0.085965338	-0.046418424	-0.100289749	-0.011158419	0.067910452	0.12771678
1552846_s_at	0.006655443	0.176839486	0.00409821	0.124709477	0.174285167	-0.050661923	-1.445426882
1552848_a_at	0.252195689	0.031770651	-0.013349596	0.004731197	-0.120393675	0.110895748	-0.034634597
1552849_at	-0.143845145	0.022096918	0.093430031	0.02727957	0.036908809	-0.02402498	0.008038081
1552851_at	0.120564323	-0.191939487	0.063029408	0.430836068	0.083646374	0.944426756	0.770799352
1552852_a_at	0.038542642	0.073900943	0.230853299	-0.000270225	-0.149793709	0.175256099	0.084202738
1552853_at	-0.053415246	0.257001701	-0.145534593	0.044232105	-0.04442006	-0.196699002	-0.280665578
1552854_a_at	0.156095204	0.079179997	-0.074844995	0.086174109	0.117925251	-0.07853683	-0.117667486
1552856_at	-0.164665088	0.072189323	-0.241187747	0.136490513	0.355029257	-0.454054573	0.249560412
1552857_a_at	-0.10509393	0.130631112	0.042935799	-0.048279065	0.065172942	0.003229039	0.013079952
1552858_at	0.049548708	0.107236831	-0.130274839	0.006622931	-0.048619829	-0.047471409	0.022651798
1552860_at	-0.19145121	-0.042699211	-0.011918835	0.130250489	0.059456568	-0.237966896	-0.049525429
1552862_at	-0.043812381	0.352969358	0.522357574	-0.352324003	-0.172215046	0.223293077	-0.043984037
1552863_a_at	-0.035183285	0.102101771	-0.07336256	-0.033703699	0.021948933	0.274212087	-0.135440642
1552865_a_at	0.076242755	-0.014668934	0.047609665	0.028191934	-0.00502325	0.149529233	-0.405816217
1552867_at	0.10064951	-0.073294225	0.253339627	-0.052819824	-0.11755705	0.037223625	0.324083922
1552868_at	-0.218062364	0.120730602	0.128356822	0.134273799	0.158369047	0.026523585	-0.099472535
1552870_s_at	0.056203483	-0.004500875	0.082936603	0.058181564	0.003860749	-0.148053397	0.135317987
1552872_at	-0.092086799	0.059325908	0.008144912	0.125523858	0.29800669	0.441766999	0.007688465
1552873_s_at	-0.048383458	-0.19199389	-0.071711976	-0.020370435	0.226687982	0.005744879	-0.081638944
1552875_a_at	-0.023945393	0.231337009	-0.070419787	0.094317031	0.086962987	-0.126502087	-0.11089252
1552876_at	0.124850896	0.069214923	0.121816685	-0.070784611	0.191850985	-0.032736178	0.027107186
1552877_s_at	0.022919792	0.103020143	-0.173588761	0.110335514	-0.00797079	0.023838215	-0.302041305
1552878_at	-0.232514434	-0.088136526	0.057932466	0.027792787	0.012624246	-0.120702705	-0.053542727
1552879_a_at	-0.151445439	0.121876075	-0.012004977	0.115185568	0.0147462	0.175761369	-0.133539425
1552880_at	-0.197326399	-0.250817497	-0.125614864	-0.021209497	-0.144092101	-0.067969442	0.828792619
1552882_a_at	-0.086864948	-0.183406322	-0.126063158	0.112882179	0.096052147	-0.306314377	-0.091421158
1552884_at	-0.025695022	0.13330031	-0.025681588	0.056211536	-0.029804918	-0.057139182	-0.242485442
1552885_a_at	0.095065381	0.182034903	-0.014365223	0.109039519	0.046481671	0.204174694	-0.221631143
1552887_at	0.046003196	0.024201816	-0.164397769	-0.068128069	0.14101007	-0.02424676	-0.268211686
1552889_a_at	0.05659966	0.114956981	0.009577308	0.057229424	0.124514291	0.129357238	-0.190994775
1552890_a_at	-0.226176316	0.188074721	-0.075908784	0.046312305	-0.078813088	-0.222361591	-0.145887281
1552892_at	0.061142865	0.07328808	0.105819919	-0.022221461	0.343995603	0.262818382	-0.261922165
1552893_at	0.179812233	0.030310839	-0.032905535	0.045328778	0.009234251	-0.182679142	-0.235116821
1552895_a_at	0.289960575	0.135395487	0.155565198	-0.023574031	0.027871547	-0.005852013	0.147764164
1552897_a_at	0.025782392	0.000341744	-0.010118142	0.177398689	0.158545767	0.138641186	0.307126806
1552898_a_at	-0.041223207	0.33398855	0.191728635	-0.158877416	-0.047596114	0.101554098	0.047667713
1552899_at	-0.016856424	0.123049155	-0.238396821	0.270380292	0.11527602	-0.042848901	-0.134895839
1552900_a_at	-0.061507815	-0.059571659	0.022370967	0.179787975	-0.11807175	0.002415347	-0.048757789
1552902_a_at	0.299931068	0.004802542	-0.038558402	0.098907501	0.076592524	-0.024224159	-0.207686064
1552903_at	0.121944097	0.174963475	0.085637284	0.069108249	-0.082568019	-0.005977308	-0.337387089
1552904_at	-0.034094448	0.043093506	-0.096128216	-0.169745778	-0.131236558	-0.003793627	-0.050717447
1552906_at	-0.109437545	-0.017952498	-0.028420431	-0.087998268	-0.035029848	0.002063491	0.165100134
1552908_at	-0.071984297	-0.107146929	0.211389597	-0.084346312	0.080577989	-0.086753692	0.077638739
1552910_at	0.087394641	0.030578573	-0.041364974	-0.016015559	-0.061203983	-0.016679522	-0.213856767
1552911_at	0.137939398	-0.210676685	-0.187756209	-0.082670198	0.419359658	-0.417316659	-0.149940826
1552912_a_at	0.034386767	0.189292594	0.066955363	0.110665098	0.084464713	0.192635128	-0.123723633
1552913_at	0.081305154	0.015721702	0.15577121	0.110801729	-0.171488664	-0.045843441	0.064481928
1552914_a_at	-0.142436489	0.050344817	-0.692653845	-0.773182315	-0.689774589	-0.387754649	-0.652389313
1552915_at	-0.015627603	0	0.032697016	0.152587127	0.084405003	0.275496948	-0.260006715
1552917_at	0.043269964	0.121507013	0.042179582	0.190060068	0.305036763	0.093974386	-0.279805798
1552919_at	0.022539185	0.033676922	-0.153014058	0.0389176	-0.149864318	-0.020978515	-0.015562813
1552921_a_at	-0.087564471	0.041928642	0.189963977	-0.036840105	-0.277709291	-0.704714206	-0.160594947
1552922_at	-0.071908276	0.011035393	-0.303600875	0.094987225	-0.069360978	0.095224962	0.114753704
1552923_a_at	-0.223447216	-0.055427217	-0.220261423	-0.199894181	0.115924752	0.172642006	0.108495734
1552924_a_at	-0.161816981	0.164232321	-0.073893093	-0.081785446	0.329589196	0.151632699	0.342443974
1552925_at	0.326772978	-0.022358263	0.053936087	0.036142869	0.034268664	-0.103043214	-0.009362392
1552927_at	-0.286049725	-0.092132574	0.432258051	0.123543297	1.113887051	1.332431521	1.104457235
1552928_s_at	-0.691910256	-0.236090551	0.897412634	0.70448102	1.516487695	1.835271051	1.68648067
1552929_at	0.056948475	0.293654366	0.187171006	0.126671311	-0.009551313	-0.135184711	0.031970337
1552930_at	0.064658144	0.150900456	-0.082923664	0.107717076	-0.055680414	-0.030436489	-0.05318881
1552931_a_at	-0.180652875	-0.074518068	0.208257018	-0.002165689	0.306454039	-0.016480485	-0.185907625
1552932_at	-0.011238537	0.378869016	0.065815195	-0.031337949	-0.093396536	0.150735288	-0.123827586
1552933_at	0.196313581	0.097719787	0.065226889	-0.313265023	0.088723933	-0.017818364	-0.1158388
1552935_at	0.044457758	-0.200155675	-0.086428614	-0.073896955	0.045240074	-0.191808202	0.299771018
1552937_s_at	-0.025378257	0.316098828	-0.210460702	-0.038508979	-0.201160268	-0.40496127	-0.195473934
1552938_at	-0.131364508	0.243079156	0.057230373	-0.087912064	0.029840812	-0.016801666	-0.058875534
1552939_at	0.041777714	-0.030191463	0.05884022	0.00178254	0.095861522	0.133480298	-0.025500624
1552940_at	0.149741744	0.185633726	0.168276717	-0.098914891	0.072032488	0.148607777	-0.080848217
1552942_at	-0.115256714	-0.035233089	0.183892245	-0.026316284	-0.089356475	-0.128489281	-0.091704821
1552943_at	0.181326234	0.171909497	0.06433348	-0.095415967	-0.061670701	-0.173004788	-0.045697962
1552944_a_at	0.061035081	0.06424924	-0.087263901	-0.029368979	0.062044576	0.13196083	-0.189386779
1552946_at	0.054481834	-0.065971789	-0.528185535	-0.597173174	-0.83939565	-1.114549256	0.037014801
1552947_x_at	0.138297246	-0.015559263	-0.36838885	-0.563524579	-0.604021432	-0.974903891	0.039504263
1552948_at	-0.139188229	0.097865184	0.023600835	0.154414604	-0.025950043	-0.020112509	-0.157686866
1552950_at	-0.085096217	0.102984116	0.326568554	-0.045888525	0.134347595	-0.026521719	-0.258741874
1552952_at	-0.110786756	-0.147461628	-0.178873406	-0.225675673	-0.100565588	-0.03707964	-0.111399777
1552953_a_at	-0.080257439	0.064425894	0.06221318	-0.022373339	0.049734718	0.210738931	0.049698039
1552954_at	-0.112321966	-0.049834933	-0.150514793	0.011509394	-0.099845419	-0.039718427	-0.243334887
1552955_at	-0.100468941	-0.067928683	-0.06104276	0.076527077	-0.038982463	-0.053844361	-0.190821045
1552957_at	-0.017544398	-0.052682217	0.049258655	0.207212749	-0.060298013	0.218830193	0.018840741
1552960_at	-0.307385406	0.101092077	-0.057939922	0.125436268	0.113303192	0.018309629	-0.225059595
1552961_at	-0.126598818	-0.354418026	-0.079517931	0.046917139	-0.062790374	0.033686067	-0.126485511
1552964_at	0.25481388	0.103855294	-0.106528064	0.364208199	0.10929069	0.068277593	-0.184212611
1552965_a_at	0.011142278	0.021321089	0.000845123	0.15438319	0.145568938	0.086502913	-0.218153854
1552967_at	0.070138831	0.366598372	0.275030142	0.049514456	-0.023791772	-0.068105695	-0.178460814
1552969_a_at	-0.127070541	-0.233682441	0.345643928	0.122094688	0.219373177	0.577589034	0.297018165
1552970_s_at	-0.133686438	0.027178354	0.366985503	-0.019631584	-0.188488573	0.640342645	0.269254729
1552971_at	0.053296998	-0.151488193	-0.098644911	-0.147140981	-0.207785051	0.242555013	-0.116823231
1552972_at	-0.010641424	0.070009516	-0.088288004	0.06398059	0.005118215	0.059659535	0.020265684
1552973_at	-0.069241183	0.301081174	-0.074070345	-0.230613603	0.204838306	0.041814939	-0.007102559
1552974_at	-0.160920267	0.079552985	0.157173588	-0.0442789	0.076243597	0.04821993	0.011861278
1552975_x_at	-0.028661529	0.037059155	-0.172761803	-0.044974652	-0.212638318	-0.102412882	0.024449579
1552976_at	0.065559017	0.078687947	-0.062984818	0.110767323	0.057968929	0.018223671	-0.18371362
1552977_a_at	-0.293525533	0.023208154	-0.14529589	0.0501902	0.146109404	-0.275580115	0.039072842
1552978_a_at	-0.087200603	-0.067914148	0.230457731	0.037121427	0.203429569	0.682099808	0.475736911
1552979_at	0.060978414	0.11389524	0.062388829	-0.096704999	-0.004526885	-0.047189007	-0.064568086
1552980_at	0.165842282	-0.389857468	0.0321298	-0.097140044	-0.070715181	0.15442275	-0.334164956
1552982_a_at	-0.030000477	0.057996726	0.009226455	-0.118614389	0.077581912	0.017073784	-0.252980736
1552985_at	-0.046725851	-0.024334442	-0.083076489	0.249445142	-0.163039125	0.167377552	-0.187333772
1552986_at	-0.051185128	0.13974413	0.179031298	-0.095672539	0.083491364	-0.404561168	-0.220136656
1552987_a_at	0.062240727	-0.038409596	-0.001854899	-0.02640907	-0.180283822	0.055819903	-0.027429362
1552988_at	0.172359374	0.003029141	-0.083179323	0.077270117	0.057961039	0.090977558	-0.218200298
1552990_at	0.008490073	0.099674613	-0.012885952	0.154900132	0.008196621	-0.144903571	-0.03481618
1552991_at	0.421822395	0.084955616	0.299801159	0.064860077	-0.237246344	-0.008043233	-0.139674684
1552993_at	-0.118979365	0.124273652	-0.140284071	-0.002958377	-0.089126024	-0.193884074	-0.062700738
1552995_at	-0.009953491	0.056210737	0.185568322	-0.141586377	-0.09731215	0.00525756	-0.203483115
1552997_a_at	-0.137307509	0.04366977	-0.074559861	0.140565397	-0.08067855	-0.100929475	-0.016229587
1552998_at	-0.020082971	-0.17807901	-0.076557826	0.055188818	0.043711926	0.025182954	-0.159796124
1552999_a_at	0.032370506	-0.067064346	0.016834682	-0.1521507	0.017503565	-0.040021888	-0.13720314
1553002_at	0.016314906	-0.011210032	0.14487701	-0.064975965	0.240772341	-0.117915988	-0.41351185
1553003_at	-0.173724074	-0.034334818	0.124802846	0.003336542	0.154902735	0.075159297	0.026985884
1553004_at	-0.00514871	0.353948938	-0.086795453	0.067989839	-0.02902186	0.0628371	-0.248576529
1553006_at	0.168325809	0.114339839	0.104074092	0.066222694	-0.017310494	0.035657559	-0.203455274
1553007_a_at	0.027254854	0.152612554	-0.137995261	-0.197416083	0.217801404	-0.094455569	-0.482329512
1553009_s_at	-0.134208807	-0.148930897	0.052285532	0.286839298	0.137092823	-0.130321491	0.021114207
1553011_at	0.087726023	0.243387494	0.04523738	0.013342587	0.156730372	-0.051604597	-0.302904983
1553013_at	0.193961478	0.026208888	0.146838889	-0.166527947	0.013415307	0.043056656	-0.195481415
1553015_a_at	-0.192765452	0.065229238	-0.434520277	-0.146121756	-0.079791148	-0.798556804	-0.377272595
1553016_at	0.163781418	0.198220582	0.001119278	0.287297425	-0.034198172	0.378525713	0.016680195
1553019_at	0.047690544	0.086862826	0.081434888	-0.011730815	0.290559992	-0.054991631	-0.021447769
1553020_at	0.097324214	0.098880456	-0.273667113	-0.063396654	0.091362408	0.119824333	-0.296285032
1553021_s_at	-0.222160773	-0.076322019	-0.233754586	-0.040512359	-0.060052046	0.056779083	-0.026738086
1553022_at	-0.076480514	0.132399325	0.021375607	0.029442732	-0.07455148	0.124927325	0.021795166
1553023_a_at	-0.062170419	-0.03266163	0.058186719	-0.109335522	-0.054449709	-0.094293276	-0.08748111
1553024_at	-0.040661542	0.16128506	0.370449047	0.134024647	0.105103811	-0.049216263	-0.287207139
1553025_at	0.090478496	0.109990685	0.014008652	-0.145277382	0.095354435	0.304823977	-0.007939998
1553027_a_at	-0.020989507	-0.031808516	0.016743891	-0.035389124	-0.208690941	0.031930162	0.031252238
1553028_at	0.06436694	0.034823062	-0.068745729	-0.054617717	0.076561485	-0.124856399	-0.364195032
1553030_a_at	-0.023063529	0.042809068	-0.172468032	0.25974481	0.436517727	-0.354141902	-0.095872588
1553031_at	0.259303341	0.097803646	-0.034940877	0.002766463	0.000993424	0.531143905	0.317640572
1553032_at	0.212468887	0.428363606	0.032389683	0.066093592	-0.099783072	0.21514097	0.001302342
1553033_at	-0.124591693	-0.010087007	-0.10093364	-0.143046986	-0.026695755	-0.192005892	-0.338233512
1553034_at	0.064047871	0.084416213	-0.436713012	0.022278356	0.009236291	0.071142458	0.118804238
1553036_at	0.03989884	0.023697713	0.019510622	0.151847672	-0.031972746	0.179428353	-0.00173476
1553037_a_at	-0.047845685	0.299578786	0.163316037	-0.083893076	0.052573798	-0.198196043	-0.332857449
1553039_a_at	0.011346301	0.025556476	-0.091427142	-0.024078681	-0.0104921	0.145259328	-0.05384592
1553041_at	-0.017324355	0.116522885	-0.116163653	0.062727269	-0.047536157	0.002771913	-0.293947738
1553042_a_at	0.124744811	0.033397985	-0.19244684	0.190867714	-0.253698059	-0.222914443	-0.047230924
1553043_a_at	0.06861615	0.215067096	0.146520012	0.161645872	-0.004242303	-0.042470796	-0.190562577
1553044_at	0.083827552	0.016276903	0.079208607	-0.01633182	-0.022891756	-0.000695195	-0.150430823
1553045_at	0.093601656	-0.040459371	-0.083040204	0.111689296	-0.005809291	-0.01235502	-0.020120186
1553046_s_at	-0.015759308	-0.021807667	-0.396588618	0.009570803	-0.070146009	-0.052611616	-0.086150934
1553047_at	0.057808038	-0.09673677	0.00150997	0.223984269	0.045574937	0.062209448	0.0711242
1553048_a_at	0.203614466	-0.041062734	0.021593326	0.057091389	0.115176176	0.19658381	0.207120833
1553051_s_at	0.069871715	0.175621239	-0.175399269	0.07692986	0.148575897	0.051914541	-0.121531308
1553052_at	-0.006016403	0.211219031	0.018609053	0.117962805	0.007262056	-0.13407522	-0.080845829
1553053_at	0.024653668	0.041916706	-0.050392536	-0.0004238	0.328160722	0.197342624	-0.110616155
1553055_a_at	0.050923843	0.163612504	0.03918862	0.08749903	-0.068442282	-0.011017115	-0.140873114
1553057_at	0.125243883	-0.068089461	0.122402405	-0.051617685	0.034669334	-0.110456131	-0.467204976
1553058_at	0.058627301	-0.032416475	0.264887342	-0.059093928	-0.091643948	-0.003750719	-0.08408236
1553059_at	0.098462004	0.426209828	0.120273145	-0.000857478	0.065100086	-0.060595408	-0.369457254
1553060_at	0.206109721	0.182584964	0.215490213	0.015018942	0.014373438	-0.049937375	-0.186824655
1553061_at	0.087328209	-0.035435151	0.003275677	0.004825391	-0.058604073	-0.182705342	-0.027903133
1553062_at	0.294377862	0.227529355	0.097350436	-0.010834293	0.237506122	0.369148722	-0.116031239
1553063_at	-0.250336595	0.196354076	-0.126242708	0.271519128	0.111365041	-0.063036355	-0.286047433
1553064_at	0.008654695	0.184057313	-0.231106022	0.282255362	-0.168824717	-0.140163084	-0.376326009
1553066_at	0.47217574	-0.126018132	0.02520022	-0.226370435	0.164750956	0.121104846	-0.050912021
1553067_a_at	0.042605478	-0.112999561	0.068522731	-0.077695032	0.044904739	0.058983144	-0.040829687
1553069_at	0.047245028	0.093807224	0.056558769	0.014702743	-0.026860583	0.072672288	0.022245891
1553070_a_at	-0.166637669	0.118881902	0.019442843	0.047310877	0.06171991	-0.023074318	-0.336005029
1553071_a_at	0.138932608	-0.010600578	-0.232898754	0.272364692	0.126105753	-0.122669026	-0.235746291
1553072_at	-0.156340514	0.258144977	-0.018360803	-0.145794021	0.031044395	0.084493948	-0.161638642
1553074_at	0.09947335	0.152181623	0.020318622	-0.217846606	0.000815472	-0.095292961	-0.209242235
1553075_a_at	-0.158395463	-0.040604726	-0.185118278	0.005390194	-0.038669172	0.055225592	-0.200754704
1553076_at	-0.002425342	0.020099141	0.058336204	-0.145582659	0.08346039	0.215809595	-0.28982387
1553077_at	-0.016613492	-0.02089465	-0.172920265	0.169330177	-0.134529498	-0.090890307	-0.101957644
1553078_at	0.229195534	0.112317532	0.078211737	0.024377248	-0.166829981	-0.102453188	-0.407582018
1553079_at	0.162538545	-0.095946391	0.08090735	0.158597087	0.036372311	-0.075554239	-0.099957342
1553080_at	0.119176398	0.059875469	0.155690907	0.109696369	-0.109197011	0.132983	-0.080600144
1553081_at	0.160279574	-0.081173308	-0.013152401	-0.156216272	-0.003835931	0.109036395	-0.192334931
1553082_at	0.13306859	0.037409695	-0.150076436	0.222536835	0.159904242	-0.261974336	-0.244544398
1553083_at	0.339018067	0.170967482	-0.034267789	0.002103802	0.045795914	-0.205299819	-0.112028183
1553084_at	0.110936518	0.062305667	0.216764272	-0.177190898	-0.133217473	0.058173228	0.100038134
1553086_at	-0.117810425	0.150464847	0.031471906	0.008404284	0.041464735	-0.233777816	-0.259756047
1553087_at	0.384016501	0.178725399	-0.012095825	-0.001259874	0.137342683	0.363791231	-0.477642703
1553088_a_at	0.15532212	0.120422721	-0.035648051	-0.041715786	0.021795647	0.119247162	-0.041995268
1553089_a_at	0.015813044	-0.015053375	-0.083492953	0.107742713	0.153155703	0.026059657	-0.188442499
1553093_a_at	-0.105590182	0.060466833	0.057594072	-0.137553727	-0.202558627	0.113648047	0.044369886
1553094_at	-0.045436651	-0.060543795	-0.30128754	0.033987634	0.08880749	-0.533410976	-0.216418112
1553096_s_at	-0.023444668	-0.029397903	0.042862345	0.064110412	-0.065688971	-0.396090582	-0.521363924
1553099_at	-0.419134498	0.091075221	-0.195905629	-0.521967715	-0.536160016	-0.794267918	-0.064992958
1553101_a_at	-0.319569111	0.041380451	-0.388150915	-0.161700559	0.115360038	-0.185224783	0.172369747
1553102_a_at	-0.401835958	-0.115204072	-0.426493686	-0.249403197	-0.320626839	-0.652300097	0.87484519
1553103_at	0.086346367	-0.047512683	0.021957511	-0.129198428	-0.358006068	-0.188934525	0.059549357
1553105_s_at	-0.348054529	-0.148578918	-0.359334807	-0.700856588	-0.788163826	-0.876305356	-0.855699738
1553106_at	0.023214947	-0.187368993	0.024934165	-0.06322031	-0.206472498	-0.412267194	0.642995315
1553107_s_at	-0.088055746	-0.074050088	-0.071893396	0.064827538	-0.203162173	0.038812794	-0.001698174
1553108_at	-0.33506664	-0.301898144	0.070287908	-0.539850936	-0.392253541	-0.112574875	0.013240543
1553111_a_at	-0.402936376	-0.431058221	-0.450406853	-0.876233086	-0.717677937	-1.139701374	0.015157601
1553112_s_at	-0.278702696	-0.272235323	-0.816041599	-1.157627234	-0.989282955	-1.232334663	-0.472026889
1553113_s_at	-0.132644271	-0.35611573	-0.733082513	-1.442573362	-1.426488907	-1.558048947	-0.793861493
1553114_a_at	0.10764629	0.038631672	0.026876623	0.068355689	0.046967379	0.205830199	-0.08938316
1553115_at	-0.522445108	0.122837141	-0.364087426	0.109682109	0.458745336	-0.144373831	0.105898777
1553117_a_at	-0.190741482	-0.010188239	-0.180105986	-0.141152352	0.002754237	-0.218007507	0.462259307
1553118_at	-0.031851756	-0.130833639	0.100085591	0.020784945	-0.084335778	0.064901981	0.143365194
1553120_at	-0.261543398	-0.117224612	0.271900928	-0.586074526	0.04589416	-0.506634924	0.30359422
1553122_s_at	-0.519532661	-0.455734655	0.236029733	-0.129487967	-0.124391539	-0.292684877	0.244772318
1553123_at	0.014400871	-0.143926991	-0.071821184	0.13714527	0.051998197	-0.053632527	-0.153640708
1553125_x_at	-0.044135908	0.021873516	-0.32155149	-0.050515937	0.437824883	0.015322766	0.189089352
1553126_a_at	-0.014380057	-0.00547777	-0.059796845	0.0166938	0.024656979	0.185717729	0.071198444
1553127_a_at	-0.076480514	-0.14591877	-0.035754857	-0.018534275	-0.079182915	-0.025862342	-0.360047263
1553129_at	-0.107188544	0.102982616	0.057765403	-0.240993928	0.063270092	0.015750178	-0.097640081
1553130_at	-0.01361319	0.106042121	-0.063138181	0.031807536	0.174924965	0.224605446	0.017758024
1553131_a_at	-0.21971724	0.278338951	-0.399689835	-0.030099063	0.166742098	0.040974437	-0.008340252
1553132_a_at	-0.024531143	0.031034624	-0.044100168	-0.088263768	-0.041701893	0.053902439	0.058516561
1553133_at	0.126524514	0.181870788	-0.023474991	-0.047593903	0.222015457	0.50489609	-0.60646053
1553134_s_at	0.098382701	0.01638175	0.136887709	-0.00572402	-0.149349003	-0.009402305	-0.094049781
1553136_at	-0.004195483	-0.007275577	0.041066254	0.080693259	0.012778886	0.106246312	-0.08989703
1553137_s_at	0.029792691	-0.267575582	-0.119292991	-0.030625513	-0.12060992	-0.075831697	-0.254900078
1553138_a_at	0.088162035	0.337045203	0.224814074	-0.082222899	-0.129507581	-0.135763817	-0.148113187
1553139_s_at	-0.051206896	0.109842203	-0.139541958	-0.128762642	-0.02341061	-0.032469988	0.084278203
1553140_at	-0.13329527	-0.051076803	0.208702858	0.116973333	0.102529467	-0.501945944	0.057145037
1553141_at	-0.134912875	0.215379666	0.121409629	-0.060559039	0.057286688	0.514705208	0.552107018
1553142_at	0.074894735	-0.168271029	0.127123229	0.004457462	0.620421658	1.185702221	0.230548387
1553145_at	-0.026771707	0.153674481	0.115018947	0.083384366	-0.107229095	0.396706418	0.171052971
1553146_at	0.065052552	-0.03837401	0.084008785	0.091333246	-0.054425392	-0.001002975	0.034307223
1553147_at	0.157631319	0.000881009	0.089211269	0.077376602	-0.064929911	0.117083707	-0.273247502
1553148_a_at	0.035344353	-0.413945011	0.025769071	-0.534512921	-0.63302822	-0.38555726	-0.294939751
1553150_at	-0.317921036	-0.251244344	-0.13945911	-1.006780798	-0.338780069	-0.459659786	-0.15850034
1553151_at	-0.089478936	-0.032023405	0.243899755	-0.045757715	-0.629377747	-0.276223554	-0.067439266
1553153_at	0.146841535	-0.048904299	0.1673226	-0.090390657	0.058192471	-0.02050066	-0.124297986
1553155_x_at	0.220045719	-0.005819418	0.048892281	0.090893356	-0.10430409	0.02893324	0.135412168
1553156_at	0.022680197	0.04255574	-0.076986382	-0.080457745	0.076434757	-0.235692671	-0.495295729
1553157_at	-0.121902435	0.062847418	-0.216898536	-0.159628272	0.013712614	-0.299329654	-0.237379459
1553158_at	0.184034611	-0.150124706	-0.023797242	0.406655083	0.333475147	0.492557566	0.698432699
1553159_at	-0.053753447	-0.03558735	0.006052053	0.258362802	-0.018094543	0.153615335	-0.175633465
1553162_x_at	-0.074046286	-0.103082762	0.274270416	0.170494577	0.181036248	0.443830664	0.267129583
1553163_at	0.300263915	0.068059612	0.127533145	0.090567778	0.125969007	0.035099102	-0.058392346
1553165_at	0.314783839	-0.146577303	-0.224937757	0.055446034	0.022119782	0.065298103	-0.082791212
1553166_at	0.047751145	0.118123298	-0.030365402	-0.011992353	0.143318014	0.202351206	-0.022501053
1553167_a_at	-0.152005348	-0.263840162	0.14878125	0.329425475	0.396590405	0.118112094	0.047503579
1553168_at	0.028121903	0.32893961	-0.093385201	-0.056692531	0.017882868	0.027328525	-0.287191757
1553169_at	-0.347641345	0.189066161	0.118883487	0.352461986	0.647808133	0.6781297	0.845059282
1553171_x_at	-0.289349312	0.242963689	0.022555589	0.331416341	0.645021946	0.710181451	0.943782256
1553172_at	-0.359785913	0.002736677	-0.333134532	-0.073028771	-0.178364283	-0.517799666	0.072610484
1553174_at	-0.037697075	0.176416396	-0.13050254	0.146500415	0.195976511	0.098350453	-0.327418723
1553175_s_at	0.024672102	-0.099467608	0.150054191	0.056244632	0.156132926	0.07276017	-0.119918811
1553176_at	0.090336968	0.107466269	0.170103364	0.150138708	-0.031279393	0.327517064	0.057731595
1553177_at	0.157217986	-0.04075974	0.092331135	0.029317258	-0.056285048	-0.0838974	-0.096845212
1553178_a_at	0.095748207	-0.036499799	-0.114620407	-0.087366295	-0.148882079	-0.254769144	-0.148134506
1553179_at	-0.059682218	0.069546378	-0.363378068	0.060886886	-0.12439203	0.302882083	-0.273990589
1553180_at	0.037496041	0.17335443	0.020365094	-0.041930218	-0.060700415	-0.040685567	0.105459919
1553181_at	0.03149844	-0.152429224	0.098858738	-0.00900468	-0.100513602	0.017954125	-0.16898117
1553183_at	-0.027860153	-0.089528622	0.157043569	-0.058096293	0.091312031	0.194206672	-0.195771402
1553185_at	0.057796746	-0.27767372	0.564489892	0.114369009	0.176355509	1.215524873	1.092060383
1553186_x_at	0.109523004	-0.257219025	0.236545065	0.282254218	0.351696934	1.065984582	1.114329942
1553188_s_at	0.017495086	0.148307061	-0.012877571	-0.155480389	0.066817943	-0.013261002	-0.280051461
1553190_s_at	0.017781459	-0.044952224	-0.036682115	-0.013340179	-0.11810944	-0.115539019	-0.477760345
1553191_at	0.089120317	0.022782183	-0.019980317	0.116626844	-0.071064977	-0.15597547	-0.178447848
1553192_at	-0.073671755	0.151134677	-0.166433148	-0.005472079	0.083104031	-0.283649932	0.172780254
1553193_at	0.013718257	-0.042170364	0.064131283	-0.094940708	-0.151351567	-0.430466957	0.125535124
1553194_at	0.10312296	0.024903777	0.04686454	-0.03183621	0.027684411	0.131197297	-0.029963762
1553196_a_at	0.046791597	0.224379787	0.043231582	0.223023387	-0.100122024	0.169651072	-0.016845634
1553197_at	0.119450038	0.082150937	-0.081883572	0.046485757	0.088951496	-0.025520606	0.052433282
1553199_at	0.223924228	0.060389078	-0.002036395	0.026646834	0.050633993	-0.001505188	0.05701801
1553202_at	-0.019590921	-0.23089401	-0.338904587	-0.105688793	-0.213654431	-0.087726587	0.056880677
1553204_at	0.0658972	-0.046866045	-0.01727681	-0.020489857	0.091973415	0.048777708	0.00440493
1553205_at	0.094750032	-0.110544021	0.07658116	0.053009759	0.167148478	0.29083927	-0.181492125
1553207_at	0.044374358	-0.054433826	-0.032155419	-0.022179489	0.026167587	0.225794889	0.198942833
1553208_s_at	0.135712231	0.056929049	-0.023328354	-0.282679803	-0.163504064	0.323711668	-0.191008362
1553209_at	0.240111514	0.0016975	0.164476632	0.157026964	-0.015473699	-0.057475391	-0.211188995
1553211_at	0.075053886	-0.036760586	-0.065280166	-0.268361041	-0.255073058	0.407914183	-0.135076812
1553212_at	-0.146034676	-0.040060045	0.090096691	0.108401492	0.062738623	0.223008166	0.179895766
1553213_a_at	0.295457767	0.250023617	0.130178596	0.108979448	-0.392567002	-8.40E-05	-0.030438827
1553214_a_at	0.024576709	0.078770566	-0.026009701	-0.131024582	0.014024852	0.121232907	0.055513877
1553215_s_at	0.050059992	0.079231397	-0.091071083	0.031154883	0.260339364	0.124416462	-0.233452009
1553216_at	0	-0.034850188	-0.164979351	-0.19450604	-0.097752705	-0.347080238	0.054311636
1553217_s_at	-0.055833214	-0.06244248	-0.178768116	-0.013729453	0.020265693	-0.043830198	-0.045516148
1553218_a_at	-0.181751645	-0.016766138	0.116340954	0.229248252	0.295397396	0.914765093	0.808989796
1553219_a_at	-0.592796468	-0.246867319	-0.297753634	-0.908390713	-0.69340201	-0.731245977	-0.258467177
1553220_at	-0.105905516	-0.203419229	0.514871011	0.016119905	0.115432252	0.708063735	0.130116021
1553221_at	0.218095758	0.043523173	-0.082560235	-0.111633564	-0.027393122	-0.29093173	0.090591106
1553222_at	-0.114902829	-0.008539581	0.040263855	0.011754175	0.112850807	0.022470509	-0.135194177
1553224_at	-0.064106914	-0.058386381	0.228464932	0.204518832	0.00798162	0.075700328	0.250322942
1553225_s_at	-0.139047327	-0.00844872	0.145985441	0.140078419	0.181315798	0.199541184	0.428509361
1553226_at	0.128836596	-0.108903528	-0.110765879	-0.136315138	-0.110599297	0.103464176	-0.167722272
1553227_s_at	0.085182394	0.033707619	-0.211266666	-0.090052933	0.038407486	-0.081284535	-0.465815724
1553228_at	-0.035092004	-0.151403578	-0.026269088	0.107523487	-0.093573525	0.152581104	0.083275097
1553229_at	-0.088431681	0.085157952	0.045078776	-0.178436227	0.084587252	0.270590069	-0.137605997
1553232_at	-0.08432743	0.09107109	-0.048552643	0.001907058	0.130002081	-0.073354107	-0.040931384
1553234_at	0.358068149	-0.056420418	-0.024333971	-0.032287273	-0.074532413	-0.018732345	-0.057480798
1553235_at	0.259488696	-0.136534379	0.199864408	0.014965582	-0.162907012	-0.044579361	-0.247198601
1553237_x_at	0.001975738	-0.015777387	-0.020571636	0.064322006	0.023468415	0.178909509	-0.125040204
1553238_a_at	0.115267995	0.18475469	-0.089663075	0.093903557	-0.044376108	0.001326077	-0.122214894
1553239_at	0.051851843	-0.127476222	0.018353672	0.081868031	0.091680873	-0.16721843	-0.099080808
1553241_at	0.154445945	0.021460529	-0.00199398	-0.188143555	-0.059699082	0.235809694	-0.109063224
1553243_at	0.090845166	0.104402758	0.021375607	0.052819527	-0.117168384	-0.184445956	0.047215668
1553244_at	0.222132635	-0.036807944	0.014846891	-0.078533856	-0.1567767	-0.238834854	0.06607391
1553246_a_at	0.052357522	-0.187030042	0.078632412	0.11507201	-0.096361146	0.074516759	-0.096517686
1553247_a_at	-0.207203579	0.01625358	0.010058426	0.03255204	-0.032667106	-0.0478189	0.13463143
1553248_at	0.026833952	-0.051727767	-0.034365812	-0.138209181	0.122915313	0.126068859	-0.013380994
1553249_at	-0.077724913	0.153399994	0.065161643	0.017175944	-0.218665547	-0.032007077	-0.00600209
1553252_a_at	-0.286945693	0.36346765	0.194022539	0.220914713	-0.05702724	0.096869546	-0.217992651
1553253_at	-0.076430877	0.148688509	-0.026190659	-0.14278859	-0.04309315	-0.029633725	-0.395655907
1553254_at	0.223558448	-0.077256187	-0.040561945	-0.056265009	0.018993834	0.27746327	-0.079434001
1553255_at	-0.00733982	0.075481878	0.091248578	0.088615847	0.067122628	0.14271496	0.089453869
1553257_at	-0.063515107	0.04817794	0.158457275	0.21531391	0.062752103	0.368966053	-0.362716995
1553258_at	0.273531131	-0.047554508	0.150034832	-0.180969292	0.143661275	-0.026931913	0.120734493
1553260_s_at	0.057635679	0.131029465	-0.07042016	0.00706074	0.040611147	0.093130241	0.066584652
1553261_x_at	0.039574393	0.176022453	-0.137798853	0.097658285	0.032445332	-0.033991873	-0.22539032
1553262_a_at	0.022295173	-0.02047288	-0.119982156	0.01226528	0.045864209	-0.042191774	-0.12367949
1553263_at	0.029299605	-0.142094558	-0.033928935	-0.110901272	-0.01599078	0.043368618	-0.058202493
1553264_a_at	-0.043023496	0.050681471	-0.250001239	0.111935869	0.013157246	-0.084714066	-0.295845999
1553265_at	-0.059954195	-0.043680403	-0.270416885	0.015980765	0.013413063	-0.095866565	-0.039285123
1553266_at	0.156517921	0.085494614	0.030687265	0.047761073	-0.098934733	0.029208128	-0.051852711
1553267_a_at	-0.36898624	-0.113036583	-0.17993344	-0.177219211	-0.201986122	-0.393570339	-0.359398666
1553268_at	0.161342477	0.088855069	0.145663215	0.110270065	0.093628347	-0.060285023	-0.558806783
1553269_at	0.113406794	0.094678929	-0.127207494	-0.125688864	-0.111277934	-0.041780043	0.206527363
1553271_at	0.020997762	-0.041659912	0.381699534	0.085339352	0.139055123	0.006653168	0.244368415
1553272_at	0.00681184	0.011720751	0.029328208	-0.072607438	-0.007532243	-0.036391431	-0.029826439
1553274_a_at	0.175499123	-0.075899497	0.259176861	0.461014582	0.179331707	0.097304448	0.012056985
1553275_s_at	0.115854282	-0.074460363	-0.029247774	0.225900047	0.09176177	-0.234932884	-0.139049883
1553276_at	0.047443394	0.027870051	-0.150031595	0.120266767	-0.071557455	-0.215004884	-0.276477944
1553277_at	-0.023983733	-0.060628905	0.151517427	-0.056667423	0.055265551	0.079919278	0.264865496
1553279_at	-0.006000081	0.045546205	0.003221907	0.161376045	0.035557644	0.102578278	-0.038115549
1553280_at	-0.188052644	-0.1895542	-0.128279637	-0.333127492	-0.441506943	-1.350476616	-0.531532375
1553281_at	0.204423438	-0.029363816	0.154087873	-0.139271829	0.106292755	-0.0672238	-0.21066568
1553282_at	0.13664239	0.131401904	0.087555674	-0.005077847	0.067571854	0.098076599	-0.170287435
1553284_s_at	0.247374178	-0.029943076	0.2292114	0.058960866	0.169406758	0.801842425	0.391633986
1553285_s_at	0.070684558	-0.006803467	-0.228067846	0.001349433	-0.007588739	0.133550846	-0.088379291
1553286_at	-0.122826726	0.042070612	-0.055716914	0.051590454	0.129861748	-0.031941012	-0.064512196
1553288_a_at	-0.042535108	-0.033227859	-0.060624944	0.167395002	0.329600665	0.121591183	0.049584462
1553292_s_at	-0.124846222	-0.066250461	1.126681845	0.734125087	0.73798323	0.60502245	0.939761037
1553293_at	0.182346018	-0.156706016	-0.045162319	0.039247353	0.138379169	0.077463192	-0.219611053
1553295_at	0.105605489	0.119045784	0.044129648	-0.010574788	0.024987966	-0.019892334	-0.026595833
1553296_at	-0.230609079	-0.005224611	0.205870884	0.001111403	0.001432592	-0.054932554	0.001646734
1553297_a_at	0.033861326	0.04218049	-0.005270472	-0.130472893	-0.106698345	0.010774808	-0.275492213
1553298_at	-0.001697113	0.099919489	0.086962467	-0.134954029	-0.049858828	0.166498875	0.026035754
1553299_at	-0.075001983	0.22623966	0.076371587	-0.022948395	-0.224161979	-0.172104698	-0.443359389
1553300_a_at	0.098299229	-0.074793246	0.007874988	-0.275057829	0.081961195	0.089380762	0.097143565
1553301_a_at	-0.028755493	-0.231103776	-0.229119676	-0.32562262	-0.296090778	-0.183086162	0.025391944
1553303_at	0.03711723	0.003550436	-0.090112894	0.183665868	-0.080186972	0.051836758	-0.208012102
1553304_at	-0.336422457	0.069873331	-0.40621722	-0.09390677	-0.165728026	0.168970041	0.105323303
1553306_at	0.319716451	0.11062247	-0.006660776	0.073167906	0.045322081	0.12651417	-0.056047955
1553310_at	-0.043670265	-0.098970049	-0.204353273	0.05166111	-0.046947378	-0.020757542	0.001229037
1553311_at	0.173553107	0.051762145	0.035677086	-0.036087471	0.050579112	0.054445131	-0.011375887
1553313_s_at	-0.190376753	0.036280648	-0.155641049	-0.245589666	-0.022805425	-0.200651648	-0.119011656
1553314_a_at	0.248894347	0.074055438	-0.110103447	0.015101674	-0.070278002	-0.092330679	-0.271025479
1553315_at	0.107019028	0.185288404	-0.081725815	0.08201611	0.070713406	-0.084068435	0.004870707
1553316_at	0.027868877	0.315077452	-0.089784905	-0.106402427	0.023647088	-0.14208855	-0.217791023
1553317_s_at	0.151751438	0.007308989	0.059770813	0.01212141	0.011892828	-0.226390254	-0.059801131
1553318_at	-0.030218325	0.169703736	-0.012409791	0.053797406	-0.125258561	0.178313135	-0.220218639
1553319_at	0.022022225	0.015728173	0.17523456	0.044073999	0.011092316	0.319385057	0.046116376
1553320_s_at	0.048587835	0.053300518	-0.063943893	-0.064613856	-0.061972769	-0.10899063	-0.072177229
1553321_a_at	0.157695603	0.099892482	0.329957169	0.282593665	0.179154468	3.313969916	2.310162171
1553322_s_at	0.128894337	-0.175628441	-0.097763099	-0.01143654	-0.110863368	-0.176180207	-0.066780954
1553323_a_at	0.009040387	0.194455557	0.07854016	-0.000956688	-0.129452655	0.124502304	-0.079470838
1553325_at	0.07903174	-0.032702658	-0.075787493	-0.081042334	0.293256704	0.008631665	-0.115802811
1553326_at	0.132351792	0.157985741	0.046313465	0.030304933	0.008000996	-0.003544894	-0.012288843
1553327_a_at	0.125686134	-0.019228261	0.100744095	0.140640693	0.059768939	0.228377734	-0.293486444
1553328_a_at	0.220064117	-0.128538784	0.015783897	-0.18327503	-0.044230222	-0.017220058	-0.205917746
1553329_at	0.086862329	-0.036083019	-0.13285169	0.073576245	-0.220480018	0.115049296	-0.135364902
1553330_at	-0.135098547	-0.167346858	-0.003742049	-0.078925227	0.182055981	-0.10335021	-0.036092629
1553333_at	-0.035843556	-0.4382684	0.077593943	-0.079175937	0.215954715	0.441945877	-0.226807757
1553335_x_at	-0.008520936	0.158481881	-0.231317118	0.16216372	0.050461501	-0.134448994	0.11480898
1553336_a_at	-0.450234526	0.215704909	0.087655644	0.071069158	-0.041920231	0.069978172	0.248461206
1553338_at	-0.288135892	-0.342672592	-0.475907593	-0.850522325	-0.830695369	-1.311558307	-0.49814677
1553340_s_at	-0.045309395	-0.075391569	-0.005813053	-0.097732554	-0.15055367	-0.049776995	-0.400924409
1553341_at	0.011951859	-0.001538028	-0.07055477	0.217787884	0.148348285	-0.015932216	-0.128869446
1553344_at	0.040124987	0.083287366	0.067178637	0.006419304	0.116241643	-0.055760827	-0.003977342
1553346_a_at	-0.125804809	0.158213279	0.078231599	-0.226205719	1.327248261	0.783125039	0.702029761
1553347_s_at	0.096131842	-0.000429999	-0.143976983	-0.302829854	-0.123738962	0.009752243	-0.041144603
1553348_a_at	-0.522769385	-0.193598869	0.046191461	-0.370011086	-0.108135457	-0.344129541	0.210446955
1553349_at	0.133691198	-0.064962268	0.423155638	0.098214043	0.051408648	0.198983614	0.067944629
1553350_at	-0.019955002	0.202417823	-0.235784522	0.166242294	-0.063743182	0.033512732	-0.313981837
1553351_at	-0.0362857	0.219173232	-0.057275677	0.079453872	-0.044245107	-0.02405467	-0.403286928
1553352_x_at	0.210001122	-0.179840941	-0.050343998	-0.133509339	0.047514175	0.427615468	-0.113742018
1553354_a_at	0.171786219	0.049172562	0.184586517	0.152930095	0.04591223	0.132686811	0.098997064
1553355_at	-0.093193831	0.040637191	0.046636835	0.102158716	-0.034926414	-0.203666603	-0.067242422
1553356_at	0.028098513	-0.082075782	0.020728744	-0.038370773	0.045986765	0.013576736	-0.1804153
1553357_at	0.104371059	0.175264079	0.047775952	0.015525023	0.042818662	0.160339034	0.019379735
1553359_at	-0.047368603	0.056982486	-0.020306618	0	0.125767285	0.185915246	-0.234992725
1553361_x_at	0.122506224	0.144715734	-0.162033711	0.096315066	-0.041287917	-0.078861114	-0.231539725
1553362_at	0.043551773	-0.016924162	-0.025532043	-0.065650374	-0.000779735	0.129054757	-0.079745902
1553363_at	0.128249353	0.342977994	0.084976295	0.228466157	-0.088797548	-0.020683506	0.018983467
1553364_at	0.121550094	0.124993894	-0.112473189	0.08937431	0.146836094	-0.031178888	0.065765294
1553365_at	-0.057988013	0.010776693	0.181390236	0.081530304	-0.065753715	-0.130242067	0.355279392
1553366_s_at	-0.009462621	0.010904602	-0.034233002	0.058532022	0.043136706	0.033244587	-0.151620162
1553367_a_at	0.00751805	0.115669919	-0.161945609	0.050679071	0.110526344	-0.142303268	-0.216501176
1553369_at	-0.0797085	0.038685833	-0.055713696	0.119607152	0.007021998	0.352083415	-0.14776207
1553371_at	0.106853537	0.122718398	0.037302268	0.269740693	0.21968406	0.488921209	-0.34652803
1553372_at	0.124774895	0.372019277	0.001408049	0.023498381	0.00522408	0.071391654	-0.312366667
1553373_at	-0.11512887	-0.069222507	0.007173906	-0.076613884	0.087435456	-0.032421071	0.052218869
1553374_at	-0.099390726	-0.122254092	0.002784461	0.105066367	-0.115638777	-0.094825285	0.021379214
1553375_at	0.081640744	0.222359634	-0.134403025	0.089130458	0.184975656	0.365826476	0.137709358
1553376_a_at	-0.01822809	0.092503092	-0.035532743	-0.023144599	0.014801514	-0.006421739	-0.079942384
1553378_a_at	-0.015518431	-0.047550449	-0.096651808	0.068470785	-0.029670286	0.016764867	-0.253855515
1553380_at	-0.279638809	-0.170627458	0.196680192	0.078459933	0.218117492	0.05682521	-0.274321852
1553383_at	-0.154071477	0.054262086	-0.148152814	-0.194446805	-0.000397437	-0.127745184	-0.043835999
1553385_at	-0.038985293	-0.145946882	0.023817583	0.133992823	0.099052173	0.091262664	-0.032605686
1553386_at	0.15665118	-0.043405535	0.168296836	0.035259181	-0.01016867	0.086441156	-0.218849272
1553387_at	0.095404911	0.063050072	0.069609084	0.011124276	-0.091436999	0.024310021	-0.01657197
1553388_at	0.258030459	0.215255976	0.241446517	-0.073001399	-0.019234378	0.694996734	-0.002461481
1553389_at	0.265626334	0.089242039	0.230807968	0.092654258	-0.083553956	-0.019203802	-0.199321978
1553390_at	-0.252020265	0.202738344	0.048648824	-0.093854755	-0.075241708	-0.106542385	-0.249552059
1553391_at	0.207204126	-0.009169782	0.059771172	0.140476125	-0.12782743	0.202957973	-0.072498285
1553392_at	0.068032262	0.236040318	0.126988449	-0.149464367	-0.29573224	0.139095814	-0.243065859
1553394_a_at	0.034624358	0.264124569	0.078934975	0.036052546	0.113461907	0.146952208	-0.293201254
1553395_a_at	-0.089422242	0.203141667	-0.048366466	0.333446315	-0.039592442	0.069209971	-0.459264581
1553396_a_at	0.066781625	0.13290841	-0.07580955	0.104737498	-0.107689815	-0.29781929	-0.056201615
1553397_at	-0.000912695	0.106393473	0.107308279	0.141180186	0.236947306	0.181159967	-0.110635754
1553398_at	-0.0286909	0.090558787	0.084998987	-0.091683043	0.114747954	0.016097419	-0.122550291
1553399_a_at	-0.115468731	0.144843034	-0.212268322	0.264831091	0.012890556	0.136886305	-0.070033013
1553400_a_at	0.065521681	0.199380405	0.035139125	0.003695735	0.360029628	0.232708861	0.251750425
1553401_at	-0.089865198	-0.116557516	0.230740655	0.012128597	-0.0106184	0.032734485	-0.223839039
1553402_a_at	-0.246070912	-0.118076059	0.059555514	0.199539841	0.114706938	0.039416946	0.118858065
1553403_at	-0.033433897	0.156634883	-0.054357805	0.226149042	0.009708853	-0.136553106	-0.189168841
1553405_a_at	0.09402775	-0.118804884	0.028616262	0.063379261	0.282977009	0.182125558	0.146028561
1553407_at	0.006777192	-0.150532309	0.187762302	0.343052032	-0.214347362	0.033094368	0.270523056
1553409_at	0.03429171	0.31857817	0.063088734	0.036352916	0.041810332	-0.227545751	-0.236469191
1553410_a_at	-0.012889378	0.267235963	0.188149075	0.033441853	-0.025178719	0.144361079	-0.042371726
1553411_s_at	0.156302903	0.051798125	0.129865253	-0.055372287	-0.069940988	-0.168006767	-0.088595688
1553412_at	-0.191510232	0.1059052	-0.016228281	-0.051702272	0.008820317	-0.091930532	-0.040938454
1553413_at	0.006122536	0.215807093	-0.084398992	0.015354105	0.099528273	0.063241675	-0.103112442
1553415_at	0.139493968	-0.250016216	-0.045411996	-0.324575653	-0.277413283	-0.414243283	-0.074554001
1553417_at	0.281236289	-0.030921332	0.0056968	-0.03599056	-0.09429048	0.099203525	-0.013071635
1553418_a_at	0.321422639	0.017455732	-0.153172952	0.027441379	-0.082072055	-0.036627044	-0.157079904
1553420_at	0.077476918	0.185807239	-0.132949135	0.030038134	0.122770765	-0.019268275	-0.112076773
1553422_s_at	0.043571425	0.135449722	0.233229308	0.079441217	0.073459785	-0.005180368	-0.157368222
1553423_a_at	0.065346355	0.215245073	-0.033958772	0.009763067	0.033226501	-0.096878379	0.026257234
1553424_at	0.253582085	0.127836713	0.024004651	0.02677952	0.271777765	0.08735657	0.122861395
1553425_at	-0.09315726	0.022378125	-0.227449943	-0.148859507	-0.00763328	-0.043016341	-0.060321315
1553426_at	0.012858606	0.084189896	0.173491971	0.143369778	-0.07192219	-0.041723557	-0.072596214
1553427_at	-0.009669268	-0.139904532	-0.029960426	0.119585006	0.022098338	-0.085392972	-0.327198428
1553428_at	0.29819868	0.019733339	0.022664412	0.002575492	-0.07030868	0.015089308	-0.126462652
1553429_at	-0.03442801	0.115222254	0.135869692	0.076870954	0.156882788	-0.041048065	-0.27261677
1553430_a_at	0.092064081	0.221476152	-0.025716807	-0.042431123	-0.173945424	-0.026801987	-0.384251663
1553432_s_at	-0.106463405	-0.210962877	0.068412122	0.111611178	-0.06674316	-0.071327973	-0.135271773
1553433_at	0.04498779	0.007101355	0.074642618	0.196918512	0.21610522	-0.038705005	0.025044216
1553434_at	-0.043930177	-0.017149621	0.248847096	-0.29018651	0.024822698	0.033539617	0.060235947
1553435_at	0.141053347	0.31600585	-0.151287576	0.209290892	0.034759076	-0.027202035	-0.305077733
1553436_at	0.204369997	0.248416612	0.079207095	0.124944892	0.150516658	1.046498747	0.925769379
1553437_at	0.072889576	-0.093611095	-0.001282169	0.159390798	0.227173879	0.095556508	-0.103098605
1553438_at	0.003416981	-0.071012541	0.06356291	-0.036750079	-0.016899741	0.259916623	-0.048764756
1553439_at	0.100118084	-0.09061703	0.044688686	0.000325218	-0.057922476	-0.129695866	-0.250862686
1553440_at	-0.077203449	-0.122447436	-0.037418189	-0.034198507	-0.034087553	0.127246612	-0.050995457
1553441_at	-0.129850305	0.083656829	-0.043726862	0.06974781	-0.07376028	-0.094779636	0.003898462
1553442_a_at	-0.260883826	0.24432799	-0.073406345	0.091427099	0.066064162	0.176194498	-0.172523814
1553443_at	-0.086525754	0.082009097	-0.075841313	0.105247564	0.072774561	0.102984913	-0.332887068
1553444_a_at	0.028960695	0.179061998	0.013801574	0.036059967	0.087149406	-0.107172374	-0.177667913
1553446_at	0.234544526	-0.079548223	0.127017839	0.039752615	0.110117213	0.170454986	-0.001713951
1553447_at	0.22855804	0.344609643	-0.039420679	0.119868144	0.055528063	-0.098777435	0.038403849
1553448_at	0.039408312	-0.081536291	-0.017939916	0.018988754	0.052394549	-0.05255095	-0.041817901
1553449_at	-0.011219216	-0.082411563	-0.09231881	-0.150059377	-0.039098608	-0.482416727	-0.594662527
1553450_s_at	0.015500183	-0.002794888	0.015372451	-0.032232988	-0.063910827	0.202150856	0.052031493
1553451_at	0.247032147	-0.110476644	0.013520087	-0.142928486	-0.002421573	0.080351215	-0.141613683
1553452_at	0.221066302	-0.016756514	0.035072816	0.00123546	0.104928398	0.07800533	-0.168640367
1553453_at	-0.039100544	-0.164650801	-0.037150702	-0.111680447	-0.056491673	0.234789208	0.021212376
1553454_at	0.057382516	0.044355428	0.122240517	0.029742701	0.134798113	-0.047791125	0.067578317
1553456_at	0.099232164	0.064378464	0.004345701	-0.167507037	-0.223421716	-0.137042656	-0.009202616
1553457_at	-0.091678415	0.071176648	0.095796537	0.021858357	0.114218023	-0.009213259	-0.186629754
1553458_at	-0.058300549	-0.086506396	0.030094522	-0.052704987	-0.075263208	0.149342656	-0.087488755
1553459_at	0.377246631	-0.036783584	0.454848553	0.34008563	-0.149885828	0.067092897	-0.016581546
1553460_at	0.134391785	0.227383652	0.1094045	-0.314549366	-0.066429559	-0.070419857	-0.358615524
1553461_at	0.156891984	0.14330614	0.323137775	0.151208585	-0.277179513	0.268905073	-0.207783311
1553462_at	0.005487168	-0.012633211	0.109049557	-0.087027031	-0.021139754	-0.096815576	-0.267856624
1553464_at	0.193142334	-0.129993563	-0.129341008	-0.012966164	-0.006056802	0.060140745	-0.118588893
1553465_a_at	-0.135427731	0.122271126	0.162912275	0.269464026	-0.07679254	-0.022687034	-0.128204217
1553466_at	0.072515218	0.062232976	0.048495177	-0.123054466	-0.057891668	-0.130424103	-0.386453399
1553467_at	0.213330289	-0.047147435	-0.064401428	-0.211616236	0.095847112	0.001640757	-0.117393575
1553468_at	-0.080862022	0.039194468	0.230350769	-0.208296202	0.060027201	-0.183728168	-0.381724552
1553470_at	-0.00698131	0.229689603	-0.018042388	0.502298804	0.221237974	0.627079691	0.354146544
1553471_at	-0.033636649	-0.11353717	0.042941548	0.021147965	0.148791622	-0.054459282	-0.135486238
1553472_at	-0.049347344	0.035024556	0.051431026	-0.031312463	0.079569804	0.058392268	-0.075659986
1553474_at	0.056600835	-0.066520991	0.053030664	0.043202215	0.035107638	-0.076647569	-0.091463828
1553475_at	-0.073550773	0.063638017	-0.000166142	-0.15783079	0.005125746	0.033189082	-0.186091975
1553478_at	0.091217294	-0.073687847	0.187521957	0.123302569	0.145968334	-0.188472059	0.010203385
1553479_at	0.014551847	0.182708929	0.033137607	0.079127448	0.217595979	0.229865708	-0.074918535
1553482_at	-0.012131869	-0.208766061	0.013264302	-0.076052661	-0.043204213	-0.149456223	0.113163837
1553483_at	-0.244966004	-0.042911164	0.113750248	0.133652829	0.054846391	0.060305869	0.064703768
1553484_at	0.055612243	0.154334457	0.072854529	0.111233022	-0.110841625	0.15865217	-0.106621567
1553485_at	0.063989519	0.082708909	-0.035339011	-0.035339011	-0.079082538	-0.034895869	-0.176356769
1553486_a_at	0.179148594	-0.060509857	0.062769925	-0.05674192	-0.286138046	-0.025624473	-0.120626304
1553488_at	-0.025080396	-0.109568769	-0.055636818	0.107572443	-0.089985005	-0.138915754	-0.195820211
1553489_a_at	-0.021581444	0.126966312	0.165187084	0.147444192	-0.029416547	-0.260772796	-0.088571541
1553491_at	-0.049404794	0.160314472	-0.013594255	0.019915218	-0.315601839	0.022265848	-0.192702782
1553492_a_at	-0.042683744	-0.071364554	0.09501802	-0.063777567	0.065055587	0.051028807	-0.077588946
1553493_a_at	0.117199493	0.109011338	0.086744231	0.124717919	0.181512463	0.277209088	0.058580935
1553494_at	-0.100994	0.004665962	0.113413636	0.249773571	0.103769892	0.171420943	0.046403001
1553497_at	0.076452236	0.088148259	0.216017854	-0.00623778	-0.031548916	0.069110867	0.024152244
1553498_at	0.013104767	-0.117730156	0.108033702	0.008212637	-0.287424277	0.225679877	-0.108930828
1553499_s_at	0.000977978	0.040511079	-0.123697749	0.047024825	0.02361391	0.112772728	-0.010007164
1553500_at	-0.065492032	-0.001170716	-0.037008233	-0.044441693	-0.045040974	-0.062556675	0.379370369
1553502_a_at	-0.039533684	0.146974377	-0.245823815	0.169237715	-0.0530325	0.1275363	0.196571223
1553504_at	-0.031256486	0.045073534	-0.056947439	-0.004331006	-0.035253823	0.142625721	-0.066948414
1553505_at	-0.005605645	0.228441572	-0.118164097	0.022488508	-0.130101916	0.181910612	0.034988307
1553506_at	0.008500531	-0.026321113	-0.069097306	-0.255749593	-0.109444096	-0.17947942	-0.074407878
1553507_a_at	0.096390627	-0.024266775	-0.092909938	0.2600613	-0.026975994	0.117059262	-0.279783477
1553508_at	0.113297859	-0.020107452	0.005659719	-0.009877404	0.062438226	-0.135129723	-0.0851503
1553510_s_at	0.09664024	-0.051519069	0.045127755	-0.140158497	-0.056536462	-0.5265273	0.032404983
1553511_at	0.048371716	-0.055367246	-0.062551346	-0.013249369	0.16175548	-0.064765884	-0.200816591
1553512_at	-0.00585294	0.159965013	-0.132914885	0.112229727	0.107152329	-0.099781771	-0.075970628
1553513_at	0.053851346	0.028471994	0.016749842	-0.104486642	-0.132624306	0.035763952	-0.166734918
1553514_a_at	0.012370773	-0.27661544	-0.157447358	-0.002717257	0.127430302	-0.027566754	-0.011098205
1553515_at	-0.18663318	0.283402333	-0.032636994	0.03692229	0.061408179	-0.034135898	-0.084413398
1553517_at	-0.023824718	-0.009285748	0.097998054	0.185937044	-0.013266603	0.149454191	-0.157954064
1553518_at	-0.153936064	0.088536359	0.006631477	0.049682017	-0.118294475	-0.252119719	-0.303549351
1553519_at	0.152523049	0.007881288	-0.03842079	-0.032300298	0.009992016	0.098413296	0.031289477
1553521_at	0.063556155	-0.007967625	0.018540677	-0.185152597	0.0371641	0.175734601	-0.195004207
1553523_at	-0.090949523	0.199192982	-0.08620162	-0.056370232	0.020171566	0	-0.073169913
1553524_at	-0.113313126	0.105937874	-0.024315435	0.050651892	-0.106583433	0.081826149	-0.076387185
1553525_at	0.11088726	0.179277109	-0.177191878	0.149314454	-0.046391285	0.038304635	-0.471085745
1553526_at	0.085336626	0.036568563	-0.021198428	0.136721485	-0.180741252	-0.012941724	-0.225315372
1553527_at	0.063358157	0.18279234	-0.059005618	-0.123605668	-0.047788551	-0.108698773	-0.124019819
1553528_a_at	-0.128819247	-0.031325671	0.18493823	0.190039387	0.163483917	-0.905403994	-0.391250948
1553529_at	-0.070246391	0.233315663	0.276370288	-0.028200874	0.009447896	0.302505678	-0.173339946
1553530_a_at	-0.372456471	-0.34346019	-0.547502961	-1.569722284	-1.917079182	-2.255180003	-1.169361925
1553531_at	-0.078436544	0.10253657	-0.124553023	0.374311729	0.166755899	0.013634821	-0.20216959
1553532_a_at	0.06371385	-0.042439706	-0.159182819	0.059696724	0.185690986	-0.005473748	-0.299215577
1553533_at	0.202389411	0.005158867	0.144531564	0.06929065	-0.092879632	-0.140597591	-0.071894175
1553534_at	0.024459045	0.146979416	0.0207518	0.051985946	0.072544885	-0.015911885	-0.106976492
1553535_a_at	-0.383821303	0.024166865	-0.158807043	-0.154156214	0.09306359	-0.410842514	-0.127825442
1553536_at	-0.304147094	-0.35122927	0.431672137	-0.473007212	0.107589355	0.537919803	0.283681102
1553537_at	0.253191281	-0.002667617	0.110057181	0.109134547	0.105893207	-0.020282916	-0.067540959
1553538_s_at	0.059820429	-0.08899789	0.072376025	-0.010231338	0.053161074	0.249678624	0.373307005
1553539_at	-0.007497559	-0.00116177	-0.191674822	0.101342731	-0.028587309	0.058410441	0.017456779
1553540_a_at	0.106779157	0.058712293	-0.123945702	0.202704458	0.024637679	0.114116765	-0.151160785
1553541_at	0.115957277	0.120990083	-0.096889534	0.25926129	0.049746738	-0.144793486	-0.324183295
1553542_at	0.023903294	-0.095704822	0.166037642	0.129585246	0.064875731	0.087451054	-0.044178061
1553544_at	-0.213542697	0.225055927	0.103433099	0.186598559	0.065732407	0.072109385	-0.180377647
1553545_at	-0.083889855	0.123912441	-0.057491193	-0.163764425	0.000226122	-0.22953992	-0.325132329
1553546_at	-0.06453028	-0.031819642	0.021175715	-0.051300448	0.018078294	-0.075184395	-0.048110823
1553547_at	0.016984522	0.187223848	-0.070255794	-0.093754444	0.095040142	0.18692126	0.057661186
1553549_at	0.211443879	0.176122778	-0.039787751	0.100609363	-0.174409084	0.029570777	-0.376270951
1553550_at	0.17080193	0.032443592	0.252297988	-0.131129484	-0.15833819	0.088797548	-0.019584076
1553551_s_at	0.012961369	-0.071270955	-0.010686126	-0.086052412	0.011319093	0.020001977	0.147916626
1553552_at	0.107037976	-0.180426416	0.314117459	0.191701058	0.220198371	0.246069372	0.332960465
1553553_at	-0.06102135	0.135663872	0.197205379	-0.212248195	0.123733162	0.328978042	0.036487012
1553555_at	0.122469681	-0.075838653	0.271680607	0.067722578	-0.089531335	0.116409328	-0.250233013
1553556_at	-0.03372639	0.144070703	0.014458276	-0.041109977	0.059995262	0.179267705	-0.162253112
1553558_at	0.025345363	0.006842929	-0.069202627	-0.148555944	0.047620655	0.039576588	-0.733170411
1553559_at	0.053708019	0.004057672	-0.131892192	0.012596297	-0.047694956	-0.043173986	-0.190699162
1553560_at	-0.008691098	0.345808973	0.239306103	-0.024818859	0.127671484	0.258911276	-0.135751994
1553561_at	0.043023626	0.072394619	-0.112206556	-0.025387007	-0.094996732	0.069273369	0.009430988
1553562_at	0.063972558	0.01217877	0.001401162	0.132711646	-0.030142995	0.159718556	-0.181529472
1553564_at	0.052103836	-0.049415019	0.049018152	0.134420385	-0.046756895	-0.073817146	-0.236772916
1553565_s_at	-0.394255196	-0.242581555	0.903396217	-0.028717927	0.218920908	0.750665759	0.240784934
1553566_at	-0.039190316	0.332861235	0.040934234	-0.188611557	0.120491461	-0.043214022	0.05779836
1553567_s_at	-0.095646888	-0.134173341	-0.047165944	-0.059169014	-0.051501234	-0.013855759	0.062335232
1553568_a_at	0.005631643	0.089013242	0.057850243	-0.07469356	0.009012282	0.141877323	-0.076556522
1553569_at	0.019175897	-0.024002289	0.029323483	-0.007645757	0.020107217	0.057377826	0.122426227
1553570_x_at	0.027759505	-0.023708202	0.012160036	-0.019911509	-0.00030974	0.043209358	0.052062531
1553572_a_at	-0.101171299	0.128195972	-0.063793787	0.135102893	0.5771013	0.868941421	0.332365501
1553573_s_at	-0.263135183	0.070057257	0.044535243	0.093523591	-0.208515123	0.004530792	-0.303000405
1553574_at	-0.009423729	-0.202900322	-0.108745947	-0.093803895	-0.133588791	0.027359846	-0.145380251
1553575_at	0.81309416	-0.248338056	0.280303286	-0.998897666	-0.168752244	-0.203080679	0.377282736
1553579_a_at	0.049441372	-0.038253421	-0.081993697	-0.1430795	-0.14047134	0.062902222	0.002608591
1553581_s_at	0.053929663	0.170251919	-0.22341713	-0.005377047	-0.280743518	-0.762044156	-0.105707909
1553582_a_at	0.080974952	-0.050285622	-0.000657019	0.048793009	0.204287415	-0.027297832	-0.342948853
1553583_a_at	-0.059758498	-0.014357302	-0.192039708	0.057875433	0.12950123	-0.06816904	-0.039346506
1553584_at	-0.082061722	0.15817584	0.02881968	0.116174224	-0.013483234	0.010571354	-0.120024932
1553585_a_at	0.249359596	-0.050752392	0.02125337	-0.075020297	-0.034516708	-0.287493945	-0.203199735
1553586_at	0.180159799	0.045687209	-0.011715517	0.001282623	0.148753787	0.131776103	-0.076810844
1553587_a_at	-0.041382287	0.123509414	0.223364647	0.32041247	0.230433106	0.067826208	0.187664906
1553588_at	-0.007102859	0.011091464	-0.096877952	-0.032478419	0.009730096	0.019296294	0.112123881
1553589_a_at	-0.382945894	0.094043641	0.209812012	-0.015158322	0.240918537	0.647811527	0.191375062
1553590_at	-0.075773783	0.092035366	-0.131816625	0.062812401	0.067040227	-0.122326845	-0.225906414
1553591_at	0.048449778	0.035354489	-0.018416191	0.116074785	0.038374641	-0.025316896	-0.20064021
1553592_x_at	0.123821496	0.149471466	-0.050224003	0.021088733	0.091430157	-0.121004682	-0.249477931
1553593_a_at	-0.108329503	0.147677844	-0.089004905	0.076660733	0.037868041	-0.1703166	0.107333668
1553594_a_at	0.09464465	0.102905081	0.038176951	-0.003013015	0.098039794	0.061704318	-0.03191156
1553599_a_at	0.568731176	-0.27386561	0.112559816	-0.257974657	0.113730116	0.06645607	-0.068784665
1553600_at	-0.119690552	0.181585339	-0.181191454	0.130408335	0.040020792	0.130303049	-0.059228796
1553601_a_at	-0.17491332	-0.066350833	0.298809177	0.12643168	0.181209545	0.223840942	-0.202336456
1553602_at	-0.009478878	0.063255671	0.191101363	0.140098652	-0.095655108	0.537367217	0.044753901
1553603_s_at	-0.298556743	-0.139576057	-0.09874186	-0.155694213	-0.167272049	-0.853858051	-0.270356007
1553604_at	0.092676812	-5.53E-05	0.118957139	-0.039076032	-0.021378669	0.020592381	0.158906266
1553605_a_at	0.102158976	0.045211655	0.014686947	0.08546116	0.065249071	0.060893623	0.870569759
1553607_at	0.174939096	0.125554262	-0.089647919	-0.026206625	-0.014624086	-0.030923616	0.048187092
1553608_a_at	-0.081915825	0.029242507	0.160433097	0.062901502	-0.19890066	-0.264098191	-0.131204985
1553611_s_at	0.021828108	-0.124308294	0.210085994	-0.035316205	0.12308048	0.083051667	-0.270730358
1553612_at	-0.002710254	0.180343665	-0.062937385	-0.105128587	-0.032575299	0.06844938	-0.143785697
1553613_s_at	-0.252603702	0.28155025	0.052102203	0.034154361	-0.112935764	0.064344078	0.657323135
1553614_a_at	0.233207898	-0.054176036	0.073295084	-0.088697408	0.046155011	0.010214661	0.009409663
1553618_at	0.054792463	0.185003718	-0.124431235	0.255643967	0.023744871	0.032250932	-0.039181983
1553619_a_at	0.356886783	0.237896788	0.043930625	0.038800988	0.033939494	0.192221742	-0.143179273
1553620_at	-0.04654733	-0.006115405	0.008677812	-0.084636716	-0.19879517	0.13994374	-0.188012138
1553622_a_at	0.153743726	0.066650971	-0.021528365	-0.008903377	0.175041913	0.104324672	0.006040598
1553623_at	-0.100691122	0.255064346	0.14981707	0.094789192	0.120866303	-0.078156283	-0.076586859
1553625_at	-0.002906282	0.077259756	0.10655579	-0.004643525	0.138304411	-0.057742819	0.088798497
1553626_a_at	-0.036553926	0.163913395	-0.021917801	0.196231082	0.088839801	-0.048624334	0.009401847
1553627_s_at	0.047687339	0.10171794	-0.078274448	0.039365112	-0.031252498	-0.020151297	0.055966023
1553629_a_at	-0.087886902	0.183468369	-0.038951339	0.204608275	0.001049161	-0.081002728	-0.173875432
1553630_at	-0.194531573	-0.086469615	0.104678861	-0.058192691	-0.064179691	0.234973706	0.039611069
1553633_s_at	-0.175259381	0.038537583	0.04581431	0.106041781	-0.04718604	-0.123673712	-0.201417577
1553634_a_at	-0.216997624	0.155885127	-0.130644649	-0.146980021	-0.149395968	0.044820567	-0.280022577
1553635_s_at	0.001150123	0.012087074	-0.057631605	-0.000266693	0.117409675	0.084504214	-0.09409042
1553636_at	0.056341399	-0.03892006	0.070667591	-0.048057274	-0.136928656	-0.047219367	-0.171811596
1553637_s_at	0.082884525	-0.004030056	-0.22044823	-0.049743013	-0.151343316	0.045363064	-0.122028293
1553639_a_at	-0.090087482	-0.068116323	-0.009072249	0.175947274	-0.139380555	0.062843859	-0.028897112
1553640_at	-0.096648762	-0.114369784	-0.048238498	0.008397377	-0.080484968	0.017434641	-0.185442477
1553641_a_at	0.195398529	0.079090383	0.010217269	0.191394592	0.239260573	0.055765404	-0.18481991
1553642_at	0.131735353	0.086798684	0.187611246	0.079399543	0.059868325	0.094010556	-0.159147708
1553644_at	-0.174265002	0.127523438	-0.124061238	-0.065850069	-0.048785802	-0.135625156	-0.213407168
1553645_at	0.172666058	-0.027520153	0.197509048	-0.033864122	-0.061561808	-0.11479195	-0.180343979
1553646_at	0.205270308	-0.101881064	-0.024637552	-0.050709872	-0.132235535	0.101008583	0.239320778
1553647_at	-0.007224442	-0.10197042	-0.028562873	-0.253693656	0.053468722	0.205867917	-0.00210127
1553651_at	-0.074491635	0.112242981	0.09222414	0.012324884	-0.168520561	-0.041615089	0.069907088
1553652_a_at	-0.261006427	0.046929243	-0.134090068	-0.242626958	-0.243689881	-0.252130247	0.034474827
1553654_at	-0.055864379	-0.072551127	0.020605364	-0.082226011	0.060259131	0.118379937	0.000315987
1553655_at	-0.099169632	0.295318852	0.176734206	0.055066039	-0.163140416	0.272401446	-0.340755625
1553656_at	0.017979966	-0.144532688	-0.010751476	0.002811314	0.070085174	-0.006080578	0.252738894
1553657_at	0.079597175	0.138186009	-0.12295204	0.025211618	0.188443896	0.148118649	0.07271171
1553658_at	0.137113247	0.008457492	0.181881181	-0.244374768	0.204111492	-0.027548365	-0.17263898
1553660_at	-0.088266777	0.049940097	0.126427852	-0.12466521	-0.054382831	-0.185979275	-0.093615804
1553661_a_at	0.121226347	0.024228386	0.072126418	0.031479866	-0.096202862	-0.031604727	-0.075316111
1553663_a_at	0.041432572	0.038996763	-0.00096008	-0.032986415	0.128537194	0.020678205	-0.13811788
1553666_at	-0.061999959	-0.142715494	0.333693067	-0.027035034	0.116892233	0.155740969	0.338407893
1553668_at	0.015952269	-0.117142792	0.063332045	-0.002195835	0.064289941	0.199138871	0.128056342
1553670_at	-0.015086116	0.069969764	-0.023660719	-0.019946225	-0.009155987	0.043901978	0.014293027
1553672_at	-0.074063134	0.103803759	-0.038534499	-0.057247227	-0.428138527	-0.495892847	-0.298121321
1553673_at	-0.108411456	-0.126018132	0.157205539	-0.120994715	-0.038927234	-0.196088093	-0.201328945
1553674_at	0.295587763	0.070535328	-0.335386899	-0.15884314	-0.141957721	0.155094282	-0.035573554
1553675_at	-0.118712665	-0.104839962	-0.210441518	-0.085899221	-0.198170695	0.002501841	-0.167605714
1553677_a_at	0.070811908	-0.347680201	-0.156379852	-0.35853235	-0.569304694	-0.919664227	-0.313362229
1553678_a_at	-0.302484339	-0.307829403	-0.779231377	-1.62478987	-1.834523946	-2.111566741	-1.053578386
1553679_s_at	-0.528467796	-0.294058868	0.101822255	-0.499126111	-0.060248049	-0.149245293	0.047340266
1553681_a_at	0.057108604	0.262957532	0.098887885	0.337837252	0.228987065	0.707712124	0.788654007
1553682_at	-0.237002345	-0.162022658	-0.036124558	-0.11396328	-0.070148346	0.057420191	-0.085385524
1553683_s_at	0.077060825	-0.048827284	-0.102700745	-0.066271341	0.050364583	0.082304382	0.053841629
1553684_at	0.075093181	0.103948129	-0.025885848	0.039719001	0.015941267	-0.098625108	-0.093759667
1553685_s_at	-0.133330702	-0.372193468	-0.485346423	-0.787674039	-0.510933326	-0.472465349	-1.011609117
1553686_at	-0.253771069	-0.128635498	-0.257129911	0.163266856	0.083603635	0.123273154	-0.098286495
1553688_at	0.161819765	0.094848573	0.056991444	-0.085393903	-0.090559236	-0.070267047	0.011654474
1553689_s_at	0.018818204	0.042361811	0.085443473	0.06392258	-0.030425139	-0.005210091	0.380014684
1553690_at	0.12002853	0.014581541	0.039792333	-0.084968115	-0.216541074	-0.453612309	-0.029182065
1553691_at	-0.01411835	-0.397294777	0.379595898	-0.538456028	-0.050147128	-0.784676139	-0.181533451
1553693_s_at	0.382714972	-0.02465776	0.792430809	0.512377971	0.433793763	0.822162128	1.30809759
1553694_a_at	-0.212317309	-0.369001977	-0.290982536	-1.09521708	-0.646186447	-0.62427739	-0.549284645
1553695_a_at	-0.201181169	-0.081762787	-0.454834384	-0.110382641	-0.084063854	-0.405945107	-0.4686541
1553696_s_at	-0.397791864	-0.132372282	-0.156097246	-0.230071621	-0.302380319	0.050748024	0.100002816
1553697_at	-0.355631568	0.113286737	-0.030835798	-0.142083074	0.13444935	-0.317808941	-0.22463376
1553698_a_at	-0.250076875	-0.289949725	-0.041434262	-0.737679518	-0.601619396	-0.504257631	-0.50750818
1553701_a_at	-0.077179919	0.010226745	-0.026586715	-0.056252931	0.044792617	0.009427559	-0.130299377
1553702_at	-0.069702276	-0.200156519	-0.072761369	-0.169341324	-0.059868067	0.007831349	-0.10499583
1553703_at	0.05704362	-0.015979422	0.073605583	0.29797908	0.059809509	0.05271877	0.244215042
1553704_x_at	0.008230802	-0.01255226	0.082156752	0.306370427	0.217790693	0.212357242	0.11619358
1553705_a_at	0.121061828	0.08974463	0.148417244	0.033568509	-0.092361661	0.233807283	-0.089139388
1553706_at	0.152631972	0.147407259	0.280267487	-0.028358121	0.020367022	0.269713476	-0.310216289
1553708_at	0.259514561	-0.064256428	0.020605434	-0.174470867	-0.135972137	-0.01745486	-0.123876937
1553709_a_at	-0.000797304	-0.006455965	0.304042572	0.221070124	0.213347458	0.11246143	0.078185224
1553710_at	-0.011386115	-0.102827004	0.135735243	-0.025607433	0.070447095	0.091103782	0.03673624
1553711_a_at	-0.095189718	0.023901108	0.198842417	0.037157906	0.058775649	0.155339397	-0.105957071
1553713_a_at	0.07520586	-0.090634648	0.086700737	0.213242492	0.290437286	0.045138645	-0.205824238
1553715_s_at	-0.018836879	0.140540809	-0.124266899	-0.001589835	-0.186490453	-0.453442914	-0.067729546
1553717_at	0.178747708	0.075771868	-0.001593431	-0.029590986	-0.137225839	0.083315353	0.074118857
1553718_at	-0.031036452	0.012885258	-0.003637118	-0.154819561	-0.036608609	-0.061810108	-0.093452337
1553719_s_at	0.206691894	-0.002402671	-0.006634464	-0.222512297	-0.291579757	-0.644178647	-0.003119005
1553720_a_at	-0.206755645	0.069220358	-0.072175022	-0.136773795	-0.144092106	-0.002840468	-0.060792803
1553721_at	-0.089570956	0.08928612	0.202431255	0	0.073961516	0.052029585	0.126656332
1553722_s_at	0.181915514	0.046138677	0.04260945	0.035307778	0.152917906	-0.144064348	-0.337489965
1553723_at	-0.134795445	0.13084119	0.067616622	0.017122969	0.012192496	0.064064848	-0.339701884
1553725_s_at	-0.529400241	-0.02986377	-0.117769616	-0.182276993	-0.020825248	-0.18211076	-0.102838657
1553726_s_at	0.116308841	-0.001795937	-0.220661929	-0.041306307	-0.034899076	0.230683723	0.178709881
1553727_at	0.009719463	0.004963882	0.00701311	0.072839845	0.035842521	-0.103202909	0.128448521
1553728_at	-0.008337806	0.075145719	-0.015143659	0.119351784	-0.03402908	-0.0665764	-0.210750565
1553729_s_at	-0.098783017	0.235924299	-0.130743863	-0.091131047	0.216639368	-0.300221663	0.038868248
1553730_x_at	0.014383171	0.273768642	-0.075944746	0.101024069	0.004865962	0.13068864	-0.120801342
1553732_s_at	0.006252098	0.37677524	-0.071360469	-0.181115606	0.031258333	-0.284185812	-0.386338426
1553734_at	0.329409149	-0.025656208	0.092975494	-0.04236784	-0.007124309	0.163974585	-0.424296051
1553736_at	0.119356596	0.29663717	-0.118525177	0.165397787	0.010649286	-0.00528306	0.400463373
1553739_at	0.014822435	-0.024351985	0.019877073	0.180947946	0.094510304	0.132996557	0.02314028
1553740_a_at	-0.188360945	0.182293944	-0.402447883	-0.093098677	-0.043807013	0.091084789	-0.208634155
1553741_at	0.076721423	0.011258242	0.005302232	0.159913561	0.111795553	-0.149222019	-0.195942192
1553743_at	0.02471427	-0.174727831	-0.012675332	0.110698003	0.148013851	0.820171673	0.302625655
1553746_a_at	-0.062786637	0.06520338	-0.048979737	-0.077785106	0.05794591	0.047315553	-0.039841436
1553747_at	0.005925152	-0.032995852	-0.083485457	0.021825747	0.01176193	0.013149662	-0.298878218
1553749_at	1.429778151	-1.362008352	0.946544639	-1.649686742	-0.221732277	-0.542927852	-0.356762233
1553750_a_at	-0.389776976	-0.257720863	0.0038314	-0.131715745	-0.019140251	-0.280800849	-0.103826947
1553752_at	0.072106345	-0.142888458	-0.04912114	-0.09954128	0.336286216	0.115689008	0.205370221
1553755_at	0.040772929	0.012448176	0.049747492	0.262998975	-0.043387877	-0.122229074	0.179447417
1553756_at	0.153632021	0.069977691	-0.009483936	-0.060358387	-0.010800665	0.155039749	-0.288473283
1553757_at	0.016880623	0.108540803	0.146459134	0.203568803	0.016613993	0.054325285	0.009942046
1553759_at	0.150522636	-0.302575806	-0.015546188	-0.043894002	0.057079814	0.313528343	0.149717712
1553761_at	0.186971292	0.032097395	-0.182199212	-0.181923265	-0.089141896	0.042872396	-0.177706413
1553764_a_at	-0.192582138	0.096075737	-0.133629703	0.050005478	0.088560255	0.542238228	0.489017683
1553765_a_at	0.15985439	0.093593992	0.065377232	-0.060875868	-0.027751212	0.063779877	-0.137812187
1553768_a_at	-0.056236759	-0.249757257	0.132798408	-0.377985142	0.023569789	0.71609173	0.23660963
1553769_at	0.301570155	0.193392834	-0.020409385	0.086091975	0.023833038	0.102013484	-0.158571173
1553770_a_at	0.07202642	-0.035378859	-0.098553213	-0.081975426	-0.110170753	0.025440225	-0.297364341
1553772_at	0.151251706	0.179350986	-0.039204213	0.090018305	-0.171071367	-0.159442465	-0.135769064
1553775_at	-0.221377749	0.1767357	-0.194042436	0.129129803	-0.041755593	0.12598561	-0.114648518
1553776_at	0.094031042	0.130438931	-0.150312387	0.029802066	0.070364342	0.074827124	-0.060163187
1553778_at	-0.041692518	0.016188543	-0.155007715	0.028636672	0.253727715	0.368577789	-0.157990161
1553780_at	-0.026584269	-0.075722303	-0.000989725	-0.027095188	0.027359204	0.020812918	-0.276224115
1553781_at	-0.007732301	-0.052716098	0.209227905	-0.1168943	-0.031802892	0.034096998	-0.15512481
1553785_at	0.050558654	-0.03099837	0.124043798	-0.143927627	-0.031593511	-0.013447378	-0.131989617
1553787_at	-0.035155134	-0.039720657	0.154200056	0.235220948	0.135347153	-0.050547188	-0.162641085
1553789_a_at	0.016088519	-0.119835667	0.086654809	0.189460783	0.089396017	0.030294225	-0.131239258
1553792_at	0.006214562	-0.097383873	0.100065534	-0.149015756	0.099854732	0.120804256	-0.042983305
1553793_a_at	0.075322726	0.108855576	-0.355269064	-0.023271524	-0.035053609	0.162226292	-0.244545607
1553794_at	0.01586519	0.068431963	0.077945586	0.171777164	0.096265351	0.097041155	-0.127579899
1553796_at	0.139757582	-0.281613321	0.063263096	-0.20741523	-0.251906864	-0.288836799	0.013250764
1553797_a_at	0.065280059	-0.381071878	0.071518242	0.179750608	0.068416621	0.035975073	-0.106605844
1553798_a_at	0.139748047	-0.082643357	0.017573186	-0.000168017	-0.276226584	-0.049720562	0.10211543
1553799_at	-0.026534355	-0.096532194	-0.034333429	-0.000114674	0.016502528	0.050277814	-0.013869266
1553801_a_at	-0.21647281	-0.196286852	-0.072288939	-0.081019908	-0.152965893	-0.551641349	-0.033378012
1553802_a_at	0.005121349	0.035157296	-0.001200244	0.144895339	0.089906455	0.132607047	-0.293110092
1553803_at	0.062409182	0.285529908	-0.247576317	-0.083847786	0.07525637	0.080444189	-0.148241548
1553804_a_at	0.078640823	-0.17417521	-0.141642133	0.079161675	-0.044680222	-0.031954238	-0.111007547
1553805_at	0.046090175	-0.160135995	0.184016823	-0.166880059	0.022095254	0.141867305	-0.110932363
1553808_a_at	0.070567274	-0.04830495	-0.095203168	0.025439253	0.09773126	0.00859121	0.053132612
1553809_a_at	-0.056722795	-0.031940404	0.037108171	0.087992596	0.085157574	-0.270218608	-0.187982393
1553810_a_at	0.01949021	-0.259438269	0.187773859	-0.047704874	-0.168433317	-0.896187428	-0.155947848
1553811_at	-0.011338075	0.068784207	-0.087579955	-0.104567783	-0.167116164	0.044588715	-0.160710535
1553812_at	0.130078514	0.142505058	0.20761024	-0.066866016	0.016915543	-0.202542762	-0.133703299
1553813_s_at	0.002689878	0.296365316	-0.080043392	0.084037373	-0.026256811	-0.15147642	-0.502538976
1553815_a_at	0.084813623	0.163906515	-0.017519285	0.087259904	-0.002910025	-0.11141621	0.057505327
1553817_at	-0.186615286	-0.035677158	-0.108510275	-0.114633535	-0.048234187	-0.303287598	-0.738053063
1553818_x_at	-0.144837246	0.204457765	-0.252740587	-0.0711896	0.144493872	-0.311080166	-0.27659747
1553821_at	0.089297074	-0.136761085	-0.047711058	0.092449748	-0.042758026	-0.092706682	-0.327139772
1553822_at	0.152397429	0.084634517	-0.059995262	0.013633274	0.008105645	0.066623559	0.134844405
1553823_a_at	0.188146938	0.190049053	0.020291127	-0.034640205	-0.104817199	-0.005656573	-0.259423743
1553826_a_at	0.083583567	0.054890379	0.045451629	0.069812001	0.056658212	2.89E-05	-0.115993241
1553828_at	0.425802955	0.333286191	-0.100062098	0.020519106	-0.059252452	-0.201968398	-0.232672917
1553829_at	-0.101627976	0.113858666	0.09944352	0.103841746	-0.068774861	0.17468918	-0.344426405
1553830_s_at	-0.140852371	0.096979715	-0.082702547	0.011321342	0.047094644	0.007506314	0.062265731
1553831_at	0.143630753	-0.0445518	-0.100034733	0.030817102	0.156600521	0.138453855	-0.057264608
1553832_at	-0.128435819	-0.158683727	0.17801585	0.026915694	0.069605753	0.115480686	0.003199573
1553834_at	0.045622874	0.04650863	0.217636929	-0.011393124	-0.098205452	0.140611297	0.085109859
1553835_a_at	-0.103387572	0.21975627	0.337184141	0.062948885	0.207498302	0.288638769	-0.149339261
1553837_at	0.113113858	0.105047836	0.132828847	0.203676512	0.079034023	-0.116713598	-0.047632787
1553838_at	0.121499381	-0.036024114	0.115296734	0.053965616	-0.101870883	-0.183466479	-0.017633237
1553839_at	0.098075186	0.177491689	-0.019894273	0.045625304	-0.047019482	0.004797545	-0.12707005
1553840_a_at	0.122864605	0.098915292	-0.124777919	0.008935867	-0.088319879	-0.219833836	0.084200182
1553842_at	0.127398605	0.109683153	0.054910924	-0.100780782	-0.178489002	-0.077920161	-0.054648904
1553843_at	0.108664819	0.095678109	0.031384093	0.18985834	0.015784181	0.032529441	-0.131172943
1553844_a_at	0.164690078	0.144998683	0.029531279	0.046519972	0.162600035	0.056810182	-0.143389283
1553845_x_at	-0.070327198	0.173451517	0.049545224	0.052103813	0.087746437	0.014246616	-0.078665753
1553846_at	-0.048609978	-0.179743065	0.034752816	0.064827448	-0.171777991	-0.078914883	-0.293546001
1553847_a_at	-0.307404978	-0.069868917	0.03546453	0.262528314	-0.21103188	-0.394265977	-0.124319607
1553849_at	0.258282382	-0.005296056	0.092324027	0.025940439	-0.049276366	0.014246657	-0.154663295
1553850_at	0.105050806	-0.020361588	0.049762403	0.045662848	0.197660146	0.228446196	-0.016616259
1553851_at	0.000748963	0.101422218	0.019155132	0.245405065	0.160040155	0.103843554	0.105873877
1553852_at	-0.154238175	0.192286914	-0.181892616	-0.057904637	0.074086129	0.018459697	-0.068975894
1553856_s_at	0.404527185	0.240321606	0.158906707	0.011829102	0.029340934	0.15267697	-0.229274145
1553857_at	0.128195207	-0.11030046	-0.036847648	0.106600571	-0.05981271	0.101089525	0.048856729
1553858_at	0.203923937	-0.102701911	0.095531186	-0.023331798	-0.027229981	-0.01897188	-0.083879968
1553859_at	0.087632088	0.28018765	0.175787715	0.079179205	-0.036297703	-0.029106521	-0.224079925
1553860_at	-0.025972799	0.070694742	0.180533536	-0.012924958	-0.049972853	0.150952431	-0.224453392
1553861_at	0.048628332	-0.036889242	0.04293974	-0.131864048	0.234786247	0.818702169	-0.255411013
1553863_at	-0.013405973	-0.025229943	-0.101925194	0.000968559	-0.061460738	0.187605207	-0.097694338
1553864_at	0.002462044	0.114305044	-0.017150241	-0.021208689	0.031181938	-0.078451828	0.087868076
1553865_a_at	0.173075357	0.007716197	0.033992966	-0.024367555	-0.053505442	-0.061063435	-0.101968376
1553868_a_at	0.014514284	-0.007012161	0.07308734	-0.15230262	0.043758374	-0.073146323	0.047741149
1553869_at	0.247445497	0.062474112	-0.076776348	-0.032862956	0.133956182	0.025206008	-0.204579562
1553871_at	0.073384903	0.244772444	-0.08871879	0.113111402	-0.034901143	0.03444512	-0.141385094
1553872_at	-0.121693006	-0.10342893	0.098043534	0.100574957	0.189961819	-0.026768491	-0.20449042
1553873_at	0.054048759	0.147645657	0.065458966	-0.042420002	0.064620166	0.159090473	-0.099691055
1553874_a_at	0.25272134	-0.00175625	-0.03024833	0.194684796	0.168863331	-0.156858611	-0.461546466
1553875_s_at	-0.040813177	0.005807129	0.10735609	-0.031269401	-0.012362072	0.319930119	-0.314945329
1553876_at	0.043803102	0.038141191	-0.115756228	0.079474302	-0.024171533	-0.225723515	0.025472783
1553878_at	-0.435544245	-0.058594236	0.069667405	0.319094306	0.024641874	-0.109493223	0.230078476
1553879_a_at	0.063989393	-0.21313801	-0.047251636	0.053712466	-0.173724544	0.064315514	0.057699857
1553880_at	-0.196778373	0.156705037	-0.268478787	0.415943168	0.105862164	-0.111998037	0.045366474
1553881_at	0.244927995	0.043261193	0.200852868	0.039178702	-0.057606113	-0.115067196	0.090723591
1553882_at	0.002614248	0.032698113	-0.005819982	0.119243781	-0.027241647	0.088794226	-0.437773611
1553883_at	-0.04631605	0.109018603	0.115130397	-0.141351619	0.091588771	-0.034073521	0.049145368
1553885_x_at	0.131737715	-0.076702532	0.101271997	0.020134621	0.148234879	0.019422997	-0.003751461
1553886_at	0.198415479	-0.065163621	0.149554674	-0.332086787	-0.044330553	0.205147108	0.036064296
1553887_at	0.08018678	0.007594886	-0.019727876	0.102295081	-0.134387392	-0.008790304	-0.048853457
1553888_at	0.104822336	-0.018401494	0.004036405	-0.029975435	-0.121760484	-0.206660115	-0.015081745
1553889_at	-0.069973851	0.118012727	0.033707926	-0.134806323	0.132421732	0.106985231	-0.101217762
1553890_s_at	0.154257594	0.032351811	0.149416573	0.09939645	0.150762162	-0.023643258	-0.15206895
1553891_at	0.088697502	0.029598086	0.22338633	-0.144623075	0.035711029	0.195164174	-0.145794042
1553893_at	0.023670659	0.100328108	-0.133635494	-0.081380169	-0.272315064	-0.275491019	-0.001660464
1553894_at	0.026845058	-0.077246267	0.112382289	0.335992772	0.110646603	0.052066439	0.121465205
1553895_at	0.045096999	0.350535509	-0.186355305	-0.106641122	0.097719102	0.162921029	-0.277461436
1553898_a_at	-0.060181315	0.196310486	0.03465288	-0.000412953	0.01939525	-0.071392979	-0.017664719
1553900_s_at	-0.123417583	0.104218867	0.188900147	-0.050931784	0.120750587	0.154775446	-0.229122831
1553901_x_at	0.052138257	-0.125832652	-0.115163927	-0.00547233	0.166726505	-0.01161326	-0.113269865
1553905_at	0.188983094	0.027609499	0.085738669	0.011296676	0.044674366	0.006015688	0.084415291
1553906_s_at	-0.043868643	0.064778951	-0.132647042	0.019709105	0.21162525	0.210332886	0.040205518
1553907_a_at	0.170270961	0.162465601	-0.098906538	-0.117907162	0.100278175	0.107277686	-0.211596415
1553909_x_at	0.252098842	-0.14273346	0.588954887	0.395016496	0.235996368	0.258852318	0.475951205
1553910_at	-0.025777322	0.361170548	-0.026484419	0.101230939	0.006234296	0.249237296	0.087129934
1553911_at	-0.014949723	0.151978755	-0.06990939	-0.103764733	0.213373107	-0.047865562	-0.019639142
1553912_at	0.031348332	0.061699774	-0.041936515	0.010137639	0.080085851	0.108955959	-0.060844986
1553914_at	0.161872315	-0.004773643	0.053709317	0.142584016	0.128184058	-0.20642958	-0.276029774
1553915_at	0.057151317	-0.03803265	-0.114717353	0.061779934	0.061909429	0.150997892	0.291792048
1553917_at	0.042940292	-0.024504218	-0.09154856	-0.06695836	-0.051102213	0.369459628	-0.002970643
1553918_at	-0.120357884	-0.017795006	-0.233702078	0.011317352	0.298921771	0.945608452	0.832307649
1553919_at	0.03150502	-0.069743473	-0.163450087	-0.013534128	-0.080769256	-0.105344283	-0.012552529
1553920_at	-0.017367423	0.313341257	-0.043205209	0.0830823	-0.129621537	-0.019976806	-0.115256582
1553923_at	-0.028119255	0.065051065	0.14697486	0.170659636	-0.015499032	0.213112755	0.027935863
1553924_at	0.115809111	-0.091590333	-0.018535362	-0.04104575	-0.121701503	0.029208704	-0.047161133
1553927_at	0.054688639	-0.131528227	0.136966703	-0.032736471	0.068878726	0.12290232	-0.099541721
1553928_at	-0.103493145	-0.180256194	0.150138982	-0.057541981	0.03708158	0.111133273	-0.171595908
1553929_at	0.086780065	-0.055917031	-0.197587309	-0.082115816	0.234187653	-0.071053164	-0.237718774
1553930_at	-0.146329706	0.075806576	0.109559973	-0.147751808	-0.114028051	-0.005635935	-0.094712961
1553931_at	-0.033438089	-0.107987927	0.072889337	0.003433451	-0.163518283	-0.005134378	-0.171340057
1553934_at	-0.286075073	-0.07679167	0.113169528	-0.214999037	-0.099250229	0.194360815	0.098021603
1553935_at	0.089226696	0.100225887	0.130581082	0.250003727	-0.172307858	0.202118584	-0.187796594
1553936_a_at	-0.010040148	0.236163168	-0.140103773	0.155424452	0.201633539	-0.086549428	-0.298562601
1553938_a_at	0.248806861	0.161574163	-0.166668701	-0.037232674	0.056881076	-0.103746437	0.014435844
1553940_a_at	0.032426296	-0.287848552	0.042558743	-0.310367191	-0.183132198	-0.034691287	-0.383668619
1553943_at	-0.207079669	0.144403324	-0.213551167	0.081708651	0.03449136	-0.059415346	-0.181912492
1553944_at	0.280780934	-0.34243909	-0.205552907	-0.216861588	-0.413568614	-0.288212304	-0.608034998
1553945_at	-0.242527072	-0.080099246	-0.117674092	-0.074781371	-0.088162666	-0.116353522	-0.102303141
1553946_at	0.1722428	0.075670055	0.152851669	0.282731611	0.10841975	-0.056196793	0.03582287
1553947_at	-0.331680151	-0.030636105	0.059180271	0.005570666	0.049015751	-0.529334281	-0.177847893
1553949_at	0.297421974	0.188873011	-0.063258477	-0.25750171	0.030796358	0.146191849	-0.350755002
1553952_at	-0.143921643	0.240045482	-0.108265377	0.144452631	-0.049097342	-0.217468506	-0.135179239
1553954_at	0.065873401	-0.002288064	-0.000332331	-0.019013004	-0.168598456	-0.732293902	0.026533861
1553955_at	0.089103726	-0.203499101	0.221311003	0.197746408	0.30924111	0.72019704	0.842517442
1553956_at	0.015579859	-0.134028465	0.351653406	0.116909819	0.024385995	-0.222464181	-0.148150903
1553957_at	0.010704716	-0.048289224	0.170388429	0.179982231	0.190809671	0.159208066	0.147213096
1553959_a_at	-0.040319923	0.234352893	-0.105447053	0.164636298	0.428279302	0.229517732	0.095867703
1553960_at	0.32473806	0.133755176	-0.086654436	0.355645358	0.476963042	0.871091819	0.708340694
1553961_s_at	0.140162005	0.255482117	0.014379771	0.124064516	0.236108357	0.586919098	0.310558172
1553962_s_at	-0.559385174	0.025345516	-0.410670438	-0.408045267	0.374651791	0.376122316	-0.082077457
1553963_at	-0.135605407	-0.066318426	0.009369685	0.110494347	-0.070599973	-0.055954347	0.026945689
1553965_x_at	-0.005626099	0.06115409	-0.04519694	0.03574262	-0.020999134	0.173843531	-0.035348309
1553967_at	-0.077485132	0.402224805	-0.251367704	0.192218745	0.174907553	-0.315633704	0.069482597
1553968_a_at	-0.078555098	0.050431453	-0.092160651	0.131060062	0.040600742	-0.244126061	-0.170146941
1553970_s_at	-0.193500863	-0.085025196	-0.034311908	0.551035823	1.17728473	1.654956889	1.379258804
1553971_a_at	0.116564355	0.115979454	0.106854465	0.03394688	0.066767961	0.862969046	0.652715638
1553972_a_at	-0.272045643	0.130932101	-0.262199725	0.069924543	0.228520119	-0.71425397	-0.7557016
1553973_a_at	0.060456188	0.032743312	0.12611744	-0.031626393	0.013261802	0.317547821	-0.211528458
1553974_at	-0.009429433	-0.075210212	-0.043400838	0.201717651	0.199970867	0.175106968	0.147033542
1553976_a_at	-0.024924128	0.022091165	0.104404076	0.179458357	0.036869367	0.372456475	0.157701601
1553977_a_at	0.128117257	0.218479264	0.179470157	-0.016022223	0.173096947	0.073927459	-0.038276336
1553978_at	0.097794959	-0.137184071	0.137112167	0.345287321	0.639702602	0.371320132	0.373636028
1553979_at	0.002703701	-0.26166691	-0.386440811	-0.796291741	-1.030808263	-1.219875842	-0.365060466
1553982_a_at	-0.084706359	0.110912151	0.069146218	-0.047096842	-0.155483938	0.044121855	0.200641678
1553983_at	-0.006334851	-0.066587457	0.017079088	-0.063872042	-0.371652805	-0.665931095	0.21840515
1553984_s_at	0.113926167	-0.063510562	0.049969742	-0.089936283	-0.103961789	-1.369724519	-0.36537978
1553986_at	0.119889618	-0.164051553	-0.038552042	-0.043705795	0.158076087	0.008257318	-0.011635467
1553987_at	-0.053141634	-0.110206407	-0.193366301	-0.336277	-0.593041635	-0.629443775	-0.548977783
1553989_a_at	0.12637431	-0.082661109	0.011144543	0.089327918	0.125395949	0.079200581	-0.250484798
1553990_at	0.133290788	0.080122241	-0.271324608	0.163419498	0.062093336	-0.221000837	-0.208130813
1553991_s_at	0.184040113	-0.161722524	0.143438422	0.144984727	0.241011684	0.722207014	0.498642978
1553992_s_at	0.021267851	0.170633334	-0.05135009	0.061610525	-0.054773663	-0.477021513	-0.085514211
1553993_s_at	-0.192103517	0.053454956	-0.006754774	0.153067543	0.246593515	-0.229224119	0.127584408
1553994_at	0.126708873	-0.246803722	0.04804081	0.106495119	0.002292748	0.005045701	-0.620774074
1553995_a_at	-0.151866172	-0.478305486	-0.102614764	-0.004940945	-0.143478383	-0.255951515	-0.82078528
1553997_a_at	-0.131666387	0.060870846	-0.30827271	-0.168504653	-0.287917079	-0.51547539	-0.245407044
1553998_at	-0.037419866	0.18389415	0.306887972	0.016120638	0.190293391	0.081451869	-0.197382503
1554001_at	0.140934381	-0.047390576	-0.218408427	-0.155076195	0.114627351	-0.481261607	-0.161344213
1554003_at	0.009102757	-0.002454878	0.155504934	0.151143295	-0.029475484	0.137415189	-0.135516655
1554004_a_at	-0.070606296	0.131438909	0.179557395	0.352047318	0.482191137	0.668931655	0.394692744
1554006_a_at	0.032275332	-0.047078185	0.023159558	0.095274698	0.188474676	-0.047054067	0.1929068
1554007_at	0.219698473	0.010165401	0.452078112	0.574236895	0.605375001	0.703725441	1.175921494
1554008_at	-0.110885001	0.091137272	0.078461666	0.099470847	-0.235051424	-0.635371909	-1.245246143
1554010_at	0.0510379	0.051119923	-0.077562364	0.10682978	-0.095200104	0.066921418	0.01528937
1554012_at	-0.077031461	-0.289353974	0.045871415	0.023321242	-0.193242944	0.115780699	-0.231150184
1554014_at	0.143308236	-0.216746454	0.261288987	0.649608869	0.690518766	1.03164496	-0.247932361
1554015_a_at	-0.141404246	-0.181550048	0.626083188	0.238454876	0.28190323	0.849276027	-0.138154829
1554016_a_at	-0.347810559	0.175542427	-0.003235943	0.436516174	0.359607233	0.294729498	0.799400492
1554017_at	0.050950608	0.118441031	-0.099121141	0.114065839	0.148837024	0.059749307	-0.013382351
1554018_at	0.090175436	0.002789035	-0.138029964	0.077574867	-0.221094529	-0.079166697	0.073214943
1554019_s_at	0.066427667	-0.019202091	-0.687548251	-1.243341473	-1.654032165	-1.374318302	-0.524366909
1554020_at	-0.022577372	0.066708112	0.035947265	-0.151114461	-0.354393207	-0.347510908	-0.196524613
1554021_a_at	0.040954721	-0.220290956	0.108820503	-0.1056635	-0.067696007	-0.087738137	0.254929596
1554022_at	0.079267052	0.13203489	-0.168581119	-0.127111946	-0.007418723	0.003563493	-0.171689376
1554023_s_at	0.340669165	-0.032329272	-0.007306539	0.009203792	0.122237696	0.12422303	-0.293609065
1554026_a_at	0.408643766	0.110648306	0.209830151	0.163924484	-0.180361201	0.180794268	-0.107716301
1554027_a_at	0.125938584	0.098894012	-0.120113897	-0.270699253	-0.030692925	-0.037175061	0.018800021
1554029_a_at	-0.020196394	-0.088210231	0.143705056	0.1771368	-0.032420479	-0.089429078	0.001402163
1554030_at	-0.159283115	-0.007946118	0.100178937	-0.081556645	-0.121255643	-1.000966012	-0.937858005
1554032_at	-0.316441413	0.055819531	-0.216953815	-0.247167287	-0.247218026	-0.751777177	-0.31086585
1554033_at	-0.132352387	-0.185641469	-0.221271509	0.113836561	0.193833323	-0.037971073	-0.232883864
1554034_a_at	0.209736356	0.111431435	-0.077593698	0.134704639	0.112948236	-0.003369022	-0.061702232
1554036_at	0.293489542	-0.142896488	0.103880322	0.07065762	-0.545690697	-0.723124512	0.006109141
1554037_a_at	0.299902978	0.313062942	-0.203707989	-0.160842629	0.054434194	-0.362238796	0.273541404
1554038_at	-0.033105155	-0.212461064	-0.290594944	-0.098358489	0.051147133	-0.188372384	0.178809867
1554039_at	0.01344635	0.178829036	0.024823268	0.371569736	0.001287236	-0.040011479	0.069186683
1554041_at	-0.038565117	-0.149645973	-0.218403824	0.004942669	-0.216714045	0.117599498	-0.176730464
1554042_s_at	-0.040029485	0.137922002	-0.057982542	0.124820729	-0.092673066	-0.101351006	-0.270465686
1554043_a_at	-0.023645271	0.088495997	-0.007558133	-0.065732371	0.242490593	-0.133316815	-0.10079026
1554044_a_at	-0.043830712	-0.153577241	-0.162965892	-0.187724412	-0.42729348	-0.392662457	0.037735423
1554045_at	0.111110339	-0.044763185	0.16219844	0.319360876	0.158194885	0.056373689	0.012827348
1554047_at	0.329948836	-0.209147912	0.025210229	-0.050579425	-0.327569053	-0.527996252	-0.311849996
1554049_s_at	-0.457144474	0.327211534	-0.004761172	0.083863997	0.254626574	0.305092704	0.461092542
1554050_at	-0.067422469	-0.009469208	-0.077126095	-0.010756236	-0.027160273	0.209520688	-0.211822676
1554052_at	0.062827005	-0.488701657	0.411904759	-0.308610973	-0.159050766	-0.569984265	-0.405305402
1554053_at	-0.129859466	0.251763004	0.151361228	-0.010815658	-0.119411381	0.064287113	-0.347914327
1554057_at	0.037419231	0.123039469	0.024034509	0.155013498	-0.01933077	0.082950085	-0.170792876
1554059_at	0.129413075	0.026850561	0.05035998	-0.039645941	0.017806852	0.089360879	-0.032902176
1554060_s_at	0.001349381	-0.099819852	0.107319989	-0.247606547	-0.268604571	0.10440681	-0.003827209
1554062_at	0.194330237	-0.019295594	0.110393088	0.112373428	-0.158223906	0.102153047	0.009320677
1554063_at	-0.059467801	-0.008861843	0.274491471	0.20794194	0.070995424	0.023564648	0.280341658
1554065_at	-0.103245035	0.162988506	0.044827209	0.046038325	0.03248256	0.068059984	-0.19425817
1554067_at	0.020745441	-0.423692282	-0.443333544	-0.812449578	-0.268275428	-0.729434698	-0.264535672
1554068_s_at	0.064824409	-0.180547556	0.035303381	-0.21747011	-0.226753997	-0.082954472	-0.08958419
1554069_at	0.012525786	0.092203512	-0.108633551	0.093207692	-0.003368753	0.054854905	-0.034137756
1554071_at	0.014282086	0.15504023	0.097964805	-0.139459254	-0.199638133	0.172667723	-0.265752742
1554072_s_at	0.160853199	-0.100005029	0.042358288	-0.038339313	-0.009810676	0.021475195	-0.149768214
1554074_s_at	0.206468865	0.199618369	-0.050265823	-0.047991268	-0.152666051	0.001599614	-0.143972213
1554076_s_at	0.066029639	0.060977558	0.076783652	0.355299147	0.246797904	0.645519122	-0.109432333
1554077_a_at	-0.132544581	-0.173833876	0.011952432	0.501600128	0.486409201	0.334421203	0.112444518
1554078_s_at	-0.101156256	-0.075053257	-0.120618387	-0.091425575	-0.135712359	-0.529930925	-0.264651031
1554079_at	-0.023482128	0.013764048	-0.109191025	0.022426929	-0.003391296	-0.116130553	-0.161084121
1554080_at	0.091757405	0.046111648	0.263789309	0.091690667	0.042783681	-0.33142767	0.460708428
1554082_a_at	0.09629313	-0.041805303	0.019004745	-0.010804606	-0.187845944	-0.805369375	0.019993428
1554084_a_at	0.198748583	-0.100217163	0.193588321	-0.092878432	-0.104362034	-0.388140147	0.064087364
1554085_at	-0.394445687	0.20438567	-0.101273967	-0.144177504	-0.071537602	-0.568265187	0.212149079
1554086_at	0.172726802	0.130946635	0.155553068	0.039407647	-0.035190425	-0.100283021	-0.304308631
1554089_s_at	0.175783006	-0.298819599	0.25328242	-0.335799617	-0.16589326	-0.581013081	-0.027108721
1554091_a_at	0.031992411	0.185690233	-0.162673521	-0.179718968	-0.050228401	-0.1032138	-0.21402803
1554093_a_at	0.042872767	0.020395019	-0.053785702	0.053649298	0.121496366	0.123768646	0.128944138
1554094_at	-0.089933115	0.168704552	-0.089630996	0.004636599	0.047839141	0.201328115	-0.128180632
1554095_at	0.125822987	0.066218872	0.120826179	0.214014376	0.1586606	0.834359669	0.577505885
1554096_a_at	0.014036857	-0.109673742	0.036817744	0.139841116	0.16331097	0.080115856	0.425943441
1554097_a_at	0.155422543	-0.088643921	0.049871371	0.048588149	0.236008856	0.140982431	-0.244996997
1554098_at	-0.009010623	-0.030979887	-0.196837952	0.198578192	0.068459277	-0.14530301	-0.091362124
1554099_a_at	0.013555404	-0.248605087	0.084157084	-0.029781219	-0.000931908	-0.046366187	-0.11542706
1554101_a_at	-0.188281692	-0.12353274	0.13673823	0.217460091	0.557072031	0.284753844	-0.06299115
1554102_a_at	-0.104488576	0.009092115	0.160914001	0.198975095	0.464649127	0.24910935	-0.189659205
1554103_at	-0.290971594	-0.069720759	-0.198048366	-0.027915573	-0.070946639	0.019871861	0.20618924
1554105_at	-0.16927728	-0.076486692	-0.273694685	-0.275703477	-0.22500493	0.076328823	-0.029272463
1554106_at	-0.177580766	-0.186545624	0.000909356	-0.103623827	-0.543791172	-0.709107092	-0.198305472
1554108_at	0.103214082	-0.074161582	0.032686277	0.142751731	0.019232319	0.050951002	0.184046276
1554110_at	0.307697001	0.05289598	0.123583416	-0.001283938	-0.024044142	0.036264528	-0.213100343
1554112_a_at	0.010906359	0.088413831	0.068279734	0.217930092	0.064517814	0.063301742	-0.0653081
1554113_a_at	0.280916856	0.150333453	0.086773857	0.047056954	0.103744736	0.207031921	0.114708349
1554114_s_at	0.045531264	-0.145483207	-0.569315554	-0.743593111	-1.03155164	-0.22905962	-0.289970968
1554115_at	0.36849801	-0.03008446	0.074836139	0.072724026	-0.106611264	0.017884966	-0.281838272
1554116_s_at	0.039346281	-0.038979585	0.044867786	-0.106943458	-0.002456619	0.176336214	0.214054522
1554117_at	0.086513598	0.022619672	-0.060397883	0.01130951	0.119966605	-0.072867423	-0.048092356
1554119_at	-0.265401031	-0.084891793	-0.09144415	0.163788064	0.455449102	0.194415542	0.54524734
1554121_at	0.070415267	-0.231100877	0.083540728	-0.167554809	-0.327475675	-0.41144384	-0.293665564
1554122_a_at	0.159157215	-0.072763611	-0.036815627	0.087457571	-0.557906138	-0.913087229	-0.328465829
1554125_a_at	0.030103565	0.084909614	0.018531831	0.059048735	0.163169772	-0.016576324	-0.053360887
1554126_at	0.129246163	-0.038461051	0.030379004	0.121678304	-0.006322722	0.140754922	-0.097764653
1554127_s_at	-0.025513395	-0.087293184	0.164910029	-0.116578932	0.020914397	0.069144128	0.174043653
1554128_at	-0.221573576	0.078167582	0.18268144	-0.15264423	-0.015861154	-0.023696077	-0.167581769
1554129_a_at	0.197164611	0.100066894	-0.130645373	0.203870883	0.101702963	-0.188610611	-0.23106532
1554131_at	0.105088703	0.064266688	-0.024222503	-0.140262006	0.084395642	-0.101070824	-0.117319278
1554132_a_at	-0.061601546	-0.242645562	0.085946648	-0.449549438	-0.310635958	-0.006626895	-0.07667934
1554133_at	-0.387367741	-0.051365057	0.112844804	0.191108807	-0.061777292	-0.047269834	0.103338015
1554140_at	0.033517244	-0.30046328	-0.045916792	-0.023024304	0.0182363	0.005729836	0.022151395
1554141_s_at	0.247204931	0.203987656	0.12915063	-0.077080984	0.134973964	-0.022261689	-0.033957955
1554142_at	0.018660648	0.019027053	-0.05265742	0.12052514	0.124625281	0.13590779	0.009728718
1554143_a_at	0.159083317	0.114097993	-0.193549279	-0.095832998	0.09450754	0.294107181	0.265363723
1554145_a_at	-0.120428226	-0.15728964	0.354440617	0.255687275	0.212519329	1.02670003	0.530650502
1554147_s_at	-0.084357857	0.097305527	-0.144383444	-0.131009927	-0.054175765	0.036389563	-0.241400037
1554148_a_at	-0.205211922	-0.137700312	0.021500911	-0.21015154	-0.269829504	-0.618718323	-0.333406576
1554149_at	0.0312311	-0.167669787	0.214367997	0.028513543	0.042562141	-0.285528638	-0.485516552
1554151_at	0.043969083	0.254892164	-0.044060379	0.140180632	0.005040646	0.018137197	-0.256968865
1554152_a_at	-0.05572059	0.057127337	0.09593586	0.268210778	0.130492525	0.242788387	-0.253102572
1554153_a_at	-0.103826538	-0.234350147	-0.056450105	0.193224094	0.262950555	0.682282762	-0.031916096
1554154_at	0.10319403	-0.026050534	0.124347412	0.138647295	-0.095152148	0.220746394	0.085077304
1554155_at	0.029437048	-0.036831509	-0.011644565	-0.241694246	-0.274844928	-0.465315526	0.164833583
1554156_a_at	-0.067085364	-0.201449889	-0.074676005	-0.16403477	-0.107416573	0.164189702	-0.071982078
1554157_a_at	0.239108514	0.156364738	-0.219009715	0.101917243	-0.08734375	-0.369239824	-0.299268177
1554158_at	0.223596636	-0.057637283	0.185727846	0.052462023	-0.117936155	0.216179888	0.304162109
1554159_a_at	-0.26525952	-6.36E-05	0.370675562	-0.190016707	0.144893364	0.226825008	0.281058276
1554160_a_at	0.104554235	0.157765634	-0.105756896	0.127338071	0.206007448	-0.033267158	-0.231253982
1554161_at	0.032540478	-0.015522954	-0.033354048	-0.114522275	-0.001905484	-0.032359028	0.033288314
1554163_at	-0.101689085	0.056363726	-0.124152808	0.241708625	0.029578214	-0.092504838	-0.077051022
1554165_at	-0.083669124	-0.19601275	-0.123312967	-0.076062703	-0.067007323	0.017758482	0.046663354
1554167_a_at	-0.029937021	-0.09091956	0.402234306	0.240682122	0.175071365	0.898303004	0.287254982
1554168_a_at	-0.099678037	-0.049522991	-0.03764888	0.073177953	0.226741632	1.043074495	0.725556914
1554170_a_at	0.105568856	0.076833874	-0.09292831	-0.049913054	0.134090987	0.135161018	-0.179898755
1554171_at	0.050622731	0.045052466	0.083086771	0.134941945	0.132314738	0.241375414	0.096183945
1554172_a_at	0.0895448	0.217922826	-0.061298397	0.096984194	0.027039712	-0.006543611	0.014493286
1554173_at	0.121862987	0.086212445	-0.005267894	0.040951335	0.05171059	0.178373746	-0.05585834
1554175_at	-0.011148269	-0.061150813	-0.085989138	0.198030281	0.217825875	-0.010455671	-0.151030558
1554176_a_at	-0.288513903	-0.151387304	-0.184285932	0.1663961	-0.15501354	-0.324769109	-0.210462096
1554177_a_at	0.048577673	-0.296588585	0.28512836	-0.090690678	-0.115502289	-0.166255162	-0.084325842
1554178_a_at	0.417059311	0.161634439	0.373940338	0.467751838	0.35730125	0.961634663	0.557955196
1554179_s_at	-0.024218565	0.066397941	0.021508187	0.057713545	0.117844752	0.117009873	-0.118088327
1554181_at	0.052786154	0.190812333	-0.012335469	0.173469888	0.004398703	-0.040796076	-0.272195053
1554182_at	-0.000746272	0.171351395	-0.007775354	0.722186202	0.977322288	2.027149145	1.59349377
1554183_s_at	0.06747681	0.110686647	-0.046144707	0.043183858	0.319072668	0.633003355	0.333016643
1554185_at	0.063194379	0.232456209	0.180848206	0.255872227	0.110787908	-0.175286154	0.101378186
1554187_at	0.081023012	0.212909716	-0.068721792	-0.076557606	-0.002957184	-0.009802911	-0.132802229
1554188_at	0.03818852	0.028146424	-0.267082956	0.087980607	-0.112617792	-0.06441313	-0.176076793
1554190_s_at	0.068674297	-0.076005232	-0.060743472	-0.210673143	0.024447586	0.031580565	0.081049122
1554192_s_at	-0.163613929	0.047448905	-0.054695466	-0.017679737	-0.090570916	-0.0081887	-0.188978851
1554193_s_at	0.031542327	-0.157500026	0.479064214	-0.122772659	-0.299008586	-0.203756212	0.176960434
1554194_at	0.157395622	0.073398587	-0.015971024	0.161657405	-0.101202379	0.022048141	-0.188761637
1554195_a_at	-0.223570598	-0.037511812	-0.100432466	-0.268786184	-0.084514856	-0.066609049	-0.212449884
1554196_at	-0.022988472	0.003342557	-0.063591964	0.117490726	-0.087263504	0.019080831	-0.105777734
1554198_at	-0.05998777	0.052400136	-0.110263161	-0.184989959	-0.094968432	-0.158536375	-0.302335736
1554199_at	0.015085491	0.08063681	-0.056573957	-0.035495091	0.130881993	0.230696578	-0.008623873
1554201_at	0.026345951	0.166212486	0.081930722	0.02822618	0.195071242	0.174225006	-0.221677645
1554202_x_at	0.036978161	0.112728877	-0.016141276	0.03291644	0.132617303	0.095422749	-0.128062725
1554203_at	-0.193146012	0.051515938	0	-0.043307123	-0.001219263	0.057471832	-0.042507216
1554205_s_at	-0.0822882	0.211426131	0.025500092	0.114056348	0.102966599	0.735759951	0.415657661
1554206_at	0.192205481	-0.119845402	0.24380927	0.04129387	0.020465461	-0.005794395	-0.283366504
1554208_at	0.056871296	0.117478859	-0.133862985	-0.063070825	0.036210309	0.159553338	-0.056435502
1554210_at	-0.065712895	-0.014631394	-0.034001078	-0.005403945	-0.161940755	-0.217967592	-0.141250136
1554212_s_at	0.046412138	0.215827704	0.126644527	-0.105439114	-0.179225706	0.164161003	-0.105963458
1554213_at	0.278869602	-0.004630233	0.192551253	0.231632124	-0.088148137	-0.02474739	-0.075363762
1554214_at	-0.03593268	0.161713489	0.144912909	0.239859847	0.192110122	-0.070679539	-0.094560015
1554216_at	-0.041874045	0.028422299	-0.083581189	0.112038667	-0.014263822	0.146889147	0.149293018
1554217_a_at	0.011232026	0.042872503	0.226012493	-0.244736845	0.251808329	-0.085096528	-0.189405783
1554219_at	-0.136577577	-0.01740926	-0.157612681	-0.069600374	-0.057387303	-0.299909453	-0.181389622
1554220_a_at	0.06436714	0.027409351	0.161917325	0.114089804	0.097268427	0.375180117	-0.119260499
1554222_at	0.028992505	0.032014347	0.031425419	0.062847377	0.068592708	-0.025594823	-0.1360959
1554224_at	-0.011496992	0.07589749	0.020142331	0.046475807	0.041836506	-0.015536752	-0.079920689
1554225_a_at	0.074765915	-0.033750126	-0.045943042	0.032720101	-0.028857548	0.120181959	-0.081814487
1554228_a_at	-0.011800877	0.170585423	-0.103814267	-0.034846191	-0.126218956	-0.111936206	-0.219019144
1554229_at	-0.008244228	0.08024945	0.0809032	0.026737287	0.085254372	0.401624221	0.154556079
1554231_a_at	-0.02280433	0.095220289	-0.007918295	0.104537243	0.157257697	0.119142555	-0.102319006
1554232_a_at	-0.084117395	-0.155887668	0.00956708	0.051207712	-0.14031858	-0.082075764	-0.097697371
1554233_at	0.028181977	0.074729503	0.049715628	-0.064744111	0.002378707	0.118266777	-0.055399115
1554234_at	-0.011456926	-0.006955763	0.187006104	0.261044304	0.071088473	0.00674852	-0.280077824
1554235_at	0.025549168	0.152299821	-0.035895181	-0.083349812	0.084205245	0.16180605	-0.074399746
1554237_at	-0.227921087	-0.006780105	0.055999785	-0.119724873	0.406844495	0.202833773	0.195265348
1554239_s_at	0.077197278	0.071440693	0.207072522	0.322779026	0.201158686	0.358354563	0.027204574
1554240_a_at	-0.247754447	0.208138278	0.083366593	-0.174260211	0.069698212	-0.040991784	0.271366226
1554241_at	-0.250432615	0.177658456	0.05724224	0.297338823	0.022501926	0.070717251	0.058720324
1554242_a_at	-0.202341246	-0.183377696	0.006600887	0.014097092	0.247024085	-0.573083723	-0.031552408
1554245_x_at	0.009597758	0.256803608	0.403749704	0.367112157	0.021052642	-0.13055767	0.058987341
1554246_at	0.116395072	0.212070284	-0.018464596	0.401977191	0.317469882	2.489062799	2.163574318
1554248_at	0.169121904	-0.009471085	0.086985638	-0.03431055	0.055914886	0.11903187	-0.215568412
1554249_a_at	0.102015074	-0.222056108	0.21831667	-0.04256971	-0.234269808	-0.115129349	-0.03833131
1554250_s_at	-0.361888363	-0.094707566	-0.000130377	0.033803416	-0.053332772	-0.424080569	-0.121464145
1554251_at	-0.086825343	-0.026092686	0.760116056	0.856912074	0.873498433	1.067174275	1.205298874
1554252_a_at	0.100570505	0.084956434	0.021904373	-0.06431542	-0.033416077	0.112426838	-0.207314306
1554253_a_at	-0.243663544	0.078164483	-0.132812969	-0.14040117	0.015266679	-0.023071531	-0.320718833
1554256_a_at	0.125249835	0.210946388	-0.178366394	-0.088517143	-0.048916069	0.383513888	0.765914667
1554258_a_at	0.035633283	0.230164627	0.104479949	-0.107278704	-0.025115648	0.140911503	-0.057419225
1554259_at	0.105923468	0.181353947	-0.174909471	0.006804113	0.072871573	-0.111462447	-0.354747333
1554260_a_at	-0.073364309	0.020165979	0.021355345	0.01578839	0.271084048	0.431917885	0.048461148
1554261_at	0.199576201	-0.036045425	0.075002796	-0.056452389	0.204779263	0.04191088	-0.384749345
1554262_s_at	-0.023906255	-0.093128339	-0.294317183	0.001935155	-0.137968727	0.028319602	-0.100686294
1554264_at	-0.013438049	-0.118325947	0.002388551	-0.210833411	0.013368156	-0.367556934	-0.118328478
1554266_at	0.279138996	-0.047625042	-0.392191387	0.064291249	0.141484237	-0.440027082	0.082814887
1554268_at	-0.1377003	0.011437788	-0.227685864	-0.016844085	-0.380863913	0.07902824	-0.197601363
1554271_a_at	-0.107919127	-0.208708867	-0.175487893	-0.38401007	-0.317587986	-0.877478914	-0.746876858
1554272_at	-0.099668568	0.020394202	0.090664088	-0.136056073	0.055495863	0.164875243	0.074621604
1554273_a_at	-0.109738837	-0.046486811	0.093273921	-0.165755691	0.05835052	0.498477937	0.437642163
1554274_a_at	-0.098156758	0.279326854	-0.005858549	0.042033527	0.277994148	0.146932874	0.091264936
1554276_at	0.172902236	-0.308906401	-0.064220123	-0.062100033	-0.006917827	0.084190321	-0.317844235
1554277_s_at	-0.16511485	0.169126273	-0.082108866	0.100681231	-0.202013607	-0.32207994	0.129701484
1554279_a_at	-0.107549354	0.11020966	0.075632575	0.20250271	0.221263838	0.304673196	0.128518833
1554280_a_at	-0.178822878	-0.073393201	0.20218361	0.092583227	0.043119088	-0.011626548	0.057925791
1554281_at	0.239547783	0.039422929	0.040218796	-0.009900655	0.059282657	0.029111566	-0.11400997
1554283_at	0.0712421	-0.352264114	-0.090501602	-0.021165034	0.259233829	-0.261101685	0.017933328
1554285_at	0.069024544	-0.255065273	0.090086101	-0.09350579	0.113542885	-0.010323865	-0.2640567
1554286_at	-0.157321368	0.184595643	-0.087928584	-0.03313537	-0.134996093	-0.166209739	-0.005032261
1554287_at	-0.293906327	-0.410872675	-0.089941009	-0.029341211	-0.04669686	0.087254449	0.012233058
1554288_at	0.039251088	0.08293392	-0.032736116	0.012866054	0.087822262	0.081999072	-0.029074879
1554290_at	0.04320008	0.215974411	-0.044199687	0.298669117	0.063235527	0.152106564	-0.179690345
1554291_at	0.051449658	0.102514584	0.391438012	0.261501873	0.34190398	0.28545884	0.227754819
1554292_a_at	-0.143423542	-0.033863053	0.494361066	-0.032444297	0.126962588	0.135052186	0.225581537
1554293_at	-0.225380736	-0.020873152	-0.241314877	0.052523932	-0.237716424	-0.148150673	0.041564765
1554294_s_at	-0.174671075	-0.055178924	0.011458968	-0.098679868	-0.015959079	0.352575044	-0.15347821
1554295_x_at	0.032749256	0.243485339	-0.071282201	0.095775088	0.044625836	0.134482574	-0.026036645
1554296_at	0.412784816	0.05857621	0.159350224	0.067319228	-0.184221365	0.197694211	0.191186714
1554298_a_at	-0.085436548	0.014440579	0.044243827	-0.101447313	-0.115855464	-0.108884328	-0.199344046
1554299_at	-0.104132041	0.252086552	-0.106487566	0.050294807	0.027321217	-0.007481659	-0.192162535
1554300_a_at	0.24994575	0.306070232	0.311342989	0.117463514	0.039532609	0.025412714	-0.507337926
1554301_at	-0.008606318	0.182790583	0.106895903	-0.089844023	-0.044462791	-0.202719829	-0.18517026
1554302_s_at	0.146446419	0.174005152	-0.075656056	-0.020397544	0.165212349	0.018228153	-0.234773197
1554303_at	0.102266634	0.084073021	-0.006096761	0.015779543	-0.065420217	0.196247665	-0.550091801
1554305_at	0.077829889	0.181568459	-0.024042962	-0.123756735	-0.061653361	0.080008484	-0.195634092
1554306_at	-0.074726316	0.231289555	0.063894439	-0.00098909	0.067395784	-0.052522332	-0.144975098
1554307_at	0.290294503	0.163212162	0.230419727	0.099719099	-0.127543857	0.130898335	-0.014556678
1554308_s_at	0.195400792	0.406149021	-0.027687726	0.274068916	0.022480386	-0.086001041	0.030772564
1554309_at	0.060779138	0.085447478	-0.059431476	-0.575204512	-0.032794716	0.228902036	0.167559305
1554310_a_at	0.042163816	-0.038043791	-0.091093365	0.012048131	0.042135136	0.05556015	-0.029297459
1554311_a_at	0.304509278	0.093181766	-0.219654894	0.051250374	-0.052901824	0.089331953	-0.146262146
1554312_at	0.153600421	-0.032023251	-0.030604779	-0.117307659	0.004590876	0.117183504	-0.070895915
1554314_at	0.10186034	0.02689553	0.168199406	-0.037239194	-0.311967713	0.150425591	0.2501318
1554316_at	-0.077615765	-0.051232603	0.081256105	-0.078454989	-0.010874741	0.251789905	0.197843565
1554317_s_at	-0.086230118	0.033692698	-0.063719377	-0.123276553	-0.145850448	-0.299936811	-0.220220484
1554318_at	0.063247552	0.202677196	-0.080495927	-0.025736595	0.011198302	0.000428888	-0.305709048
1554319_at	0.111626476	0.119780911	0.081171931	0.139997653	0.108783748	-0.021788467	0.096751967
1554321_a_at	-0.235361688	-0.394514248	-0.072135413	-0.180325392	0.055858841	-0.206285581	-0.371343737
1554322_a_at	-0.155082972	-0.229196176	0.008223481	-0.016031338	-0.172127962	-0.046148725	-0.312574039
1554324_s_at	-0.019653423	-0.039305716	0.15947584	0.105933177	-0.207457373	0.098692622	-0.092835682
1554325_at	-0.040869844	-0.174176519	-0.038786161	0.12636239	0.046300798	0.002940019	-0.038746498
1554327_a_at	-0.33140295	0.170749852	-0.360696785	-0.214711815	0.304406276	-0.048225227	-0.248852911
1554328_at	0.04644357	-0.289320441	0.010366319	-0.073048066	-0.002936578	0.096182492	0.149461371
1554329_x_at	0.050416751	-0.355794147	0.113925176	-0.022893026	0.116395774	-0.052444004	0.349203959
1554331_a_at	0.026333911	0.017193473	0.028655087	0.092454255	-0.113324179	0.234322805	-0.102736182
1554332_a_at	0.0427978	0.13347335	0.116194669	-0.033825255	0.038688439	0.127752789	-1.025584975
1554333_at	0.074632132	-0.002260224	-0.144513224	0.021216047	0.130399683	0.036063127	-0.131759777
1554334_a_at	0.014438717	0.192275008	-0.011284943	-0.007055546	-0.174307419	0.208936417	-0.099525941
1554335_at	-0.14036573	0.02535192	0.008297837	-0.023712168	-0.006651262	0.116214346	0.075490411
1554337_at	0.120938974	0.005977132	0.099105847	-0.070824658	-0.146967305	0.150556157	-0.122258748
1554339_a_at	-0.399080572	-0.134372368	-0.131313351	-0.644086376	-0.581541941	-0.222535951	-0.424796779
1554340_a_at	-0.148130375	0.210111429	-0.011266597	0.022034102	0.129223096	0.001472289	0.01188118
1554341_a_at	-0.002380187	0.106276095	0.250061424	0.295247478	0.113757104	1.002014928	0.623343265
1554342_s_at	-0.034405684	-0.054308653	0.177793324	0.22161987	0.283018103	0.463174205	0.469723535
1554343_a_at	0.071039526	-0.051869933	-0.008852977	0.217387054	0.136308148	-0.080242787	0.029916111
1554344_s_at	0.07010694	-0.042027382	-0.00193994	-0.140236741	-0.032685421	-0.217141973	-0.110664972
1554345_a_at	0.115593095	0.126352252	0.031306355	-0.148420472	0.020488617	-0.338521994	0.155198954
1554346_at	-0.04098995	0.081980094	0.144656013	-0.073090431	0.071594897	0.11183784	-0.107583191
1554348_s_at	-0.071955683	0.121607471	0.061100474	0.003172367	-0.134165577	-0.243978262	-0.278820021
1554349_at	0.136767044	0.139596669	-0.031537956	-0.143355281	-0.203110879	0.10731781	-0.327815421
1554351_a_at	0.006892836	-0.241635575	-0.191277752	-0.671831656	-0.726526145	-1.560497939	-0.634277215
1554352_s_at	-0.016490255	0.121184745	0.088509432	0.268938005	0.315477485	0.969748528	-0.001164816
1554354_at	0.05949485	0.030410992	0.13455805	-0.005768755	-0.007462969	-0.026869963	0.102304214
1554355_a_at	0.174820168	0.044721683	0.002061305	0.124596267	0.179095112	0.774347065	0.6482575
1554356_at	0.013399392	0.010890065	-0.193434133	0.15591461	-0.185621177	-0.299858362	-0.25551068
1554360_at	0.107228753	-0.082760396	-0.003561985	0.018500384	0.101883221	0.250802822	-0.037538166
1554362_at	0.225244167	0.121103929	0.153712501	-0.09449529	-0.160452661	0.050003846	-0.200585425
1554364_at	0.049451915	0.040044564	0.151666361	-0.111145919	0.130984231	0.156292102	-0.178701668
1554365_a_at	-0.041974813	-0.033543968	0.012883771	-0.007583506	0.073239643	0.278737104	-0.510446884
1554367_at	-0.091280763	-0.007203898	0.056754588	0.026661847	0.104038046	-0.034490895	-0.081045806
1554368_at	0.185772176	0.710806528	-0.04416954	-0.021564868	-0.114028856	-0.131127421	0.122333562
1554371_at	-0.001421876	0.094812629	0.127388967	0.109204243	0.065266697	0.524119078	0.251833957
1554372_at	0.126503653	0.210135681	0.045681336	-0.029044396	0.19304674	0.002850289	-0.375751497
1554374_at	-0.108225585	0.173017131	0.05254332	-0.021177561	0.040969237	-0.0496684	-0.227012093
1554375_a_at	-0.038966013	-0.172226075	-0.601329944	-1.710138617	-1.91818036	-3.630088177	-0.289495404
1554376_s_at	-0.492192255	-0.175663275	-0.118672222	0.220900585	0.26819738	-0.409377058	-0.225533301
1554377_a_at	0.040938809	0.210744322	-0.036394529	0.144054634	-0.216323701	0.153592478	-0.121230382
1554378_a_at	-0.012848457	0.019837921	0.069381664	-0.004513271	-0.01540904	-0.051979928	-0.073305885
1554379_a_at	-0.013235934	0.210441236	-0.202496268	-0.026392416	0.002780027	-0.098083535	-0.058378547
1554380_at	0.1119346	-0.051797457	-0.060698729	0.103807159	-0.165992023	0.038090959	-0.324787529
1554382_at	-0.05022487	0.132126163	0.028531311	0.137185969	-0.052964737	0.150951875	-0.07850936
1554383_a_at	0.030572305	-0.266520133	0.206982849	-0.093851262	0.077920685	0.436954934	-0.18987428
1554384_at	-0.073789786	0.124398311	0.100109817	-0.01658218	-0.010488866	0.090292921	-0.105681416
1554385_a_at	0.143028362	0.104513812	0.029419641	0.155572302	0.013134661	0.054336814	-0.339442558
1554386_at	0.045518718	-0.141711609	0.064414317	-0.104632162	-0.165588471	-0.054833893	0.007622056
1554388_at	0.218282284	0.02973712	0.0223941	0.338410801	0.170145554	0.092869523	-0.005785855
1554390_s_at	-0.306668496	-0.135450509	0.154322737	-0.257996825	-0.133720973	0.151427246	1.186009889
1554391_at	-0.134963541	0.295267513	-0.251814543	0.229514324	0.075080285	0.16259823	-0.016361718
1554393_a_at	0.219678228	0.126898016	-0.1414037	-0.041040365	0.01084189	0.03787975	-0.274045615
1554394_at	0.149906058	0.118443566	-0.044199255	0.000319727	-0.132438448	0.290536379	-0.25431991
1554396_at	0.070027461	-0.034050863	-0.140997266	0.100194482	-0.039479324	0.06124442	-0.285626584
1554397_s_at	-0.346623562	-0.22205278	0.447139703	0.144741888	0.226226292	0.638739612	0.310727555
1554398_at	-0.00911501	0.122068817	0.094863184	-0.124357987	0.057646641	0.08894125	-0.264419252
1554400_at	0.137427322	0.013771826	-0.084870398	-0.10092932	-0.097506276	0.021067852	-0.059122576
1554401_a_at	-0.254453143	0.001169509	0.041567706	0.082478575	0.101048123	0.212179396	-0.027224735
1554403_a_at	-0.115236472	0.153433571	0.11127263	0.054763591	0.059020966	0.091607966	-0.059803598
1554404_a_at	0.148313989	0.095034059	0.184713038	0.125349329	0.084452424	0.232632048	0.111998743
1554405_a_at	0.058386559	0.133543937	0.019553236	0.094600645	0.060958133	0.085965992	-0.002908882
1554406_a_at	-0.016482465	-0.066699868	0.29246434	-0.129040777	-0.090820481	-0.189143323	-0.221666903
1554408_a_at	-0.01895152	-0.043803813	0.162529899	0.224572667	0.335343956	-1.165361817	-0.61182831
1554409_at	0.098010581	0.002116167	-0.201942769	-0.103829883	-0.12341967	0.050861828	-0.0489144
1554410_a_at	0.041401793	0.080066059	-0.290886231	-0.088229237	0.027394934	-0.285009431	-0.300797005
1554411_at	-0.02140949	-0.1001067	0.280189498	0.313628432	0.460573328	1.213099938	0.821209275
1554413_s_at	-0.138262923	-0.025572447	-0.153736985	0.061589954	-0.037844016	-0.507672064	0.076304354
1554414_a_at	-0.200671745	0.00830967	0.254163101	0.301292438	0.315139002	0.713103404	1.204740668
1554415_at	-0.254672592	0.04635033	0.172443296	0.047259633	-0.189284666	-0.66572925	0.094576943
1554417_s_at	0.011642012	0.058010779	-0.175625614	-0.180165601	0.037821058	-0.205530634	-0.522615437
1554418_s_at	0.009360436	-0.161903517	-0.002328847	-0.237084507	-0.128668023	0.049996396	-0.2885991
1554419_x_at	-0.016036677	-0.08995217	0.008904965	0.179006866	0.116293306	0.172069717	-0.064703158
1554420_at	0.116190368	0.122836173	-0.14566585	-0.043791561	-0.044197626	-0.035089415	-0.220695946
1554423_a_at	-0.215189957	0.099043807	0.017221672	-0.000579927	0.057478696	0.081739028	0.055106156
1554424_at	-0.585479021	-0.257196105	0.139945766	-0.495888357	-0.147055815	-0.654851099	-0.32803243
1554428_s_at	0.073302262	0.050083498	-0.025304973	0.167281009	0.229613701	0.131887556	3.28E-05
1554429_a_at	-0.052233358	0.15844309	-0.158403019	0.116289952	0.162037623	0.037300509	-0.046409474
1554430_at	0.202306811	0.17593466	-0.079247546	-0.144314855	-0.160046219	-0.203523506	-0.1704472
1554432_x_at	0.088375342	0.194640324	0.089915937	0.058178215	-0.16985159	-0.132458971	0.049152025
1554433_a_at	-0.159762777	-0.1554772	0.197168365	-0.083989051	0.039814674	-0.338621373	-0.009840001
1554436_a_at	0.229682861	0.009273459	-0.015991052	0.111591065	-0.110669524	-0.034394359	-0.101589825
1554438_at	0.009546798	-0.294143985	0.427902119	0.512764743	0.592165677	0.697985509	0.11025991
1554440_at	0.077196202	0.154100151	0.012360546	-0.013063344	0.184103734	0.405138091	-0.065099809
1554441_a_at	-0.26479874	-0.126420791	-0.070414758	-0.319525069	-0.203873622	-0.757286579	-0.122249749
1554442_at	0.103703685	0.087337867	-0.125724615	0.190252898	0.19542785	0.137060911	-0.194557461
1554443_s_at	0.002000502	-0.000103934	0.082520995	0.098454255	0.067584772	0.362081123	0.166080078
1554444_s_at	-0.111130374	0.252171529	-0.052798367	0.02017625	0.062499115	0.157494859	-0.050341068
1554445_at	0.372120141	0.090850079	0.17556382	-0.010976699	-0.244312506	-0.199864102	-0.242543834
1554447_at	-0.098463396	0.088816491	-0.064849252	-0.14678584	0.066458313	0.181978615	0.229397644
1554448_at	0.098446054	0.018074728	-0.002948284	-0.213511019	0.074223127	0.280714019	-0.308184975
1554449_at	-0.531845266	-0.33474061	0.255989982	-0.115548679	0.172577852	0.220623092	0.504222881
1554450_s_at	-0.160473701	-0.190831506	0.374472817	0.11046992	0.340943251	0.237899643	0.545353681
1554451_s_at	-0.287199819	0.078047617	-0.011339707	0.037899685	0.45397392	0.215543144	0.266038878
1554452_a_at	-0.111365491	-0.09181546	-0.183383687	-0.224046759	-0.371818306	-0.353145142	-0.589204881
1554453_at	-0.026668822	0.071961399	-0.017559408	0.275613789	0.195812922	0.11846308	-0.193627384
1554455_at	0.350009626	-0.356668529	-0.120033661	-0.197443646	0.070057063	0.540218973	0.814540602
1554456_a_at	-0.125890667	-0.156284486	0.136766106	0.190043039	-0.021474445	-0.112203807	0.312740115
1554459_s_at	0.158807702	-0.061508832	0.104670022	0.104771105	-0.12472585	-0.093543935	0.013828798
1554460_at	-0.038027262	-0.130647621	0.024902872	-0.042028462	0.165773195	0.169396874	-0.002174602
1554462_a_at	0.021589185	-0.184845748	-0.184107488	-0.552545844	-0.737163747	-1.61803201	-0.143801913
1554464_a_at	-0.307855011	-0.083970261	-0.088675317	-0.197353458	-0.194096386	-0.903794989	-1.045059573
1554465_s_at	-0.065741907	-0.041298557	-0.079829971	0.043297779	0.130017689	-0.32776056	-0.242837619
1554466_a_at	0.02241887	0.025643162	-0.051848846	0.088312706	-0.086445774	-0.654184968	-0.165785876
1554468_s_at	-0.028752387	-0.036133781	-0.123452519	-0.092456765	-0.026261322	-0.248374136	-0.236495856
1554469_at	-0.105246049	-0.222429106	0.419224017	-0.112892259	0.07108534	-0.144974418	0.188133384
1554470_s_at	0.0813612	-0.384365771	0.199562851	-0.173987774	0.153017895	0.582015641	0.168126832
1554471_a_at	-0.130903086	-0.090435977	0.044144396	-0.261393022	0.055468946	0.04226481	0.243116721
1554472_a_at	-0.002921725	-0.250016216	-0.485314148	-0.486892225	-0.671958218	-0.151378346	-0.393453859
1554473_at	0.008156343	0.144208785	-0.075677574	0.00103201	-0.016118599	0.163370148	-0.000788423
1554474_a_at	0.161030197	-0.123091227	-0.122400134	0.01545035	0.025767246	0.178590985	-0.130210383
1554475_a_at	-0.07633559	0.068647699	-0.246151714	-0.011838963	0.167797408	0.225414043	-0.280992747
1554476_x_at	0.063722616	-0.626450424	-0.556841098	0.245371535	0.104143466	0.15155785	-0.208780474
1554478_a_at	-0.064734	-0.317232776	0.04969437	-0.09294509	-0.207413871	-0.613709795	0.401053161
1554479_a_at	-0.048785512	0.108415604	0.216824058	0.365662393	0.251431465	0.242623211	0.409630023
1554480_a_at	-0.113703464	-0.094873242	0.049449683	-0.066038058	0.025305039	-0.087767105	0.362573328
1554481_a_at	0.019760264	-0.113452702	0.160791618	0.05017861	0.051984997	-0.116659092	-0.12821075
1554482_a_at	0.084101801	-0.076367803	-0.034350841	-0.246406114	-0.47217578	-1.217299801	-0.53680023
1554483_at	0.068537459	0.008931232	-0.115742124	-0.155963713	-0.046624607	0.060027394	-0.649839338
1554485_s_at	-0.023344595	-0.063179202	-0.143579143	-0.035391268	-0.030501136	0.02198008	-0.374387047
1554486_a_at	0.146683306	-0.068614234	-0.011895971	-0.307276216	-0.237880846	-1.56485309	0.597923311
1554487_a_at	-0.018327448	-0.037671385	-0.045653589	0.141268126	0.041578211	0.592150957	0.618937016
1554488_at	0.134085361	-0.022851121	0.043372004	-0.05117091	0.010896701	0.055884327	-0.017914259
1554489_a_at	-0.140345178	0.009730109	0.268174169	0.095273448	0.307881797	0.168951581	0.228151613
1554491_a_at	0.031953609	-0.093450272	0.074240989	-0.042004101	-0.13388934	-1.359290157	-0.970996622
1554492_at	-0.17524752	0.158386372	-0.006790692	0.175524716	0.04077874	-0.058106904	-0.120836925
1554493_s_at	-0.180139852	0.038308472	0.30932072	-0.009527869	-0.106532669	0.04982336	-0.135610346
1554494_at	-0.084490776	-0.129228587	-0.082606221	0.149945594	-0.078020062	-0.109226671	0.114979376
1554495_s_at	-0.041985909	-0.091863013	-0.113709861	0.041244675	-0.028410076	0.119847783	0.044679965
1554496_at	0.059151715	0.214287158	0.19602328	-0.012570104	0.04979918	0.113609917	-0.068478429
1554499_s_at	-0.087245061	-0.16443182	0.187369995	-0.006013869	-0.009126835	-0.094638283	0.103656877
1554500_a_at	0.049680934	-0.043997798	-0.022430654	-0.205595433	0.010222827	0.075452132	0.002748458
1554501_at	0.051793108	-0.272309235	0.036889299	0.188991729	0.0252197	0.011661772	0.630569122
1554503_a_at	0.013948151	-0.15391764	0.011511406	0.017602545	0.141091169	0.008604586	0.147459838
1554504_at	0.153188748	-0.125592228	0.0483219	-0.19478162	0.031284227	-0.079355371	-0.06106504
1554506_x_at	0.028259112	-0.135315534	0.037092177	-0.070944589	-0.012766364	-0.184149567	-0.118944057
1554507_at	0.182310857	-0.04369476	0.115596815	0.079216485	-0.034091274	-0.177988378	-0.093536557
1554508_at	-0.000766624	-0.029145911	0.194163198	0.03324306	0.446588581	0.728672162	0.615171392
1554509_a_at	0.187055946	-0.070563112	0.411025008	-0.063228825	0.106848091	0.569125617	0.273019443
1554510_s_at	-0.071396257	-0.189442209	0.165823589	0.089115777	0.075557553	0.240243709	-0.041106487
1554511_at	0.03779591	0.129979264	-0.001773039	0.19918406	0.09246582	0.08024065	-0.117868135
1554512_a_at	-0.117191448	0.004459128	-0.172978538	-0.026319929	-0.150441334	-0.144167886	-0.142043662
1554513_s_at	-0.068444335	-0.096288998	0.025126188	0.040242647	-0.117110641	-0.362650057	0.044135679
1554514_at	0.309548182	0.094906477	0.153640666	-0.042042982	-0.025624108	0.114324895	-0.324743437
1554516_at	0.330896099	0.095385244	-0.024509884	0.05943335	0.076822773	0.15959225	-0.125239983
1554517_x_at	0.232419562	0.069516404	-0.136014061	0.30000318	0.232361281	0.267568286	-0.141006911
1554518_at	-0.221941531	-0.031504824	-0.017892057	-0.139961146	0.006943228	-0.382385254	-0.088261198
1554519_at	-0.014499548	-0.203465524	-0.158364981	-0.065740996	-0.161935142	0.119873398	-0.025815115
1554520_at	0.166481842	-0.100909558	0.011436171	0.017534382	-0.074226373	0.56849189	0.378683868
1554522_at	-0.016083219	0.059653878	-0.097736453	-0.066096013	-0.346217606	-1.351422307	-0.448984779
1554523_a_at	-0.148323594	0.037755664	0.094576589	0.06916649	0.051216912	0.33623796	-0.025364353
1554524_a_at	0.001253878	-0.198079607	-0.037535721	0.137140217	-0.104628312	-0.046571319	0.060306086
1554526_at	-0.172008201	-0.009084375	-0.050151484	-0.179489504	0.010517131	0.042303562	0.083175333
1554528_at	0.032860215	0.060352259	0.181650664	-0.200889187	-0.07375619	0.054093106	-0.147434864
1554530_at	0.225316204	-0.11153373	0.287234871	-0.015179202	0.057759132	0.089739815	0.001931116
1554531_at	0.019987808	0.018054297	0.003626606	-0.137879457	-0.100765203	0.025141949	-0.243328784
1554533_at	-0.076296287	-0.176368977	0.287454017	0.491251257	0.803450766	1.337629958	0.864804682
1554534_at	0.008655634	0.128305098	0.225509885	-0.16746887	0.069286145	0.090103981	-0.220850145
1554536_at	0.14512771	0.14462129	-0.055105896	0.06023376	-0.074960886	0.042630935	-0.01352457
1554537_at	-0.016437269	0.051071175	0.02664939	0.191117097	0.041829998	0.285129614	0.128623245
1554538_at	-0.080734022	0.004043957	0.022885856	-0.009530242	-0.067362148	-0.196877326	-0.441764082
1554539_a_at	-0.053093928	0.015349451	-0.238312565	-0.34062618	-0.355474314	-0.316684491	-0.614790004
1554540_at	0.111783183	-0.051347203	0.039995097	-0.014517811	-0.055861657	-0.03313167	0.058935564
1554541_a_at	0.203461818	0.065662175	-0.003393783	0.062369822	0.063499094	-0.058885205	-0.063678847
1554542_at	-0.158897857	0.132439749	0.047269794	-0.156082387	0.062762302	-0.044937146	-0.123199368
1554543_at	0.276289958	0.042760229	0.518919019	-0.011893353	-0.070996759	0.394279305	-0.143294402
1554544_a_at	0.182612255	-0.07715002	-0.087751021	-0.0807444	0.018544295	0.453566716	0.153787058
1554545_at	-0.024788657	0.118232224	-0.019948437	-0.095822909	-0.011722057	-0.008877486	-0.229490979
1554547_at	0.759829445	-0.708949093	0.877521083	-0.375581044	0.55975166	1.307966322	0.84756556
1554549_a_at	-0.313027619	-0.134241114	0.005586152	-0.244963208	-0.046590079	0.332260633	0.743758141
1554550_at	0.004918501	-0.110207474	-0.001226939	0.022262317	0.030593453	0.140672881	-0.071377848
1554553_s_at	0.020928141	0.080701846	-0.111926777	0.105207361	0.096733641	0.150202136	0.007643249
1554554_at	-0.092240058	-0.044111119	-0.160427888	-0.001189274	0.077424562	0.0133713	0.050042725
1554555_a_at	-0.1768576	-0.037839309	-0.192795383	-0.001524475	-0.107354136	-0.231656352	-0.196024059
1554556_a_at	-0.072721736	0.061382055	-0.113865804	0.027358637	-0.010636283	-0.231162798	-0.07412248
1554557_at	0.153016889	-0.163705532	-0.099046529	-0.046357854	-0.426706948	-0.001930588	-0.006057769
1554558_at	0.115111217	-0.066491907	-0.107579857	-0.131545068	-0.163836659	0.070310596	0.056236523
1554559_at	0.110469351	0.11661943	-0.057926364	0.037820964	-0.044228314	0.245527125	-0.117541731
1554560_at	0.241868775	-0.173697449	0.030005358	-0.156031548	-0.158830911	-0.027917793	0.014156656
1554564_a_at	-0.196786017	-0.186175435	0.092028991	0.072356486	0.062405989	-0.219659749	-0.187006299
1554565_x_at	0.051285325	-0.087678899	-0.236216869	0.137863103	0.03555678	0.028766955	-0.105568887
1554566_at	0.107362786	0.079126792	0.199286251	-0.054855418	0.394765722	0.124978225	-0.034629861
1554568_at	-0.084131803	0.268305152	-0.23347484	-0.149062619	-0.148956773	-0.160789803	-0.164391022
1554569_a_at	0.257275721	0.081538127	-0.117493704	0.067265252	0.233155775	0.089065438	-0.041060986
1554571_at	-0.049782514	0.16995528	0.05499844	0.03204147	-0.208147149	-0.029883692	-0.125435498
1554572_a_at	0.072616041	0.029125518	0.241802381	0.091424076	-0.015417354	-0.889580275	0.109070561
1554574_a_at	-0.473622588	-0.025115926	-0.293795989	-0.002288715	0.190193815	0.213576547	-0.787249285
1554575_a_at	0.140857217	0.00928433	0.121483591	-0.017052183	-0.058982909	-0.186541402	-0.198877054
1554576_a_at	-0.562533968	0.070407927	-0.550828474	-0.100984059	0.159388715	-0.599559395	-1.087458998
1554577_a_at	-0.116629684	-0.091802957	-0.000363856	-0.227337935	-0.206564	0.033491566	-0.202864329
1554578_at	0.026006798	0.192661684	-0.016028285	-0.039113403	-0.134550338	0.0295209	0.037287045
1554579_a_at	-0.063304609	0.05679852	-0.037892932	-0.097947084	-0.213820875	0.090843724	-0.209641089
1554580_a_at	0.05409287	0.127525595	0.090700913	-0.076110999	-0.059205817	0.178000618	0.009852689
1554582_a_at	-0.080221449	-0.078221989	0.288032076	0.245374621	0.234749968	0.303329187	-0.043078688
1554583_a_at	0.309731473	0.060554067	0.156813862	-0.029666506	-0.282278466	0.255355595	0.140867518
1554584_at	0.142759523	0.139866887	-0.095530389	0.025257351	0.076030807	-0.351516152	-0.142023793
1554586_a_at	-0.159357511	0.084396017	-0.093301215	0.138647295	0.433979744	0.689889455	0.122941743
1554588_a_at	-0.129118222	-0.28906635	-0.038724382	-0.138778855	-0.017211419	0.719199381	0.364560785
1554589_at	-0.102398011	0.155186014	-0.212363325	0.041310212	0.084558762	0.07091331	-0.042120907
1554591_at	0.225518286	0.033727577	0.08937741	-0.055646169	0.014532252	0.020536836	-0.067491506
1554592_a_at	-0.104860506	-0.162564466	0.435717157	-0.004976158	0.166004672	-0.161099644	-0.343276672
1554593_s_at	0.395880601	0.026379421	-0.063721927	-0.030757865	0.096931475	0.219707396	-0.009393858
1554594_at	-0.191214877	-0.157767705	0.149686216	-0.531787693	0.014939668	-0.248588196	-0.484712957
1554595_at	0.200392939	-0.102305495	0.178299927	0.01348274	0.042045943	0.052399002	0.093720477
1554597_at	0.040938121	-0.163578401	0.009994491	-0.081126527	-0.270653474	-0.582208902	-0.270986384
1554599_x_at	-0.09279708	-0.248812549	-0.054967261	-0.262591342	-0.152764965	-0.373028061	-0.288257706
1554600_s_at	-0.213945961	-0.10674678	-0.586870897	-0.284626508	-0.078693277	0.001149051	-0.439476074
1554601_at	0.178837689	-0.044994947	-0.069578367	0.161725979	-0.250916122	0.087612177	-0.168759937
1554602_at	0.032625677	-0.194311161	0.115060156	-0.042471423	0.04055765	0.119056517	-0.15357932
1554604_at	-0.034001738	0.106924073	0.066724753	-0.066985416	0.030422955	-0.091636817	0.075900913
1554606_at	-0.422787306	-0.06385728	0.659547207	0.061790329	0.145008426	0.109714806	0.153347277
1554607_at	-0.248728792	-0.098722332	0.150703765	-0.074638279	0.02451074	0.203142891	-0.059480177
1554608_at	0.444024762	-0.016275974	-0.001612107	-0.071768394	-0.219827974	0.011421688	-0.010525173
1554609_at	0.015553876	0.019944214	0.142730297	0.108369523	0.218394809	1.168813932	1.311117749
1554610_at	-0.104678034	0.191543029	-0.024310282	-0.107768962	0.023992609	-0.036055127	-0.404991673
1554612_at	-0.237041171	-0.199071564	0.236927061	0.043475703	0.287071865	0.102617829	0.089563188
1554613_a_at	-0.154162242	0.19615035	-0.17927512	0.221317856	-0.098721702	0.070844737	-0.167066004
1554614_a_at	-0.252203723	-0.281235293	0.665448675	0.767968597	1.583945903	2.200122044	2.266940322
1554615_at	0.082891167	0.018059567	-0.033820792	-0.0349668	0.283268169	-0.157374436	0.152535632
1554616_at	0.051280648	0.062703023	-0.0930954	0.036052065	0.043354125	0.21074879	-0.110317665
1554618_at	0.177750921	-0.040298091	0.190158818	0.211030644	0.034836941	0.455788032	0.551821515
1554619_at	-0.176236784	-0.279876415	-0.204562969	0.020441749	-0.06225947	-0.228430521	-0.053369971
1554621_at	-0.089562406	-0.011235562	0.003720941	-0.024251982	-0.037523246	0.057769044	-0.211198975
1554623_x_at	0.039148775	0.285286294	-0.049489818	0.009158145	-0.139142981	-0.004652184	-0.274113431
1554624_a_at	0.259816609	0.172897867	-0.044964783	0.018836931	0.077177346	0.274516868	-0.249104915
1554625_at	0.027430105	0.112668632	-0.126648276	0.051825761	-0.08017649	0.088671773	-0.16066891
1554627_a_at	-0.080276772	-0.055238052	0.103049394	0.106027084	0.12371372	0.14567312	0.016817335
1554628_at	0.139620341	0.290390671	-0.091301287	-0.29203644	-0.346978061	-0.586589014	0.368932946
1554629_at	-0.027353467	0.094675588	0.03169109	0.143867883	0.045805983	0.212227292	-0.156646277
1554631_at	-0.091540725	0.231803167	-0.112852437	0.074423027	0.042056725	-0.137641203	-0.224528466
1554633_a_at	0.034733347	-0.145252209	0.06355906	0.265643576	-0.091549181	-0.149960619	-0.069429583
1554634_at	0.174204718	0.092174153	-0.279104303	0.004749126	-0.116205748	-0.021638311	-0.0648863
1554635_a_at	0.117249177	0.036368302	-0.055748228	0.104678546	-0.107305116	0.115078454	-0.19839926
1554636_at	0.037979909	-0.103058306	-0.1287135	-0.214759871	-0.020661133	-0.027036324	0.004713052
1554637_a_at	-0.003935698	-0.139172404	0.154488461	0.239565382	0.185141589	0.12810089	-0.078851158
1554638_at	-0.146137886	-0.219108025	0.121947925	0.029026395	0.006291059	0.105306124	0.263782289
1554640_at	-0.093141721	-0.111001138	0.537282413	-0.046275336	0.120198577	1.229550066	1.810886164
1554641_a_at	0.09540471	0.116567484	0.003951449	0.137734071	0.163448417	-0.001508728	-0.05413187
1554642_at	0.03151277	-0.066881049	0.123744905	-0.138935263	-0.012425565	-0.070250132	-0.035062671
1554643_at	-0.129147346	0.270376762	0.025951834	0.017767752	0.171273196	-0.121989928	0.004602722
1554646_at	-0.012428989	0.142831643	0.119510647	0.046539668	-0.068530079	-0.019765517	-0.312034772
1554648_a_at	0.200195374	0.270235357	-0.053914667	0.009576387	0.0152109	0.344636486	-0.265089186
1554649_at	0.128529858	0.206032731	0.163660848	0.141973822	0.039479685	0.110836813	-0.15711442
1554650_a_at	-0.02335635	-0.03493296	-0.222927913	0.048732834	0.052199148	-0.024762019	-0.334269691
1554652_s_at	-0.143441014	0.093124945	-0.122838068	0.205022694	-0.171698667	0.197937085	0.055849659
1554655_a_at	-0.16571198	0.211495078	0.107713852	0.199838772	0.129629044	-0.191486837	-0.106119153
1554657_a_at	0.368388095	0.246053482	-0.17090957	0.105366604	0.110896092	-0.049220907	-0.069666205
1554659_at	0.461397172	0.007704567	-0.205949744	-0.1145511	-0.032226385	0.110323515	-0.213059268
1554660_a_at	-0.081673155	-0.219555052	0.195214057	0.001878951	0.126140891	0.192134246	0.500439526
1554661_s_at	-0.364699433	-0.1028997	0.160616934	-0.011766199	0.18959569	0.282576018	0.126735993
1554662_at	-0.018160012	0.129326049	0.10761868	0.019969977	0.150376183	0.00733458	0.126888748
1554663_a_at	0.072128905	0.031680479	-0.09507669	-0.040475036	-0.041922423	0.041283674	-0.04592119
1554664_at	-0.012210173	0.182745423	-0.01332625	0.115439365	0.103204849	-0.323529026	-0.068107725
1554665_at	0.054711969	0.054306913	0.169379991	0.000331278	0.149521248	-0.082791019	-0.020755274
1554666_at	0.252418831	0.132993454	-0.024965785	-0.003566741	-0.076397362	-0.085065585	-0.19059677
1554667_s_at	-0.000209929	-0.192149721	0.056868501	-0.004681171	-0.065722362	-0.368841111	0.071041597
1554668_a_at	0.015938443	0.147982936	-0.078718138	0.000518957	0.03998418	-0.210657774	-0.074508575
1554670_at	-0.014449517	-0.057843604	-0.072154375	-0.097275347	0.209257256	0.13433652	0.155481388
1554671_a_at	0.053436058	0.023495708	0.068239192	-0.129798675	0.019626229	0.052230531	-0.04808376
1554672_at	-0.012214874	0.186087885	0.072248241	-0.257326339	0.09226904	-0.121183459	-0.069657869
1554675_a_at	-0.184447334	0.07967187	-0.296838583	0.095711107	-0.016959993	-0.064185495	-0.216320777
1554676_at	0.127911348	0.038754862	-0.049293707	0.226314639	-0.090555415	-0.072722754	0.003873998
1554677_s_at	0.182395525	-0.046597015	-0.047015928	-0.013941127	-0.081302764	0.234242492	0.015112566
1554678_s_at	0.010766703	-0.137526934	0.080661199	-0.180080712	-0.260262168	-1.023996867	-0.142799341
1554679_a_at	-0.235886808	0.047182362	0.069691292	-0.009669098	0.159043104	0.32487196	-0.076290197
1554680_s_at	-0.027835536	0.044345071	-0.003484415	0.029354047	0.078325065	-0.169739914	-0.07578431
1554681_a_at	0.005668964	-0.223865568	-0.197890374	-0.02127751	0.169991292	-0.364087438	-0.195518605
1554683_a_at	0.051631885	0.069064339	-0.241080304	0.171014181	0.237477677	-0.048754537	-0.105738271
1554685_a_at	-0.007550833	0.002839373	-0.009650638	0.023972572	-0.017932263	-0.03173883	-0.521090306
1554686_at	-0.101967801	0.060092424	0.111947082	-0.047224375	-0.057312725	0.02767282	0.071195435
1554689_a_at	0.10642355	0.065475423	0.127888996	0.17503913	-0.023496217	-0.272997612	0.030261788
1554690_a_at	0.009407809	-0.301318441	-0.019835972	0.02343774	0.311828999	-0.042415804	-0.751967439
1554691_a_at	-0.241503301	-0.015963685	-0.132444643	-0.025672748	0.198680947	0.281367926	0.149030211
1554692_at	-0.372022227	-0.182390469	-0.125714455	0.178018821	0.246208018	0.232843996	0.326424713
1554694_at	-0.037420368	0.106068803	0.03941552	0.100026529	-0.157900857	-0.009328722	-0.182310419
1554696_s_at	0.027851226	-0.051919719	0.0943702	0.216891918	0.014751859	-0.307606836	-0.1053055
1554697_at	0.031837664	-0.00831114	-0.024863575	-0.00247025	-0.030453563	-0.025288872	-0.203917117
1554699_at	0.164714835	-0.128298354	0.024609035	-0.235253922	-0.316530675	0.078187521	0.050780056
1554700_at	-0.094911531	0.075876945	0.08545484	-0.086139405	0.005961629	0.097632288	0.098295585
1554701_a_at	0.013563506	0.13121947	-0.231455673	-0.208811371	-0.144403629	0.188095796	-0.265397455
1554702_at	0.247217706	0.126514663	0.057464128	0.067672757	-0.182345642	-0.177202371	-0.167219228
1554703_at	-0.133799635	0.107763988	-0.059267431	-0.120917763	0.241836513	0.017719633	0.066179252
1554704_at	0.14716752	0.111654964	-0.069352338	0.174713267	0.12248673	0.452313333	-0.015943325
1554705_at	-0.151446473	0.259581815	-0.092299216	0.32081681	-0.223667035	-0.029301976	-0.390167388
1554706_at	0.063054451	-0.015054004	-0.095367175	-0.053509964	-0.198340383	-0.050873622	0.003337392
1554707_at	-0.225904839	0.055176326	-0.083891191	0.086204298	-0.023948781	-0.352148211	-0.410948948
1554708_s_at	0.009379159	-0.00498625	0.05697615	0.089105505	-0.073144318	0.115712859	0.102730124
1554710_at	0.42091105	0.170152307	-0.221379128	0.05385568	-0.049018541	0.084426393	-0.103357364
1554711_at	0.110497725	-0.017225932	0.291467706	-0.195658043	0.227911656	-0.189835765	-0.071195239
1554712_a_at	0.052115051	0.103005941	0.042669424	-0.040897406	-0.055016908	0.075632535	0.013496157
1554714_at	0.023107863	-0.073491655	0.004423252	-0.021169226	-0.055760913	0.16663595	0.023904364
1554715_at	0.039881483	0.175481801	-0.106113237	-0.064071757	0.240291742	-0.03029333	-0.139135393
1554716_s_at	-0.028469169	0.088243511	0.016411778	-0.043309732	0.162385434	0.269323007	-0.179690345
1554717_a_at	0.062164354	-0.089628495	0.000371236	0.113348209	0.20795592	0.137207568	0.008077557
1554719_at	0.260955929	0.16841678	0.011244708	0.198150627	0.298520771	-0.112343989	-0.233444345
1554721_a_at	-0.193618285	-0.003927095	0.148171034	-0.110171333	0.138431401	0.167162672	-0.039609829
1554722_at	0.178562818	0.067550031	0.02477505	-0.113666113	0.028479262	0.059660699	-0.321335805
1554723_x_at	-0.036569532	0.110735516	0.013537737	-0.045352233	0.056564086	0.152004887	-0.012229268
1554724_at	-0.23772867	-0.029086783	0.017356396	-0.512922035	-0.077561169	-0.698561284	1.065000928
1554725_at	-0.028155946	-0.011861799	-0.055778091	0.106043861	0.012857986	0.342963298	0.109633418
1554726_at	-0.008255094	-0.865901693	-0.107600214	-0.360279367	-0.708271029	-0.130126292	-0.002560103
1554728_at	0.067018612	0.093186483	0.020343923	-0.054120502	-0.057372748	-0.008120543	0.026101709
1554730_at	0.340968738	-0.017409718	-0.146320441	0.093590973	-0.08946991	0.297770129	-0.163108174
1554732_at	-0.044305148	-0.172038462	-0.124126547	0.022403414	-0.099239877	0.123209073	0.131309689
1554733_at	0.085345231	0.144958052	0.140823356	0.242166086	0.168818348	-0.020695551	0.287259792
1554735_a_at	0.018231804	0.026522533	0.023658571	0.067073523	0.204999953	0.031406509	-0.10052827
1554736_at	0.096546103	0.101736226	0.082645903	0.040260405	0.092799745	-0.044921767	-0.094416984
1554737_at	0.165666974	-0.331694819	0.017936186	0.033677582	-0.178926212	-0.010655438	0.104592138
1554739_at	-0.120541839	0.01343744	-0.023450295	-0.068680339	0.151261736	-0.197909017	0.028052731
1554740_a_at	-0.047371955	-0.164061068	0.154593065	-0.218612932	-0.085645174	0.148530204	0.139527271
1554741_s_at	-0.008277885	-0.109530127	0.031526343	0.137339385	0.049272995	0.03956516	-0.137838002
1554742_at	-0.073196349	-0.08895645	0.225679702	-0.042279685	-0.004852336	0.100714366	0.14629867
1554743_x_at	-0.157961321	-0.08567772	0.232612911	-0.076633535	-0.066797352	0.023938176	0.080665764
1554744_at	0.195026939	-0.047898928	0.149773159	-0.012732774	-0.103935612	-0.119511984	-0.016429787
1554745_at	-0.021680482	-0.101884935	-0.102754496	-0.018598679	0.082475648	0.070048431	-0.020816738
1554747_a_at	-0.415973099	-0.283637187	0.200735038	-0.024658739	0.124929542	-0.069137721	-0.24068196
1554748_at	0.253948243	-0.120549057	-0.085725815	0.045813519	-0.09935428	0.056975711	-0.113525709
1554749_s_at	-0.232233711	0.19472684	-0.041070802	0.142152859	0.065800033	-0.054890072	-0.081743714
1554751_at	-0.037508085	0.209572586	-0.039254314	-0.162761918	-0.027185595	-0.015838486	0.232635168
1554752_a_at	0.052433353	-0.067233232	0.205896705	-0.106226157	0.08677033	0.00180416	-0.177339999
1554755_a_at	0.007224806	0.023618588	-0.211320919	0.054000898	-0.131459949	-0.02925425	-0.11512445
1554757_a_at	-0.174418419	0.065578923	-0.18984087	-0.04424637	0.220985465	0.348687244	0.345398779
1554758_a_at	0.15339375	0.246387189	0.099787534	0.037866445	0.144479514	0.171060561	-0.065663432
1554759_at	-0.119604654	0.148911183	-0.05313968	-0.038879885	-0.010644369	-0.026812206	-0.017983675
1554761_a_at	-0.753744761	0.08775956	-0.308223375	-0.308660275	0.170043824	-0.555480904	0.224014027
1554762_a_at	-0.0319067	-0.068010259	-0.017975712	-0.251253165	-0.270783175	-0.170012943	-0.170286924
1554763_at	0.04537235	0.426847875	-0.062783749	-0.125567083	0.011787208	-0.063390056	0.050709142
1554764_a_at	0.099458411	-0.032137881	0.087077052	-0.057068297	0.0103195	-0.023175677	-0.122508788
1554765_a_at	-0.024157916	0.117421044	-0.127615377	0.398021692	-0.11073913	0.238959288	-0.265447434
1554766_s_at	-0.082255492	0.063304399	-0.000751989	0.056294504	0.317805335	-0.455164023	-0.651605762
1554767_s_at	-0.08965948	0.039401973	0.306045784	-0.070514419	0.037309343	0.334783816	0.448276222
1554768_a_at	-0.01362979	0.045865206	0.230248054	-0.063040962	-0.299733866	-2.310620023	-0.692386575
1554769_at	0.032006553	-0.031311017	0.072911012	0.195016514	0.105897823	-0.056231113	0.053026578
1554770_x_at	-0.04241046	0.130027043	-0.078809493	-0.193900958	-0.107126479	0.007693275	0.027592526
1554771_at	0.151222035	0.055150282	0.44929322	0.062164438	-0.229585921	0.122185249	0.01531597
1554772_at	0.212958715	0.071290931	0.159606782	-0.145315146	-0.101372914	0.124260086	-0.230139298
1554773_at	0.088687886	0.032824135	-0.061608856	0.015256563	-0.158707074	0.245763294	0.018138593
1554774_at	-0.106678776	-0.246859768	-0.234828956	-0.366421669	-0.091003049	-0.65956693	-0.368946168
1554776_at	0.013459295	0.086282304	-0.148211452	0.218142733	0.004975442	0.001767124	-0.213808117
1554777_at	0.010059827	0.050578883	0.168828788	0.03120329	-0.074372003	0.051120443	-0.198818374
1554778_at	0.009960496	-0.00457176	-0.027332813	-0.093127243	0.064302454	-0.046127513	-0.142632893
1554779_s_at	0.185228387	0.10599191	0.271997148	-0.040303764	-0.159263874	0.058643865	-0.095890361
1554780_a_at	-0.203104151	-0.054648522	0.003670149	-0.064696421	-0.031435869	0.146136053	-0.353920271
1554781_at	0	-0.169016121	0.039512567	-0.177804366	-0.053139009	-0.008893896	-0.092502456
1554782_at	-0.064376231	0.150460519	0.0420832	0.425411128	0.283567455	0.031723847	-0.299531122
1554783_s_at	-0.101829783	-0.072967427	-0.10323598	0.255808555	0.328183208	-0.125685526	-0.295407923
1554784_at	-0.036991794	-0.112106216	-0.027408152	0.121810179	-0.005951002	-0.362088374	-0.134083557
1554785_at	0.072844921	-0.172430042	0.112940355	-0.106925478	-0.063153408	-0.104326184	0.059673955
1554786_at	-0.036313409	-0.041039407	0.324828842	0.163473936	-0.05967576	0.111447966	-0.160793407
1554787_at	0.016366538	-0.040711337	-0.040367428	-0.053321785	-0.140416848	-0.037915296	0.048622084
1554789_a_at	-0.048803064	0.003803812	-0.06112546	-0.097228974	-0.068345919	0.057677845	-0.255034959
1554790_at	-0.102417325	0.016174271	0.168066766	0.151076839	0.032740494	0.032715555	-0.155064334
1554791_a_at	0.153109137	-0.275360982	-0.026973536	-0.118715521	-0.204173277	-0.0525356	-0.210114783
1554793_at	-0.00223639	-0.128103226	0.117372699	-0.061984262	0.043381915	0.059526743	-0.027023527
1554794_a_at	-0.22756839	-0.248340536	0.309025575	-0.299027411	-0.057405018	-0.317103363	-0.256078705
1554795_a_at	-0.620971661	0.107454854	-0.091766519	0.219904367	0.201507881	-0.030252125	0.564377988
1554796_at	-0.074263807	-0.109203801	0.182178568	0.061198607	-0.025548695	-0.137187015	-0.266171675
1554797_at	0.118595294	-0.161964477	0.097491003	-0.166651172	0.084464317	0.133684034	-0.131495442
1554798_at	0.14373756	0.116715393	0.105873958	-0.012440668	-0.028705373	0.050814714	-0.30362255
1554800_at	-0.083855889	0.006087265	0.051799096	0.023027208	0.027239552	0.106677502	0.172899642
1554801_at	0.175462723	0.081519658	-0.081962139	-0.087635228	0.025041138	-0.003607902	-0.12350903
1554803_s_at	0.044387421	0.118871464	-0.032903509	0.122826263	0.065418695	0.182004073	0.072098892
1554804_a_at	-0.031355869	0.087803739	0.006733424	-0.010923011	0.100340113	0.067928423	0.089747082
1554805_at	0.010102353	0.103804965	0.021347731	0.116631089	0.120806864	0.145242248	-0.167846907
1554806_a_at	0.045491045	-0.047294947	0.46453509	0.604653514	0.395288979	0.602919923	-0.125080892
1554807_a_at	-0.341492316	-0.083888404	-0.090064994	-0.068800018	-0.135657629	-0.016583207	-0.056235023
1554808_at	0.071874598	-0.250061146	0.156635733	-0.067699503	-0.0212296	0.132191159	-0.297432533
1554809_at	0.06969529	0.038323157	0.01887642	0.028978681	0.089717962	-0.139992947	-0.023427284
1554810_at	-0.150012752	0.137306685	-0.163525246	-0.083255578	0.127111261	-0.176137193	0.066023113
1554812_at	0.154551641	-0.164653275	-0.012545518	0.142022556	-0.240255725	-0.296743532	-0.030662147
1554813_at	0.030760452	-0.148485457	-0.017047389	0.118833997	-0.139002326	0.057890338	0.040276216
1554814_at	-0.132521028	0.023418416	-0.064918551	-0.038333143	-0.003887242	-0.000159028	-0.066741283
1554816_at	-0.023531521	0.154001352	0.175811823	0.125018549	-0.216708032	0.0528997	-0.194749081
1554818_s_at	0.04823122	0.077589363	-0.134556017	0.086182465	0.307111335	0.611971656	0.289904565
1554819_a_at	0.050785272	0.037965336	0.021729652	-0.037400813	0.045115623	-0.07772428	-0.217791198
1554820_at	-0.024047092	0.124332009	-0.036266574	0.030517588	0.028610311	0.067769559	-0.193884662
1554821_a_at	-0.526422129	0.083562437	0.114956162	0.334853655	0.842685197	0.955620701	0.036220266
1554822_at	0.00847065	-0.050134962	0.081771182	0.036661364	0.027122308	0.149582314	-0.129924458
1554824_at	0.051845672	-0.070132385	0.05791902	-0.084130388	-0.1453085	0.042653579	0.216651184
1554825_at	0.138497931	0.107743631	-0.098448131	-0.063582445	-0.128159742	0.026383004	0.03875751
1554826_at	0.055164599	-0.178252447	0.052172817	0.030320596	0.10187367	-0.219152334	-0.115583682
1554827_a_at	-0.186945672	-0.038690079	0.034180708	-0.087763407	0.284990878	-0.016916585	0.003856399
1554828_at	0.003185515	0.088802603	0.045105775	-0.17142789	0.003196578	-0.072611027	-0.036398599
1554830_a_at	-0.303356211	-0.017495136	-0.429514592	0.223519565	0.651233409	0.362737999	0.189099034
1554831_x_at	-0.010038182	0.013573058	0.017415532	0.003362581	-0.127231598	0.178763456	0.07098701
1554833_at	0.022506404	0.100555878	0.033637635	-0.348677855	-0.147441223	0.030516109	0.017048669
1554834_a_at	-0.037724727	0.037342933	-0.134165402	0.024806675	0.011986084	0.029856391	-0.047811941
1554835_a_at	0.126906888	0.139604916	-0.103786349	0.060989154	-0.057047724	-0.021643727	-0.272001235
1554836_at	-0.026606064	0.047221276	0.126846608	0.295678973	-0.04198149	0.026111142	-0.021908142
1554837_a_at	0.294327789	0.157973775	-0.164596362	0.049217198	-0.012077638	-0.047328542	-0.287095437
1554839_at	0.093267013	0.093766726	-0.013316249	-0.004127248	-0.038403688	-0.053099415	0.014842008
1554840_at	0.157377447	-0.192615434	0.074345203	-0.223547349	-0.015293206	0.014940297	-0.163998656
1554841_at	0.30117225	-0.235066563	-0.123724833	0.021866274	-0.197637145	-0.011333969	-0.285957244
1554842_at	-0.099232157	0.066120679	-0.149310344	-0.098772257	0.007217638	-0.036508604	-0.229316257
1554844_at	-0.029931447	0.192855359	0.016039701	0.285505395	0.063443292	-0.097493771	-0.313380098
1554846_at	0.07733962	0.002485734	-0.105474405	-0.004140134	0.020830505	0.026651229	-0.098414525
1554847_at	-0.078560148	0.25651372	0.017689436	0.196722354	-0.123107285	0.19847557	-0.121829252
1554849_at	0.012754542	0.259612776	-0.002231822	0.168924406	0.054195302	-0.178782083	0.159700247
1554850_at	-0.032581595	0.15652336	-0.02075131	0.257226699	0.170081765	-0.184045121	0.045004837
1554852_a_at	0.178037374	0.080848881	-0.178652953	0.155673615	0.35632825	0.416017348	0.027788569
1554853_at	0.093978326	0.19593528	-0.028682831	0.131936036	-0.037105766	0.020353529	-0.153653175
1554855_at	0.157516653	-0.051013162	-0.199720314	0.304256956	-0.101180485	-0.037849097	-0.139659934
1554857_at	-0.304323157	-0.034905625	-0.028370336	0.065785185	0.107062911	0.149262654	0.049345045
1554860_at	-0.024047092	0.073894695	0.279606223	-0.020611416	0.019882153	0.045682687	-0.21097154
1554862_at	0.208455838	-0.002842498	-0.047331771	-0.253578214	-0.239510089	0.128885382	-0.1095962
1554863_s_at	-0.204734999	0.089210322	0.009116981	0.068300221	0.045154206	0.156036793	-0.352618967
1554864_a_at	0.138433749	0.108093296	-0.340889844	-0.108765313	-0.177986628	-0.065767774	-0.059104355
1554865_at	0.031451525	0.117774574	-0.04362428	0.210845212	-0.054204939	0.182328247	-0.14591573
1554866_at	0.125535135	-0.272053974	0.014180947	-0.108474599	-0.162307091	0.208859686	-0.34014866
1554867_a_at	0.207857374	-0.001066316	0.047977674	0.196225125	0.099186149	-0.088043274	-0.190073867
1554868_s_at	-0.075997424	-0.246837734	0.17194249	-0.087059115	0.085520884	0.450372875	0.213739976
1554869_at	0.11240562	0.034623792	0.274068824	0.166412754	-0.076400609	0.167158175	-0.165663176
1554871_at	-0.002211152	-0.145724826	0.145977722	0.000276239	0.0703872	-0.206036237	-0.06615646
1554872_a_at	0.116757899	0.032067091	0.170755151	-0.102381062	0.046253002	-0.038748289	-0.24829157
1554873_at	-0.088283081	-0.190357239	-0.199490324	-0.108968264	-0.250017026	-0.148229523	0.091753336
1554874_at	0.310723175	0.201388326	0.086237252	-0.061165492	-0.083464307	0.029448168	-0.067781115
1554875_at	-0.037781967	0.006871729	0.427421223	0.131662392	0.175115489	0.04290784	-0.032498359
1554876_a_at	0.025893895	-0.016070841	-0.019200643	0.050943576	0.116424834	-0.134971868	-0.301860092
1554878_a_at	-0.127606131	-0.175776687	0.216035631	-0.127611547	-0.015497683	0.195777562	0.446011714
1554880_at	0.070107752	0.210101117	0.04059683	-0.1655315	-0.005678282	-0.090135607	-0.233707759
1554882_at	0.063606623	0.149505278	0.051418566	0.082980743	-0.011592883	-0.056854065	-0.005884757
1554883_a_at	-0.087270423	-0.041482374	0.233709011	-0.109116825	-0.102734604	-0.449358989	-0.368155927
1554884_at	0.135109526	0.360376354	0.11570375	-0.147959709	0.192379792	-0.013347832	-0.063849526
1554885_a_at	-0.114093009	-0.271762784	-0.20117326	-0.366158202	-0.425355545	-0.852174522	-0.426098565
1554886_a_at	-0.031007784	0.348683547	-0.086785255	0.014729746	-0.046371014	0.010569095	-0.13360494
1554887_at	-0.034294373	-0.088379934	-0.077829787	-0.389903186	-0.711814522	-0.575495645	-0.247681086
1554889_at	0.022878149	0.010697379	-0.030862892	0.207332885	0.098266109	0.074645458	0.193919981
1554890_a_at	-0.051682796	-0.274767233	0.168851119	-0.2704887	-0.121909038	-0.36837904	-0.019773337
1554891_at	0.058587547	0.125241707	-0.003402313	-0.029592199	0.004819496	0.055419875	-0.335747556
1554892_a_at	0.027910209	-0.149603596	0.175367436	0.022461832	0.001591744	0.005739821	0.001864856
1554894_a_at	0.199755309	-0.021223836	-0.222742708	0.070756711	-0.081542413	-0.519876689	-0.209697109
1554895_a_at	0.167593424	0.002108556	-0.168680839	0.180200914	0.090670804	-0.194780234	-0.688161108
1554897_s_at	-0.2857473	-0.150566943	0.039231067	-0.010150308	0.177167132	-0.373311154	-0.682573142
1554899_s_at	-0.003222172	0.042387524	0.136419881	0.235801003	0.208230324	0.934174856	0.433265395
1554901_at	0.098380709	0.205037369	0.064538939	-0.092709807	-0.079822821	-0.007646187	-0.148897655
1554903_at	0.209504157	-0.035328273	-0.018215001	0.037703355	0.013654967	0.1086793	-0.043024005
1554905_x_at	0.237663361	0.004051545	-0.110634395	0.020999499	-0.029044819	-0.043916071	-0.08809561
1554906_a_at	-0.050772125	-0.042210071	0.168748298	0.540945195	0.496816789	0.726182875	0.407414189
1554907_a_at	0.084190474	0.018172245	-0.148757496	0.028747301	0.051048457	-0.044856558	-0.260020463
1554908_at	0.027112488	0.192721557	0.162018253	0.094341777	0.074973463	-0.029879143	0.132290781
1554909_at	0.054313168	-0.034680443	-0.192094787	0.084271967	0.073559061	-0.179370784	-0.155695129
1554910_at	0.203148406	0.099390505	-0.032640777	-0.136424431	-0.047026862	0.114909439	0.068377629
1554911_at	0.018504568	0.103483518	0.053739176	-0.001116644	-0.076750523	0.158398792	-0.156784376
1554912_at	-0.0331738	-0.11966265	-0.006609971	-0.174943377	0.186722174	-0.211813188	-0.040386944
1554914_at	0.028268669	-0.052414255	0.068143849	0.178284564	0.189478216	-0.143936095	-0.075899341
1554915_a_at	-0.12447505	-0.189998734	-0.079905731	-0.517646158	-0.512857333	-1.410256515	0.134798353
1554916_a_at	0.06930352	0.099584507	-0.000841404	0.146542966	-0.003406023	0.060109377	-0.050913431
1554918_a_at	-0.203938817	-0.526128749	0.154480511	-0.497501708	-0.672735262	-1.132970335	-0.554134068
1554919_s_at	0.116542565	0.033958937	-0.036814579	-0.019846851	-0.009704065	-0.087694965	0.069607944
1554920_at	-0.028709719	0.091158185	0.192344583	0.17514676	-0.04951101	0.001786681	-0.012836757
1554921_a_at	0.095177543	0.006302606	-0.064601572	0.085814776	-0.05652643	-0.090298213	-0.178371016
1554922_at	-0.037656209	-0.28017437	-0.150101238	-0.209000668	-0.144195836	0.039696751	-0.270919676
1554923_at	0.01962166	-0.134709834	-0.289441633	-0.219112834	-0.28543124	0.204784226	0.240855848
1554927_at	0.12796665	0.07410797	-0.133557802	0.165848511	0.205196359	0.044131904	-0.057135773
1554929_at	0.172609737	0.00173895	0.375296406	-0.084673193	-0.089803601	-0.025188138	0.033873056
1554930_a_at	-0.096243966	-0.13368692	0.090129159	0.190451878	0.562096443	0.822847701	0.820910543
1554931_at	0.332953537	0.011437651	-0.09402024	-0.022049796	0.022171544	0.187224792	-0.097523659
1554932_at	-0.175797933	-0.252230316	-0.087582557	-0.012136664	-0.075710086	0.076041284	0.073464122
1554933_at	0.030516958	0.17553046	-0.073712441	-0.063176883	-0.021825118	0.157117909	-0.189102063
1554934_at	-0.108570565	0.078821662	-0.044986573	0.118792096	-0.070743031	-0.080140934	0.138684277
1554937_x_at	0.258349043	0.086805825	-0.039909132	0.034666889	0.110605701	-0.009570915	-0.35446236
1554938_a_at	-0.072696903	-0.006492506	-0.203507564	0.08911829	0.046642242	0.260419003	-0.36583539
1554940_a_at	-0.298850018	0.140651527	-0.365854421	0.137102661	0.007559055	-0.095796189	-0.019103612
1554941_at	-0.069921152	-0.009477014	0.017181347	0.121321933	-0.005774009	-0.027454925	-0.069233691
1554942_a_at	-0.363063814	-0.172777095	-0.576433279	-0.3007934	-0.257948437	-0.45078953	-0.636249922
1554943_at	0.044999771	0.01319911	0.339402737	0.401686813	0.457498788	0.812780857	0.852170957
1554945_x_at	0.02815851	-0.038833907	0.175997769	0.385168796	0.471594531	0.708353606	0.693423686
1554946_at	-0.188224928	0.200558667	-0.223343093	-0.074369202	-0.077713373	-0.010772432	-0.051722444
1554947_at	0.35726257	0.222610544	-0.007889435	-0.063707163	-0.321641051	-0.025105647	-0.127757525
1554948_at	-0.001469356	-0.219739685	0.360219216	0.378991187	0.334921422	0.279045551	0.561480303
1554949_at	-0.018895157	0.011258504	-0.065490006	0.063787318	0.043873122	-0.003201882	-0.366095528
1554950_at	0.054580267	0.167989332	0.189571369	-0.051022333	0.034124379	0.205502684	-0.18552473
1554951_at	-0.218662731	-0.036462802	-0.171982619	-0.055814043	-0.046547996	-0.046795644	-0.147669191
1554952_s_at	-0.013688714	-0.121854765	0.063438595	0.082928183	0.104405425	0.012371585	-0.022712082
1554953_a_at	0.058503504	-0.105785257	-0.090659301	-0.033604107	0.163167014	0.121716209	0.006876481
1554954_at	-0.010180706	0.109158414	-0.007743406	-0.110158976	0.035808043	0.270019498	0.135031524
1554957_at	0.308391425	0.255396141	0.101042354	-0.058780273	-0.256726353	0.243517481	-0.452443103
1554958_at	-0.056937208	-0.06252107	0.120418109	0.241686601	0.413928709	0.441274164	0.457388612
1554960_at	0.19886711	0.046258058	-0.017453564	0.066426003	-0.179556528	-0.100658425	0.05636394
1554961_at	0.18357626	0.079952929	-0.099664768	-0.012807991	-0.169819858	-0.060920143	-0.266482038
1554962_a_at	-0.007998011	-0.059318524	0.179746605	-0.112044438	-0.157764395	-0.307589931	-0.629711417
1554963_at	-0.086174242	0.05898981	0.110147282	-0.130401335	0.113360649	0.016700687	-0.007871835
1554964_x_at	0.040851505	0.169011434	-0.119569937	0.099130061	0.173440162	0.094007827	-0.036467173
1554965_at	0.080141102	-0.030601098	-0.094200002	-0.019444158	0.151853489	0.186526847	-0.010731717
1554966_a_at	0.192534131	-0.223064487	0.251588585	0.314871709	0.721870891	1.323959177	0.221973868
1554967_at	0.016264781	0.09840557	-0.111713523	0.077752824	0.178180673	0.042674514	-0.150876904
1554969_x_at	-0.08056482	-0.085311975	-0.00375721	-0.130819676	0.07524182	0.097534318	0.033897306
1554970_at	0.297052235	0.45866091	0.132947393	0.208909556	0.00981744	0.210293788	0.008881807
1554971_at	0.338350644	0.184072293	-0.051761976	0.092728689	-0.20524743	0.130546132	-0.089675692
1554972_at	-0.031687054	0.059414854	0.120340393	0.101902332	0.015341732	0.007538522	0.056291227
1554973_a_at	-0.154435458	0.204486736	0.173385995	0.119416459	0.050784832	0.13345332	-0.14122746
1554974_at	0.152824153	0.124048018	-0.119031319	0.057337862	0.098907586	-0.03679707	-0.032264325
1554976_a_at	-0.038886073	0.09803082	0.027881786	-0.022627119	-0.086657079	0.125446969	-0.081313829
1554977_at	0.020445708	-0.024398449	-0.03572996	-0.093658418	-0.054576528	0.189757403	-0.452227605
1554978_at	0.148782488	0.033191065	-0.040086121	-0.112108797	0.281785325	-0.005822808	-0.262101428
1554980_a_at	-0.078006131	0.045322202	-0.128592588	-0.060704036	1.69E-05	-0.056604638	-0.393833767
1554981_at	0.078627768	0.039900432	-0.004926529	-0.050592975	-0.037219856	-0.074759661	-0.038911162
1554982_a_at	0.162254272	0.384847711	0.02879259	-0.064859083	0.004889131	0.219914289	-0.083192644
1554983_at	0.08648694	0.056215552	0.198788036	0.078750432	0.048481135	0.061651852	-0.010258225
1554984_a_at	0.17259291	-0.202582461	-0.011185732	-0.088050363	-0.335015213	-0.059723592	-0.266501891
1554985_at	-0.205085919	-0.058556975	-0.306217629	0.003124038	-0.268291794	0.209296792	0.155039382
1554986_a_at	-0.067622404	-0.01847549	0.248129558	0.134053752	0.333132534	0.23292777	0.031529583
1554987_at	0.158257548	0.061287243	0.189472085	0.013119703	-0.146818349	0.14999839	-0.170061606
1554988_at	0.111967245	0.26254747	-0.103147175	-0.038162801	-0.021195634	-0.040234782	-0.098697818
1554989_at	-0.087020063	0.024045199	0.031430079	0.020580541	-0.098763003	0.136356645	-0.238696165
1554992_at	0.164439053	0.12668135	-0.12628322	0.008027338	0.251305174	0.112931792	-0.13532549
1554994_at	0.172381104	0.144877432	0.062155102	-0.062533568	0.139738484	0.007316828	0.022211565
1554996_at	-0.003245598	0.130596165	0.078522178	0.101950192	-0.034923159	0.08056969	-0.113878313
1554997_a_at	-0.091184822	0.067958273	-0.074361182	-0.047015226	-0.150337233	-0.03507728	-0.117559167
1554999_at	0.459284512	0.054652834	0.154551956	-0.072066709	0.056557475	-0.168099626	0.008564957
1555000_at	0.129240834	0.049510995	0.146904462	-0.220721234	0.220881755	0.135578908	-0.047990304
1555001_at	0.308996462	0.240176501	0.205629931	-0.257970381	-0.142586279	0.001610056	0.072990927
1555002_at	0.096732985	0.078227806	-0.161318209	0.016088185	-0.006160175	-0.081313548	0.007177598
1555003_at	0.088256966	0.082688276	0.044473625	-0.120037127	-0.095035976	-0.134712981	0.120177962
1555004_a_at	-0.554351906	-0.185117512	-0.03043165	-0.168732029	-0.113046539	-0.504270542	-0.040793521
1555006_at	0.17723277	-0.164041307	0.138966863	0.112493495	-0.054556458	-0.010357902	-0.162009129
[truncated: 52,614 more rows]
