# Supplementary material for: A simple Bayesian estimate of direct RNAi gene regulation events from differential gene expression profiles
Source: BMC Genomics. 2011 May 20;12:250. doi: 10.1186/1471-2164-12-250 (PMC3128064; doi:10.1186/1471-2164-12-250)
Supplement: Additional file 3 — Processed Affymetrix datasets described in this report. [file 1471-2164-12-250-S3.ZIP › BAHD1.txt]

ID	logFC	AveExpr	t	P.Value	adj.P.Val	B
1007_s_at	0.116007692623066	8.79116161380614	1.54784682375166	0.156466291395691	0.404865610347431	-5.13974690424453
1053_at	-0.165377344384009	9.45493598452597	-2.38114519126971	0.0414648992952827	0.218017826548352	-3.94252062259460
117_at	0.26655931721825	5.12209268864279	2.93922488849321	0.0167155168899837	0.150219602421043	-3.08062093398951
121_at	0.218781971752746	7.3626357804321	2.41947543055303	0.0389510001534506	0.212553054694285	-3.88389693741418
1255_g_at	0.0621068333090173	2.79655080130185	0.765206167289383	0.463969393077318	0.697576270898898	-5.96943111684410
1294_at	0.177004466273023	4.61995072303355	1.74675735436303	0.115028038368214	0.347969778240038	-4.87318635951744
1316_at	0.116409785455026	4.68654206778093	1.48183224648962	0.172923684774868	0.425857473752942	-5.22432790659936
1320_at	-0.072445979423434	4.51814375288538	-0.911388859535737	0.386126604365063	0.636131264239744	-5.84789143018229
1405_i_at	0.313774344946806	2.90965445642359	3.49957528810242	0.00685238556049062	0.109899994556335	-2.22209151478420
1431_at	0.181108315241165	3.56488733653237	1.89794614239438	0.0905738774241562	0.311414704593644	-4.6606292637627
1438_at	0.253514074357789	5.03508582110474	3.50120059492247	0.00683501114576827	0.109874872268262	-2.21964015572356
1487_at	-0.00446028382280961	7.76317134316958	-0.0530123269594932	0.95889371334036	0.980950873216391	-6.27200240184958
1494_f_at	0.414416318386378	5.21323133401495	4.57980821875187	0.00136970919754232	0.0720406282645867	-0.671303485674112
1552256_a_at	0.171058949461974	8.38451503701564	2.14976471897218	0.0604158059807454	0.258332970703094	-4.29217168607855
1552257_a_at	-0.177765830257218	9.41655988444053	-1.99318969881008	0.077777027618049	0.289624765396462	-4.52312628696687
1552258_at	0.0500071370025594	3.66542905766549	0.61545420795232	0.553675244360226	0.762612787417168	-6.07452352494415
1552261_at	0.0191739590548590	4.37921849670972	0.262433893872349	0.79896446672382	0.905642308451391	-6.23668546091189
1552263_at	-0.352843004354821	6.12859797150263	-3.78863105948782	0.00438511429141775	0.0951206940565983	-1.79098425860174
1552264_a_at	-0.359764111755762	8.48102512925185	-4.10260918893005	0.00273420457908833	0.0831420460343826	-1.33525933350282
1552266_at	-0.00924387810420724	2.65573445523631	-0.118018114995726	0.90867568208222	0.95798434472716	-6.26603967810558
1552269_at	-0.257531756561546	4.68190719130959	-2.89934776834376	0.0178291679066875	0.154658905375531	-3.14238582045115
1552271_at	0.143911103199271	5.27456264793911	1.17389000976523	0.270914598386690	0.533158270828867	-5.58754966024445
1552272_a_at	0.114033668555747	4.98113756765752	1.16583860139685	0.273991592368726	0.536095687662411	-5.59626722389239
1552274_at	0.00227224528322267	7.36074451521881	0.0313437644694438	0.975687497916496	0.988558505048583	-6.27298345525338
1552275_s_at	0.0205157760003400	7.80595868864697	0.277478383146680	0.787754650636787	0.899827335450563	-6.23236160083249
1552276_a_at	-0.0729330362495189	5.81160361256813	-0.753057948418145	0.470877920390525	0.701914891128852	-5.9787091158695
1552277_a_at	0.0927278428159575	7.75548723630979	1.27462160376201	0.234735730386714	0.495464725782213	-5.47492312358511
1552278_a_at	-0.0397336484401185	5.53021904981979	-0.358241258088595	0.728518310472758	0.867698307413882	-6.20512447328343
1552279_a_at	0.0719899705185245	6.85429723593487	0.799940236366383	0.444585503919453	0.683197556534317	-5.9421929403051
1552280_at	0.196751971244770	3.25152211997165	2.39273961931117	0.0406879409484685	0.216355403748821	-3.92480454743136
1552281_at	0.290123549697999	6.90772676921523	3.53593060231608	0.00647458513008463	0.107555148520962	-2.16732772577151
1552283_s_at	-0.122308497979052	6.39930793290538	-0.893760453569499	0.394991651004149	0.643757767653156	-5.86349121736508
1552286_at	0.211349779940359	6.58754783627935	2.75638875329933	0.02248470707342	0.168659372529479	-3.36396731194685
1552287_s_at	-0.24002731982149	7.34579680183964	-2.81563778063419	0.0204207280909644	0.163022543960216	-3.27212536909276
1552288_at	0.0806756936704338	4.02869043179279	0.889721191448892	0.397043172738735	0.645232760292422	-5.86703012848215
1552289_a_at	0.388177767655989	5.13801672248541	4.22299883616265	0.00228956459768169	0.0795886725204622	-1.16436842310264
1552291_at	0.0883534853310373	8.0836252636409	0.847766055096766	0.418797870679431	0.663144661409445	-5.90299468578825
1552293_at	0.264085602230217	4.57115088767841	3.17046595428582	0.0115271249402517	0.130762898185885	-2.72365962544659
1552295_a_at	-0.0300783749489897	6.99666603398838	-0.39738596274541	0.700451160720918	0.852014326706123	-6.18950573077539
1552296_at	0.130746017281323	2.85340203306312	1.67295688252832	0.12906769304742	0.367947304450715	-4.97398948957802
1552299_at	-0.092919200072342	5.74989423616031	-0.916966313835368	0.383351723764543	0.633922265133018	-5.84290357006866
1552301_a_at	-0.088876385333661	6.09430286723266	-1.23754305404025	0.247560465278345	0.508749565013969	-5.51713172889162
1552302_at	0.0863301440754642	2.37216431545431	1.09922233453634	0.300534233868110	0.560345365956747	-5.66670020694682
1552303_a_at	0.212003686812732	3.99825834642839	1.31291810574426	0.222074905513810	0.481391112595058	-5.43044505456321
1552304_at	-0.0506318416073004	4.5370649358273	-0.339549119601095	0.742076610784596	0.875294916843678	-6.21202863106417
1552306_at	-0.320202078263048	5.5379979549222	-3.68932201109391	0.00510583301455464	0.099623029090344	-1.93794247795058
1552307_a_at	-0.0173920288244194	5.81852044190193	-0.170987233821046	0.868060593442046	0.93929612557955	-6.2578421802636
1552309_a_at	-0.295024232371949	5.22013478631552	-1.82691535775259	0.101385317756167	0.328778359872784	-4.76143602788362
1552310_at	-0.181097349158659	8.54341613935061	-2.42976258547700	0.0383024927899169	0.210889609712243	-3.86813712494018
1552311_a_at	0.0688328449715296	6.19187181588924	0.815787799770563	0.435924248670022	0.676300527100331	-5.92941954053295
1552312_a_at	-0.292079385484764	7.0106537899801	-3.14163868992237	0.0120707466829836	0.133283398422520	-2.76800657356690
1552314_a_at	-0.216400730465781	4.95751768512639	-2.62780700684094	0.0277235634690118	0.183434331443317	-3.56307399483418
1552315_at	-0.0360069643597209	3.51307264720598	-0.322292068924271	0.75467826240986	0.882163130532118	-6.21808284192178
1552316_a_at	0.0274539684897928	2.82956475898902	0.333835865207993	0.746239833574375	0.877328480505287	-6.21406705745204
1552318_at	0.168573485190421	2.74455394468527	1.63900132050754	0.136038837257163	0.376975986605584	-5.01964251000234
1552319_a_at	0.133618393375069	3.69421161137166	1.31734603069064	0.220648703922139	0.479807501122856	-5.42524589641617
1552320_a_at	0.232542824268159	3.71158229808372	2.61543838164356	0.028288529209199	0.185206625468907	-3.58219755156084
1552321_a_at	-0.0990673377929188	3.19006671230550	-1.18225393966885	0.267747696069504	0.530242772072518	-5.57844795932567
1552322_at	-0.141493498925386	2.72121159663685	-1.46024707932384	0.178625940139024	0.432128392859912	-5.25151742957003
1552323_s_at	-0.170558382789473	4.81511698640837	-1.10458208081913	0.298326400501153	0.558421295262184	-5.6611473018295
1552325_at	-0.0722451551259833	2.57398833793047	-0.84378011043681	0.420906929903942	0.664498313613851	-5.90633543962925
1552326_a_at	-0.232326163938782	4.58396072555343	-1.63356032800724	0.137187116260543	0.378440496947073	-5.02691333438243
1552327_at	-0.0967162232688117	3.06898231048886	-1.22945575657032	0.250433079140539	0.511978448622147	-5.52622346699771
1552329_at	0.0551002713824742	6.57028586889524	0.495979755178214	0.631933824769439	0.811450517790162	-6.1433070766399
1552330_at	-0.101792390636164	7.32847805199413	-0.832695793343813	0.426810369555739	0.669118001852899	-5.91555541786621
1552332_at	0.168368043983661	7.33548583924256	2.27394409518992	0.0493803759457762	0.235698193000222	-4.1055293095961
1552334_at	-0.0999201595603996	5.73759442466698	-0.985887003351175	0.350248050993056	0.606258517294005	-5.77923629056532
1552335_at	0.345567572408781	5.05543908139553	3.16256575968764	0.0116735338438769	0.131584458991878	-2.73580769976655
1552337_s_at	-0.302247345688739	6.49679873895642	-3.24462994622409	0.0102421296617038	0.126150975916696	-2.60983014123664
1552338_at	0.251920027465946	5.1001361747274	2.15949827623194	0.0594702957262032	0.256524070807609	-4.27764132235517
1552340_at	0.100968230690618	3.59767287620449	0.674521219143098	0.517127694744873	0.737174565871467	-6.03551424581679
1552343_s_at	0.0999687676853398	4.31327210687493	1.00656686606814	0.340741537073105	0.597725337617984	-5.75941449576371
1552344_s_at	-0.203671724386633	6.50081848693502	-1.92897563092027	0.0862001941538489	0.30407254898102	-4.61611075126995
1552347_at	-0.161606719344163	7.5613555769552	-1.64760608327805	0.134240640008547	0.374656914980762	-5.00811854982662
1552348_at	0.360859425254061	5.50936458090163	3.12638449897056	0.0123690844573578	0.134710732845984	-2.79149420653389
1552349_a_at	-0.0157494482997138	3.64416332287472	-0.127415809361787	0.901445612980404	0.954481420670508	-6.26480362725185
1552354_at	0.214895841757178	4.56617171786731	1.50995350375688	0.16573491295404	0.417109714339124	-5.18855585879113
1552355_s_at	0.113532004073766	5.29647649928109	1.18452988643756	0.266891127320883	0.529496773592025	-5.57596322452439
1552359_at	-0.0963620212974967	2.54600792248064	-1.13993193071721	0.284082827986778	0.545271693137522	-5.62402079626534
1552360_a_at	-0.00143065407797494	6.08156434497537	-0.0159869127759485	0.987597717342555	0.994163895610638	-6.27337362675653
1552362_a_at	0.254721746772852	6.2577294672608	3.14703917730683	0.0119669193297899	0.132803980516126	-2.75969460352313
1552364_s_at	0.102983543306939	4.75977144828611	0.746775470255117	0.474476752444794	0.704807610460292	-5.9834562489193
1552365_at	0.0472403375881685	4.02518738426777	0.251353948494266	0.807251708673992	0.90986167428515	-6.23971822658703
1552367_a_at	-0.105740611545844	3.84254115900041	-1.00012609360622	0.343681343933898	0.600354056942873	-5.76562291007309
1552368_at	0.248405947437285	3.01996038641622	1.85601823524319	0.0968168872771173	0.321073955159204	-4.72032544782401
1552370_at	-0.303344034077051	8.09883471376362	-3.0411691283188	0.0141818692535445	0.141515517183231	-2.92294339407853
1552372_at	0.0331475859751698	2.40389777783936	0.252188624628702	0.806626510764782	0.909476095389826	-6.23949424935457
1552373_s_at	0.0732660559641896	2.80264558143005	0.821516445325486	0.432821648833542	0.673669374184948	-5.92474937671821
1552375_at	-0.151552636094582	4.22839588440983	-1.45195143547552	0.180860780116715	0.434707918556302	-5.26190372510035
1552377_s_at	0.294568908516964	5.82235323661167	2.40064344538532	0.0401665939961368	0.215517662207497	-3.91271910515725
1552378_s_at	-0.088826415265026	5.74352149635666	-1.16853522895607	0.272957913818676	0.535204485957684	-5.5933523138792
1552379_at	0.0745200195871045	2.37891805196956	0.868335704973065	0.408030449664233	0.654640888899473	-5.88554389622029
1552381_at	-0.257351937972296	5.7984072249179	-1.56786969740562	0.151757340988539	0.398435724591568	-5.11368379456759
1552383_at	0.166144034658423	5.51240403120168	1.27512068156877	0.234566942616672	0.495286474469764	-5.47434919431534
1552384_a_at	-0.0319954181651694	4.64422868604814	-0.332581254434266	0.747155236688021	0.87772137368502	-6.21451017617229
1552386_at	-0.0656409531649729	2.57397277639762	-0.662315525272173	0.524558159765845	0.743107134859335	-6.04384021540702
1552388_at	0.062784432157068	5.17292750682657	0.579547867802751	0.576602992732754	0.776840814143327	-6.09663753285301
1552389_at	0.172036838721424	3.61867220920570	1.53417842767971	0.15975510785914	0.409649061203456	-5.1574313892474
1552390_a_at	0.354482722608986	6.59943593745522	3.38384814555169	0.0082165513658918	0.116818062550245	-2.39734092335790
1552391_at	-0.162025223596994	3.80741892665016	-1.20183079264504	0.260452063312494	0.522578659527729	-5.55696373300334
1552393_at	-0.152087189413016	2.64429108581344	-1.90080308938183	0.0901625842301773	0.310925637951383	-4.65654215246910
1552394_a_at	-0.088457518020395	2.77324425395871	-0.881829014460287	0.401073343905613	0.648540845938214	-5.87390623098631
1552395_at	0.405600845574642	6.6877875312808	3.98472537897569	0.00325960257789852	0.0876378567353188	-1.50470672266053
1552396_at	0.0542795210894225	4.01894070690581	0.54799305456634	0.597179621557402	0.790147427532931	-6.11505535394244
1552398_a_at	0.0313610964200666	2.80135647058062	0.319863457390758	0.756457999429804	0.883278075387233	-6.21891013545375
1552399_a_at	-0.0519286104255228	5.48014458483545	-0.366649132580930	0.722451764900326	0.86439387088403	-6.20190185949986
1552400_a_at	0.0822553575895846	7.67420441394476	1.11104789639424	0.295679910593602	0.555667410857107	-5.65442155892146
1552401_a_at	0.0646443111620267	3.05445486421561	0.66524022425353	0.522771843931434	0.741829621351435	-6.04185764996064
1552402_at	0.0351346888635407	3.35370035925217	0.435039978591217	0.673898815895253	0.836703600762349	-6.17301237037301
1552405_at	0.0784072467542005	3.89650732990475	0.584378219872623	0.573488103027345	0.775226003579921	-6.09373391929656
1552408_at	0.0888099890162848	2.80362672872501	0.953141651200424	0.365702943478132	0.619675297926504	-5.80995028683937
1552409_a_at	0.118767500131449	5.70904222308328	1.26047037951776	0.239563833795286	0.500055494912157	-5.4911330455575
1552410_at	0.199841874092469	5.34208190247592	2.59289458231074	0.0293482974144087	0.188020059701764	-3.6170347329198
1552411_at	0.288564047701081	5.80829014969859	2.08371313238210	0.067228074331916	0.270502234103657	-4.39026898851098
1552412_a_at	-0.0646769631899327	3.47050253204524	-0.643927918620252	0.535872563846467	0.750669684741884	-6.05612355392293
1552414_at	0.310744561298044	3.35290563484849	3.71270734954346	0.00492554927340342	0.098375010637014	-1.90322268325695
1552415_a_at	0.0941070750136719	3.50255900394984	0.767261936651316	0.462806896252841	0.69682600973358	-5.96784824091933
1552417_a_at	-0.0929284517131208	7.43424330569101	-1.15944228352493	0.276456013516069	0.538204600534553	-5.60316176922646
1552418_at	0.164224505564628	4.81754272896197	1.91695882517172	0.0878697512777823	0.306892878403810	-4.63338467508617
1552419_s_at	0.0691103065688772	4.98217325226983	0.578386476004131	0.577353322834463	0.777265928239501	-6.0973323445442
1552421_a_at	0.0922969237953812	3.41704464445862	0.992879542280566	0.347011650592681	0.603469216463447	-5.77257036235476
1552422_at	-0.154659989213608	4.26735740598121	-1.30000781845456	0.226277523548907	0.486046742674244	-5.44553764182146
1552423_at	0.100450330488837	4.00370369610775	1.08535923020168	0.306304167971657	0.565710688521548	-5.68096853104707
1552424_at	0.0630600455096948	2.96702672043316	0.722187914205265	0.488731327862893	0.715597844676162	-6.00169814353841
1552425_a_at	0.0961278351096624	3.25824281263294	0.78219029043732	0.454422631064859	0.690179489049588	-5.95624317686377
1552426_a_at	-0.00589169769106945	9.96989025281148	-0.0614622732209406	0.952350081232286	0.97782149459976	-6.27148331673373
1552427_at	-0.0352587691337414	5.70463656429307	-0.404671656421129	0.695278361530457	0.848857118637738	-6.18642636632447
1552430_at	0.172597245173505	4.67026220781485	1.41679753869179	0.190603432552123	0.446162841797141	-5.30551870957385
1552432_at	0.321592543878093	4.50909585854537	2.53382754653751	0.0323183536572588	0.195917005821261	-3.70817784253625
1552436_a_at	0.0517788845333227	4.55178853947229	0.735743277500573	0.480839240300183	0.709606303835764	-5.99170776492285
1552438_a_at	0.341788194767336	3.00999510036007	3.93115746154568	0.00353287729806519	0.0885064950610092	-1.58237576607269
1552439_s_at	0.279362879516531	5.30589899766621	3.85049821893286	0.00399113257472534	0.0922669107976528	-1.70008993737068
1552440_at	0.112883473744377	3.40258229224538	1.04336511595199	0.324308440414587	0.582824602861622	-5.72334650114547
1552445_a_at	0.323884124297279	6.76505752006576	4.15055985169137	0.00254697103436934	0.0817204616003429	-1.26692874863978
1552448_a_at	0.0352925535226460	3.57281592089201	0.481357240450068	0.641884513411281	0.817189370207526	-6.15077143836294
1552449_a_at	0.0617485990811169	3.6180681344059	0.829471844556374	0.428538036017137	0.670248804656735	-5.91821766801498
1552450_a_at	0.303570149259598	4.98575485728448	2.6115328525154	0.0284693242227292	0.185641780646690	-3.58823457723987
1552452_at	0.00534478862489696	2.94503305049647	0.0595816213968129	0.953806147991716	0.978502108095974	-6.27160547084832
1552453_a_at	-0.0441185451087418	3.35564965247044	-0.28170582111473	0.784613898693022	0.898217519228921	-6.23110400731496
1552455_at	0.085977689827454	3.31775481400072	0.700268707779791	0.501665366951773	0.725243732674007	-6.01750393893928
1552456_a_at	-0.120494721426274	4.55415549370514	-0.996965633328667	0.345130841568653	0.601671467208585	-5.76865783900621
1552457_a_at	0.153451721957993	3.43960045004215	1.53879621434150	0.158637192765029	0.407931679464946	-5.15146662534021
1552458_at	0.116906383046528	2.88662928996623	0.936500025352995	0.373746762917158	0.625887156972732	-5.82523856038941
1552459_a_at	0.278922381436451	3.74328411803132	3.63422097621209	0.00555867916405137	0.101939605502464	-2.02001889235287
1552461_at	-0.0530226095310042	2.76546549165387	-0.63775081552677	0.539705755132361	0.753253053716588	-6.06017959833124
1552463_at	0.303384408178682	3.53903673823264	2.592866882134	0.0293496238799835	0.188020059701764	-3.61707752260364
1552466_x_at	0.0802385955833476	2.53713187307067	0.96962907447443	0.357859640842355	0.613271572881035	-5.7945895839935
1552467_at	0.130953822544350	5.16128541762491	1.77292995260073	0.110396736785285	0.342077832830535	-4.83694641986503
1552468_a_at	0.23882299036186	4.77149671105553	3.12627988419370	0.0123711566312308	0.134710732845984	-2.79165533558831
1552470_a_at	-0.459060938254360	5.36809292649767	-6.32470946595309	0.000144135058676057	0.050693747551545	1.43739379480503
1552472_a_at	0.00690681970675211	6.8812596634494	0.058718605268282	0.95447438649767	0.978913425539165	-6.2716602568528
1552473_at	0.218842012762752	6.98234491366438	2.71813715675165	0.0239287793365761	0.172952576685891	-3.42324225247788
1552474_a_at	-0.0112581703451102	8.34432983053722	-0.144099173554969	0.888634455936807	0.94850030236842	-6.26237709842853
1552476_s_at	0.272521425799798	6.1666383276132	3.2464266335224	0.0102129131278290	0.126103962163717	-2.60707755289604
1552477_a_at	0.037542907667143	3.25557999520185	0.231555939157154	0.822122518411758	0.917158497733001	-6.24481608620746
1552478_a_at	0.0964391832245926	2.97108936792791	0.789372329368908	0.450425013083399	0.687443751294604	-5.95059093152139
1552480_s_at	-0.266683831227526	2.52050792230641	-2.76502071010923	0.0221712704375655	0.167792539593564	-3.35058834418151
1552481_s_at	-0.59823413770687	5.17412304861932	-4.22642445235536	0.00227810013175997	0.0794421168513347	-1.15953845045747
1552482_at	-0.0311846453054545	2.85536314978943	-0.368921693131573	0.72081553735813	0.863495556861075	-6.20101838053145
1552484_at	0.286696537657507	5.48385548410945	3.6504366314526	0.00542117610447666	0.101300034119936	-1.99582600326696
1552485_at	0.166338879902482	5.94590180846263	1.68987697350272	0.125716848779849	0.363095576837163	-4.95106563301751
1552486_s_at	-0.0185536437123872	5.6739760524642	-0.14045198495445	0.891432350336778	0.949760919037485	-6.26293292403492
1552487_a_at	0.196104412845525	2.92101022922491	2.10203982765843	0.0652668434697188	0.267137732078409	-4.36314238426696
1552489_s_at	0.128221006277221	2.75437708236007	1.29432950612898	0.228146961932489	0.488257016918545	-5.45214428687258
1552490_at	0.0322066206146285	4.15138972606634	0.275467808390135	0.789249826286923	0.900424081115682	-6.23295316019376
1552491_at	0.187516842730333	4.83006537738359	2.30723635994127	0.0467745861857235	0.229679956425186	-4.05507019100496
1552493_s_at	0.135488133830901	3.87168167063251	1.91922474476465	0.0875526124602989	0.306474895171542	-4.6301306378407
1552494_at	0.0351219935916935	4.27070485050295	0.356280413339347	0.72993602221745	0.868327956315511	-6.2058656044207
1552496_a_at	-0.134558198923185	5.88300926596793	-0.778204189225377	0.456651467197255	0.691964889377201	-5.95936091033693
1552497_a_at	0.150929985148685	4.93366522513072	1.76316679557957	0.112103795119468	0.344410437688415	-4.85049391034639
1552498_at	-0.0173451028581981	4.59011540843611	-0.216609060548556	0.833399904717736	0.922316385595155	-6.24839125930345
1552499_a_at	-0.104268055857539	4.25209417320537	-0.945504907920504	0.369378330175292	0.622440353933634	-5.81699308119184
1552501_a_at	0.236729325751084	4.83587210509836	1.94118932946532	0.0845341008760392	0.301447003012937	-4.59851170303948
1552502_s_at	0.00224416953980278	2.84042533574641	0.0237096360483391	0.981607649939652	0.991151101470246	-6.2732090591016
1552503_at	0.159189977969403	4.72836280288554	1.37522924447581	0.202706078690070	0.459621287580429	-5.35623622933318
1552504_a_at	-0.132733005647459	5.2716180212375	-1.76051972400232	0.112570819535989	0.3449380108466	-4.8541611296779
1552506_at	0.113907016275376	3.3527505240768	1.10673255350478	0.297444144532694	0.557610773903749	-5.65891363904862
1552507_at	0.0796736444070087	3.64405442346174	0.760445005786552	0.466669068366784	0.699209817029223	-5.97308282994555
1552508_at	0.07195259858086	3.62469344713321	0.837015135149391	0.424503190269599	0.667128794284873	-5.91197487071982
1552509_a_at	0.133516020720639	3.35061745003593	1.51702657056729	0.163968815587441	0.415229014452236	-5.17949747122562
1552510_at	0.278184133665436	7.79789377159409	2.61322152157100	0.028391009735523	0.185389389742657	-3.58562438129989
1552511_a_at	0.056356764230284	2.54700998574821	0.587286344535711	0.571617309446896	0.773811950526073	-6.09197506064755
1552514_at	0.0874760494272318	2.72544099596333	1.08064528659015	0.308285701154245	0.567803516511152	-5.685789058843
1552515_at	0.163614366879498	3.8985140110513	1.81126242876466	0.103925004731325	0.332629448713113	-4.78343234597817
1552516_a_at	-0.113657098536192	5.50578047290349	-0.933998053108653	0.374967164654582	0.626661962046409	-5.82751814422692
1552518_s_at	-0.193471498418021	4.27991590087532	-1.71706430213038	0.120498994419601	0.35542428264855	-4.9139954227388
1552519_at	0.147480984229963	5.25336968581118	1.05263454888396	0.320265953658560	0.579008359611855	-5.71410269330523
1552520_at	0.213726085441723	5.44920515566692	1.68058299610274	0.127547458389478	0.365675329152426	-4.96367155680279
1552521_a_at	-0.0146666750313740	4.42973335797086	-0.087369439079666	0.932313352866604	0.96867337311657	-6.26941475216807
1552522_at	0.0122618051656254	2.70815174256420	0.103368719938251	0.919963635423647	0.963229016357729	-6.26777824709121
1552523_a_at	-0.0657317738830141	4.42700418121026	-0.529092115243998	0.609690698943833	0.797533847698672	-6.1256269730377
1552524_at	0.241549361488496	6.74424620237556	3.07860678194384	0.0133538403047859	0.138464644117197	-2.86514701179473
1552526_at	0.0172055957734156	3.5746852357481	0.163073886847163	0.874105474129529	0.941940872126979	-6.25925673442751
1552528_at	0.127898595990212	5.97242466272552	1.68635566648105	0.126407587664601	0.363998099352346	-4.95584581050671
1552531_a_at	0.291540739469497	3.32991379751291	2.82255616005118	0.0201926560871769	0.162245332777548	-3.26140066286681
1552532_a_at	0.277514124635653	3.66678092042662	2.22148847320164	0.0537780648526133	0.245454005249666	-4.18469140582062
1552535_at	0.214606540497643	5.65733335140936	2.29281532421015	0.0478862736072187	0.232133238106784	-4.07694686306363
1552536_at	0.068424012281223	3.47341115038141	0.73509466816773	0.481215001587860	0.709765631297104	-5.9921895269044
1552538_a_at	-0.0546662433606335	3.47118460507113	-0.472554024335292	0.647912004706747	0.820375668585359	-6.15516315835207
1552540_s_at	0.000295480723615071	5.2232802922914	0.00297171835417274	0.997694503144821	0.998875222882399	-6.27350608923381
1552541_at	0.347244462663901	5.03880292270569	3.57318352197811	0.00611006241424731	0.105142021863269	-2.11136472126036
1552542_s_at	0.123827294843900	3.32756738092982	1.57025755751939	0.151204299494931	0.397618076606091	-5.11056330314076
1552543_a_at	-0.071260029018164	3.88730199464528	-0.880272028604683	0.401871825965223	0.649370555400873	-5.87525673865881
1552544_at	-0.0222555660940156	3.85595202059857	-0.184700241949541	0.85760713428702	0.93459908258804	-6.25523335292581
1552546_a_at	-0.329959417148132	4.82108925562854	-2.51831238841835	0.0331473503731013	0.197952752925872	-3.73208118915938
1552548_at	0.00196618628122636	3.48025951226145	0.0165953662839831	0.987125740293677	0.993941940665255	-6.27336298441091
1552549_a_at	0.147942283386233	4.87278290498916	1.19755979417753	0.262029806935239	0.52420359156578	-5.56167228991966
1552552_s_at	-0.00451214028002322	2.88143741330825	-0.0474351181826326	0.96321451807106	0.983032487580633	-6.27230305784838
1552553_a_at	0.244289590166027	2.89957698081939	2.92312085107053	0.0171564093973299	0.152123339957562	-3.10555971708917
1552554_a_at	0.00820340376108097	3.58319940324928	0.107178419389614	0.917026171328968	0.961830461402926	-6.26734819397403
1552555_at	0.204753590247956	5.26075462870847	2.18447675456289	0.0571092905887967	0.251892324107955	-4.24027118227481
1552557_a_at	0.0210484653449772	3.11823311165193	0.28192098804092	0.784454151354149	0.89810478738636	-6.23103949939351
1552558_a_at	0.123721965481215	5.66437519754178	1.40152182065567	0.194976610090483	0.451190418161145	-5.32426619631779
1552559_a_at	0.376594287274564	3.98778497301541	2.40947844519173	0.039591675309283	0.214172105191427	-3.89920186511293
1552562_at	-0.347689742283471	5.37535175012553	-2.52213076589374	0.0329413728041225	0.197434942158861	-3.72620001041733
1552563_a_at	0.0719791404404426	2.98305663099951	0.820989843358806	0.433106224943331	0.673787558496242	-5.92517984360852
1552564_at	-0.0516503211397463	3.26331008938556	-0.634766966219385	0.541563148647325	0.754550489945969	-6.06212613602142
1552566_at	-0.0567853637309375	3.58801298513521	-0.444834385497485	0.667067842903898	0.832539878305178	-6.16848797350727
1552568_at	0.321971326195433	4.58948592059086	2.8297362609864	0.0199587035601532	0.161526932551571	-3.25027039774743
1552569_a_at	0.556492563546554	3.827154766528	2.87745743703946	0.0184725414167448	0.156749237425167	-3.17630497888427
1552570_at	0.0769444524280738	2.81044807369066	0.844801397000031	0.420365845080004	0.664096727580416	-5.9054807338261
1552572_a_at	-0.0473806579019413	3.58690105207900	-0.611821774567977	0.555970690730327	0.76415022326491	-6.0768161471844
1552573_s_at	-0.0237323921935957	5.24642776976488	-0.321218314723922	0.755464943574427	0.882528491196367	-6.21844936395177
1552575_a_at	-0.227301781128011	5.79214517598104	-1.75646936826866	0.113288910284404	0.345783431662406	-4.85976753916084
1552576_at	0.220861044780234	3.90374588667266	2.13567875087168	0.0618100027027672	0.260867826708364	-4.31316662467547
1552578_a_at	0.0264123363304698	2.90840947258789	0.346630738998519	0.736928577695604	0.872420130605935	-6.20945526634742
1552579_a_at	-0.147752919829739	5.23554349813991	-2.00876002568817	0.075856097724991	0.286100073553518	-4.50041589766505
1552580_at	-0.212451357396272	4.34884970586491	-2.53371196456654	0.0323244518730087	0.195917005821261	-3.70835597546285
1552582_at	0.0210259505255461	2.77353858563801	0.198323292935979	0.847251256473146	0.92915385589606	-6.25244408815367
1552583_s_at	0.0896553257758703	3.48932279651909	0.876330264487151	0.403898323380761	0.651334472888488	-5.87866686934574
1552584_at	0.116599610492162	3.98938227027223	1.50085230658796	0.168032124341709	0.419910130325854	-5.20017582382389
1552585_s_at	0.0486352032271382	2.81697869004268	0.555729914160418	0.592098203329025	0.78682772899258	-6.11062819168922
1552586_at	0.0942499621497328	5.27524323749466	0.78061055955394	0.455305077254532	0.690787203692126	-5.95748041728118
1552587_at	0.028340205900792	2.70247543198227	0.245224705767031	0.811847108839609	0.912329852155594	-6.24134052777216
1552588_a_at	-0.0709370569221273	3.12855921960314	-0.379040567065504	0.71354836283073	0.859275798533102	-6.19702042345963
1552590_a_at	0.168747378313689	2.71645367079597	2.19037578434802	0.0565651760919411	0.250992837679828	-4.23142891796828
1552592_at	0.145535914729584	2.70036423113795	1.51244709940949	0.165110369474595	0.416353164702647	-5.18536510973611
1552594_at	-0.000166294295150138	5.55624937060002	-0.0017344591208158	0.99865438312488	0.999233130698873	-6.27350921510172
1552596_at	0.130635156403526	6.15290999270751	1.25979087479943	0.239797723247155	0.500251081389544	-5.49190829338564
1552598_at	0.253489866854477	3.84893988925346	1.66578977038841	0.130511465738741	0.369747506271198	-4.98366501535997
1552599_at	0.392025382136768	2.94465369826432	3.29158968808995	0.00950628244491797	0.122764879898448	-2.53797032034760
1552602_at	0.177009644597931	4.73924721298555	1.69240056420394	0.125223946249745	0.362526098023923	-4.94763684034987
1552604_at	-0.00280961777934863	3.3462490998964	-0.0318822854938496	0.975269937948393	0.98839719199437	-6.27296517887555
1552605_s_at	0.251840629401708	3.45268220949136	2.13981393080464	0.0613975063592234	0.260074293741614	-4.30700726479023
1552607_at	0.095707577857107	4.81692369294978	0.717847997022499	0.491275347860866	0.717725658678654	-6.00486195193009
1552608_at	0.290830386705779	4.39359253426999	2.92088252963268	0.0172186270361788	0.152330147352298	-3.10902649689029
1552609_s_at	0.120767119129664	3.23123262257909	1.18808181583593	0.265558760210935	0.528090906725405	-5.57207861499269
1552610_a_at	-0.211239766025847	7.90549303551603	-2.73604459294372	0.0232413670455615	0.170854863165870	-3.39549571885705
1552611_a_at	-0.203748633613659	6.4245724243215	-2.77804320643303	0.0217067963634322	0.166312187120669	-3.33040300580054
1552612_at	-0.412215947702543	6.27839842844873	-5.68107519964093	0.000314988353595329	0.0558521394639666	0.717640392237238
1552613_s_at	-0.273582129568043	6.34955376433596	-3.62381323633833	0.00564886352104356	0.102399832461490	-2.03556341504008
1552615_at	0.0554336433207991	7.215413576697	0.640910093288563	0.537743254616901	0.75184384333204	-6.05810957306774
1552616_a_at	0.0255099823411964	4.61237382031873	0.196238634664839	0.84883400284745	0.930123824187556	-6.25288365945995
1552617_a_at	-0.106454876121900	8.79720054154132	-1.41620740316212	0.190770791692657	0.446420655013758	-5.30624529998507
1552618_at	-0.138579104268463	7.45565872840004	-1.6545045563633	0.132814625427258	0.372839701729165	-4.99885747693823
1552619_a_at	-0.133545272414755	8.69094275439872	-1.54427500333173	0.157319859780830	0.406093088549165	-5.14437667671386
1552620_at	0.37104119733219	6.75865975143258	3.09925155686651	0.0129187426084413	0.136794234945333	-2.83330603607787
1552621_at	-0.287721150604391	8.34262739999187	-2.5290866524901	0.0325694370673830	0.196391152319861	-3.71548367127685
1552622_s_at	-0.43459612462271	7.24065768571236	-3.47550587147904	0.00711517599441338	0.111596270209091	-2.25842717008805
1552623_at	0.0583214450751699	3.54519381395209	0.529619609206724	0.609339680936761	0.797425877903707	-6.12533664543457
1552625_a_at	-0.217536345062935	6.73834033304761	-1.79121393277668	0.107264488414042	0.337734373920200	-4.81148455768421
1552626_a_at	0.078280814339844	6.74221652805399	0.976971132953454	0.354407207111085	0.610368078586669	-5.78768130210046
1552627_a_at	-0.528161279744348	5.74842952797803	-4.54638767703094	0.00143610651987964	0.0720842658894153	-0.716612683344657
1552628_a_at	0.354244482244563	8.02067359268423	3.46188507727844	0.00726854716599884	0.112397770198201	-2.27901651035490
1552629_a_at	-0.0380266931591748	3.67594596226017	-0.475555833929479	0.645853607574152	0.819345468430095	-6.15367426367622
1552630_a_at	-0.21634162814913	4.9313388055464	-2.57684927647796	0.0301268462776552	0.190012409719550	-3.64181372843845
1552631_a_at	-0.296287660128257	5.42049631936238	-3.34294382994727	0.00876425558141852	0.119487459657138	-2.45959718136064
1552632_a_at	-0.00108207290272055	5.83701240445135	-0.0128510359036042	0.990030292016492	0.995517092684796	-6.27342217289086
1552633_at	0.0624481584577872	5.09732417580874	0.518975440060593	0.616443154251988	0.802333401453143	-6.1311425887682
1552634_a_at	-0.00940256076769241	5.27548662183246	-0.110540023696472	0.9144353153481	0.96070764333415	-6.26695583359956
1552637_at	-0.0748932329161867	3.59861056218700	-0.469434632365557	0.65005438988602	0.821925321113265	-6.15670088976542
1552639_at	0.431634646802603	5.2463402262954	3.91266119559532	0.00363279441695622	0.0895923054766634	-1.60928880496969
1552641_s_at	-0.166441269825164	7.97841313545254	-2.21796764022628	0.0540866040913417	0.246173156866443	-4.1899887785825
1552643_at	0.245169493815253	3.09441667418609	2.48586983035465	0.0349502626355386	0.202626188249965	-3.78200576879900
1552644_a_at	-0.0932005884278655	3.93159566812214	-0.832264838889109	0.427041034971627	0.66921903582233	-5.91591179690946
1552646_at	0.204634819204624	5.35933019899085	1.75561113760227	0.113441609339799	0.34593383764086	-4.86095471859752
1552648_a_at	-0.0635833411695508	4.63913557784896	-0.485354866071125	0.639156471893268	0.815585700588963	-6.14875175954752
1552649_a_at	0.154588670232457	4.91781578377391	1.64757284244436	0.134247544893314	0.374656914980762	-5.00816312722257
1552651_a_at	0.169129659485323	5.41022595130662	1.75117328702239	0.114234244151900	0.346828468817376	-4.86708926164855
1552652_at	-0.00752742754374225	5.91024373875934	-0.0954494460335025	0.926073841805417	0.966035699683833	-6.26862252115517
1552656_s_at	0.100174420226836	5.10577722331403	0.896474249010604	0.393617565394497	0.642737677366791	-5.86110612303913
1552657_a_at	0.399625951094150	4.89325973135492	2.73350324486213	0.0233376876810867	0.171286270303345	-3.39943374184907
1552658_a_at	0.120369811852336	2.96550016626646	1.07172984633935	0.312060577272472	0.57139959453435	-5.69486248379827
1552660_a_at	-0.544222188766307	8.35357784079457	-6.2345574082979	0.000160296982686701	0.050693747551545	1.34050379411425
1552661_at	-0.181986450616627	2.33918992329174	-2.21206899600172	0.0546073996677063	0.246958754393213	-4.19885904054432
1552662_a_at	0.179060688047228	4.8097931274284	2.04064962120003	0.07206261298897	0.279494033319126	-4.45371478920547
1552663_a_at	-0.0593837740426961	6.4548209349618	-0.500896095987612	0.628605633904562	0.80979734561955	-6.14075004064795
1552664_at	0.186635296249579	6.98418953689725	2.00821372700698	0.0759227206503318	0.286252505548952	-4.50121374934494
1552665_at	-0.117604302807209	4.78342036147498	-0.92548824313599	0.379139697951243	0.630164840349724	-5.83523432088446
1552666_a_at	0.0328596319346817	2.71415707455615	0.333534864294241	0.746459414872634	0.877413542775583	-6.21417351686099
1552667_a_at	0.152099303842712	4.95966641877929	1.53720819538210	0.159020848148914	0.408450426511404	-5.15351899530367
1552669_at	0.114005946187596	3.82992880552206	1.3854193865311	0.199679750702794	0.456316953663047	-5.34389091252136
1552670_a_at	-0.111360721132496	5.39553160157463	-1.00113276648167	0.343220609230123	0.599947991126473	-5.76465462780049
1552671_a_at	-0.201763305267210	5.26640778800053	-2.08699457550414	0.0668727787100336	0.269828080065834	-4.38541726496678
1552672_a_at	0.253252271957210	6.12001256754404	3.12842605727116	0.0123287177830712	0.134451225772172	-2.78834990235063
1552673_at	-0.256494194012452	5.15586302635742	-2.14424762260686	0.060958200145577	0.259377497822392	-4.30039950156817
1552674_at	-0.0791256896938735	2.51125891917323	-0.990849012229043	0.347949141854601	0.604216072360707	-5.77450990253563
1552675_at	-0.148295930139225	2.52773877800348	-1.64808849380428	0.134140468533912	0.374530337834486	-5.00747156469422
1552676_at	0.236690221038205	5.42353102100573	1.87130103177566	0.0944958540301879	0.317581666224656	-4.69862885583641
1552677_a_at	-0.106413080001718	5.72566682188668	-1.44476424034720	0.182816676119586	0.436542658078743	-5.27087347806409
1552678_a_at	-0.277397658035323	8.61944419694155	-3.33849348018025	0.00882610191095861	0.119697021023884	-2.46637984200015
1552680_a_at	0.0416260470726222	6.2440342733609	0.448712485974481	0.66437201577685	0.83085743140809	-6.16666995063026
1552682_a_at	-0.346111368665696	5.29366645315671	-4.2136913805234	0.00232102558599347	0.0800746496069875	-1.17750073773345
1552684_a_at	-0.0447573005312991	6.42575378975843	-0.486674234142355	0.638257370819763	0.815009698439984	-6.14808171842911
1552685_a_at	0.038279501257624	5.29031640793525	0.343968656488312	0.738862185331195	0.873306874416168	-6.21042869278221
1552686_at	0.149055572341083	3.75969819278754	2.00539193304559	0.0762677397676184	0.286761450735211	-4.50533369535255
1552687_a_at	0.0115647871483247	3.87021100230806	0.142621012360783	0.889768214165316	0.9488392769856	-6.26260407684265
1552689_at	0.147605051011816	6.72021799922488	1.97221470352826	0.0804382578422372	0.294766480113379	-4.55362092768529
1552690_a_at	0.208649005461417	3.76136472788588	1.68792233960537	0.126099842185956	0.363548048424307	-4.95371965686616
1552691_at	-0.157590645565114	2.49265844464940	-1.78724666806101	0.107937032595762	0.338519691094355	-4.8170192270649
1552693_at	-0.0328759864375803	2.8646016452439	-0.259147852265254	0.801419536364337	0.906866717317963	-6.23759833953809
1552694_at	-0.0699963112902418	2.84494071199919	-0.614337710494717	0.554380212059999	0.762974812792518	-6.07522952883857
1552695_a_at	-0.0583752424577897	4.74560128346262	-0.541547525700032	0.601430670058776	0.792709863253769	-6.11869939579637
1552696_at	-0.227767037221208	5.42941838343683	-2.07707113168901	0.0679528124719504	0.271657049083568	-4.40008213623999
1552698_at	0.0219983015653904	5.74113747430147	0.181996810346456	0.859665713635361	0.93542123691614	-6.25576346656886
1552701_a_at	-0.207073135214017	2.91198258730031	-2.25097436926368	0.0512608826788372	0.239976215907821	-4.14024717950589
1552703_s_at	0.0890526952695714	2.55821638183608	0.715922991002907	0.492406442418494	0.718493989521247	-6.00625987359491
1552705_at	0.413814950601942	3.75250031656579	3.21454792494794	0.0107444173658204	0.127923010601453	-2.65595321135829
1552708_a_at	-0.584082263480568	4.78859549888169	-2.71710029827628	0.0239692074382302	0.173033776362048	-3.42484861501349
1552711_a_at	-0.190628473165886	6.8873105449405	-2.03819525479512	0.0723479925657201	0.279924967622506	-4.45731786446662
1552712_a_at	0.20064433179959	5.09296297101254	1.27374408865827	0.235032750386692	0.495727768893407	-5.47593187831689
1552713_a_at	0.215460688514531	3.81915880108307	2.45470462525208	0.0367744216659106	0.206855648412851	-3.82988337441673
1552714_at	-0.302256826619734	3.17741679911962	-2.63030436634945	0.0276108792076505	0.183176985686032	-3.55921192630243
1552715_a_at	-0.119804089821748	2.84958954282411	-1.01666662925285	0.336169821730559	0.593669926408118	-5.74961599145221
1552716_at	-0.29769141531854	5.5199729200562	-3.33528354433371	0.00887099271572651	0.119940798780871	-2.47127312166236
1552717_s_at	-0.0482444901271171	7.84351153919103	-0.586056692996219	0.572407926410743	0.774417570913615	-6.09271974774263
1552718_at	0.290450190957185	3.85439937887539	2.73609036053264	0.0232396360956718	0.170854863165870	-3.39542479731904
1552719_at	0.257010664071217	4.59430725088841	2.43000666474743	0.0382872371151864	0.210886878070163	-3.86776306961812
1552721_a_at	0.0758302700000026	2.58668946860282	0.722828853226905	0.488356323731653	0.715336442118785	-6.00122946682087
1552722_at	0.117382380514123	2.47157978056621	1.12694637913818	0.289251180626236	0.550213595175703	-5.63775971463186
1552724_at	0.207413140540037	5.13621513141523	1.48270539419471	0.172696418319361	0.425592017438493	-5.22322310700738
1552725_s_at	-0.0322509508469908	4.59248817293977	-0.431003088960151	0.676723567198723	0.838066717508874	-6.17484911208406
1552726_at	-0.00320754254409561	5.9821937283291	-0.0412777686898963	0.967986243233885	0.984865635220526	-6.27259622988411
1552727_s_at	0.198714314519707	7.12861177080756	2.44071341890336	0.037623953121071	0.209059854828696	-3.85134906784172
1552729_at	0.099644729229638	5.26971235433327	0.719640787077213	0.490223417705436	0.716860029216456	-6.00355705217697
1552730_at	0.173925526793815	3.40327499877024	2.07437703196596	0.068248919825504	0.27208396659831	-4.40405970667796
1552731_at	0.149978207025125	3.0280809487517	1.64827730570130	0.13410128063854	0.374456075354788	-5.00721831316177
1552732_at	-0.0621313090254274	2.46340268247306	-0.881260286513827	0.401364879492328	0.648751297975362	-5.87439976818333
1552733_at	-0.113925761830426	4.41951075331143	-1.39545570443814	0.196737073010275	0.453067015794548	-5.33167589713273
1552734_at	-0.141010164625941	3.82497895545753	-1.48705348092119	0.171568581533779	0.424225786358686	-5.21771576827826
1552735_at	0.00515836171257877	2.66402352362454	0.0621600862361861	0.951809857160285	0.977678147176772	-6.27143702696858
1552736_a_at	0.356836908863098	2.9788892061891	4.18818058417381	0.00240964386825883	0.0808609173374602	-1.21356382936807
1552737_s_at	-0.69897099767724	4.9900416567015	-4.66108140830258	0.00122160012163544	0.0704490469301758	-0.561886224489946
1552738_a_at	-0.0506876912101353	5.4588670812251	-0.353400818116417	0.732019968725088	0.869521845310767	-6.20694683186542
1552739_s_at	-0.218380626264384	7.25135205066513	-2.0993349704907	0.0655527874218738	0.267526108165505	-4.3671505886066
1552740_at	0.0908649377207791	4.04665962519333	1.16049580484096	0.276048887106762	0.537962384797374	-5.60202808045996
1552742_at	0.0176101680075149	2.91939236019077	0.134231592840971	0.896207894704247	0.952081422219947	-6.26384817390252
1552743_at	0.204179802372023	3.12555008424721	2.38639287099197	0.0411114385442774	0.217138064065384	-3.93450413401682
1552745_at	0.454894637093407	4.05388582200916	4.14157060106419	0.00258100347412602	0.0818561804485738	-1.27971201938903
1552747_a_at	-0.0210210468762724	2.39569475415426	-0.276004312346607	0.788850762364927	0.900344967294373	-6.23279572124918
1552749_a_at	0.224529409651666	6.79240906881012	2.17226826761143	0.0582516255255112	0.254198643613643	-4.2585507438986
1552750_at	0.331036243626	3.08670544399909	3.65660267000739	0.00536983419627109	0.101070322481640	-1.98663500260631
1552751_a_at	0.107645820442060	4.49900385169649	1.16311589258935	0.275038454805275	0.537182168491547	-5.5992053760898
1552752_a_at	0.0572855471088172	3.81618987940838	0.484023760826088	0.640064203947287	0.816152672725636	-6.14942601650371
1552754_a_at	-0.305114229871132	3.3018989616452	-3.46292178703199	0.00725675288669357	0.11237267976778	-2.27744872775051
1552755_at	0.00256323612090359	5.00089779478003	0.0233859087753531	0.981858724634512	0.991285233576012	-6.27321724324085
1552757_s_at	0.216990598354143	3.31380403347861	1.75029988446561	0.114390841878693	0.346991060182241	-4.86829573938099
1552758_at	0.090779119038662	3.14762018258965	1.01809269728698	0.335528056458441	0.593179184847374	-5.74822627791285
1552760_at	-0.0303920830573912	2.70270868953220	-0.401139288089007	0.697784259487289	0.850395264250205	-6.1879260833736
1552761_at	0.217973581443453	5.20856568619073	2.11762171318106	0.06364294359105	0.264764772652493	-4.34002218669504
1552763_at	-0.0847199837047627	2.68103896782511	-1.05038032594848	0.321245464054528	0.579972843914379	-5.7163564866038
1552765_x_at	0.0588917952631118	2.80515909755139	0.615567312720428	0.553603857688603	0.762571076172498	-6.07445193902915
1552766_at	0.0884504231994585	7.6365930788369	0.948808432374211	0.367785117614507	0.621352738609202	-5.81395211424015
1552767_a_at	0.131077097046072	10.0007713218212	1.26843958954181	0.236834869837543	0.497375994863978	-5.48201965350382
1552768_at	0.198839234021057	5.31706382533973	1.83250683137142	0.100492236427653	0.32730096064071	-4.75355889412096
1552769_at	-0.101218534363694	3.44393148325741	-1.11124410773190	0.295599889903509	0.555660234306279	-5.65421700125389
1552770_s_at	0.0751196968004475	2.82469025218024	0.844314789708943	0.420623593124658	0.664222352409711	-5.90588808031115
1552771_a_at	-0.0883738290577565	2.97724061412304	-0.989316222864576	0.348658080180219	0.604722328357984	-5.77597191916577
1552772_at	0.0530240983421857	3.05415761978785	0.583332050210839	0.574161937169642	0.77556362048811	-6.09436467996897
1552773_at	0.181580497870709	3.54276601140648	2.35836646901362	0.0430344150306504	0.221932669012783	-3.97728095440843
1552774_a_at	-0.306218452606267	5.65475731734466	-3.87798405403848	0.00382827957750405	0.0912454244009856	-1.65987536512393
1552775_at	0.169843419932493	4.26101514763151	1.55184493089586	0.155515744889895	0.403617891219812	-5.13455751988167
1552777_a_at	0.0638159715177005	3.56697185276192	0.871568549292123	0.406355941947657	0.653516170302058	-5.88276930976418
1552779_a_at	-0.06030118586059	5.48480685092354	-0.569861294629933	0.582877618429818	0.780836995272793	-6.10239309838011
1552782_at	-0.112181233972714	6.23251210280303	-1.03851996480711	0.32643694460428	0.58470648919887	-5.72815309497727
1552783_at	0.111602543472432	2.49757577431137	1.18712412873042	0.265917468140328	0.528496331291085	-5.57312682036788
1552785_at	0.0723655361224789	2.66537637334639	0.974187534565094	0.355713210987449	0.611627297067835	-5.79030534879164
1552787_at	0.0722601990198948	5.63174710680965	0.86883363034995	0.407772226052917	0.65456659165916	-5.88511711463164
1552788_a_at	0.117178514157241	5.9533381044961	1.36967412769074	0.204372340984890	0.46127150713757	-5.36294187694986
1552789_at	-0.118043783136775	6.34904983086668	-1.34303849324901	0.212524980800760	0.470494417141833	-5.39485207387683
1552790_a_at	-0.177170714230737	7.95777143984226	-2.39243139576299	0.0407084073099308	0.216374507874899	-3.92527570167534
1552791_a_at	0.11976379885262	2.57351485229274	0.961135605587294	0.361884459488795	0.616404583143258	-5.80252909340435
1552792_at	-0.308423283341976	5.08355404830245	-3.02016675346993	0.0146694007123707	0.143191458376005	-2.95539540682272
1552793_at	0.208476006092381	4.33209022494568	1.68292232603546	0.127084408209657	0.364980058138093	-4.96050183401628
1552794_a_at	-0.0836480378202298	2.97897342946753	-0.638429009356927	0.5392841150347	0.752857707815854	-6.05973601527824
1552796_a_at	0.125715181971288	4.56462287309288	1.21590318342216	0.255308205776886	0.517179044588022	-5.54136578669249
1552797_s_at	0.107572407266539	3.18081962490818	1.19378694234583	0.263429976768232	0.525833509226984	-5.56582174625794
1552798_a_at	0.286674805113169	3.99042558952418	2.6851009103786	0.0252515377275007	0.176728173360208	-3.47441161547219
1552799_at	0.271120450163273	4.8381670955004	2.15915258622266	0.0595036280915798	0.256627311139971	-4.2781576842891
1552800_at	0.333536269915078	6.5405286366972	2.86379204377178	0.018886176901678	0.158154906679371	-3.19748324111414
1552801_at	0.154122593222335	3.77885567016931	1.82944508817692	0.100980349354334	0.328129470654785	-4.75787347821027
1552803_a_at	-0.0186835640691991	3.37432403087768	-0.137564417587949	0.893648641614095	0.95091639904276	-6.26336292449512
1552804_a_at	-0.0284505278702438	5.66974765304957	-0.407108130992828	0.6935521785441	0.847909496694251	-6.18538455149315
1552806_a_at	0.153149403228745	3.01311557332484	1.57724992260714	0.149595184391804	0.395264599120085	-5.10141067291631
1552807_a_at	-0.095161927316525	4.88634177966632	-1.06670356826376	0.314204478824873	0.573479353053365	-5.699952570837
1552808_at	0.0900923845317774	2.57308598420862	0.90892496796275	0.387357015215856	0.637154653945002	-5.85008689142461
1552809_at	0.229978497126497	3.02013718452102	1.58519930615058	0.147784478527269	0.392752140519775	-5.0909785449734
1552811_at	0.138107576796402	5.52000180014767	1.76709356749407	0.111414294034015	0.343486588003153	-4.84504916747822
1552812_a_at	-0.348547003890196	7.17296285815764	-4.08176397321075	0.00282011915972073	0.0838219442588164	-1.36507236916830
1552813_at	0.113379831115268	4.59788460564993	1.48549168050155	0.171972945205932	0.424707389799057	-5.2196950499315
1552814_a_at	0.00565567171513237	4.72743254247933	0.0607313773771684	0.95291594457173	0.978133605505045	-6.27153124121824
1552816_at	0.0265052217172306	2.60364748979197	0.212323528591857	0.83664091007294	0.923981994655707	-6.24937281955913
1552818_a_at	0.276393424215369	2.98301061366119	2.74387425865278	0.0229471423645876	0.170134711642306	-3.38336237370325
1552819_at	0.188607421903529	3.99621300307744	1.25534048602813	0.241334251004288	0.50166254337609	-5.49697866215469
1552822_at	-0.00283712390228930	3.99067447140148	-0.0318744745025177	0.975275994400466	0.98839719199437	-6.27296544619033
1552825_at	0.0283210057554766	3.89003813313749	0.287940808353568	0.779989186744496	0.89569682189489	-6.22921514165192
1552826_at	-0.0492913206889765	2.53856790178954	-0.639203979362798	0.538802545872423	0.752613430968967	-6.05922860956775
1552827_s_at	0.195626814979019	3.71316333433556	2.06158665518974	0.0696717461080933	0.274985029649174	-4.42292111767476
1552828_at	0.0119379140716358	4.7710999572177	0.12176197619517	0.905794254355784	0.956794366238426	-6.26555856318303
1552829_at	0.268406156141658	4.21798950380133	1.73547741937451	0.117078842354008	0.350731966141096	-4.88872796561304
1552830_at	0.292923845600353	3.27931742053376	2.85720143506852	0.0190890406791314	0.158930724205678	-3.20769800932629
1552833_at	0.327168230494056	4.95793504053053	2.48045512705175	0.035260580379879	0.203152872274114	-3.79033009323966
1552834_at	-0.0114975446685905	4.22520912396793	-0.164287211803405	0.873178062280406	0.941516585032673	-6.25904416821967
1552835_at	0.0642525327032715	3.70600853017165	0.51788161188605	0.61717554687873	0.80270178792681	-6.13173295690414
1552836_at	0.184143974373284	5.93349421388789	2.1669351434213	0.058757594346706	0.255163549950467	-4.26652726918740
1552837_at	-0.0470313111743139	2.36232133562920	-0.623014828916578	0.548915012699646	0.759317965272986	-6.06971181012632
1552839_at	-0.0118757772147489	3.13252651025841	-0.122815339947973	0.904983803799519	0.956307427671203	-6.26542049889204
1552841_s_at	0.157719751807189	3.09893693948042	0.860461744897236	0.412129098689105	0.657809401061143	-5.89226553077459
1552842_at	0.223505018036314	4.45209932675742	3.23775232203014	0.0103547742573350	0.126463020568697	-2.62036919806644
1552843_at	0.229492120576199	3.80295804644789	2.57421300327827	0.0302567362523942	0.190262414353506	-3.64588360035481
1552845_at	0.0129864460729321	5.57243797772865	0.166768084547044	0.871282432758255	0.940624023963203	-6.25860466267707
1552846_s_at	0.196156912704336	5.36342946310937	2.68172686772602	0.0253907363947916	0.177073718136733	-3.47963601120132
1552848_a_at	0.183537583635263	6.22037480201913	1.56032055612946	0.153517674009854	0.400949301093445	-5.12353197301595
1552849_at	-0.0153228330256772	2.534804827283	-0.159212202874549	0.87705852206287	0.943362407930083	-6.25992285014172
1552851_at	0.190208522327415	2.71862649362711	1.57885568428160	0.149227830805279	0.394834529517402	-5.09930569311796
1552852_a_at	0.247562204568180	2.81670236807231	1.81494838003839	0.103321672795342	0.331626905480465	-4.77826002884443
1552853_at	0.331762408251905	3.91504190928569	2.61311669802965	0.0283958647520172	0.185389389742657	-3.58578641220293
1552854_a_at	0.077047015141785	4.18347729457005	1.01265032985804	0.337982242064259	0.595284227819914	-5.75352169366092
1552856_at	0.128290736594468	3.42176881995758	1.45843434726543	0.179112219662823	0.432691451870915	-5.25379002426574
1552857_a_at	0.0406451975308686	3.81026685866479	0.360300733508527	0.727030463209013	0.867025371916096	-6.20434181277017
1552858_at	-0.143653487551958	2.27291385306189	-1.65445572405647	0.132824671233468	0.372839701729165	-4.99892310262248
1552860_at	0.00658926827089523	3.45825549156583	0.0524454723905084	0.959332807562603	0.981173406607625	-6.27203448313724
1552862_at	-0.0591017727634178	6.1652701786948	-0.424068063718197	0.681588737710144	0.841002366249387	-6.17796617449716
1552863_a_at	0.433802636307309	6.12541853085842	4.62293172010878	0.00128886039399009	0.0711644313352832	-0.613111044013846
1552865_a_at	0.446119730504234	4.79502592356694	2.67824758334895	0.0255350905118846	0.177468554100987	-3.48502301287868
1552867_at	-0.0992483287135908	3.18347234960117	-0.997455910637404	0.344905683365707	0.601473132345096	-5.76818753297198
1552868_at	0.142518835482038	5.45219534728279	1.57591486871484	0.149901223940962	0.395672845176621	-5.10315989761846
1552870_s_at	-0.128239399277996	2.76315948437307	-1.47140425902107	0.175658270890687	0.428936255735406	-5.2374928843585
1552872_at	0.193729636612482	4.62651740682731	1.64464300706431	0.134857406491733	0.375406737013991	-5.01209035477194
1552873_s_at	0.162131913050080	6.3762109905551	1.53355460818236	0.159906662771857	0.409829045050772	-5.15823639923096
1552875_a_at	0.0739336352023061	2.77087850057483	0.857302644884516	0.413781556824241	0.658876412841296	-5.89494784510558
1552876_at	-0.0424563413588608	3.01852720301897	-0.595080679701648	0.566620107243934	0.770307380224837	-6.08722128514757
1552877_s_at	0.256134010514732	3.71881392345762	3.22685626833068	0.0105358771577495	0.127257834732531	-2.63707332892784
1552878_at	-0.0284888652616981	2.80815399525332	-0.298587094184492	0.772113685321081	0.892036231440846	-6.2258961856145
1552879_a_at	0.236271727845821	5.07789527960398	2.49877466647492	0.0342216460320764	0.200573016882726	-3.76215682410617
1552880_at	0.082852457618253	2.94327599292526	0.997916396901877	0.344694306903138	0.601323771691428	-5.767745637893
1552882_a_at	0.0296282293882753	4.44048414576967	0.360585591186906	0.726824765775609	0.866985866968883	-6.20423321588059
1552884_at	0.335296482106959	4.90410829506928	4.23232570700408	0.00225849383666220	0.0794029578559879	-1.15122221174437
1552885_a_at	0.112747141576063	6.04716748876705	1.4292765188122	0.187094089782473	0.442156529924013	-5.29011076657456
1552887_at	0.209651153123324	3.84121700953776	1.88059173479181	0.0931105187903307	0.315313148840439	-4.68540359479038
1552889_a_at	0.397459401951655	6.68237001595937	3.77262637510819	0.00449359047787971	0.0958589962736112	-1.81458148519208
1552890_a_at	0.00342286683681214	3.73854878287853	0.0247581118359926	0.980794493469758	0.99071745037295	-6.27318178041396
1552892_at	0.133706072862402	5.76603739385195	1.37551329596022	0.202621190349210	0.459541157331453	-5.35589288410468
1552893_at	0.182526793256842	6.05544524516544	2.35832739668220	0.0430371571392233	0.221932669012783	-3.97734052574863
1552895_a_at	0.00883376925381896	3.08325815528724	0.113526814395903	0.91213423185506	0.959606064329083	-6.2665970848877
1552897_a_at	-0.175591023588473	5.98962972446713	-1.88301792978968	0.0927519087926189	0.314864519970266	-4.68194555888634
1552898_a_at	-0.0611109676169894	3.84028154594955	-0.857177639037167	0.413847039453067	0.658903740598327	-5.89505381377784
1552899_at	0.247865124114477	2.5734014179359	2.90891505026458	0.0175552287581722	0.153743378474993	-3.1275640150316
1552900_a_at	0.141243101262363	2.76830230804707	1.26356684175640	0.238500405316254	0.499139427121222	-5.48759666757094
1552902_a_at	-0.102276983034616	5.80865375869434	-1.29006846030343	0.229558275197958	0.489832218754201	-5.4570892316868
1552903_at	0.173371699052244	4.4922420379187	1.42765867939105	0.187545877401094	0.442554376133015	-5.2921130001491
1552904_at	-0.0115621888540272	2.41931617437944	-0.137124117593212	0.893986670950016	0.951017385122042	-6.26342771015408
1552906_at	-0.069246792142144	2.42109168127539	-0.710125842143989	0.495822634256904	0.720955337593447	-6.01044958195319
1552908_at	0.135940527830938	2.69992553984665	1.30767488378395	0.223773728077501	0.483596003778899	-5.43658651894803
1552910_at	0.165893982243078	3.72166992468221	1.42556829446984	0.188131025197330	0.443263284831173	-5.29469800135999
1552911_at	0.0546396064331942	4.55045941535251	0.558642798197794	0.590191139867997	0.785708230056576	-6.10894642349838
1552912_a_at	-0.0361020852459579	2.66488998437995	-0.403371439498659	0.696200295340434	0.84944417462446	-6.1869798641704
1552913_at	-0.0273225938542470	2.63951747944256	-0.229710249310831	0.823512808443067	0.918015656089919	-6.24527031225913
1552914_a_at	-0.0767246142652249	6.28108228954718	-0.806493857265497	0.440989783666115	0.680442224140671	-5.93693669488158
1552915_at	0.210032952350694	3.18570910552694	2.04300589676371	0.0717896558737358	0.279089529103017	-4.45025436773844
1552917_at	0.124271348820322	4.70231240205088	1.03994752229124	0.325808703690764	0.583964251219682	-5.72673869850134
1552919_at	-0.455412090737806	4.38832326459365	-3.15689298743683	0.0117798511700321	0.131992821491375	-2.74453319640046
1552921_a_at	-0.388595411706786	7.9798808982082	-4.45920676420378	0.00162610081806513	0.0732367274587322	-0.83566565183879
1552922_at	0.057248542936521	2.60933114430578	0.802807287314963	0.443010047574641	0.682062125851202	-5.93989799675867
1552923_a_at	0.195750676473083	4.31360955648529	2.19673427744836	0.0559843432863194	0.249611806396605	-4.22189095349582
1552924_a_at	0.235817843295689	4.82995245566199	1.84549262393787	0.098446425499076	0.32389885667747	-4.73522544265675
1552925_at	-0.586883295627527	5.32348995940003	-5.80197231070058	0.000270839729205423	0.0541188151519091	0.857876750925066
1552927_at	-0.458401971789956	4.88739422379962	-5.75597958653556	0.000286787898074251	0.0545997475485051	0.804806442271639
1552928_s_at	-0.496932765014988	5.384924536728	-3.77230605060737	0.00449579028692768	0.0958589962736112	-1.81505411511047
1552929_at	0.102603704597208	2.85414703307772	0.995986190912076	0.345580977034268	0.602112422994815	-5.76959683629275
1552930_at	0.387113192459367	5.83062792847837	3.00452266899642	0.0150437469489185	0.144439570538217	-2.97958007431447
1552931_a_at	-0.170308075851015	7.377298479638	-2.3117663686518	0.0464306550110409	0.228876531156828	-4.04819219379871
1552932_at	0.00753290163975606	4.22008200814655	0.0539645252576332	0.958156159075968	0.980637212863624	-6.27194773619306
1552933_at	0.177143065732416	2.74301666724573	1.87632124238494	0.0937449016975856	0.316127357467021	-4.69148591563226
1552935_at	0.190967629697836	4.0456830578044	1.53798020673470	0.15883423222008	0.408217799137214	-5.15252138950918
1552937_s_at	-0.0124092843979300	6.64803010414663	-0.152919076173631	0.88187520128994	0.945647955390682	-6.26097436644774
1552938_at	-0.339543748440160	6.23403564666703	-3.41596505999664	0.00781161869865177	0.115301603240397	-2.34857007356464
1552939_at	0.0264234344071204	2.55767786022224	0.293521334659273	0.775857659441612	0.893817385293519	-6.22749015244825
1552940_at	0.356785168681609	3.05944225179260	2.72410380001445	0.0236974750654103	0.172351871853409	-3.41399795259127
1552942_at	0.277330223595136	4.99752181725694	1.82450664076312	0.101772323463722	0.329275081877158	-4.76482619409014
1552943_at	-0.0257600542069469	2.61660729395124	-0.234980416068298	0.819544730050364	0.91570433205615	-6.24396381088682
1552944_a_at	0.37860252185997	7.49315673444386	3.6212729849533	0.00567110802202415	0.102610868539751	-2.03935939016537
1552946_at	-0.0828110534650235	3.83087141198973	-0.603910953611118	0.560988625645826	0.76696720103128	-6.08176602054059
1552947_x_at	-0.111768780344184	4.39087011812664	-1.27846450005331	0.233438668981609	0.494081542033585	-5.47049994434743
1552948_at	0.0250107932917096	4.55719549293316	0.247419420764834	0.810200734113788	0.911560433136153	-6.24076416315604
1552950_at	0.0161859600418879	2.84387446321991	0.166389424648998	0.871571710049347	0.940745573481525	-6.2586721684224
1552952_at	0.0726240122031494	2.84062805389709	0.94077581270265	0.371667831119384	0.624070050433865	-5.82133134930257
1552953_a_at	0.165681232095214	4.14338967340129	1.89169637429273	0.0914797880696152	0.312874853823015	-4.66956160299465
1552954_at	-0.0561840986455016	3.94368587395251	-0.627961742182356	0.545813287310061	0.757483763464738	-6.06653447054537
1552955_at	0.0333629360941341	3.40770483579649	0.372623149688632	0.718153734453715	0.86183885212073	-6.19956808544113
1552957_at	0.0198249205604584	3.03613074972117	0.168146980961145	0.870229196142467	0.940118827545913	-6.25835755096378
1552960_at	0.289920287564158	4.01973312869153	3.32310161516627	0.00904353441684387	0.120864130468690	-2.48985177633765
1552961_at	-0.0372143378432184	3.44384549708817	-0.266505455654111	0.795925762033966	0.90426240153861	-6.23553866136673
1552964_at	0.350159160641291	5.0456172597702	3.41321555340828	0.00784545380482322	0.115434713140511	-2.3527413785729
1552965_a_at	0.0642842717029364	4.04398655790318	0.494127123704861	0.633190276684737	0.812021673504162	-6.14426447046512
1552967_at	0.195201272325999	3.80705605642492	1.26137949605635	0.239251206196495	0.499760035341717	-5.49009538584709
1552969_a_at	0.00903948077721894	3.81089028762663	0.0816117748898428	0.936762528249414	0.97076780970941	-6.26993662616592
1552970_s_at	-0.217407619356250	4.14554857734379	-0.961647223250188	0.361641077421383	0.616253367069611	-5.80205243335307
1552971_at	-0.430097437865416	3.64933544796425	-2.75710388968148	0.0224585692887712	0.168641529570695	-3.36285892843436
1552972_at	0.153268003293572	2.33364864418388	1.16523567591442	0.274223136841854	0.536318155434185	-5.5969182870194
1552973_at	0.16228908971786	4.12349650118193	1.85431216531522	0.0970792863437377	0.321554528450421	-4.72274294856622
1552974_at	-0.0263034811579317	2.30949841539794	-0.279745677683545	0.786069667458322	0.898974614074737	-6.23168943950056
1552975_x_at	-0.219925835873976	2.44129085063982	-2.39435616405241	0.0405807678402873	0.216218290152352	-3.92233330599069
1552976_at	0.307209601512040	4.43637785546148	3.10570663974518	0.0127857263749002	0.136059198021464	-2.8233549552825
1552977_a_at	-0.217792033814738	7.7676455724101	-2.32611223524161	0.0453578488991382	0.227023137345394	-4.02639221903485
1552978_a_at	0.267102218100799	8.19637177059806	3.5108874031432	0.00673241342761904	0.109288539901766	-2.20503601891178
1552979_at	0.00851893034531415	3.11521778186736	0.0839760720619126	0.93493525155748	0.970161797713983	-6.26972662287382
1552980_at	-0.145674082490923	4.97324318941603	-1.32314871941117	0.218791388690230	0.477400379980805	-5.41841505291161
1552982_a_at	0.024490310011025	3.8024259925055	0.167066683808253	0.871054332087104	0.940491849892365	-6.25855132225814
1552985_at	0.183795257058669	3.94017064924946	2.16074551894517	0.0593501840587164	0.256370450209498	-4.27577810907549
1552986_at	-0.0911260344460985	3.48265554596056	-0.97371925820116	0.355933266325524	0.611814914825501	-5.79074619600381
1552987_a_at	0.00239207554248289	2.32305118773358	0.0254820525235934	0.980233047267119	0.990535133119168	-6.27316225662694
1552988_at	-0.121664102212171	4.07105301166894	-1.30410866144734	0.224935424044748	0.484878559832477	-5.44075436083578
1552990_at	0.17114851595885	3.07635203601317	1.96783306623709	0.0810050357464191	0.295677584361662	-4.55997655794284
1552991_at	-0.0578759289001542	3.66785843276342	-0.290544308457155	0.778060773589299	0.894742857131507	-6.22841441718867
1552993_at	-0.139653749777863	2.53972786236268	-1.14622735599279	0.2816037608389	0.542945603547546	-5.6173184924013
1552995_at	0.32990340588871	5.58131265575158	3.00156340781619	0.0151156579807724	0.14454617644164	-2.98415598060273
1552997_a_at	0.179556356771176	4.77248788579211	1.09507090734239	0.302253104938482	0.561903647374919	-5.6709872953435
1552998_at	0.162351150578249	3.2783894923741	1.09481345904350	0.302359952391951	0.561999029196511	-5.67125275454918
1552999_a_at	0.332159647790677	4.0023775047982	3.94307961526981	0.00347002108413056	0.0882843168440018	-1.5650541066022
1553002_at	0.00136984043333754	3.00536286170276	0.0111036593443867	0.99138582281367	0.996201474568492	-6.27344464334162
1553003_at	0.157721496598206	4.41811355056227	1.85076648598744	0.0976267579232897	0.322555081300094	-4.72776421529652
1553004_at	0.0998185483214349	3.64132108144033	1.10602462777632	0.297734352632854	0.557848435581791	-5.65964930971492
1553006_at	0.166156359932939	3.30801122145848	1.42358273735312	0.188688293365056	0.443905994897296	-5.29715122306171
1553007_a_at	-0.00727602607742828	3.59345422563592	-0.0639527437520346	0.95042216033614	0.977116497099784	-6.27131571669197
1553009_s_at	0.24422680486786	3.92145613589236	2.66850532728819	0.0259437273032723	0.178945073162438	-3.50010503458928
1553011_at	-0.0781360501617625	5.18741960516621	-0.889829930647836	0.396987845792971	0.645201238648082	-5.86693503327205
1553013_at	0.124456783948067	3.36574217358164	1.56111271367454	0.153332103719649	0.400743021652047	-5.12249979761074
1553015_a_at	-0.150846153128454	7.69326894796414	-1.55642517913972	0.154433121502178	0.402224556246571	-5.12860341303497
1553016_at	0.304155734134620	4.54013062128457	4.02538808890798	0.00306717823343899	0.085748753506846	-1.44602615844635
1553019_at	0.338765211060084	5.91348118431805	3.14642520925524	0.0119786764646427	0.132803980516126	-2.76063947899899
1553020_at	0.173028825796365	3.42755575468481	1.36958695809336	0.204398580590207	0.461311665500165	-5.36304696276476
1553021_s_at	-0.0556674719873369	5.48214579625423	-0.366117087669888	0.72283504969613	0.864625152091788	-6.20210793260892
1553022_at	-0.170308026525311	2.62695398954842	-1.56467996939924	0.152498920099461	0.399763087157018	-5.11784811763992
1553023_a_at	0.0305162270361885	4.60201919857609	0.239006451515986	0.816517050120515	0.914670141136301	-6.24294602592579
1553024_at	-0.00736113225835311	2.55353352571071	-0.0866560117621	0.932864514751976	0.969117933120594	-6.26948134415524
1553025_at	0.132772147595686	3.08250387700259	1.15070883656401	0.279849535328464	0.541361126757555	-5.61253090328951
1553027_a_at	0.00691339112855305	3.7212849738493	0.0543592581889035	0.957850418946716	0.980500084553778	-6.27192478945914
1553028_at	0.185285359674156	3.67828370710486	1.39303059788463	0.197444685600589	0.453927451681961	-5.33463251674175
1553030_a_at	-0.101415065064637	5.95758564557404	-1.03248653457008	0.329102360103176	0.587214429038396	-5.7341142444725
1553031_at	0.245414364683167	3.86542384603503	1.81984215840476	0.102525685311431	0.330455338285717	-4.77138578316945
1553032_at	0.0744807220586226	3.37526295640710	0.783674865236534	0.453594373339594	0.689575501332641	-5.95507848719203
1553033_at	-0.0443916181303985	3.34717751418218	-0.301114800221598	0.770247846857891	0.890822847047924	-6.22509083970897
1553034_at	-0.179335268143369	6.71668418708248	-1.96121339981031	0.081868523794745	0.296904554751471	-4.56956872025855
1553036_at	0.337583153601162	3.12203833483158	2.96723910301178	0.0159760603885743	0.147931601560056	-3.03725505167299
1553037_a_at	0.280732253741200	3.65183373527065	3.68390555341735	0.0051485739587108	0.099807238092418	-1.94599400148546
1553039_a_at	0.364098108455067	6.77181543140946	3.67399652152673	0.00522774438468155	0.100227846699906	-1.96073316863988
1553041_at	0.290168325898211	4.13063691123218	3.14952288421313	0.0119194796005991	0.132659168418080	-2.75587250698098
1553042_a_at	0.073702329361069	5.46033498344258	0.826919562140522	0.429909154443416	0.671278266571886	-5.92031904017022
1553043_a_at	0.273177317544987	3.79725876327257	1.60230733815633	0.143954175943043	0.388024747582914	-5.06843174697461
1553044_at	0.270056792496285	4.02397764380378	1.74121905169936	0.116030781255494	0.349322084655263	-4.88082297717692
1553045_at	0.0872831082152716	3.20228985701652	0.954574892812059	0.365016156720810	0.619154299566965	-5.80862341381476
1553046_s_at	0.0616652454032218	5.98412998219939	0.487348834253352	0.637797897065607	0.814815792742281	-6.1477384577223
1553047_at	0.150749121557992	4.52281434486095	1.16903745496963	0.272765745777491	0.535054857942856	-5.59280889632484
1553048_a_at	0.00438617391713692	5.81100630113795	0.0432609288752276	0.966449208230382	0.984028699363244	-6.27250624595836
1553051_s_at	-0.0494256981706851	4.33070864374028	-0.352198485316891	0.732890779851587	0.870024491882705	-6.207395760411
1553052_at	0.0106924900882013	2.81110761938219	0.120678342376018	0.906628114951137	0.957275739410824	-6.26569935821955
1553053_at	0.319507240176217	4.49482516712626	3.19625512377342	0.0110623034871957	0.129125403633610	-2.68403302749248
1553055_a_at	-0.040963754892152	4.02698982069727	-0.4925098216033	0.634288147287012	0.812601247690201	-6.14509748475909
1553057_at	0.214409692465344	4.30806577284065	2.22658377789324	0.0533345972315265	0.244790516732949	-4.17702142680414
1553058_at	0.267941876415528	5.05299884178361	3.12581152000761	0.0123804382346422	0.134737505430937	-2.79237672425363
1553059_at	0.0941307380566476	3.24159812029131	1.00376980619304	0.342015886631165	0.598958268930185	-5.76211450972083
1553060_at	0.229505182339346	4.5763625532525	1.73083097136367	0.117933368703080	0.352030366925393	-4.89511612062617
1553061_at	0.269483957430516	4.43668969290214	2.84822802840225	0.0193688351439775	0.159787038325988	-3.22160658522972
1553062_at	0.136184196319093	4.62476463614322	0.850260218765729	0.417481873046381	0.661788503793162	-5.90089747836697
1553063_at	0.254604850713296	4.98268708484699	2.45090883418721	0.0370029898197180	0.207393707206923	-3.83570878384404
1553064_at	0.153447570995085	4.51167695594773	1.33767764464794	0.214198804674861	0.472514412881535	-5.40122552391727
1553066_at	0.319502813128757	3.36541287309124	1.87251629892098	0.0943135501530537	0.317387772435987	-4.69690044362586
1553067_a_at	0.153063085614705	4.48141796185006	1.91359129993606	0.088343078871478	0.307846343457476	-4.63821795404591
1553069_at	0.0896744034316499	3.32896341994576	0.838445404703472	0.423741102719314	0.666698534839386	-5.91078577458264
1553070_a_at	0.195993155740826	3.91493923110469	1.77775216933721	0.109562501114069	0.340806400652744	-4.83024252338762
1553071_a_at	0.180251741885902	3.90706825632084	1.29603448492219	0.227584287958238	0.487716987148444	-5.45016259781122
1553072_at	0.266558594854114	3.84069411802407	1.62369515826235	0.139291475661779	0.381078345662992	-5.04006420528977
1553074_at	-0.0105697714985298	3.56328692687604	-0.107676092180654	0.91664253872086	0.961649710263025	-6.26729086852385
1553075_a_at	0.00614288689063347	2.55676769859651	0.0580274206621281	0.955009602020102	0.979178774286095	-6.27170355864979
1553076_at	0.0725137283049246	2.74093381547557	0.702846729402203	0.500133136274595	0.724368710620428	-6.01566743173231
1553077_at	0.113344623783464	2.95428241449752	1.19589154616404	0.262648175773426	0.524902287975779	-5.5635082112264
1553078_at	0.171276377476223	4.10267969717519	1.07058810348103	0.312546577893309	0.571867671485101	-5.69602032377374
1553079_at	0.202100460727932	3.35269666388856	2.50147791903026	0.0340709535366028	0.20022991053694	-3.75799727359330
1553080_at	0.177980154290514	3.0809863677602	2.46324477537921	0.0362653010531497	0.205380330344554	-3.81677199829733
1553081_at	0.308013548587993	6.05807832173923	2.70471494173919	0.0244575145644057	0.174210759496631	-3.44403493205374
1553082_at	0.158263748399457	3.70177340332786	1.02092779758209	0.334254947465396	0.592260899549921	-5.74545892327503
1553083_at	0.355198640815479	4.67900754294727	2.42486459962783	0.0386099133594628	0.211770934849889	-3.87564211356284
1553084_at	0.0174359660792276	2.92449595277247	0.244823317742626	0.812148317936544	0.912518127133861	-6.2414453904636
1553086_at	0.0315691961910329	2.87296964051712	0.317102239277701	0.758483324816627	0.884446556980095	-6.21984330601643
1553087_at	0.0803557028249982	3.52802947523099	1.13376083730520	0.286529752629366	0.547792808945865	-5.63056438528973
1553088_a_at	0.0738054457390502	6.0898109077069	0.811883229047469	0.43804756258432	0.677983319329583	-5.93258663806179
1553089_a_at	0.287371959533855	3.36884570784728	1.95090075704626	0.0832311958529917	0.299361518645906	-4.58448848065157
1553093_a_at	0.0878478024409821	3.24897555424895	1.18442649892936	0.266929989879591	0.529525882211919	-5.57607617073758
1553094_at	-0.194289815858185	4.01951184117247	-1.44614771908914	0.182438756204492	0.436231514561993	-5.26914895498021
1553096_s_at	0.430166980667534	7.20757381464439	4.98515549631092	0.000781459546103534	0.0638889972924436	-0.136510319452516
1553099_at	-0.0804814428609175	7.18047341831818	-0.943491464440419	0.370351837908819	0.623125324985808	-5.8188422844334
1553101_a_at	-0.213966891113609	8.45977626698695	-2.86007940365818	0.0190001820903881	0.158517712267395	-3.20323739378818
1553102_a_at	0.283104937349258	3.70460307128182	2.71093004649048	0.0242112285290532	0.173614472644063	-3.43440746107146
1553103_at	-0.103978734750708	8.36912031520758	-1.42693499029058	0.187748276199177	0.44277389715359	-5.29300818710087
1553105_s_at	-0.241380473185391	9.18552731633252	-2.92304485431532	0.0171585180602615	0.152123339957562	-3.10567742122088
1553106_at	-0.259727008661472	7.10108077352117	-2.11239867821047	0.0641828689308446	0.265580138326027	-4.34777772951428
1553107_s_at	-0.301566308059896	6.63538109305184	-3.31834747447487	0.00911181672206941	0.121062824820108	-2.49710585230877
1553108_at	-0.151737554309427	6.56267242573801	-1.15697121018046	0.277412830735470	0.539100698322466	-5.60581794018383
1553111_a_at	0.0184056386897673	7.35835872515932	0.220121070778224	0.830746366220551	0.921184876449136	-6.24757240366381
1553112_s_at	-0.244368942036271	7.3089946766494	-3.28998357736121	0.00953051861230383	0.122969675372200	-2.54042509802304
1553113_s_at	-0.0240950412827949	7.97024878003393	-0.263038687454119	0.798512866680051	0.90543776257721	-6.23651621278386
1553114_a_at	0.20391009329357	4.79962071156607	1.79640216270197	0.106390837925359	0.336167717635828	-4.80423830856026
1553115_at	0.312672673142223	4.97776335791611	2.64215289006451	0.0270825247694114	0.182079258112649	-3.54088511259249
1553117_a_at	-0.356314785805482	6.91883175976913	-3.60269914295843	0.00583658220445342	0.103625898547404	-2.06713818175484
1553118_at	-0.165800582047594	7.78322266705585	-1.84523013492211	0.0984873896934164	0.323957152051508	-4.73559656736152
1553120_at	-0.495634140690133	5.09323089657763	-3.25186696725451	0.0101249732798234	0.125716183114338	-2.59874429635700
1553122_s_at	-0.173587229110271	5.13598287095089	-1.46352914693919	0.177748433871561	0.431245644106512	-5.24739846893904
1553123_at	0.113053870104989	3.1760595585784	1.18082386968584	0.26828704789531	0.530716036102007	-5.5800074652373
1553125_x_at	-0.0172096786403078	3.99392827686308	-0.166975873577874	0.871123700899373	0.940532675874141	-6.25856755421793
1553126_a_at	0.149672655406128	2.58684573903983	1.94080681299430	0.0845858142260742	0.301493608688721	-4.59906351726912
1553127_a_at	-0.379544070745507	3.47943683617912	-3.08367235671637	0.0132456984761876	0.138198857770632	-2.85733214270106
1553129_at	-0.0787986714520548	2.69287853062336	-0.523290430621637	0.61355835643954	0.800273757976466	-6.12880226973959
1553130_at	-0.0837053918300592	6.14342063786273	-0.896406073863905	0.393652043045147	0.642739635460601	-5.86116611399329
1553131_a_at	-0.0835467271086943	6.227061022216	-0.990925725990492	0.347913688902061	0.604216072360707	-5.77443668363945
1553132_a_at	0.0255816456261542	5.42926619916696	0.358649816981115	0.728223055281382	0.867630352585174	-6.20496955521529
1553133_at	0.105023997906777	5.722476702147	0.848060834426692	0.418642186592665	0.662985112180301	-5.90274709293354
1553134_s_at	0.126272382588921	3.23709797224684	1.13523513133757	0.285943658227986	0.547269643234715	-5.62900347915882
1553136_at	0.306819878562973	5.8176831993409	2.26844231313605	0.0498245352505890	0.236799182889838	-4.1138523974913
1553137_s_at	0.0460891542604118	5.40711938332466	0.571494770341861	0.581816886096045	0.780329034128858	-6.10142881848911
1553138_a_at	0.0940272197069976	2.97437710200575	0.831507810596944	0.427446435939764	0.669524907778963	-5.9165374439103
1553139_s_at	0.130889527496759	5.77933443283238	1.40065508472949	0.19522731427028	0.451444487865226	-5.32532613338326
1553140_at	-0.111182832205108	3.85879652304128	-1.06489395019603	0.314979132653223	0.57418322946662	-5.70178068592621
1553141_at	-0.0464202087546859	4.22340467130364	-0.391153094800509	0.704889481873667	0.854406278266304	-6.19209730097749
1553142_at	0.0626064137202795	3.18720341001471	0.496819581268489	0.631364667242557	0.811394995153127	-6.14287196100715
1553145_at	-0.109635320784161	5.65220938690568	-1.40357928822840	0.194382595897106	0.450490842763787	-5.32174847094963
1553146_at	-0.0477091465515804	3.05923739934505	-0.565471811649997	0.585733270583571	0.782692711191108	-6.10497163377517
1553147_at	0.101220902981531	2.87286998086227	0.845143295280523	0.420184812319288	0.66401091337114	-5.90519440674815
1553148_a_at	-0.445424043964565	6.11433048240264	-5.00307676598873	0.000762728574974026	0.0633053125608761	-0.113499767304626
1553150_at	-0.0658715236320644	5.74203058538602	-0.522898914532848	0.613819816436531	0.800476818507178	-6.12901536622286
1553151_at	0.264638825957895	2.99881321720147	3.32942032994756	0.00895360523969136	0.120409564874480	-2.48021347061269
1553153_at	0.21424101897714	5.73991795249718	1.51272359853058	0.165041246021166	0.416341717243687	-5.18501112175447
1553155_x_at	0.0699141425445191	4.36471400127859	0.659637364425074	0.526197118749684	0.744147766947285	-6.04564874345682
1553156_at	0.083324323076388	5.0245439118638	0.821205780437377	0.432989516986601	0.673776398768784	-5.9250033559416
1553157_at	0.206838842963627	5.04544727589851	1.84734316393766	0.0981580816726875	0.323460142899748	-4.7326083957560
1553158_at	-0.123407207765794	7.01642012945736	-1.39579833563903	0.196637273981304	0.452952143688604	-5.33125791162351
1553159_at	0.102105399598330	5.92440712118368	1.18278942937801	0.267545961216741	0.53001623548788	-5.57786365381036
1553162_x_at	0.0103768063875105	6.46051373832294	0.116602681418603	0.909765428122053	0.958359379951935	-6.26621767113317
1553163_at	0.167849941759883	5.10276904658809	1.65475768133836	0.132762563496109	0.372798698144531	-4.99851728678789
1553165_at	-0.0317110288910762	3.36889664863981	-0.343237112936674	0.739393884267143	0.873621180422342	-6.21069491286313
1553166_at	0.288481441806323	5.10984103828528	2.57605257836343	0.0301660405979517	0.190149812462597	-3.64304371063429
1553167_a_at	-0.270621077771712	7.03197283568857	-2.23396460968922	0.0526985500737981	0.243384855406371	-4.16590338758942
1553168_at	0.442728158360794	5.03785851767946	3.92613184393573	0.00355973417102634	0.0889628836961742	-1.58968351715700
1553169_at	0.0345416360987123	4.64638080412861	0.400798530889685	0.698026201882851	0.850495316419608	-6.18807008698332
1553171_x_at	0.131267342696487	3.39579416620230	0.764517910847285	0.464359015341108	0.697780497242651	-5.96996022477653
1553172_at	0.114344590632141	8.39420081718945	1.34463838761013	0.212027598335619	0.469847738590775	-5.39294677261414
1553174_at	-0.132294611573461	6.097331523991	-1.53862526576007	0.15867845332631	0.407987915136587	-5.15168761795474
1553175_s_at	0.321252131783863	4.56446282253448	3.9412950043202	0.00347935396926367	0.0882843168440018	-1.56764567512521
1553176_at	0.0725888790078835	2.98564928310769	0.612082653060426	0.555805651660764	0.76402319140121	-6.07665190721621
1553177_at	0.112474104749158	3.42620809632608	0.739721864641129	0.478538425578827	0.707885344568826	-5.98874443835143
1553178_a_at	0.067315061199662	5.59925173269293	0.68935523299563	0.508184006881131	0.730200304351694	-6.0252116215699
1553179_at	-0.0778825499045723	6.44766788851731	-0.970426080852931	0.35748366669932	0.612898081542348	-5.79384168426136
1553180_at	0.0271214368703774	3.94078147154095	0.139302006986011	0.892314873205483	0.950311859796627	-6.26310523783442
1553181_at	0.228918318601258	4.54272611540043	2.70763807202826	0.0243413648125314	0.174067691044491	-3.43950698571042
1553183_at	-0.0787686341883984	2.60875658996336	-0.895459837178066	0.394130797448733	0.643068064916473	-5.86199836805891
1553185_at	-0.242528268555381	8.30394967433235	-2.50699183825773	0.0337656360637598	0.199420642624647	-3.74951114038451
1553186_x_at	-0.193483220989711	7.21744238296399	-2.56612118764807	0.0306589495758034	0.191588259372964	-3.65837321855392
1553188_s_at	-0.0579670930220564	4.19344960008234	-0.296832299347793	0.773409908837677	0.89254914794717	-6.22645136568772
1553190_s_at	0.176075755942909	4.94626746068271	1.77771585404777	0.109568761698879	0.340806400652744	-4.83029304003059
1553191_at	0.0171999872187261	2.63831198290029	0.148829213801813	0.885008301562225	0.947090106541363	-6.26163513042671
1553192_at	-0.206130366337034	3.11199607092379	-2.07206029024375	0.0685045459728017	0.272588832732485	-4.40747884598217
1553193_at	-0.127443965439027	3.16162972925879	-1.47939518038440	0.173559403760003	0.426713235942551	-5.22740952028438
1553194_at	0.284481924654033	2.99084999817016	2.68535686069279	0.0252410098864891	0.176683834008053	-3.47401528646112
1553196_a_at	0.149032750615327	3.12877643393443	1.34909430705223	0.21064752705262	0.468293307617224	-5.38763251445295
1553197_at	-0.0274826384737139	2.56899962354715	-0.298161304300822	0.772428137205467	0.892210779323665	-6.22603119108234
1553199_at	-0.142656088900429	2.54437449823798	-1.72689134293786	0.118662397923796	0.353298467482288	-4.90052616015307
1553202_at	-0.123610790477651	4.74718778628539	-1.32172788612043	0.219244943570071	0.478065323931657	-5.4200894653282
1553204_at	0.154332448181609	4.75719808456125	1.61164789109346	0.141900831665219	0.385080350060308	-5.05606739119635
1553205_at	0.0639903281384218	6.00335452030294	0.45767027034926	0.658164633929845	0.826756024423235	-6.16241309600954
1553207_at	0.233850952624397	5.29761672217691	2.04465053997217	0.0715997247546465	0.278847305713864	-4.44783826951348
1553208_s_at	0.192465711549453	3.17885741874804	1.75763568405218	0.113081700285668	0.345592103956418	-4.85815376091036
1553209_at	0.377199826668588	4.94413118601845	2.66652326387312	0.0260276710947628	0.179181797743386	-3.50317310133645
1553211_at	0.0377122243878039	3.80363849702998	0.508219006400457	0.623664715790923	0.806826983856205	-6.13689724524101
1553212_at	0.292362448925784	4.99315545843227	2.82437973181043	0.020132973963493	0.162089948377990	-3.25857382698681
1553213_a_at	0.291543766775851	3.40014370453914	2.55769225541324	0.0310836351014161	0.192664914742213	-3.67137903051303
1553214_a_at	-0.15508201493985	2.40610109646305	-2.09702181608197	0.0657982824532148	0.268007279207743	-4.37057710428085
1553215_s_at	0.206060283321496	3.79245879092139	2.06708391876572	0.0690567542013529	0.273586979847551	-4.4148190854178
1553216_at	-0.0329950338603577	6.03953355158656	-0.394130349331816	0.702767941169038	0.853198149810258	-6.19086431462072
1553217_s_at	-0.156320705985947	5.46093587487857	-1.50277454842273	0.167544609680852	0.419268409480406	-5.19772497448252
1553218_a_at	-0.211961931614274	8.77492054769294	-2.78044413700351	0.0216222494685035	0.165967099117833	-3.32668133702787
1553219_a_at	-0.0863965225383314	5.71853501150186	-0.647957922667154	0.533380463652381	0.749113575684242	-6.05345822405242
1553220_at	-0.129174284648731	4.88860394303723	-0.832571771343658	0.426876742728231	0.669123159909158	-5.91565799429158
1553221_at	-0.0833016575552588	5.5620797892918	-0.728055526747568	0.485305089910168	0.712962661116933	-5.99739382048733
1553222_at	0.145486696013908	7.5609186372577	1.63857103433381	0.136129327756024	0.376999542431022	-5.02021795775835
1553224_at	0.244212476976295	3.09329745801946	3.29821342577995	0.00940700656186614	0.122197688989277	-2.52784888945911
1553225_s_at	-0.325470501155984	5.6869507779905	-2.96579329697838	0.0160133884700458	0.148079493650673	-3.03949257108366
1553226_at	0.143807694089967	3.21245125697827	1.24472286058086	0.24503295239163	0.505833059334115	-5.50902553832293
1553227_s_at	-0.470093201108675	5.32391916031507	-6.43098308336628	0.000127328702927766	0.050693747551545	1.55001266011092
1553228_at	-0.0699221383331379	2.96823992644817	-0.773654315573595	0.459204352074212	0.694003965016298	-5.96290269851188
1553229_at	0.047904204119166	4.91669166302451	0.539987393695866	0.602462041989448	0.793245325600168	-6.11957538046117
1553232_at	-0.0179603304946028	3.86009634039321	-0.174527052945736	0.865359491052743	0.937975149049588	-6.25718787091029
1553234_at	0.424910934490822	4.6913326032565	4.12031443697861	0.00266341853629055	0.0825992484511276	-1.30998846818674
1553235_at	0.275167853291873	4.74555217961984	2.37212976961381	0.0420791872129048	0.219609802236515	-3.95628544676686
1553237_x_at	0.278900574114427	4.73396525667781	1.80637084667440	0.104730750133893	0.333741420064318	-4.79028938468354
1553238_a_at	0.182682815709616	5.6593029871726	1.79905041218338	0.105947451935142	0.335590662621233	-4.80053599925176
1553239_at	0.227537437692980	5.45310416634286	1.83138375105617	0.100671024809309	0.327590220932538	-4.75514188727251
1553241_at	0.383568141371160	3.21754123577479	3.85804772825217	0.00394568397149740	0.0921338742662695	-1.68903387607520
1553243_at	-0.00515444350438843	2.90005713459146	-0.0577049906423729	0.955259282359483	0.979266029072984	-6.27172358322024
1553244_at	0.101122354909539	4.58433553865881	1.41837751684559	0.190155984335243	0.445670851116041	-5.3035724811294
1553246_a_at	0.136873880808229	5.08117674228267	1.17156412877102	0.271800607491651	0.534094308219127	-5.59007243047195
1553247_a_at	0.0194857084063482	4.09737122802105	0.161298506033387	0.875462862990431	0.94252869944007	-6.25956494671389
1553248_at	-0.325826718671064	4.38272361133598	-2.24320508586168	0.0519127106864902	0.241614868648482	-4.15197153351399
1553249_at	0.131657268854988	3.61690378261303	1.32460403658950	0.218327646845917	0.476845741939455	-5.41669877631345
1553252_a_at	-0.0737192255253607	5.66114144287968	-0.710225729373048	0.495763646134338	0.720890680887486	-6.01037764776792
1553253_at	0.202135284563317	5.91815371795966	1.5989195005133	0.144705512934136	0.388993772114299	-5.07290688304531
1553254_at	0.271329615901083	2.72327650163787	3.00513100166914	0.0150290079517673	0.144376290460838	-2.97863945151197
1553255_at	0.167566285195466	3.50487138577535	1.28362650207226	0.231705780726996	0.492074435548621	-5.46454430232031
1553257_at	0.252223099847117	5.46409333384595	2.86124035696594	0.0189644569260348	0.158366859582637	-3.20143803679383
1553258_at	-0.0988715929830777	4.57731460283253	-0.734617452689079	0.481491588635443	0.709946276361333	-5.99254374505394
1553260_s_at	0.0202443507418200	2.49966811415604	0.261743986903971	0.79947971763756	0.90596347041041	-6.23687805941254
1553261_x_at	-0.132302309235413	2.36130784124281	-1.41704857042739	0.190532279844455	0.446053643653344	-5.30520957614472
1553262_a_at	0.248131331261861	7.4856259165782	2.96102008255887	0.0161372617569245	0.148439355221018	-3.04688003481745
1553263_at	0.470287462406578	6.63372253501785	5.73264849165484	0.000295265804189394	0.0545997475485051	0.777753951783601
1553264_a_at	0.134381437965040	5.74958558083075	1.07449943392606	0.310884091672973	0.570282520537801	-5.69204994171982
1553265_at	-0.0197859870338672	3.15412984346167	-0.238614786641487	0.816811451437957	0.914789556816993	-6.24304578838722
1553266_at	0.0126455941936796	2.38968062114515	0.167161560651438	0.870981858086244	0.940448253537318	-6.25853435404184
1553267_a_at	-0.242864136758185	4.73171937438088	-1.9909156119365	0.0780614440066358	0.290090476424497	-4.52643801976008
1553268_at	-0.0156123528608481	5.68955673002791	-0.168997864753899	0.869579404129129	0.939881649732903	-6.25820405571996
1553269_at	-0.164264376335869	2.60889247466694	-2.09364578462495	0.0661581752451503	0.268519394798840	-4.37557601207764
1553271_at	0.0481800440333	2.50441390585731	0.368572774542547	0.721066658842126	0.86358309626233	-6.20115436957337
1553272_at	0.339544922105544	5.29510384872755	2.9778040129192	0.0157059939189641	0.146799836709975	-3.02090694618829
1553274_a_at	-0.366604246279559	7.35752916125514	-3.14398543568096	0.0120255150659200	0.133053574753783	-2.76439443894744
1553275_s_at	-0.070863211705018	2.77691228428011	-0.717292945334433	0.491601316558101	0.717917350993091	-6.00526536684426
1553276_at	0.0409884750749012	2.56427676550431	0.571464237288148	0.581836703651926	0.780329034128858	-6.1014468663415
1553277_at	-0.0463724887432337	2.75523521900312	-0.623286694354685	0.548744287064687	0.759236211731449	-6.06953779016594
1553279_at	0.445078029125492	5.85155827309061	2.99502168692683	0.0152758821826143	0.145195480016176	-2.99427263365451
1553280_at	-0.163062736912010	6.2845355999039	-1.80718386960113	0.104596426321302	0.333585881259358	-4.78915024767238
1553281_at	0.210367948628148	4.53874853722004	1.81049491795292	0.104051046512543	0.332779327898192	-4.78450878094336
1553282_at	0.198047252278430	3.64995692222825	1.53354681022966	0.159908558066443	0.409829045050772	-5.15824646095814
1553284_s_at	-0.482920081635791	5.04603883691262	-5.4386486176652	0.000428955054611872	0.0583102360444742	0.429227871873395
1553285_s_at	-0.0606585162013653	5.41829169646275	-0.702032243493251	0.500616905081221	0.724620223090336	-6.01624829759133
1553286_at	-0.257844562502680	6.62439989189197	-2.97457280606937	0.0157880901098426	0.147239577385388	-3.02590651049014
1553288_a_at	0.242743136422428	3.95170197040145	1.32450287125158	0.218359856681207	0.476879560057677	-5.41681812214712
1553292_s_at	-0.317823820892101	5.6669519374478	-1.87771994227015	0.093536677924237	0.315921013054254	-4.6894944101015
1553293_at	0.366866894793351	3.4493398461075	1.94045847484319	0.0846329330319357	0.301602503861214	-4.59956599065289
1553295_at	-0.0536631773819436	2.51786652282057	-0.54568117878682	0.598702534544973	0.791176265373838	-6.11636702172844
1553296_at	0.173293847323035	2.84207966152169	1.72752984258204	0.118543962532604	0.353100069064118	-4.89964974628593
1553297_a_at	0.261510981456498	5.42134411273875	2.49310963836049	0.0345396084352822	0.201464448945431	-3.77087185515432
1553298_at	0.114226178530627	2.53291369148210	1.37018566650546	0.204218416658060	0.461152796731307	-5.36232511424629
1553299_at	-0.00099499444002582	6.56589170007006	-0.0093731875057176	0.992728268589557	0.996688523650296	-6.27346366569302
1553300_a_at	-0.116015612262356	4.14693587219258	-1.27479150482563	0.234678258623824	0.495399626540254	-5.47472775794775
1553301_a_at	-0.0674221170638925	5.00080999631995	-0.66653793017448	0.521980423224095	0.741170944140645	-6.0409754511173
1553303_at	0.138844902688743	4.87186832243102	1.09508851008000	0.302245800442528	0.561903647374919	-5.67096914315243
1553304_at	-0.216576150192992	4.81234319715199	-2.83793108697048	0.0196950660222366	0.160754243113497	-3.23756744633601
1553306_at	0.0469846990711429	3.74302933976013	0.307689660980092	0.765401931624947	0.888360090360719	-6.22296492031204
1553310_at	0.194004876566916	2.9198949516566	2.52184385455596	0.0329568052161622	0.197505761359625	-3.72664195632380
1553311_at	-0.0886683785024789	2.40934139181669	-1.00163904908471	0.342989068839138	0.599795516792695	-5.76416736215057
1553313_s_at	-0.0567180161151004	4.820963119123	-0.810393330647709	0.438859613400833	0.678590559133401	-5.93379170139244
1553314_a_at	0.250098956204607	3.02898203145184	2.98535513324734	0.0155158474927175	0.146158111627599	-3.00922468919167
1553315_at	0.0275129456465479	3.16641872486312	0.293965916090565	0.775528833519963	0.893599936388922	-6.22735133253523
1553316_at	0.087231991857339	3.53552798127461	1.15783735751423	0.277077150985458	0.538870212840313	-5.60488738270775
1553317_s_at	-0.128954699749759	2.71140499186670	-1.60671442504958	0.142982049935820	0.386681424682406	-5.06260270655301
1553318_at	0.257364296250586	4.22411698616514	2.72940799778682	0.0234937568894875	0.171739331415551	-3.40577942350923
1553319_at	0.107472748219852	3.6527309053586	0.967808285395727	0.358719664196039	0.613822440805185	-5.79629633891046
1553320_s_at	-0.201069168001593	2.52958791457049	-2.45936732814333	0.0364955775179841	0.206179060203751	-3.82272571339562
1553321_a_at	-0.260220055535272	5.82745539560721	-1.95602204916413	0.0825518159762088	0.298093787432581	-4.57708290554957
1553322_s_at	0.0650522481089713	3.18313773028851	0.336637261258249	0.744197369738219	0.876357913481108	-6.21307175959325
1553323_a_at	0.253601448946464	4.09866595690119	2.00022423286862	0.0769034815625317	0.287903059951641	-4.51287356089238
1553325_at	0.312387425153858	4.13957320542426	2.54307794219409	0.0318340171780081	0.194618246382557	-3.69391836763135
1553326_at	0.0485656159340486	2.75243396231616	0.626459764868794	0.546753948937347	0.758065951572353	-6.06750159574577
1553327_a_at	0.175587121604779	3.63691014694877	1.46490809593512	0.177380878325273	0.430814814016639	-5.24566626001115
1553328_a_at	0.106341523197068	3.52312200576221	1.17388722101940	0.270915659323213	0.533158270828867	-5.58755268722241
1553329_at	0.106803047906602	3.27216510597622	0.813674333498989	0.437072688910279	0.67721652224181	-5.93113544247838
1553330_at	-0.162147767367845	2.92931590792214	-1.85904302246323	0.096353300010989	0.320341878882822	-4.71603705907092
1553333_at	-0.209849074908193	2.67492539944027	-2.52236003562032	0.0329290460292719	0.197382723169424	-3.72584684893146
1553335_x_at	-0.0748191762210095	3.15910336121311	-0.476906391633668	0.644928542920711	0.818954656752487	-6.15300147113895
1553336_a_at	-0.113428442007410	5.76921870407026	-1.06153039691264	0.316422906025321	0.575726375652786	-5.7051723077522
1553338_at	-0.4660143603202	7.88630506685333	-6.1487670297296	0.000177526370766630	0.0516356393387368	1.24713377772562
1553340_s_at	0.29612151712277	5.65297279665006	3.19329600239067	0.0111146362572014	0.129361362701622	-2.68857756972742
1553341_at	0.0613058106991322	3.24283766117425	0.711589391437031	0.494958780018745	0.720307814245158	-6.00939470200321
1553344_at	-0.0910549765775128	2.58754233057029	-0.764346104903768	0.464456308147177	0.697822848505744	-5.97009223853074
1553346_a_at	0.101289995758972	5.46365970158667	1.11902224510346	0.292441452666227	0.55292682235076	-5.64608632182275
1553347_s_at	0.257007779293189	4.59057755511704	2.35371905593928	0.0433617878329056	0.222469855866628	-3.98436529249435
1553348_a_at	-0.262183109993066	7.24078004971895	-2.39591668771164	0.0404775746334251	0.216047867812279	-3.91994743248386
1553349_at	-0.305969373787884	3.98733348915182	-2.26242601713767	0.0503147236288881	0.237846273828829	-4.12294858563639
1553350_at	0.363193622149443	3.561499197719	2.50084507036820	0.0341061719843242	0.200283910815043	-3.75897110194218
1553351_at	0.170493085267124	4.97847918398546	1.98621594910643	0.0786523720109329	0.291421729570669	-4.5332778633665
1553352_x_at	0.253459642345909	4.49738570575178	2.6658942048331	0.0260543702152488	0.17920432267499	-3.50414680440538
1553354_a_at	0.00189560407982903	5.28957492806334	0.0182632957253403	0.98583195611419	0.99330162471503	-6.27333177289093
1553355_at	0.250964199191984	3.85929841354603	2.56059683756071	0.0309366265536504	0.192255574189180	-3.66689775794813
1553356_at	-0.0180774137449062	2.67925364015161	-0.182779990726907	0.859069229824894	0.93509154023931	-6.25561069133743
1553357_at	0.124096528312667	2.78736454612516	1.45441091055430	0.180195669224317	0.433812038058083	-5.25882811362366
1553359_at	0.337287390037399	7.10690024967752	2.63985478947928	0.0271841986199378	0.182183168392522	-3.54444016625810
1553361_x_at	0.402272993075147	6.46960719113055	2.951684515843	0.016382389483703	0.148953349496398	-3.06133063457230
1553362_at	0.103668588227394	2.31757614859059	1.12551401884363	0.289825804489317	0.550624666408372	-5.63926805064804
1553363_at	-0.107984570036145	3.66399170915395	-0.997253441937694	0.34499865308338	0.601522420567416	-5.76838177635248
1553364_at	-0.0543976475641341	2.71100157069080	-0.71110229814061	0.495246179891698	0.72049640379833	-6.00974599765445
1553365_at	0.191363849457833	2.97870314121393	1.63709871456334	0.136439373801606	0.377544186143215	-5.02218639074635
1553366_s_at	0.33647227586093	6.54276469103551	2.60928125974036	0.0285740839535771	0.185952865461953	-3.59171468107683
1553367_a_at	0.207961408898075	5.46128029785885	2.12790685652668	0.062592556564712	0.262558140321084	-4.32473360162567
1553369_at	0.254039523193806	4.95964028073378	2.17253976232035	0.0582259817998357	0.254167975704135	-4.25814453872739
1553371_at	0.112085963888591	3.33257344166429	1.34518216703683	0.211858770787428	0.469590610374357	-5.39229885533448
1553372_at	0.0350725928425142	3.82867597141693	0.456176740967354	0.659197682909856	0.827356916911847	-6.16312841032539
1553373_at	0.120042656569269	3.40872303636358	1.39610329402689	0.196548484631203	0.452900652867053	-5.33088583026284
1553374_at	-0.0359088757170123	2.65106854824655	-0.298614381051129	0.772093535082627	0.892031822116935	-6.22588752731646
1553375_at	0.00160676369105950	4.17885475408894	0.0118702895844602	0.990791104025396	0.995840305722133	-6.27343518844382
1553376_a_at	-0.0973639899708947	2.74741564045852	-0.967044900066607	0.359080692382557	0.614113107227275	-5.79701114865123
1553378_a_at	0.151954589918176	2.97956172014742	0.995648480282756	0.345736285162851	0.602325371366555	-5.76992043211685
1553380_at	0.0289009958520201	2.61436747629003	0.326077055256323	0.751907602034639	0.880633280504348	-6.21678133129285
1553383_at	-0.0937462285708155	2.46600021298105	-1.19946116791105	0.261326467124400	0.523526685278383	-5.5595775931704
1553385_at	0.34800115240138	4.97320869828701	2.32275578833374	0.0456066362349794	0.227462577598258	-4.03149514596428
1553386_at	0.00875846424086957	3.25380778060156	0.0734612702787461	0.94306468217588	0.973748524711896	-6.27061467065669
1553387_at	0.301016240023636	3.89406607274133	2.76762669717562	0.0220775200070662	0.167638077266912	-3.34654908603759
1553388_at	0.0209740647845678	2.94606395847977	0.240083271140229	0.815707798149328	0.914279117092442	-6.24267091295541
1553389_at	-0.00561896705669795	3.40437429194278	-0.0677004526186342	0.947521634803162	0.975750929449684	-6.27105097637839
1553390_at	0.0266404904989712	3.92133111595501	0.262812395243987	0.798681830051046	0.905488269154945	-6.23657958429031
1553391_at	0.193279937980355	3.25398195453355	1.84482289237593	0.0985509758108523	0.324012066820666	-4.73617231050222
1553392_at	0.055057648709627	2.76341931696086	0.51890923173012	0.616487472494989	0.802369589270246	-6.13117835642562
1553394_a_at	-0.135224681211500	2.68181511500626	-1.38380902211339	0.200155414006244	0.456874050784569	-5.34584569230303
1553395_a_at	0.104087153316999	4.3679095190324	0.96261304106487	0.361181956218866	0.616066905333903	-5.80115205146779
1553396_a_at	0.0649882195474341	5.80169775965052	0.70357614661226	0.499700142186233	0.724059740178372	-6.01514672492969
1553397_at	0.37755649873127	6.47271320382069	3.96230635793900	0.00337113948843073	0.0876974170065016	-1.53716235816116
1553398_at	0.181174121115043	2.79707698401232	1.60438487574492	0.143495168714831	0.387284489697211	-5.06568494799869
1553399_a_at	-0.0198346759107926	5.96322768262737	-0.220725909826138	0.830289601389453	0.921091543911634	-6.24743006566592
1553400_a_at	0.221334849873125	6.47679813792906	1.90740045450533	0.0892195369635332	0.309250226719310	-4.64709480674418
1553401_at	0.129967809626819	3.00172313367893	1.65743803380324	0.132212414092018	0.37205337920845	-4.99491337661997
1553402_a_at	-0.133238991021298	2.71149857132495	-1.65511182404626	0.132689755684066	0.372651734401618	-4.99804128836006
1553403_at	0.216925895336788	4.1844513422739	2.11638519252429	0.0637703689205348	0.264983680416926	-4.34185877483812
1553405_a_at	0.0472501037717405	3.04558522638674	0.514907359024208	0.619169276443189	0.803993298566606	-6.1333323221886
1553407_at	-0.433704224800143	3.44559939747230	-3.66832089689999	0.00527366793633045	0.100343658888512	-1.96918085180213
1553409_at	0.121974551142467	3.03644644837081	1.51532595596128	0.164391921389678	0.415635269198033	-5.18167763887514
1553410_a_at	0.0951716724787084	3.86242292337999	0.711836676442464	0.494812914454173	0.720196623236654	-6.0092162762671
1553411_s_at	0.0795763607480895	5.14669624483538	1.01738287767498	0.335847376559146	0.593369117014158	-5.74891819297906
1553412_at	0.168736657638361	4.00614122569744	1.06081409019487	0.316731032248011	0.575935002469222	-5.70589353032661
1553413_at	0.182648731284116	4.40631174075508	1.49985474556058	0.168285616071132	0.420313836572428	-5.20144699447149
1553415_at	-0.0719720799110255	2.48333837662496	-0.71928649906194	0.490431185295598	0.716991067634343	-6.00381515282792
1553417_at	0.48475055781132	3.81360976737106	2.93021816972276	0.0169606486672053	0.151297628679052	-3.09456797202704
1553418_a_at	0.175661564139313	3.73228996729093	1.28322871420822	0.231838935916606	0.492183471611801	-5.46500382494844
1553420_at	0.0190809750740617	3.36550474669017	0.234140667729178	0.820176642944435	0.916047637660197	-6.24417394862302
1553422_s_at	0.325941418051833	4.62974619550181	2.17477401341931	0.0580153651149028	0.253877655049694	-4.25480117476842
1553423_a_at	0.0083258939375992	2.4524065421088	0.100615041995387	0.922087658557826	0.964314308488492	-6.26807942644761
1553424_at	0.0727089499153282	2.80662980206757	0.636780384784365	0.540309419389384	0.75362580013646	-6.06081357770137
1553425_at	0.327163998122187	3.54673977857272	2.30011559300872	0.0473202968121216	0.230964476489441	-4.06587603413542
1553426_at	0.0441951127598905	3.27809419852242	0.421067056551507	0.683698908095737	0.842292994988326	-6.1792999973556
1553427_at	0.0397590415870113	4.5715288860776	0.290202625890957	0.778313766623173	0.894889416916223	-6.22851990695058
1553428_at	-0.0380846057991939	2.86755439670526	-0.397069184836665	0.700676444807726	0.852117546936654	-6.18963839696415
1553429_at	0.261766645495029	3.89316328454076	1.76572514260329	0.111654128632356	0.343884893243788	-4.84694721217781
1553430_a_at	-0.00364151585170003	6.16484491915903	-0.0449149847933522	0.965167355168102	0.98362851324542	-6.27242796721856
1553432_s_at	0.186862840584287	3.61994104578618	1.64391118512906	0.135010131072831	0.375484669685445	-5.01307074889258
1553433_at	-0.0657556973321718	2.68077599626950	-0.941146605111176	0.371487945942352	0.623958180333475	-5.82099183815458
1553434_at	-0.0244686924157067	2.82276846103784	-0.183778712912346	0.858308722945882	0.934857902409421	-6.2554149260144
1553435_at	0.333158020066822	4.07346557858938	1.67953629541385	0.127755142067841	0.366069012343141	-4.96508909711896
1553436_at	0.178050914574749	3.30194012407466	1.93512288203691	0.0853577832311913	0.302757854790648	-4.60725826637390
1553437_at	0.282606236063443	3.82907137305777	3.40943380761388	0.00789224205022541	0.115434713140511	-2.35847991974172
1553438_at	0.42378547313488	6.66439608952431	3.05768981259934	0.0138101281369212	0.140162149775446	-2.89743031586643
1553439_at	0.027770946188884	4.40650663491925	0.220723840905638	0.830291163690428	0.921091543911634	-6.24743055320738
1553440_at	0.0627348267755599	2.60156796052655	0.81593375359563	0.435845014130526	0.676286669857062	-5.92930090149161
1553441_at	-0.044586073117411	2.28908224725433	-0.595432015034776	0.566395436007386	0.770117859549654	-6.08700564548151
1553442_a_at	0.161436859850961	3.05794644131108	1.72961342297112	0.118158235043492	0.352448287204666	-4.89678872530305
1553443_at	0.0856068886989862	3.17758197647711	0.72568857453229	0.486685366719143	0.71406650532695	-5.99913385883641
1553444_a_at	0.101445697018928	5.86361599381334	1.01767183421999	0.335717358564132	0.593331351841783	-5.74863657071518
1553446_at	0.134068059573105	3.23446660882628	0.88443111164098	0.399741390352251	0.647412417567038	-5.87164477180248
1553447_at	-0.0245294096205977	3.40498155472379	-0.231374134338301	0.822259436184768	0.917236296179557	-6.24486098795124
1553448_at	0.053843175560341	3.06627552007645	0.667814546676917	0.521202571520737	0.740488192081284	-6.0401060771819
1553449_at	0.356741482128381	3.86030436137604	2.95974078799033	0.0161706286894596	0.148562141664870	-3.04886010905447
1553450_s_at	-0.037309239071829	3.13963602368244	-0.378071622749178	0.714242931576287	0.859714123736573	-6.19740778385198
1553451_at	0.0817363484796738	3.73472089695754	0.746918787367391	0.474394457538648	0.70474978593136	-5.98334834519255
1553452_at	0.118001279722111	3.23384282011451	1.28735686454947	0.230460184287323	0.490744416285864	-5.46023033540206
1553453_at	0.306472340809205	4.37655889279732	2.52979327165095	0.0325318900097384	0.1963419126521	-3.71439485325807
1553454_at	0.0453615974609085	2.74550654618112	0.630826618716978	0.544021686294693	0.75630425500489	-6.06468391787499
1553456_at	0.174227608120909	3.22731573143252	1.43589453480046	0.185255800272259	0.439923385102708	-5.28190594012147
1553457_at	0.285075625569483	5.23685555499401	2.82641505293907	0.0200665742093882	0.161875305361495	-3.25541875838982
1553458_at	0.364328521931546	4.82831479200274	2.69822187183215	0.0247175289042832	0.175031005002713	-3.45409199845507
1553459_at	-0.0273313809748208	4.89291300988025	-0.23582652004482	0.818908173933006	0.915592517360752	-6.24375133158366
1553460_at	0.147895267335128	4.08115474831687	1.84485738413469	0.0985455888398136	0.324012066820666	-4.73612354950958
1553461_at	-0.128780430348904	2.92947491393278	-1.61453728021852	0.141271020857397	0.384116738894655	-5.05223493440362
1553462_at	-0.0574176985248558	2.58644021079065	-0.632488633870663	0.542983894039878	0.75563090931607	-6.06360682950402
1553464_at	0.141503142697907	6.64941250438622	1.48935000554912	0.170975509160711	0.423564775767471	-5.21480315775429
1553465_a_at	0.209867898553802	3.42586244318821	2.12170664066404	0.0632237356770784	0.264126376754199	-4.33395265109924
1553466_at	0.175307793086504	4.01997677448484	1.62385145882203	0.13925790862017	0.381078345662992	-5.03985617068624
1553467_at	0.278601832310811	3.39787906562172	3.52419549085077	0.00659408753847756	0.108231495638674	-2.18498902244844
1553468_at	0.0887748947375386	3.26293629701749	1.21987494126874	0.253871512732541	0.515511616466341	-5.5369403228124
1553470_at	0.049394029071145	3.72425860556898	0.587913549834127	0.571214276759963	0.77364086140592	-6.09159466534849
1553471_at	0.163380857749073	2.92735006855547	2.05898491206860	0.0699646437108292	0.27563846679155	-4.42675323571608
1553472_at	-0.0268295324841885	2.99881160311917	-0.316921378263302	0.758616052793103	0.884544568324645	-6.21990415334151
1553474_at	-0.0152363255300960	2.55443140561324	-0.184137885476031	0.858035258029081	0.934729903988315	-6.2553442637541
1553475_at	0.109044568474920	3.35002048822195	1.11243825933206	0.295113247560769	0.555267032323011	-5.65297147218089
1553478_at	0.170085401796959	4.09856375482061	1.51339157946885	0.164874359509052	0.416116392633700	-5.18415578625706
1553479_at	0.400443369468292	5.53924524705429	3.85780839409989	0.00394711634150035	0.0921338742662695	-1.68938425468773
1553482_at	0.173884207582060	2.64430408749108	1.52577690348411	0.161806969584730	0.412245057305836	-5.16825763428742
1553483_at	0.280901740395043	5.03526846958491	2.27466303231787	0.0493226242760702	0.23558304002003	-4.1044413665214
1553484_at	-0.129817834694117	2.94307390722475	-1.39683298997402	0.196336171911986	0.452674773362153	-5.32999531805134
1553485_at	-0.0593538645929712	5.55825214509132	-0.457394738917646	0.658355156698729	0.826813252056531	-6.16254522717237
1553486_a_at	0.276960366625322	3.02937120416893	2.99087690605352	0.0153783023877119	0.145580729467865	-3.00068329101235
1553488_at	-0.0703360986042538	4.56872100594119	-0.692444468982067	0.506333510228829	0.728824558721589	-6.02304081433787
1553489_a_at	0.153925296238688	3.71345888293959	1.79376887050125	0.106833430191032	0.336862657818732	-4.80791731310353
1553491_at	-0.168640276802945	4.08155275691330	-1.80711799951468	0.104607303089639	0.333601088679385	-4.78924254746043
1553492_a_at	0.0821904931983863	3.62911119097473	0.92197736179394	0.380870909242604	0.631811644689458	-5.83840095154186
1553493_a_at	0.520253783270645	4.2357570550759	5.62714346844285	0.000337153658423298	0.0568102024973491	0.654313590410451
1553494_at	-0.0856995956975855	3.22737471625486	-0.454041807311412	0.66067570886188	0.82827883219489	-6.16414705202923
1553497_at	0.0517698564031237	2.57864533423720	0.405489532068976	0.69469870868547	0.848577651252496	-6.18607732103824
1553498_at	0.318143858856748	4.17755784679944	2.46229587125855	0.0363215208885913	0.205557224900377	-3.81822913891191
1553499_s_at	0.349199152572989	6.27307536053595	3.39141586824303	0.00811920165652244	0.116351078474852	-2.38584005499702
1553500_at	0.0944606813330315	5.42697935985077	0.726399033388969	0.486270804163471	0.713755675754016	-5.9986120989508
1553502_a_at	-0.148266809340164	3.83408080433234	-1.06206169096497	0.316194514147055	0.575532880607921	-5.70463712658142
1553504_at	0.164545450751515	3.88146293906718	1.73315934573964	0.117504443018144	0.351303998825747	-4.89191597213208
1553505_at	0.259386110719972	3.80773314474591	1.83184971672952	0.100596809502857	0.327446272343517	-4.75448515410185
1553506_at	-0.235155454742002	3.91378324069391	-2.83441567832203	0.0198077227855997	0.161049620275547	-3.24301670096793
1553507_a_at	0.0716111533147732	5.21196986906844	0.83931039119973	0.423280670671953	0.666434896860707	-5.91006580753831
1553508_at	0.0504599142238291	3.24483858300328	0.37680920327231	0.715148290148772	0.860309784559166	-6.19791102969553
1553510_s_at	-0.0468412060720631	7.34566374887697	-0.482394951120507	0.641175814756928	0.816775503423756	-6.15024868687797
1553511_at	0.117951486226770	5.58906682227386	1.00749222515231	0.340320728250007	0.597349615347356	-5.75851993987027
1553512_at	-0.317271638123735	3.92320652144862	-2.60001703082873	0.0290092234556594	0.187001973628886	-3.60603105895889
1553513_at	-0.149662306055284	3.0299890407499	-1.26449550153378	0.238182236420193	0.498862760407133	-5.48653491692461
1553514_a_at	0.263738416156957	3.48304398140039	2.82346150367006	0.0201630033367621	0.162126339992725	-3.25999723013816
1553515_at	0.0873089493429648	3.59903274460666	0.847727125764201	0.418818433722656	0.663144661409445	-5.90302737811504
1553517_at	0.0604344189550554	4.52219113783413	0.454158336370762	0.660594994912014	0.828234680711903	-6.16409156996663
1553518_at	0.216957051467261	4.44298045688197	2.82998447840521	0.0199506654304608	0.161526932551571	-3.24988562620392
1553519_at	0.0850335133826361	2.62806741419470	0.869177265927325	0.4075940837713	0.654473000617488	-5.8848224583341
1553521_at	0.303646642800690	3.49596780845524	1.93352441232630	0.0855760815932023	0.30318303886147	-4.60956120672159
1553523_at	0.141022343413646	4.22364186609103	1.50440260858617	0.167132680755847	0.418693375371459	-5.19564778880798
1553524_at	0.0186307233218992	2.6518224903821	0.244615930942706	0.812303957697303	0.91257195965806	-6.24149950392769
1553525_at	0.212310472904026	5.24342478014713	1.42768124010875	0.187539570740796	0.442554376133015	-5.29208508859452
1553526_at	0.141941560189391	5.54019717623307	1.00758303453140	0.340279453608502	0.597336362391436	-5.75843211846811
1553527_at	0.253697058689085	4.20438938722922	2.19123668634235	0.0564861921137142	0.250803285358234	-4.23013795731122
1553528_a_at	-0.0374557205625639	8.24220805819509	-0.47392051094058	0.646974585154871	0.819877395869718	-6.15448649168961
1553529_at	0.0787263977381265	3.41611799507642	0.802272660740846	0.443303542205743	0.682397375326023	-5.94032647662883
1553530_a_at	-0.237307964157713	9.62049874318797	-3.37053224372907	0.00839081593179668	0.117529528208057	-2.41759063303011
1553531_at	0.133816190833586	4.13683361823746	0.868735057900475	0.407823336536724	0.654590914864955	-5.88520161927818
1553532_a_at	-0.0419427752272306	4.93117827024492	-0.411423493062829	0.690499441295534	0.846271470255953	-6.18352457963080
1553533_at	-0.372504732063153	5.6496398956783	-3.09435275689240	0.0130206435658455	0.13735684895915	-2.84085950727921
1553534_at	0.226395778459693	3.74143047100049	1.90279033489563	0.0898775355182012	0.310408009059351	-4.65369779535297
1553535_a_at	-0.253740447554744	9.68398503710451	-3.0022982210839	0.0150977688173965	0.144528387103326	-2.98301970705410
1553536_at	-0.113940227614029	3.76129236835486	-0.711088936060845	0.495254065402558	0.72049640379833	-6.00975563148351
1553537_at	0.0853748088900055	4.21742941311293	0.825044670404785	0.430918276710553	0.672104522233141	-5.92185918084251
1553538_s_at	0.0894674595860021	11.9939664612798	0.799964253334972	0.444572290899636	0.683197556534317	-5.94217374516162
1553539_at	0.0965413696557178	4.96844081461715	0.912305042693926	0.385669799714937	0.635764657412264	-5.84707381402483
1553540_a_at	-0.157077089585333	6.41049867603284	-2.17110628970730	0.0583615031117346	0.254396075008936	-4.26028911773369
1553541_at	0.280805421008343	4.13495101900572	3.42148852851922	0.0077441079025379	0.115119138534009	-2.34019262101231
1553542_at	-0.172167315686681	5.94702958443253	-2.35632351131674	0.0431780225590822	0.222152175540287	-3.98039548568038
1553544_at	0.178228404258176	4.83777964502888	1.90084141121849	0.0901570793209193	0.310925637951383	-4.65648731325542
1553545_at	0.247620553464257	4.76985838278903	1.98530597172351	0.0787672832428486	0.291622102890766	-4.53460157330531
1553546_at	-0.140010326964296	2.41274259557157	-1.49220891453273	0.170239721723570	0.422700701181601	-5.21117362982902
1553547_at	-0.0028949579049371	3.61399621966198	-0.0253389231089506	0.980344049195496	0.990535133119168	-6.27316616126858
1553549_at	0.207818274489080	3.76031356462106	1.54131692799675	0.158029893213667	0.407021626017639	-5.14820639213585
1553550_at	0.00993946554814817	3.79301478172126	0.110408056054721	0.914537005505148	0.960740009106123	-6.26697146447434
1553551_s_at	-0.0901318404791382	12.369653939435	-1.05946610925439	0.317311506429024	0.576522939333893	-5.70724974995876
1553552_at	0.21650195196779	4.32396865156337	1.67138178691257	0.129383733302898	0.368087115325799	-4.97611763567232
1553553_at	0.316718904404193	3.70221382972483	3.18953534897399	0.0111815151920742	0.12967358827238	-2.69435396553075
1553555_at	0.336470611945018	4.80748309688963	3.24273864005027	0.0102729787091343	0.126274631159565	-2.61272795803405
1553556_at	0.0911444639432712	2.61189204216938	1.14017621268406	0.283986309685584	0.545201403693142	-5.62376123153982
1553558_at	0.325749150947331	4.47620717468025	2.94555862509332	0.0165453143835703	0.149632763406107	-3.07081434425495
1553559_at	0.140723373754549	5.43533795697187	1.81794847036008	0.102833018259460	0.330902630880556	-4.77404677951097
1553560_at	0.072277766688647	3.72002708046128	0.780965767144232	0.455106557565343	0.690677886631358	-5.95720240872514
1553561_at	0.277830959273821	3.09980426695120	3.46060199266043	0.00728317216804034	0.112397770198201	-2.28095703224579
1553562_at	0.111736469381863	3.71949054819908	1.20047604579052	0.260951680356832	0.523119851680346	-5.55845856091894
1553564_at	-0.131712373718218	4.86198786938688	-1.12600633451079	0.289628199087063	0.550517419051621	-5.63874978163359
1553565_s_at	-0.236090486506767	5.6741555460495	-2.3729867385781	0.0420204096679439	0.219456883732946	-3.95497742439951
1553566_at	0.0721144621174208	4.85484423484897	0.601119037580651	0.562765714486938	0.768089267888118	-6.0834988269564
1553567_s_at	0.0908994378194894	13.0997060464919	0.868177819854038	0.408112352645394	0.654665671774998	-5.88567917984608
1553568_a_at	0.428180506269451	4.59805275806197	3.73306386568900	0.00477408017581200	0.0977226638940847	-1.87305627242282
1553569_at	0.0638194606765285	13.2875647057586	0.747875157303119	0.473845531201965	0.704281678519838	-5.98262782729345
1553570_x_at	0.0403186494770527	13.4198318619579	0.481608770192112	0.641712697319535	0.817189370207526	-6.15064482702583
1553572_a_at	0.268341616761529	6.2425609250605	2.95168606114429	0.0163823485931913	0.148953349496398	-3.06132824237285
1553573_s_at	-0.184229580143377	4.20431951183532	-1.26043131005375	0.23957727660888	0.500058620578664	-5.49117762771473
1553574_at	-0.00669837300427023	2.82947766287543	-0.0630954627548518	0.951085760096737	0.977442948942536	-6.27137415932473
1553575_at	-0.240263713337768	7.62996028321403	-2.21019024651576	0.0547743025704187	0.247283540239586	-4.20168301573104
1553579_a_at	-0.159768773479199	2.82187020082489	-1.56973995841895	0.151324025068585	0.397746312991900	-5.11123992998022
1553581_s_at	0.233467711476557	8.35460018560624	2.59337682248222	0.0293252142714692	0.187973935094806	-3.61628978885641
1553582_a_at	-0.0751899823282298	3.68232697387205	-0.772689504128679	0.459746903665602	0.694381969907617	-5.96365142379556
1553583_a_at	0.149956998760897	4.85094796685657	1.39976940382501	0.195483785011629	0.451682008412595	-5.32640881614228
1553584_at	0.289693809898488	5.28222521799989	2.55637874249165	0.0311503456649088	0.192859520212863	-3.67340538519601
1553585_a_at	0.110192728759380	3.70997100481361	1.15899713556690	0.276628182529096	0.538356175017533	-5.60364056567993
1553586_at	0.0324561114391075	4.41131580271864	0.462649498511676	0.654726138573894	0.824876015225192	-6.1600122543027
1553587_a_at	-0.152844055966810	7.8935053977019	-1.70967055969502	0.121898000092620	0.357626402313096	-4.92410523197305
1553588_at	0.017428816339482	13.6330588556250	0.220844287309322	0.830200212484891	0.921091543911634	-6.24740216246657
1553589_a_at	0.317958517695334	3.78222652065154	2.66958302257664	0.0258982000397557	0.178786297405028	-3.49843679923299
1553590_at	0.218607301177316	5.58639994302668	2.25085777249197	0.0512706053533019	0.239976215907821	-4.14042320240359
1553591_at	0.0571292261852716	3.8111502537179	0.549988231198139	0.595866997036698	0.789549864057173	-6.11391921303817
1553592_x_at	0.199781930535577	4.43871229934125	1.99973369396651	0.0769640912450845	0.288070722717278	-4.51358892346734
1553593_a_at	0.349811617813398	4.3875348043679	2.79971726675770	0.0209555969980262	0.164479450826847	-3.29680513281679
1553594_a_at	0.392119182485659	5.32525645442089	3.03151686766635	0.0144038208087289	0.142264165868093	-2.93785528073244
1553599_a_at	0.0679505074685274	2.68291411199948	0.704647407300906	0.499064648573652	0.723550337215027	-6.01438111540517
1553600_at	0.142328646278772	4.9761614546173	1.87679554551928	0.0936742436058451	0.316127357467021	-4.69081065781007
1553601_a_at	-0.0374619183299196	3.73467067028953	-0.25859352294946	0.801833915635344	0.907129041202748	-6.23775121877398
1553602_at	0.0715236248383215	4.80405096247321	0.650526550625956	0.531795659720259	0.74795250591197	-6.05175154093792
1553603_s_at	-0.314280028584313	7.0505486473922	-4.54188574051026	0.00144531121275694	0.0720842658894153	-0.722730085218049
1553604_at	0.00461326846778931	2.33050715371152	0.0515752704093203	0.96000690752665	0.981526385193856	-6.27208306176585
1553605_a_at	-0.0444996800195208	2.40294032592222	-0.4731168778904	0.647525803488503	0.820171317715	-6.15488466509799
1553607_at	0.100488463392050	2.56676758518491	1.20991658054021	0.257486262557987	0.51970201999702	-5.54801705446933
1553608_a_at	-0.073063449697782	2.6089386336973	-0.848741763726929	0.418282715252711	0.662673297983763	-5.90217488468951
1553611_s_at	0.151222578140881	4.95769986297304	1.45663432741526	0.179596232408459	0.43322831451074	-5.25604501254471
1553612_at	-0.115485512287354	5.36846539580326	-1.07562326129935	0.310407686045449	0.569936237369643	-5.69090710844487
1553613_s_at	-0.193821285752785	12.3313060738158	-2.7764259563629	0.0217639361755072	0.166633092156593	-3.33290987414041
1553614_a_at	0.00518354954420719	3.34237103251127	0.0458094426461119	0.964474215985157	0.983582879399413	-6.2723844138197
1553618_at	0.073431177641424	3.49936730609965	0.631713280909315	0.543467894073941	0.755965730416451	-6.0641096273422
1553619_a_at	0.160496252298712	3.90496880837785	1.28943463073636	0.229768829936019	0.489979113990466	-5.45782385567932
1553620_at	0.0447517562050628	2.88650689796676	0.34969802312127	0.734703079067028	0.871169813215676	-6.20832462555198
1553622_a_at	-0.129989547698817	3.70779004478994	-1.05818766107192	0.317862795192932	0.576993978390999	-5.70853478944358
1553623_at	-0.123561029029190	4.00890958774629	-0.911613753428697	0.386014437365410	0.636035796284119	-5.84769079393768
1553625_at	-0.0516603938408857	2.41045776343330	-0.701730772868498	0.500796039332811	0.724627309035981	-6.01646314481773
1553626_a_at	0.189515224916196	3.35935515162392	1.85829543656638	0.0964676829332235	0.320481146543715	-4.71709721720746
1553627_s_at	0.0933225078462265	2.69651617459036	1.32972852763902	0.21670131007594	0.475098701211453	-5.41064553903496
1553629_a_at	0.325436979856127	4.50806957758367	2.37253240150933	0.0420515614703506	0.219514617337054	-3.95567090599892
1553630_at	0.0567483069909978	2.80168875785657	0.6339526929759	0.542070670634992	0.754903444517648	-6.0626558907138
1553633_s_at	-0.146490582473804	3.967320833642	-1.19250624317692	0.263906643097453	0.526304563324096	-5.56722816341239
1553634_a_at	-0.267387614451411	5.16954256247918	-3.01060145508267	0.0148971330697985	0.143817770610024	-2.97018152213659
1553635_s_at	-0.0516243385200714	3.04357636690337	-0.562953073854426	0.587375321555966	0.783755489656136	-6.10644287237585
1553636_at	0.194078269085271	2.83971130411235	1.84901794118768	0.09789780676191	0.323109501461787	-4.73023896662586
1553637_s_at	0.00228277307879354	3.92612503798651	0.0249984779663754	0.98060807825129	0.99058411441351	-6.27317536042147
1553639_a_at	0.104329342862975	5.60652018742393	1.12784028777297	0.288893026128653	0.550115580054538	-5.63681767143361
1553640_at	-0.0432204395615994	4.45691744698888	-0.386552085719212	0.708173394077367	0.856527593648144	-6.19398499235069
1553641_a_at	-0.0333077977447180	4.30090979676343	-0.274903866001491	0.789669369675783	0.900606386513865	-6.23311832658688
1553642_at	0.191914792646299	6.27932835121487	1.64179395781377	0.135452860853141	0.376309242535996	-5.01590585679962
1553644_at	0.083309546060522	4.84361779408168	0.949463732108508	0.367469680573128	0.62119034901248	-5.81334787614135
1553645_at	-0.0693180825321975	2.52725066249092	-0.645522980573783	0.534885374870627	0.750018368885888	-6.05507042913511
1553646_at	-0.245278012474222	3.63469597766497	-1.47316906923007	0.175192828091214	0.428434798519858	-5.23526872780225
1553647_at	0.217399572613353	5.19100165010544	2.3681787089898	0.0423512367771611	0.220174021333755	-3.96231497745421
1553651_at	-0.0366426780314191	3.87171425254368	-0.409155341527107	0.692103224156551	0.847092414961813	-6.18450453112544
1553652_a_at	-0.0460274894910606	4.99495629419465	-0.290591054203215	0.778026163649669	0.894740737337054	-6.22839997562176
1553654_at	-0.0249725961566680	3.14077857190374	-0.358010378469599	0.7286851823028	0.86777700450965	-6.20521194282994
1553655_at	0.293548854552144	3.58049356808438	2.65143828833450	0.0266756110459959	0.180771134045270	-3.52651895208653
1553656_at	0.146947989326666	5.21979751148761	1.63934515085239	0.135966567864848	0.376854555968480	-5.01918262890891
1553657_at	0.250351493694556	5.98698480530589	2.48729689759417	0.0348689325590492	0.202452869877906	-3.77981145612658
1553658_at	0.147352257948246	4.36047479653102	1.35821451992485	0.20784664107639	0.465227167234935	-5.37672014021764
1553660_at	0.0980434630984455	4.39753312044428	1.29162451044222	0.229042047614993	0.489346426195041	-5.45528470327406
1553661_a_at	0.263156441663022	3.46207905508393	2.40868225225819	0.039643148887656	0.214280295477982	-3.90042035222959
1553663_a_at	0.160023943805707	6.40253824295282	1.67199924702326	0.129259757022233	0.368087115325799	-4.97528349126608
1553666_at	-0.359662714078659	4.50021425275387	-3.57239895907142	0.0061175130414538	0.105142021863269	-2.11254169768463
1553668_at	-0.00188749614805594	5.12562755336557	-0.0208487563049315	0.983826546910496	0.99220228801393	-6.27327748899247
1553670_at	0.058971463329545	4.05941237821203	0.663911115698916	0.523583166738736	0.742382848710198	-6.04275958955078
1553672_at	-0.0554652203656545	5.94452758598297	-0.443681829788123	0.667870009713516	0.832976725141232	-6.169025377961
1553673_at	0.195759398850771	4.4123235866072	1.63129233503703	0.137668344260013	0.378993914964819	-5.02994036978783
1553674_at	0.0303643841033505	5.3556598372141	0.222385377295510	0.829036744919114	0.920547002079285	-6.24703755674221
1553675_at	0.103070028814339	4.55796044776842	0.829448765506165	0.428550420963081	0.670248980212971	-5.91823669440078
1553677_a_at	-0.105200260331632	9.15813119075677	-1.40085870027376	0.195168393348600	0.451396401149124	-5.32507716731443
1553678_a_at	-0.263397558004176	9.48718187132725	-2.9784223340434	0.0156903341542550	0.14675362265537	-3.01995027402766
1553679_s_at	0.0409042978312835	6.97121994942887	0.471490186213964	0.648642260243873	0.820995173790178	-6.15568867324299
1553681_a_at	0.223886447488984	4.61391459837064	2.49921814221405	0.0341968788847882	0.200493198769183	-3.76147447795422
1553682_at	0.162064620929368	3.69328333093952	0.938743911083566	0.372654709543893	0.624997440417671	-5.82318990335379
1553683_s_at	0.163015022666681	3.5253321755133	1.20114302408832	0.26070560820421	0.522851078574045	-5.55772276645966
1553684_at	0.491760507739522	6.00778093810197	5.37725432537364	0.000464448989788993	0.0583102360444742	0.354647072289901
1553685_s_at	-0.226377814089799	6.9084684393321	-3.01594522061949	0.0147694624455076	0.143546162905899	-2.96192062421981
1553686_at	-0.118407231745587	3.75680026637806	-1.20228257626582	0.260285623036676	0.522541123538331	-5.5564649689535
1553688_at	-0.0935926632446185	5.96677396183741	-0.739447853386555	0.478696659087885	0.708023525153468	-5.98894897810263
1553689_s_at	-0.0213077491346585	8.0845416201075	-0.263339535619699	0.798288252541412	0.905364379616317	-6.23643187931186
1553690_at	8.10882057633577e-05	5.53282934806562	0.00117755654151760	0.999086435413157	0.999489064080503	-6.27351008569386
1553691_at	-0.640826679726714	6.48233736519406	-5.68831536635092	0.000312135253161497	0.0558521394639666	0.726105640804542
1553693_s_at	-0.0948825449531041	5.24539258811345	-0.83104579469614	0.427693982450005	0.66965743874834	-5.91691903964362
1553694_a_at	-0.332071235451659	7.75193559046664	-3.54398413722852	0.00639389018897943	0.107371081628968	-2.15521606224044
1553695_a_at	-0.205655956869267	7.0999808875294	-2.6340203660906	0.0274440632162949	0.182882281247743	-3.55346479001862
1553696_s_at	-0.0413416666347599	6.1501246874137	-0.38428253015256	0.709795620199592	0.85763526364188	-6.19490819573279
1553697_at	-0.546095963720046	4.49169662577219	-3.45714263943373	0.00732275670745586	0.112494433773358	-2.28618976701167
1553698_a_at	-0.446962799585493	5.90408253034042	-3.96165167918962	0.0033744568258243	0.0876974170065016	-1.53811121316496
1553701_a_at	-0.0416832704001777	5.7854940571251	-0.438979357384365	0.671147500454368	0.834977858998603	-6.1712042026548
1553702_at	-0.261835622452909	4.85564783483295	-2.63127487818814	0.0275672132024086	0.183074221612015	-3.55771099621382
1553703_at	0.115513733848657	7.71072646413523	1.52635408008047	0.161665264772581	0.412034654060277	-5.16751495783664
1553704_x_at	-0.112649756364100	7.39903906580192	-1.22569175807404	0.251779351470130	0.513695140756161	-5.53044077413513
1553705_a_at	0.0324123358077308	5.1153772886055	0.404294996091632	0.695545382441772	0.848996915008102	-6.18658688574379
1553706_at	0.0566575656668729	3.09719113849654	0.424440492350665	0.681327066785476	0.84079347188691	-6.17780001178574
1553708_at	0.183006259025777	2.89686147877902	1.51348670694473	0.164850605260403	0.416116392633700	-5.1840339599396
1553709_a_at	-0.344529367186245	8.7458978818384	-3.76790318567945	0.00452614223729896	0.0958704730268813	-1.82155178732887
1553710_at	-0.182936346538888	2.76522747591712	-2.48695810184973	0.0348882237476684	0.202462624456383	-3.78033241639957
1553711_a_at	-0.0138066745060583	3.16242393789043	-0.152610329774811	0.882111645952689	0.945743841230833	-6.26102486966414
1553713_a_at	0.185328661970364	6.66397065990844	2.00748041764967	0.0760122381337582	0.286322088855861	-4.502284606416
1553715_s_at	0.00162720843725417	7.9969008523853	0.0229345504614243	0.982208790263217	0.99150980885485	-6.27322846624471
1553717_at	-0.371507557921695	5.92563167638427	-4.14520569441415	0.00256718339282169	0.0817598644347673	-1.27454120892797
1553718_at	0.0366172220468881	7.47223199781606	0.513229823922607	0.620295234567793	0.804698172014131	-6.13423057514862
1553719_s_at	-0.418144083967811	5.63058732922033	-3.1871709330528	0.0112237772599828	0.129699633422741	-2.69798623046214
1553720_a_at	0.136459588538881	5.2386621970427	1.43418134201973	0.185730164197742	0.440476005616262	-5.28403212075489
1553721_at	0.0530231177618758	2.76400094329826	0.751559957242378	0.471734413226271	0.702520492733593	-5.97984418460318
1553722_s_at	0.0274344281327354	2.83553236829479	0.344653023417516	0.738364908161387	0.87302870227582	-6.21017914182656
1553723_at	0.272142327975180	3.58210972634434	2.34015380334067	0.044331506163782	0.22488004858623	-4.00502833594256
1553725_s_at	-0.0590631724144108	7.02703721257264	-0.522706060149716	0.61394862856961	0.80049602378055	-6.12912027903528
1553726_s_at	-0.080373291293788	4.81444592600018	-0.569822594622954	0.582902761969794	0.780836995272793	-6.10241591289841
1553727_at	0.151702805519482	5.85664250534677	1.87241129514897	0.0943292888519417	0.317392979611305	-4.69704980316181
1553728_at	0.444588600624681	7.47484996344	3.97251273688601	0.00331986759767296	0.0876574727044089	-1.52237776937157
1553729_s_at	-0.185868696266954	3.25598868205277	-1.91895632378830	0.0875901241317394	0.306520533718229	-4.63051618880625
1553730_x_at	0.471331502591879	6.47324236182522	3.68391336897548	0.00514851201565025	0.099807238092418	-1.94598238107658
1553732_s_at	-0.175874672747786	5.76672848135722	-2.20286215152507	0.0554300860446925	0.248770440879227	-4.21269214519672
1553734_at	-0.114743644891579	6.29058360260657	-1.47370902879554	0.175050637693649	0.428287224514118	-5.23458791233015
1553736_at	0.000623124248314788	3.05503666244576	0.0067511092696737	0.994762439338456	0.997688977303431	-6.27348636251096
1553739_at	-0.0602746860071561	2.58327464417902	-0.578817287445516	0.577074929204846	0.777054911698414	-6.09707475862174
1553740_a_at	-0.0614392993879957	3.61209805760464	-0.56241153245042	0.587728697989573	0.78401704210777	-6.10675839951094
1553741_at	-0.182973579404373	4.63369614679889	-1.96735059338464	0.0810676769094725	0.295741753267662	-4.56067607843231
1553743_at	0.20548618829344	8.14845186808231	1.70466720294294	0.122853146369357	0.358943873457611	-4.9309346084496
1553746_a_at	0.112395847607967	2.95795567913478	1.06672710838059	0.314194411578559	0.573479353053365	-5.69992877447073
1553747_at	0.121607879132954	3.31739436960826	1.02065455685057	0.33437748732484	0.592401145632631	-5.74572589701189
1553749_at	-0.103077429405246	6.18914480551826	-0.548543344417986	0.596817431994736	0.790080729469349	-6.11474237919573
1553750_a_at	-0.642386717196572	6.06574816123476	-5.32659325889938	0.000496136305789663	0.0592013827335819	0.292632878102153
1553752_at	-0.141888454661596	4.15013334060378	-1.48047525308222	0.17327740962831	0.426462333124421	-5.22604416104433
1553755_at	0.224118893891530	6.6938275580202	1.99717416635692	0.0772810807497475	0.288663679843100	-4.51732053918369
1553756_at	0.495195754898867	4.21669280570507	5.24629769030991	0.000551254932306576	0.0600461590955341	0.193466474763485
1553757_at	0.0488691936370742	3.56504401045223	0.424867896421787	0.681026825313776	0.840593907039308	-6.17760914888328
1553759_at	-0.0832498440195621	2.72644851943878	-0.755654583661941	0.469395658411241	0.700948952554224	-5.97673688728908
1553761_at	0.241255899599875	4.43578535633089	2.11841642263740	0.0635611777360771	0.264658688524181	-4.3388416479138
1553764_a_at	-0.00752696322479274	8.12848454624761	-0.0658081242244998	0.948986095989768	0.976156676732627	-6.27118653352457
1553765_a_at	-0.00478407079946885	3.05508654247074	-0.0614870669469408	0.952330886295275	0.97782149459976	-6.27148168097599
1553768_a_at	-0.075248120447668	6.82139254570641	-1.04701735640362	0.322711021559702	0.581561360186108	-5.71971189039335
1553769_at	0.201699580180820	4.42552726685393	1.53585192358677	0.159349167250931	0.408986370993774	-5.15527091040269
1553770_a_at	0.265311814479184	5.19268764078534	1.7385062813895	0.116524880216771	0.350158098562701	-4.88455940356595
1553772_at	0.00496086186047684	3.35605001731788	0.0481961339304586	0.962624861682257	0.982779645393848	-6.2722639989604
1553775_at	-0.328247709682127	6.38422343603585	-4.2270256640974	0.00227609438810332	0.0794421168513347	-1.15869095567457
1553776_at	-0.177590038814699	2.40287899050101	-1.93423480191179	0.0854790005018664	0.303075027878233	-4.60853782633532
1553778_at	0.272774131603315	5.67423247809261	2.60093968688459	0.0289655887519231	0.186941349386525	-3.6046054324456
1553780_at	0.174346712949502	6.356594002555	1.75655900030798	0.113272973635782	0.345783431662406	-4.85964353688458
1553781_at	-0.232279423242802	2.98720669255394	-1.83089115221808	0.100749537684292	0.327780806367684	-4.75583607982549
1553785_at	0.081921606142867	3.54962156322102	1.06952455984817	0.312999818747489	0.572231725913495	-5.69709801510104
1553787_at	-0.146232352859868	5.77005206400997	-1.83054541582429	0.100804677063723	0.327868848102025	-4.75632325960259
1553789_a_at	-0.217225345207302	6.05963515442214	-2.13268264137111	0.062110551515537	0.261474909324622	-4.31762720109292
1553792_at	-0.249070954666562	2.52292932051511	-2.58264906927380	0.0298430594069841	0.189227795587324	-3.63285864683398
1553793_a_at	-0.112261643154231	3.96992996414878	-0.836949691266138	0.424538083122087	0.667141710669505	-5.9120292381864
1553794_at	0.102632685721317	3.19908281063433	1.01265598959832	0.337979682832447	0.595284227819914	-5.75351619831051
1553796_at	0.342185634236162	3.45262384271112	3.14228230970179	0.0120583239306533	0.133200089972648	-2.76701587349292
1553797_a_at	-0.0537480566605533	2.81942529630517	-0.44373801562525	0.667830894592916	0.832965985621041	-6.168999210953
1553798_a_at	-0.157448432310845	3.04752022842803	-1.07712084140395	0.309773722057742	0.569120375521074	-5.68938278943458
1553799_at	0.092038808301071	2.57355797657772	1.09169256574847	0.303657550171441	0.563131168715845	-5.67446701769681
1553801_a_at	0.0630181394921978	5.68385566338187	0.582091830673374	0.574961329056861	0.775822938749214	-6.09511108550414
1553802_a_at	0.176350900651689	4.38333006048426	1.82863602993491	0.101109701640655	0.328254912358880	-4.75901308200634
1553803_at	0.357961982139252	7.19623501318826	4.02650719873328	0.00306205611114961	0.085748753506846	-1.44441458458859
1553804_a_at	0.115657928199012	4.20962881126961	0.7286075473327	0.484983540447996	0.712593992157077	-5.99698728888047
1553805_at	0.152685256572817	5.13420466831024	1.98387121719964	0.0789487882806778	0.291867318869750	-4.53668821871493
1553808_a_at	-0.166676460161852	4.34106115898492	-1.53027840906183	0.160704701446117	0.410789100832689	-5.1624611497102
1553809_a_at	0.182393678940071	3.72859578865363	1.67324387891653	0.129010183558033	0.3678429005475	-4.97360161459637
1553810_a_at	0.104416972596134	6.17959656130635	0.990463579882381	0.348127308705483	0.604320869149347	-5.77487770758024
1553811_at	0.118480745387346	3.35313757997311	1.0149189444596	0.336957587890331	0.594330806041232	-5.75131704047193
1553812_at	0.0231006087898571	5.37676150379702	0.239128177075958	0.816425559312138	0.914645402923719	-6.24291498785482
1553813_s_at	0.134098885542458	5.38634426931802	1.15243586504732	0.279175842721062	0.540833255241933	-5.61068226603911
1553815_a_at	-0.00933909851188375	5.42013892235842	-0.0787365842256015	0.93898518245982	0.971969722625562	-6.2701839399232
1553817_at	0.0630343929897146	2.87749671320187	0.688921802446625	0.5084439714367	0.730346604032653	-6.02551549869856
1553818_x_at	0.0334680149703401	3.14637312557045	0.400171236786926	0.698471683905496	0.850743433541435	-6.18833487250561
1553821_at	-0.0105948061732368	3.07206601422801	-0.0774499593411574	0.93997998487706	0.972385106246867	-6.2702917425594
1553822_at	0.0804531933360035	2.66914767880352	0.92450401683835	0.379624443857269	0.630607449002705	-5.83612303459131
1553823_a_at	0.0661237236421561	3.35895538947691	0.557699377530707	0.590808432471370	0.786238005170505	-6.10949200745301
1553826_a_at	0.3325894214186	6.03494011975562	3.53830771886726	0.00645065624906631	0.107517796435854	-2.16375203969452
1553828_at	-0.0214202923289188	3.87485517002544	-0.231585206565206	0.822100477631444	0.91715264406443	-6.24480885455418
1553829_at	0.338068905092652	2.97339043320761	3.11113460158974	0.0126749716573479	0.135697262712990	-2.81498908525289
1553830_s_at	-0.190561063616094	6.15262993537402	-1.9630278773174	0.081630970964895	0.296668734286584	-4.56694064403131
1553831_at	0.0701836349646499	4.61757582107604	0.925778121483131	0.378997013982759	0.630023557198443	-5.8349724258979
1553832_at	0.120366635474783	5.45304261712552	1.50122887790592	0.167936520784553	0.419853067616122	-5.19969583996701
1553834_at	-0.126032544781681	2.80651261247725	-1.63244452491193	0.137423679364122	0.378663945565732	-5.02840284217105
1553835_a_at	-0.0348929299427096	3.14908496241561	-0.387131849963874	0.70775924119556	0.856250397399607	-6.19374831553715
1553837_at	-0.0458111297917974	5.05783796680287	-0.608859835453331	0.557846467441256	0.765219219854727	-6.07867637934337
1553838_at	0.0425984350476738	3.40139295477299	0.280403619773456	0.785580925407158	0.89876272849512	-6.23149338071825
1553839_at	0.294251488244913	5.26544542545841	3.54998495627745	0.00633444991267065	0.107070044283715	-2.14619619813967
1553840_a_at	-0.000377644056665183	5.47563264057224	-0.00290952859495205	0.997742750597082	0.998875222882399	-6.2735062855833
1553842_at	-0.0461248436919308	3.05772626578059	-0.388492497566050	0.706787666141089	0.85558178502283	-6.19319151401709
1553843_at	0.194833781188163	5.51553142948417	1.97018298960331	0.0807005950232198	0.295179247385671	-4.55656859603973
1553844_a_at	0.0219713492327349	4.30024650378684	0.184274484758769	0.857931260044634	0.93468720573208	-6.25531735379617
1553845_x_at	0.170337503340518	6.28289820872247	2.26578737891432	0.0500402698538741	0.237334893793034	-4.11786713989740
1553846_at	0.0707608455910345	5.46647716856274	0.596971519180359	0.56541154990843	0.769521621089567	-6.08605936022262
1553847_a_at	0.231728855697262	3.70268393068628	1.76115209112965	0.112459087296068	0.344847172066263	-4.85328528604199
1553849_at	0.103752671035243	2.50913937146895	1.06060188669208	0.316822358032276	0.576021887813847	-5.70610711848272
1553850_at	0.0999487789389262	3.50877966750404	1.28606977971274	0.230889318645034	0.491332542049612	-5.46171973381668
1553851_at	0.0331697711823029	2.63242782438509	0.366185704591954	0.722785613513353	0.864624801738088	-6.20208137200351
1553852_at	-0.265460868699956	4.43445116754726	-2.86856923548577	0.0187405105160639	0.15760324927838	-3.19007939977081
1553856_s_at	0.0311994633930599	4.06553694833848	0.316601274103434	0.75885098726615	0.884715529884144	-6.22001176330735
1553857_at	0.0311263953108210	5.2821079650345	0.374638462867980	0.716706163606917	0.860971222406945	-6.19877255700355
1553858_at	0.0422692323129796	6.77859945175778	0.450144778862766	0.66337765753709	0.830160720677186	-6.16599469534258
1553859_at	0.0844224420979294	3.39019756362958	0.593573904938583	0.567584226421238	0.771043667951302	-6.08814477165683
1553860_at	0.135817767502165	3.76595153716351	1.33739645310043	0.214286908896811	0.472566329247196	-5.40155937154798
1553861_at	-0.00975342885532493	3.74778445838343	-0.111330665533928	0.913826105937832	0.960540160586308	-6.26686179629797
1553863_at	0.269807390675948	3.46050731492516	2.30741469011441	0.0467609994891022	0.229656786774227	-4.05479948243317
1553864_at	-0.102392141977377	2.49694616791393	-1.20403988391542	0.259639040773935	0.521906103786923	-5.55452365740794
1553865_a_at	0.243855022923875	5.02095003412635	2.72531683807543	0.0236507283714768	0.172195337761827	-3.41211847092756
1553868_a_at	0.0218881734194043	2.45609097314733	0.242464722792442	0.813918910971654	0.913267453256388	-6.24205815109443
1553869_at	0.0438557030201605	2.90165164915019	0.549435372077154	0.596230567478362	0.789775741999604	-6.11423442066632
1553871_at	0.202283782091629	5.62195661316376	1.98071110538723	0.0793499691165875	0.292707859734157	-4.54128225301826
1553872_at	0.294978511442863	5.50480437519766	3.14966216772264	0.0119168250082154	0.132656658005232	-2.75565817959715
1553873_at	-0.119202586616183	2.80321948008264	-0.944440528442078	0.369892728582995	0.622866121406033	-5.81797103548455
1553874_a_at	0.00801432756518405	4.44497169438123	0.0557649936051388	0.956761667134025	0.980036479240575	-6.27184171351857
1553875_s_at	0.233456419944222	5.10501272262205	1.76138992373995	0.112417091469338	0.344794509226551	-4.85295584482259
1553876_at	0.0163377555468953	2.90394227148215	0.164596183033774	0.872941931049697	0.941354902464598	-6.25898978843953
1553878_at	0.115619745068120	2.85239114734465	0.761878925843666	0.465854929342331	0.698737613802771	-5.97198513605031
1553879_a_at	0.0403273260433892	3.54850624173114	0.395121290840727	0.70206241571801	0.852782448936082	-6.19045193058093
1553880_at	0.0631070788286765	4.28235945004606	0.761287788311433	0.466190447985428	0.698991295185268	-5.97243788215484
1553881_at	0.0672509727884174	3.7252642300717	0.8447421979896	0.420397196013955	0.664096727580416	-5.9055303008401
1553882_at	0.395035352994897	3.22058834728625	4.56190741673718	0.00140485358983731	0.0720406282645867	-0.695549330872154
1553883_at	0.0535648778838089	2.48721253964122	0.49465209515361	0.632834115181342	0.811854022425616	-6.14399352187863
1553885_x_at	0.0913515360369614	2.56548444959417	1.08619294529074	0.305954745379882	0.565434535924506	-5.68011431182723
1553886_at	0.190513787341804	2.57633666300935	2.22525229180071	0.0534501360186421	0.244868071335131	-4.17902613609439
1553887_at	0.131526385410797	2.97042693491479	1.59236567138762	0.146169003124214	0.390678205237737	-5.08154973804972
1553888_at	0.218333645552066	3.28989574124476	1.89455042829555	0.0910650349676902	0.312018931343661	-4.66548396259326
1553889_at	0.392438930728437	3.98423895361322	2.99198450713587	0.0153508638711409	0.145472276348190	-2.99897012255714
1553890_s_at	0.372405426375943	5.19671371371028	4.07113840129825	0.00286501385656537	0.0840877953710187	-1.38029420713323
1553891_at	0.288032764474477	3.79311892065826	2.99204591765471	0.0153493440275841	0.145472276348190	-2.99887513790249
1553893_at	0.0983713762052645	5.14535667404581	0.784849723893978	0.452939619358801	0.689140696032734	-5.95415542276298
1553894_at	-0.341372482473096	3.25177170962355	-2.90689863773422	0.0176126036235550	0.153998898766124	-3.13068772418340
1553895_at	0.203841968637719	4.3203561244492	1.62701305521904	0.138580493132931	0.380361522189401	-5.03564587277597
1553898_a_at	0.0978313710814285	3.13670183600916	1.01323520751442	0.337717848365178	0.595044358363911	-5.75295367654361
1553900_s_at	0.365681763064980	4.94035867001051	3.74008674141884	0.0047229711964497	0.0972974824412325	-1.86266137905906
1553901_x_at	0.0449959706789835	2.6290393968411	0.502949477670353	0.627218184626321	0.808932972416986	-6.13967501429008
1553905_at	0.00558232632523614	3.15608548809828	0.050186281156726	0.961082954339517	0.981980392277879	-6.2721589184219
1553906_s_at	0.479789159189157	8.0341591717565	3.61425227436817	0.00573306772362537	0.102959561851481	-2.04985465737500
1553907_a_at	0.00887960085747075	2.62290583394355	0.105377641021377	0.918414496102462	0.962491765344714	-6.26755340713674
1553909_x_at	-0.230698049905019	5.16544347092419	-3.01497071655121	0.0147926605312767	0.143620907808808	-2.96342701816716
1553910_at	0.351111874505185	3.12893841258339	2.84964600518936	0.0193243448036674	0.159730495316743	-3.21940870394892
1553911_at	-0.0444368545247436	3.39210239611442	-0.508449760748859	0.623509342512477	0.806773154057496	-6.13677498268849
1553912_at	-0.234393820074187	2.67037049843203	-2.08305862651360	0.0672991579469336	0.270614229991506	-4.39123641412399
1553914_at	0.106400456962479	3.64176589101953	0.982727152577469	0.351717908118643	0.607744419290118	-5.78223625892446
1553915_at	0.132416499976567	2.29857729899832	1.63354606846796	0.137190137120432	0.378440496947073	-5.02693237305033
1553917_at	0.177234863506771	4.31005799810089	1.66992928518586	0.129675800200202	0.368412031229965	-4.97807925346241
1553918_at	0.0925110333256809	4.43500096282031	1.10163601181992	0.299538391217584	0.559558411478226	-5.66420205193928
1553919_at	0.225631684487987	4.92212104940989	1.93852955403888	0.0848943041772905	0.302001865166386	-4.60234782012129
1553920_at	-0.032521463467607	2.61845159627417	-0.402113139997207	0.697093010237423	0.849930200659453	-6.18751388488021
1553923_at	0.343346211877898	3.76659328789386	2.62539942293967	0.0278326362331087	0.183649982498779	-3.56679697471707
1553924_at	0.122193525085902	2.84375578077114	1.11414554987763	0.294418585840066	0.554795467134205	-5.6511889937542
1553927_at	-0.093989525366275	3.55417031278821	-0.796281252065107	0.446601583434296	0.684677098394218	-5.94511152125217
1553928_at	-0.327890721326543	7.8842521467966	-4.47130208040548	0.00159820453087760	0.0732367274587322	-0.819074561120159
1553929_at	0.294941617068615	4.15970502067357	2.26987766372382	0.0497082822897756	0.236472027613799	-4.11168144137326
1553930_at	0.131214105598116	2.64918266487544	1.48455938880104	0.172214722487426	0.424976848728292	-5.22087597016008
1553931_at	0.217918071953944	2.74541596300004	3.08997971481280	0.0131123098035845	0.137791528824929	-2.84760341500849
1553934_at	0.0691272260805409	2.76074686365712	0.703491767721916	0.499750218915127	0.724059740178372	-6.01520698483449
1553935_at	-0.102978254284399	2.80671372437667	-0.882287003247462	0.400838683004871	0.648480310541773	-5.87350859946074
1553936_a_at	-0.0048282922463585	4.40559892968269	-0.0557126677318814	0.956802192199287	0.98004122665103	-6.2718448438425
1553938_a_at	0.00586554385492022	2.98460389550041	0.0821820512598502	0.936321746715428	0.970674644237968	-6.26988652059541
1553940_a_at	-0.0776729782405239	6.33401683722342	-1.01612378887376	0.336414356926768	0.593928922054749	-5.75014459216036
1553943_at	0.0978781005918323	6.27110157714529	1.33737700265456	0.214293004334352	0.472566329247196	-5.40158246260499
1553944_at	-0.156155588209770	2.98360807597143	-1.69164005447465	0.125372301072355	0.362741221522548	-4.94867040641543
1553945_at	0.177043851911685	5.09740990954957	2.22504182201466	0.0534684217906421	0.244923904105511	-4.17934299611471
1553946_at	-0.0589617406851577	4.0100939571288	-0.603710783230105	0.561115930188553	0.767064437932101	-6.08189050200081
1553947_at	-0.281450381243062	6.40769846233576	-2.45369826665484	0.0368348832683567	0.206966356811877	-3.83142796422313
1553949_at	0.257235839609415	4.24646348561051	1.91819930136942	0.0876959994851858	0.306655245222465	-4.63160343848639
1553952_at	0.3699323646648	5.68478390357691	3.63704571040059	0.00553446484475293	0.101700447027756	-2.01580224886805
1553954_at	-0.0578552686936726	7.98869525100447	-0.55244909434574	0.594250131342837	0.788325457224698	-6.11251259128712
1553955_at	-0.0984721598732197	7.71232080058906	-1.16739196982878	0.273395767761709	0.535639312489641	-5.59458871089845
1553956_at	-0.132635079555582	8.37666498771858	-1.77237949516287	0.110492338494591	0.342217324460109	-4.83771114718547
1553957_at	0.0389194487937816	6.18920986568496	0.342243049032275	0.740116622584955	0.874144336466204	-6.21105578434527
1553959_a_at	0.00971826812181398	9.69058837423374	0.128500624510614	0.900611621199626	0.954161218060354	-6.26465487307661
1553960_at	0.180516659357306	6.05721707410706	1.77056219748588	0.110808505939233	0.342625932549321	-4.84023507684459
1553961_s_at	0.0407422207251766	5.81121590367124	0.355925733625343	0.730192575652041	0.86835907440747	-6.20599923926851
1553962_s_at	-0.535090121293466	7.27886481538265	-4.56428587451328	0.00140012878055649	0.0720406282645867	-0.692324784308533
1553963_at	-0.0961838734653169	2.47989264690166	-1.20189185631105	0.260429561971097	0.522578659527729	-5.55689632717168
1553965_x_at	-0.138343308881210	3.00971285759405	-1.60787431700406	0.142727182774502	0.386214746659416	-5.06106716211128
1553967_at	0.0617233837381441	5.6884657502946	0.575265542538416	0.579372312993671	0.778722019303909	-6.09919307877556
1553968_a_at	0.0498021396582429	7.32917920293172	0.553675254574601	0.593445386321844	0.787862779853811	-6.11180953901735
1553970_s_at	0.147455890263561	4.51749326924526	1.74779940102482	0.114840265659768	0.34759652377604	-4.87174824595968
1553971_a_at	-0.135196045923540	6.00331058381507	-1.50763559692344	0.166317323883997	0.417820193068245	-5.19151908843763
1553972_a_at	0.0340386424351635	10.9508784388542	0.495765033501287	0.632079384754361	0.811503284750251	-6.14341821280867
1553973_a_at	0.262805626508695	3.43219180086472	2.73953061545814	0.0231098982722523	0.170646413513050	-3.39009367540671
1553974_at	-0.163891971155907	9.10906250061663	-2.09972489436639	0.0655114920681227	0.267458988421595	-4.36657287466066
1553976_a_at	-0.162700329759705	9.43085166933892	-1.86897614509378	0.0948455367690769	0.318109423608999	-4.70193414668614
1553977_a_at	-0.238821322739895	6.31053843661803	-3.10135293447302	0.0128752843759998	0.136638830941007	-2.83006632203929
1553978_at	-0.687258883219024	7.29156004030401	-6.67471173030373	9.63180013762969e-05	0.0503403924208522	1.80187856537441
1553979_at	0.0505312463131702	10.0908994721601	0.672660312838516	0.518256407010306	0.738086204376085	-6.03679248411953
1553982_a_at	0.180780960371452	3.89227355859347	1.54050406027170	0.15822550612613	0.407330304671709	-5.14925806329805
1553983_at	0.282758805672809	7.2354548932523	3.37492994710858	0.00833284044165524	0.117237593490686	-2.41090112735846
1553984_s_at	-0.0458724986931092	10.1054489908637	-0.611729269513165	0.556029218783367	0.764185110235196	-6.07687436972159
1553986_at	-0.369577523911996	7.73230643685944	-5.08014734008975	0.000687522292959949	0.0625405078338487	-0.0151566645864873
1553987_at	0.0536914638949231	9.04766763308618	0.733158614063073	0.482337740612611	0.710591897362978	-5.99362532573021
1553989_a_at	0.33063774359932	5.9383649440955	4.05436799858795	0.00293742474717340	0.0843436265601373	-1.40435315656155
1553990_at	0.115167636385604	5.60786360811630	1.24868100514829	0.243648681686295	0.504463673764349	-5.5045428283408
1553991_s_at	-0.104364202245894	5.64534475249972	-1.18785594631984	0.265643325808248	0.528124461316558	-5.5723258876263
1553992_s_at	0.0273046620155144	5.97680335282437	0.280343041865615	0.785625920611897	0.898768033901242	-6.23151145110386
1553993_s_at	0.134116271147834	8.5344130235836	1.79200606001544	0.107130671492463	0.337509510367343	-4.81037881877573
1553994_at	0.449928948097043	3.65447060317986	2.89726181419694	0.0178894740942450	0.154765797570540	-3.14561765537329
1553995_a_at	-0.214574750324445	3.76337963464824	-1.61820148221893	0.140475948138771	0.382786795514553	-5.04736957974519
1553997_a_at	0.301506079716146	5.97709694290755	3.16308419175319	0.0116638672679616	0.131529792092749	-2.73501038482064
1553998_at	0.118206437779253	3.72613682007886	1.41348944471291	0.191543230108631	0.447294092937971	-5.30958931157407
1554001_at	-0.153916159011498	6.29978995690651	-1.51438238148193	0.164627094982666	0.415893215759476	-5.18288668702821
1554003_at	0.173438814512319	6.93983790863006	2.29831574941290	0.0474592205938389	0.231285493057093	-4.06860619170178
1554004_a_at	-0.0184661400359074	5.82582533372682	-0.198036727298714	0.847468784458854	0.929279931145607	-6.2525047862964
1554006_a_at	-0.0220424478699854	5.06969802713065	-0.24931175167258	0.808781986527273	0.910729646121931	-6.24026314480051
1554007_at	-0.0104341848600171	8.50748504562335	-0.116553191467012	0.909803534194936	0.958359379951935	-6.26622385583902
1554008_at	0.260976557711563	4.76610962750644	2.32056040712295	0.0457700908195152	0.227654095621692	-4.0348320523592
1554010_at	0.117239408246188	6.24348343828786	1.0499147113232	0.321448070344962	0.58018518956142	-5.71682154857995
1554012_at	0.00528136842586546	2.82777130678643	0.0759181372982683	0.94116451426306	0.972799697512132	-6.27041777668974
1554014_at	-0.24324085768923	6.8735189633014	-2.23076579017169	0.0529732931460494	0.243941120656773	-4.17072299985957
1554015_a_at	-0.163535264365975	7.19938421244427	-1.59213193915199	0.146221440986837	0.390684890040482	-5.08185762089094
1554016_a_at	-0.0377564494915861	6.277285716651	-0.458691653436526	0.657458602154608	0.826332197355003	-6.1619226304604
1554017_at	0.141182247010917	5.4172486329917	1.47932017085045	0.173579002801258	0.426713235942551	-5.22750432081354
1554018_at	-0.102388490189708	2.31930359241968	-1.20207641707288	0.260361562809206	0.522578659527729	-5.5566925828817
1554019_s_at	-0.161595532650416	4.83418667085241	-1.28183167554395	0.232307085241053	0.49266025342768	-5.46661691562849
1554020_at	0.106866210126993	7.25779977782045	1.07279795122274	0.311606451913519	0.570912612666164	-5.69377846838153
1554021_a_at	0.0633052433772558	7.96816160364243	0.867142651800361	0.408649631785966	0.654993171740879	-5.88656565134971
1554022_at	0.0659182386392838	3.16900068469774	0.697319326908843	0.503421892559992	0.726738865016492	-6.01959760962772
1554023_s_at	0.297403469728427	5.60787216594057	2.77363041502156	0.0218630680276707	0.167087564259051	-3.33724314472918
1554026_a_at	0.21884584898342	3.61086086346578	1.32847962056223	0.217096723914039	0.475502045788547	-5.41212220577221
1554027_a_at	0.0894081101501176	3.17326006303374	0.893962413143143	0.394889274786714	0.643696772024987	-5.86331392596664
1554029_a_at	-0.0419320823378344	7.39298731450322	-0.387997258094848	0.707141228647966	0.855735836214479	-6.19339439326368
1554030_at	0.0971457375453246	3.20837646854541	1.12698567740425	0.289235427952827	0.550213595175703	-5.63771831187745
1554032_at	0.220963441206475	2.88851603035373	2.24400902009515	0.051844887031069	0.241381484691200	-4.15075879094613
1554033_at	0.0644165960078169	3.77173394001954	0.900657550883357	0.391506092068182	0.640709670720632	-5.85741779095436
1554034_a_at	0.153147649935688	2.94348657149886	2.11903547968472	0.0634975548412712	0.264529613422909	-4.33792194986934
1554036_at	0.126601618922616	3.48112003385772	1.17984013979796	0.268658571116356	0.53102607833433	-5.58107944582028
1554037_a_at	-0.384292352104064	4.81279272260916	-2.28635478005997	0.0483927026817928	0.233306701803460	-4.08673788996868
1554038_at	0.0878584798728959	3.65364990906102	0.742117567183839	0.477156409060496	0.707031142538878	-5.9869532921536
1554039_at	0.313350339763075	6.20547612710378	1.69014824440280	0.125663779736049	0.363021902970746	-4.95069717893017
1554041_at	-0.148138261565291	3.36846633614532	-1.50243587572027	0.167630412473381	0.419387040927609	-5.19815691212381
1554042_s_at	0.202201357873429	4.48686896564017	1.90503773250835	0.0895561959562445	0.309907470276449	-4.65047967267289
1554043_a_at	-0.13792837702659	5.5743232651611	-1.5643680757691	0.152571605666285	0.399846110670034	-5.11825505793156
1554044_a_at	0.309218928258078	3.79243642568722	3.89447232623148	0.00373397619438941	0.0903568477621183	-1.63580153723259
1554045_at	-0.101354586483181	4.94441775785875	-1.04184347244325	0.324975761081326	0.583332826292012	-5.72485790115302
1554047_at	0.00809121969945625	6.10027186902988	0.0997996593351677	0.922716722465973	0.964612629238227	-6.26816705099874
1554049_s_at	0.103798803728123	4.49040942750483	1.19698500378095	0.262242730706813	0.524456651973458	-5.5623050572877
1554050_at	0.274269303237998	5.91004178831699	3.20210736797781	0.0109595566487969	0.128670395720827	-2.67504711623566
1554052_at	-0.290939139569469	8.85752654514873	-3.42951229225154	0.00764712229623165	0.114545334603428	-2.32802837416111
1554053_at	-0.0647470931734269	5.53183309666595	-0.802999551581386	0.442904531951619	0.681927875760206	-5.9397438453366
1554057_at	-0.0666822092577775	8.0715446717583	-0.765362150395469	0.463881120734202	0.697510049541418	-5.96931114468247
1554059_at	0.164770991547135	4.93957003513054	0.918162361468805	0.382758542631074	0.633461386366582	-5.84183070368809
1554060_s_at	-0.0227970519793939	3.88434396399291	-0.256934553790686	0.803074440643951	0.907701953582513	-6.2382068222947
1554062_at	0.00835657445283333	2.95046477431633	0.102952305147246	0.920284790318165	0.96335378700175	-6.26782431241035
1554063_at	0.259067996987803	5.69875529745846	2.53252085565015	0.0323873631801463	0.196029154976985	-3.71019163851493
1554065_at	0.167963639782635	5.92950868526368	2.07016815957983	0.0687140052159422	0.272941884272184	-4.41027043229601
1554067_at	0.197819645304036	7.6193661268394	1.71353639903181	0.121164677114232	0.356432346417427	-4.91882190639765
1554068_s_at	-0.0240618372220816	5.73806241499764	-0.30156824067764	0.769913302617535	0.890670339154756	-6.2249456670143
1554069_at	0.626128046498919	7.1281813839861	6.12609904086834	0.000182408959582402	0.0516356393387368	1.22227146719334
1554071_at	-0.0226602641260523	2.53922512426366	-0.270290393753664	0.793104232206586	0.90250247814261	-6.23445701922942
1554072_s_at	0.181933285746207	2.26631585666547	1.54604432871952	0.156896522346647	0.405563365629702	-5.14208403332645
1554074_s_at	0.193112441691267	5.08114769528742	1.32035975337002	0.219682424604337	0.478598861293948	-5.42170065266159
1554076_s_at	-0.180038792131462	6.54296561075915	-2.08333016186066	0.0672696586380481	0.270545026341992	-4.3908350689831
1554077_a_at	-0.0443312917966541	6.43076802412456	-0.467598470372065	0.651317052747431	0.822656033406983	-6.1576015183909
1554078_s_at	-0.00325099594627964	10.1222684152114	-0.0444463271324920	0.965530542859991	0.983796703990983	-6.27245044463023
1554079_at	0.275809509305693	7.47369065020833	2.84870458675356	0.0193538710183196	0.159730495316743	-3.22086791204188
1554080_at	0.138517754876347	6.69124244295132	1.44537111793424	0.182650813730381	0.436375558434633	-5.27011712037205
1554082_a_at	-0.172740678850943	7.26975561953148	-2.37673110627666	0.0417645450253023	0.218664279308487	-3.94926125929555
1554084_a_at	0.0539152779637595	6.55812870182968	0.737842355776732	0.479624462274786	0.708647316457346	-5.99014608529075
1554085_at	-0.125891790923582	6.40651334238678	-1.26034458619739	0.239607118325405	0.500066838831229	-5.49127658490881
1554086_at	-0.468924123227283	5.32899152949786	-3.50914471617886	0.00675075124730939	0.109432703434048	-2.20766259684587
1554089_s_at	-0.156959981280250	9.72027388430378	-1.74747254532850	0.114899133295837	0.347683198508728	-4.87219937773748
1554091_a_at	0.0921681766045142	6.30807826878638	1.26956626038023	0.236451144184223	0.49716279115011	-5.48072806105907
1554093_a_at	-0.264580874973413	8.69437701037535	-3.31142268553817	0.00921223826837229	0.121319775801172	-2.50767551131358
1554094_at	-0.249038471564939	5.54933923592768	-2.24846808588363	0.051470273377919	0.240539623480087	-4.14403037241811
1554095_at	-0.158283682470504	6.41934767521203	-1.51262167292222	0.165066723957458	0.416341717243687	-5.18514161632268
1554096_a_at	-0.170156886455996	4.15992879323525	-1.32254707292998	0.218983348080895	0.4776856362335	-5.41912422095107
1554097_a_at	-0.0241614225471012	3.89155435480085	-0.2790779660892	0.7865657680613	0.899202802711458	-6.23188794708613
1554098_at	0.136869888352122	4.23770846788902	1.46935407843709	0.176200335353013	0.429284541130204	-5.24007470653771
1554099_a_at	-0.141198838221892	5.79863417355007	-0.99654692622628	0.345323218598708	0.601816923679078	-5.76905934538161
1554101_a_at	-0.298171728335046	6.93285744936992	-3.2644299756725	0.00992489498336243	0.124998689162901	-2.57950972296972
1554102_a_at	-0.172147461089396	6.94494274241619	-2.13510286653741	0.0618676616929696	0.26097000139323	-4.31402413495639
1554103_at	0.135112066621780	4.33828055522487	1.21888677528581	0.254228340234684	0.51584759852509	-5.53804231729056
1554105_at	-0.0168679416392488	7.58917208927312	-0.181147934089798	0.860312338982024	0.935829139322497	-6.25592832191793
1554106_at	-0.18650988806169	5.67357335151727	-2.32767546840188	0.0452424363042546	0.226743615112807	-4.02401507101137
1554108_at	0.066263465885906	4.77290261160102	0.7165326013515	0.492048070119257	0.718201337754516	-6.00581754032574
1554110_at	0.239695291159673	3.63884749024022	2.80079179770664	0.0209190514718214	0.164435285557775	-3.29513941502045
1554112_a_at	-0.2252504865829	6.13809065591478	-2.04791683161551	0.0712239482707737	0.278117652431843	-4.44303796393857
1554113_a_at	0.375285107583577	5.04032220442204	2.48877808354733	0.0347847182673751	0.202181547332498	-3.77753375247677
1554114_s_at	0.0335603925595698	3.96958054574232	0.379124864721704	0.713487948901616	0.859273479962897	-6.19698667796551
1554115_at	-0.0664438734974953	4.44595310012909	-0.508549467489783	0.623442213305284	0.806746030677977	-6.13672213804534
1554116_s_at	0.134450086545714	3.35537255259904	1.51414249797648	0.164686930209214	0.415967409097946	-5.18319399280976
1554117_at	0.360019960449222	5.3686084008852	2.88821517542229	0.018153445209805	0.155711340229791	-3.15963481292329
1554119_at	0.09127013657861	3.1237245560273	1.04325377930143	0.324357231806272	0.582887544675476	-5.72345714615156
1554121_at	-0.317804989780521	3.14112821020405	-3.58538424741694	0.00599541695918402	0.104642923103840	-2.09307072396483
1554122_a_at	-0.125967837976332	4.02837603396426	-1.33061836818141	0.216419951033572	0.474789218542273	-5.40959286671629
1554125_a_at	-0.0195518067830114	2.59081289754721	-0.178789155143913	0.862109698868395	0.936720788339328	-6.25638239093946
1554126_at	0.283703457061996	7.81616756006923	3.57175882752763	0.00612359914310075	0.105162330217008	-2.11350205519879
1554127_s_at	0.0069416657820005	6.60839100893927	0.092800404720418	0.928118906867426	0.967101150819913	-6.26888995583235
1554128_at	0.100449870157889	6.70076488685363	0.97714436026456	0.354326050408754	0.610320084241887	-5.78751780620689
1554129_a_at	0.0514527172571562	5.10388134515371	0.481093712200632	0.642064549693687	0.817215233812374	-6.15090402211217
1554131_at	-0.0195204989392206	2.65124220647210	-0.266050069411629	0.796265448057458	0.904429957875256	-6.23566778849284
1554132_a_at	0.278617060057075	5.71683077920437	2.96687751252084	0.0159853876040768	0.147967792071432	-3.03781464033347
1554133_at	-0.0417780462242412	2.27792777689204	-0.394067396493174	0.702812772194157	0.853233609599634	-6.19089047894399
1554140_at	0.32095043244874	3.09259896214675	2.72146747734193	0.023799394302213	0.172656259435010	-3.41808257394432
1554141_s_at	-0.110554476913601	3.60463349492655	-1.04170810612682	0.325035177163916	0.583362783215121	-5.72499227351854
1554142_at	-0.146627116840107	2.39480919502099	-1.89655797818054	0.0907743593858047	0.311672330512822	-4.6626142757236
1554143_a_at	0.0688340508718803	3.40552494227317	0.544174265921026	0.599696304842015	0.791832798149778	-6.11721920006403
1554145_a_at	-0.0731126167718852	6.6955391383769	-0.779138247906335	0.456128539134348	0.691456997370992	-5.95863157463307
1554147_s_at	0.0525951228362103	2.82819430148622	0.590243069462166	0.56971875615477	0.772811266949289	-6.09017855106288
1554148_a_at	-0.187048023100686	8.03024537755625	-2.66546662361471	0.0260725338340799	0.179209362843712	-3.50480863799724
1554149_at	0.0521459306933245	9.21827447715449	0.664154821470901	0.523434345469872	0.74227045879586	-6.04259433143161
1554151_at	0.262171197296783	5.69940552928862	2.54748326932681	0.0316059276807324	0.194010837050234	-3.68712556769224
1554152_a_at	-0.18382683372959	6.29759896209997	-1.47167544761193	0.175586678527031	0.428841074835505	-5.23715121308304
1554153_a_at	-0.385081661092123	6.74687054097157	-3.24738026874225	0.0101974409571790	0.126073211075270	-2.60561665152054
1554154_at	-0.241677621984192	6.58473536029095	-2.39620086110169	0.0404588110741937	0.215989936382692	-3.91951293309323
1554155_at	-0.173680616501922	6.89157376900695	-1.90397391568404	0.089708168190362	0.310097613100845	-4.65200317304662
1554156_a_at	0.0858487214230834	2.90620289228933	0.584288428005285	0.573545920346469	0.775246593106666	-6.09378809790331
1554157_a_at	0.035270173804987	4.25790522750463	0.287795043160709	0.78009720229802	0.89576435544042	-6.22925976377458
1554158_at	-0.210399785529779	4.04315746492956	-2.3171459404159	0.0460254602968683	0.228117766527514	-4.04002064469154
1554159_a_at	-0.536323472281774	6.33941962935969	-5.23964065886846	0.000556113422505413	0.0600461590955341	0.185196586955289
1554160_a_at	-0.0631053397206864	6.33393265824918	-0.815047573841663	0.436326248435527	0.676693514108293	-5.93002095597383
1554161_at	-0.276331850744597	5.43323733600073	-2.19301652858447	0.0563232403242521	0.250404656802286	-4.22746858415153
1554163_at	0.227593418183552	3.80540170871965	2.19034026789536	0.0565684368828584	0.250992837679828	-4.23148217360513
1554165_at	0.0572942243148433	2.89128685418685	0.642879363581351	0.536522105424452	0.750982436977358	-6.05681456428214
1554167_a_at	-0.117824255023358	9.59755453028055	-1.37981315772456	0.2013398948909	0.458172151816542	-5.35068996879328
1554168_a_at	0.0223147944191844	8.39970609750813	0.308427264864342	0.764858959033767	0.888031853601580	-6.22272362034975
1554170_a_at	0.269063790111825	6.26583055475311	2.62528633569060	0.0278377701507727	0.183655972607411	-3.56697184157503
1554171_at	-0.132323157701824	6.06365075354591	-1.01089800324202	0.338775315932925	0.595918454558639	-5.7552219629573
1554172_a_at	-0.0422157890659767	5.68831014708548	-0.414434741705369	0.688372747600535	0.84507180308543	-6.18221552897903
1554173_at	0.344044533683634	5.84859031918193	3.14029616270374	0.0120967019832169	0.133363848192257	-2.77007315853621
1554175_at	0.234584633938782	5.84280996598525	2.32774152590054	0.0452375657073783	0.226740012479539	-4.02391461285013
1554176_a_at	-0.0639608959278526	5.14755427888551	-0.440722359452943	0.669931813798285	0.8342336718646	-6.17039919482726
1554177_a_at	0.227040488946739	8.07542573985043	1.99749389198209	0.0772414156657902	0.288630812885704	-4.51685449246471
1554178_a_at	-0.0568388871796097	5.86841490865026	-0.528165001743064	0.610307897651152	0.797920741511595	-6.12613659057504
1554179_s_at	0.303290148657526	5.65728867410157	3.8598481229805	0.00393492656853901	0.092072898323745	-1.6863984001274
1554181_at	0.160718222645744	4.8774384971905	0.98958915445979	0.348531766288283	0.604649471165883	-5.77571172100007
1554182_at	-0.0162787910666551	3.63855012763208	-0.179220213156901	0.861781175015802	0.936512890481305	-6.25629985261749
1554183_s_at	0.188228581679776	6.73216118700185	1.41579528805626	0.190887740551873	0.446445551261081	-5.30675259631297
1554185_at	-0.114664619246721	4.08637367286350	-1.04295665695966	0.324487468113415	0.583027127119217	-5.72375237800457
1554187_at	-0.0171770734237437	3.66337628280128	-0.200801080659424	0.845370975302337	0.928553594613058	-6.25191563553019
1554188_at	0.0908104800821601	5.4784106407497	0.98079845218117	0.352617329534286	0.60866304933329	-5.78406360036444
1554190_s_at	-0.208120698365497	2.53977319561235	-2.05653994038122	0.0702409718146043	0.276098862760209	-4.43035302501756
1554192_s_at	0.117521654810650	6.5327012236899	1.36129131872825	0.206908914133961	0.4642027134345	-5.37302808043001
1554193_s_at	-0.211196705919351	6.31185934208326	-2.00288594535704	0.0765754018910415	0.287285321390084	-4.50899086800945
1554194_at	0.241854466536447	3.70298750334955	1.7866351848883	0.108041040994837	0.338640167689499	-4.81787181050079
1554195_a_at	0.051829046631239	4.20044791553594	0.398705728561873	0.699512911900504	0.851460954769033	-6.18895191719593
1554196_at	0.0298587008413214	3.11754777419534	0.228313756966911	0.824565168132503	0.918444708076016	-6.2456116041358
1554198_at	0.100908715284349	4.56572834919726	0.820140848508766	0.433565290368918	0.674089226352883	-5.92587335185357
1554199_at	0.0349971093244354	3.66942251217393	0.311458444738511	0.762629045901504	0.886697367703086	-6.22172606752604
1554201_at	0.137906732090239	6.28527758631731	1.14467647189662	0.282212875515723	0.543669680431061	-5.61897212421778
1554202_x_at	0.0534189972849202	5.64334319706516	0.579341147956994	0.576736506817925	0.776934385008837	-6.09676129889483
1554203_at	0.0599970038233248	3.88495747254952	0.458752855531366	0.657416307569965	0.826322324789659	-6.16189320831105
1554205_s_at	-0.254926866555127	5.68529602227769	-1.74630372741689	0.115109868648189	0.348048907970494	-4.87381227880033
1554206_at	0.162337045741509	6.06537414497214	1.70059843809532	0.123634930244448	0.359951876700926	-4.93648114658809
1554208_at	0.281933762216747	5.50547679000231	2.23806684404593	0.0523482551002064	0.242567050380754	-4.15972016331365
1554210_at	0.361348387780829	3.59111067133073	3.71947677007857	0.00487462427765507	0.098018356287031	-1.8931851721509
1554212_s_at	0.256357628465977	5.88854707942608	2.36384548614587	0.0426516035484342	0.220925812680023	-3.96892558479237
1554213_at	0.173245382817255	4.17668171973272	0.913114031138914	0.385266764603896	0.635436512905067	-5.84635129851508
1554214_at	-0.0300139201922245	3.44330112643356	-0.278923326598575	0.786680677641395	0.899252116003271	-6.23193385425841
1554216_at	-0.151779363180704	3.19643944600775	-1.10329357702033	0.298856007097216	0.558935296235438	-5.66248409141242
1554217_a_at	0.00209993921251872	4.58383328681375	0.0183196995478557	0.985788205383001	0.993299838756123	-6.27333066521477
1554219_at	0.08432049421189	4.16630122318115	0.645313924795524	0.535014698718331	0.750083992547237	-6.05520859088373
1554220_a_at	0.277774014296688	3.71355579839203	2.71484107747746	0.0240575367498956	0.173235108576116	-3.42834865553085
1554222_at	0.282505154291680	5.73467789555915	2.59657293247456	0.0291726890784421	0.187497688896317	-3.61135226953496
1554224_at	0.120332468447778	3.13462010337930	1.05120124601032	0.320888489915895	0.579577441537745	-5.71553615389121
1554225_a_at	-0.0702146940092816	2.95034571225604	-0.901106035457128	0.391280205078516	0.640557129494994	-5.85702152862481
1554228_a_at	0.037397873020903	4.33277348361384	0.268631117327389	0.7943407712692	0.903288480017591	-6.23493304603707
1554229_at	-0.0204420314791856	5.84798885962345	-0.176095627909738	0.864163159878667	0.937590246552241	-6.25689367496648
1554231_a_at	0.0151195951517886	5.15003073740228	0.148113446813177	0.885556844835503	0.947419357983845	-6.26174893863095
1554232_a_at	0.141498179759100	3.33814754575576	1.26168164924154	0.239147376429371	0.499657816631747	-5.48975039683673
1554233_at	0.120418615252471	2.90691340466977	1.1309370761718	0.287654978542667	0.549136652095591	-5.63354985894804
1554234_at	0.231765672145839	4.70458895995348	2.25780516998227	0.05069442726185	0.238615626050664	-4.12993118587914
1554235_at	0.282302995551420	2.93629766286726	2.96705192898163	0.0159808878384483	0.147951216735239	-3.03754471713116
1554237_at	-0.146136724157333	5.24237249195545	-1.00119776235299	0.343190877824026	0.599947473914773	-5.76459208418227
1554239_s_at	-0.155650030880004	8.2497331627185	-1.73082575895871	0.117934330530588	0.352030366925393	-4.89512328234374
1554240_a_at	-0.195324211713921	3.02843405583878	-1.81491956336451	0.103326376936912	0.331626905480465	-4.77830048360717
1554241_at	0.189380340938126	8.91828544627511	2.10281176048889	0.0651854599514028	0.267094358163461	-4.36199820603691
1554242_a_at	-0.0955234569181016	9.23243333920845	-1.22449582609450	0.252208340902788	0.51394687534076	-5.53177884301771
1554245_x_at	-0.099971101144086	7.71617680362972	-1.14065128731444	0.283798677544561	0.5450136147669	-5.62325631829495
1554246_at	0.0851710699516395	3.0056895082072	1.08189064443275	0.307761241369074	0.567162724165138	-5.68451708887361
1554248_at	0.131720733025913	5.53595569016924	1.46585909267959	0.177127779812622	0.430408969506306	-5.24447107129879
1554249_a_at	-0.118852115608828	7.6858538579335	-1.04262506264462	0.324632861608384	0.583138982041861	-5.72408178568301
1554250_s_at	-0.0276584691064636	5.2181990830957	-0.240562905353208	0.815347417598063	0.91408154775389	-6.24254798004779
1554251_at	-0.300385755418862	7.45346709797606	-4.02107915285992	0.00308698523001335	0.0859273824499079	-1.45223295837969
1554252_a_at	-0.0435522556753773	3.07818572734691	-0.475928455813948	0.645598315710387	0.819201206005969	-6.15348881949235
1554253_a_at	0.182976362311272	4.47609962670807	1.59723351357014	0.145080735155973	0.389351065802121	-5.07513209022938
1554256_a_at	-0.233518376172168	6.80341205110279	-3.31700379887481	0.00913121277851073	0.121094214751662	-2.49915644823168
1554258_a_at	0.323420125631849	5.1714038447008	2.62709348967332	0.0277558434846169	0.183565479299101	-3.5641773720018
1554259_at	0.334576173363789	6.40727962108553	2.66072171153815	0.0262749589323046	0.179751262955023	-3.51215265706672
1554260_a_at	-0.611172341994905	6.15124572182457	-5.96630655437608	0.000221272856640383	0.0526702453045167	1.04471693337280
1554261_at	-0.0588095332849474	4.01466295807827	-0.613983177396473	0.554604175821661	0.763109970878748	-6.0754534680994
1554262_s_at	-0.112662848598485	5.50141147724596	-1.14919536673332	0.280440988136580	0.541804290544185	-5.61414927882111
1554264_at	0.118402086359103	5.38372213807456	1.17428542790752	0.270764201348581	0.533008158030856	-5.58712041053183
1554266_at	-0.00808717890558075	4.01157705322227	-0.097189471906117	0.92473085010743	0.96555379926807	-6.26844276944315
1554268_at	0.173852141971902	3.93664776126861	1.82504590919547	0.101685560165491	0.329263221707456	-4.7640673635758
1554271_a_at	-0.131656506378845	7.68764998775828	-1.55859819458891	0.15392184512607	0.401534928486748	-5.12577520022821
1554272_at	-0.0938988290444476	2.50320985157609	-0.993612668627464	0.346673632399857	0.603111846529479	-5.77186931459734
1554273_a_at	-0.047826493493095	4.14635948313778	-0.487789004902556	0.637498182688964	0.814701882423345	-6.1475142406001
1554274_a_at	0.119592465158595	5.38709964458093	1.71631536276256	0.120640030918180	0.355655277113876	-4.91502043633175
1554276_at	0.187027313732723	3.04954241764941	1.08932659007221	0.304644164817145	0.563965010445706	-5.67689916424671
1554277_s_at	-0.353668534753696	4.74481778559172	-1.62883634072943	0.138191184926147	0.379763255792869	-5.03321586458591
1554279_a_at	0.181135116450107	5.79662091535022	1.66036634080991	0.131613741042228	0.371326013251783	-4.9909726985053
1554280_a_at	-0.251438382738673	3.80428410618172	-1.93446438624669	0.0854476480752175	0.302983534887148	-4.60820705889693
1554281_at	-0.0449771801077024	2.51011506898204	-0.600210140618887	0.563344927473396	0.768490284053403	-6.08406134291128
1554283_at	-0.0590173361227082	4.91122703473434	-0.689104654003516	0.508334290063095	0.730281746237428	-6.02538732276379
1554285_at	0.0581259110076791	3.70899457108017	0.667871784943467	0.521167712272086	0.740488192081284	-6.04006706289686
1554286_at	0.0753924639416761	5.02297369706561	0.701968132183825	0.500654996762843	0.724620223090336	-6.01629399429091
1554287_at	-0.4449729773272	4.18589580016359	-3.18734781062814	0.0112206099864674	0.129699633422741	-2.69771449409918
1554288_at	0.0139212665040604	2.68275409054471	0.150878570943110	0.883438092708237	0.946118469150778	-6.2613062605124
1554290_at	0.0460313650872632	3.36081726843088	0.218203173489514	0.83219517589642	0.921863747238165	-6.24802119227834
1554291_at	-0.160430925676707	3.12880399398816	-1.16389886025335	0.274737081010682	0.5369014526787	-5.59836096366726
1554292_a_at	-0.174744068977994	5.09158289460894	-1.10444498421712	0.298382715523868	0.558485584964689	-5.66128959161626
1554293_at	-0.317740437332995	3.3924407406176	-1.78078995688235	0.109039973959823	0.339936071347632	-4.8260151411069
1554294_s_at	-0.183514951862299	4.16275790749923	-1.98134780257333	0.0792689834313026	0.292535323559019	-4.54035686041522
1554295_x_at	-0.190801151261190	3.99570289487669	-1.53629921076437	0.159240823861086	0.408876667797253	-5.15469323942268
1554296_at	0.138716657883926	2.50263331301792	1.86981630597875	0.0947190293250393	0.317973612341218	-4.700739883855
1554298_a_at	-0.126989289434309	2.42645098067206	-1.44090724320692	0.183873877589335	0.43822404873604	-5.27567600590913
1554299_at	0.139159189570431	3.31081347364944	1.41843478157344	0.190139784095241	0.445670851116041	-5.30350191695031
1554300_a_at	-0.103924168252068	3.79622327809932	-1.12220043282235	0.291158585567755	0.551774718356992	-5.64275194723428
1554301_at	0.0666666179184578	2.81988207546037	0.663232974961428	0.523997414203333	0.74269096700119	-6.04321915224815
1554302_s_at	0.297419788283034	3.10517535830198	3.48618767030001	0.00699727170193025	0.110814307582742	-2.2422941031943
1554303_at	0.412112964122916	4.59794602126537	4.26911493761863	0.00214025473101470	0.0778638107327461	-1.09950014374306
1554305_at	0.14101325928368	4.56450517080585	1.61071101696780	0.142105588415220	0.385263659116977	-5.05730927406776
1554306_at	-0.0905723041697177	2.90297817695806	-1.00866780327337	0.339786696490936	0.597026280659529	-5.75738256113128
1554307_at	0.23750480986744	2.91441928804051	1.53137201461090	0.160437921580409	0.410455624269024	-5.16105148167988
1554308_s_at	-0.0262660719200905	2.59897533139548	-0.207270026283504	0.840466897111532	0.925914433431826	-6.25050533463939
1554309_at	0.351804053851828	3.90355757185243	2.43685241751818	0.0378618127233145	0.209625626344117	-3.85726946323686
1554310_a_at	-0.0399611763016106	6.65420753977466	-0.568698924487286	0.583633074071637	0.781281787245982	-6.10307771513996
1554311_a_at	-0.611378035545397	5.26592443801825	-3.7139671465588	0.00491602974239962	0.098375010637014	-1.90135424900131
1554312_at	0.286888932665445	4.9014317266086	3.27897999606208	0.0096983020057377	0.123994966363255	-2.55724870716488
1554314_at	0.352838850071297	3.45146610209462	2.69835640865988	0.0247121130692060	0.175031005002713	-3.45388362603299
1554316_at	0.0659899492367213	4.7791489280091	0.708092256737872	0.497024519835928	0.722018684768723	-6.01191212090454
1554317_s_at	-0.0243049488402729	6.68837550732147	-0.262620506822584	0.798825114176268	0.90554073438588	-6.23663327921057
1554318_at	0.148034833034727	3.9782283914237	1.21170359706721	0.256834526001508	0.51909343772182	-5.54603405662055
1554319_at	-0.0925804713127176	2.57194863082861	-1.2252307784658	0.251944637329139	0.513736757219376	-5.53095664953842
1554321_a_at	-0.0874087682127715	7.88773093653232	-1.05144995833078	0.320780398399077	0.579554294772275	-5.71528752206856
1554322_a_at	0.0646709945811468	4.84069957325168	0.661033335775996	0.525342439754758	0.743663210532053	-6.04470688728186
1554324_s_at	0.0363868442569624	3.34057502868374	0.254257563968421	0.805077439597537	0.908641680829277	-6.23893591556703
1554325_at	-0.229760170728955	3.22953459454965	-3.02442429894864	0.0145691925170544	0.142960711149582	-2.94881527898984
1554327_a_at	0.00787017893393749	6.75364946228069	0.108311463456043	0.916152794016638	0.961395039657086	-6.26721729708595
1554328_at	0.0259467277732814	3.20397767785367	0.232640867817263	0.821305587934399	0.916734018841181	-6.24454740889959
1554329_x_at	-0.0239949012186735	3.0637625874655	-0.346833120317647	0.736781657622475	0.872366129738603	-6.20938096437736
1554331_a_at	0.245115358581034	4.0910860651442	2.35623507595147	0.0431842497268421	0.222152175540287	-3.98053029573725
1554332_a_at	0.20666910931698	5.36348924396923	1.45329433161561	0.18049735856158	0.43423207097148	-5.26022479976210
1554333_at	-0.136369318680486	2.37091281529098	-1.38050279179299	0.201135041133370	0.457958796236134	-5.34985454192281
1554334_a_at	0.253406635136793	3.63841894035658	2.33389498121642	0.0447861182464503	0.225928715665379	-4.01455412888019
1554335_at	0.346273372823731	3.73049627777735	2.87206654458902	0.0186345992988058	0.157240371846567	-3.18465934399091
1554337_at	-0.10448479900159	2.91013923317135	-1.35417187565229	0.209084232507491	0.46658040725488	-5.38156302367382
1554339_a_at	-0.464408235330024	6.2892629250752	-4.36315328873552	0.00186704686431317	0.0751058404223161	-0.968260147409964
1554340_a_at	0.0392536879445307	3.20837019092336	0.49332140234683	0.633737104670459	0.812366855076766	-6.14467979116398
1554341_a_at	-0.203113479597131	6.33460497472813	-2.2550389406057	0.0509230776338213	0.239216612667949	-4.13410967300058
1554342_s_at	-0.213524081092778	6.9520939616651	-2.35979758082793	0.0429340982331715	0.221810605128010	-3.97509889280989
1554343_a_at	0.0951602856683387	2.87182434942060	1.01591388193306	0.336508950490752	0.594019112843475	-5.750348933535
1554344_s_at	0.171458568300577	7.76779163382568	2.10058029746092	0.0654209876270953	0.267346192486211	-4.36530538952548
1554345_a_at	0.0183464472169641	7.33598722428619	0.224513968821835	0.827430460681138	0.919895543355531	-6.24652983280265
1554346_at	0.323965224091382	5.81597201651945	3.40950893412948	0.0078913097406255	0.115434713140511	-2.35836590671356
1554348_s_at	0.322812354828708	4.60179021072697	2.4780298041768	0.0354004673616722	0.203379520726173	-3.79405788376708
1554349_at	0.303819794525314	3.71213657672192	2.0703391139153	0.0686950552134144	0.272941884272184	-4.41001824513855
1554351_a_at	-0.0969909005152818	9.24837597924818	-1.08980034711108	0.304446407553081	0.563820019211925	-5.6764124763094
1554352_s_at	-0.191795511541235	7.80435043088095	-2.59081989941714	0.0294478140116102	0.188295687462366	-3.62023947572736
1554354_at	-0.0326589776981545	2.39050597021404	-0.457068014544068	0.658581111867964	0.826943722408726	-6.16270180970904
1554355_a_at	-0.0658528973110055	3.31565865608864	-0.43945722373657	0.670814103436709	0.834780354349656	-6.17098380286213
1554356_at	-0.116722770125535	5.43202270767341	-1.37986614489536	0.201324148872660	0.458172151816542	-5.3506257891782
1554360_at	0.398997345982273	5.20960049506248	3.45254541043138	0.00737571060130868	0.112709231040109	-2.29314560426434
1554362_at	0.0477872529240724	2.59139045077534	0.602669392230938	0.561778500195938	0.767566424837958	-6.08253750807573
1554364_at	-0.0135938219837097	3.7928838257562	-0.156185734531156	0.87937428725393	0.944475149415977	-6.26043380411754
1554365_a_at	-0.153630690068139	9.88278060423225	-2.06469069602226	0.069323844680391	0.274355718705489	-4.41834713552006
1554367_at	0.226838702789116	4.78869564310528	2.23963074568897	0.0522153129253024	0.242312415488733	-4.15736220199299
1554368_at	-0.040272543285691	2.48989839919831	-0.547074720598296	0.597784311992277	0.790528814199722	-6.11557699979536
1554371_at	0.158791773614170	3.76505287345406	1.41050836004519	0.192393553855646	0.448088938390471	-5.31325249359486
1554372_at	0.124791857463646	3.65049350421078	1.73387012287758	0.117373792388127	0.351105599150614	-4.89093866614584
1554374_at	0.0797998294604456	3.61322766312381	0.508864837199927	0.623229909675128	0.806627525288837	-6.13655492765284
1554375_a_at	-0.0596406281818993	3.06965142009283	-0.735677979452827	0.480877061154927	0.709606303835764	-5.99175628274009
1554376_s_at	-0.512907633759871	4.46867270601177	-4.50628772768917	0.00152036178921146	0.0728818815511923	-0.771218725221797
1554377_a_at	-0.0483216268924371	3.92609610881024	-0.604918703887351	0.560347965547376	0.766717790945096	-6.0811387476924
1554378_a_at	0.0024174827015786	2.98958121264426	0.0204008370871256	0.984173966687025	0.99243129560695	-6.27328740735063
1554379_a_at	0.110620887851310	6.07857038671304	0.91094488392593	0.38634810818752	0.636245479944594	-5.84828739784696
1554380_at	0.273053066072457	4.16104144160684	2.48119615301148	0.0352179499691617	0.203112346509331	-3.78919101676362
1554382_at	0.393022192636069	5.22855096538689	3.03769217214097	0.0142614119583871	0.141565140552086	-2.9283145031033
1554383_a_at	0.194867472671532	5.01080201011028	2.26160774412684	0.0503817586372268	0.237977770667260	-4.12418532487291
1554384_at	0.298364270520401	2.92141975969390	3.11500463991384	0.0125966117654308	0.135516399513661	-2.80902539832783
1554385_a_at	0.378169500854288	4.76158491083342	3.21414903622351	0.010751247014073	0.127923010601453	-2.65656525664047
1554386_at	-0.183018055423569	4.35576139569337	-1.63870831630701	0.136100451014412	0.376999542431022	-5.02003437072052
1554388_at	0.0244582531979152	5.91403430236643	0.254397234919801	0.804972896500448	0.908586032632605	-6.23889806137250
1554390_s_at	-0.318147512624464	9.06998678449287	-4.39605245132136	0.00178047804437993	0.0745408457185668	-0.92267830252801
1554391_at	0.0227609452267830	3.90185636369011	0.298615097314079	0.772093006154078	0.892031822116935	-6.22588730003119
1554393_a_at	0.174551727614006	5.77840315649907	2.34927904937945	0.0436768516728394	0.223261316024783	-3.99113098825204
1554394_at	-0.034903966217434	2.93682103510344	-0.313991629295297	0.760767262514306	0.885667138156381	-6.22088508793886
1554396_at	0.392383281680538	5.21567882705105	3.58627597344841	0.0059871269006339	0.104642923103840	-2.09173432956868
1554397_s_at	-0.437699982350763	7.61505156451393	-5.08093895949464	0.000686792657011649	0.0625405078338487	-0.0141517164840943
1554398_at	0.304698566927503	3.77233069322046	3.61261017315329	0.00574766222368965	0.103018404011278	-2.05231028254868
1554400_at	0.000455324476810404	4.73234377295282	0.00369607684961429	0.997132539188778	0.998668586673453	-6.27350349638521
1554401_a_at	-0.0914889243833459	3.12277233650239	-0.949116096719266	0.367636994704476	0.621217796775853	-5.81366846545123
1554403_a_at	0.262626157291386	3.15196950683727	1.70950590784735	0.121929323631666	0.357630529493718	-4.92433012891978
1554404_a_at	-0.127408668074003	5.08658232227647	-0.930464289364706	0.376695777369517	0.628186707669897	-5.8307293421141
1554405_a_at	0.196890622737472	3.56849409851401	2.54147163450266	0.0319175954467741	0.194696262720281	-3.69639489940597
1554406_a_at	0.162887586717485	4.79630798577564	1.34860111237328	0.210799901048	0.468479490352992	-5.38822127225559
1554408_a_at	-0.165734034060540	9.19451026495846	-2.20812476657830	0.0549583692884753	0.247684553717734	-4.20478696617984
1554409_at	-0.117855550673331	2.80872319941025	-1.12716118715147	0.289165083322956	0.550193749304063	-5.63753339024449
1554410_a_at	-0.241120452139788	7.80713635220819	-2.94254291171367	0.0166261307700330	0.149832186066019	-3.07548346701688
1554411_at	0.241229557434069	5.10480399215058	1.6203315936154	0.14001560681991	0.382161644022977	-5.04453854147778
1554413_s_at	0.137384414864205	2.98877203088882	1.45920163066898	0.178906248971995	0.432345777773656	-5.2528282984273
1554414_a_at	0.391270974613323	7.82560269108679	4.70132688874137	0.00115471122402198	0.0701967817540323	-0.50810845311267
1554415_at	0.0159588343544925	7.9939670223482	0.200956023374981	0.845253430557723	0.928491775510367	-6.25188237401765
1554417_s_at	-0.491214171886302	8.28561800968689	-6.83494380517851	8.04808198568755e-05	0.0502719781463369	1.96269559417583
1554418_s_at	0.283860228810211	5.11890929975764	2.1833719728029	0.0572117591159278	0.252098257269499	-4.24192647798396
1554419_x_at	0.0580495412002704	2.822569651272	0.62572148705773	0.547216665097191	0.75835220592146	-6.06797619921285
1554420_at	0.0225371883680854	5.87721225011315	0.200785416958360	0.845382858537171	0.928553594613058	-6.25191899663828
1554423_a_at	0.00896093590728597	10.0654734463411	0.126336687449504	0.902275354884942	0.954775507776232	-6.26495035423629
1554424_at	-0.198651344241778	6.44361706730874	-1.86474512304204	0.0954850404447708	0.319001927803895	-4.70794507192265
1554428_s_at	0.078341552826803	6.32477737913874	0.780878024314033	0.455155590261512	0.69071391160809	-5.95727109216614
1554429_a_at	0.176613799586079	6.86092989888402	2.14017321303088	0.0613617932772809	0.260021075128192	-4.30647195247676
1554430_at	-0.051396700010633	6.62662974317469	-0.492274554074852	0.634447932551022	0.812748755404602	-6.14521844762037
1554432_x_at	0.0219737586548225	7.16120746334984	0.234946706974454	0.819570093582064	0.915713936880813	-6.24397226052354
1554433_a_at	-0.0482119285196951	9.51847091927476	-0.533065300205149	0.607049368787944	0.796042624381491	-6.12343350649673
1554436_a_at	0.0436181715068091	4.03654324942129	0.605108915914554	0.560227088275067	0.766671227204247	-6.0810202427353
1554438_at	0.072885683538864	4.14217839078368	0.735615921887952	0.480913006876569	0.709606303835764	-5.99180238929446
1554440_at	-0.0403846015802078	3.56969698939776	-0.429064177829636	0.678082198387766	0.83892641272951	-6.17572546678677
1554441_a_at	-0.249402770211240	8.03900654905647	-2.78820383797667	0.0213512835369739	0.165375554708725	-3.3146528395569
1554442_at	0.207566079236813	7.02292602807329	2.06742389621302	0.0690188922161239	0.273518972743191	-4.41431779066173
1554443_s_at	0.0486349259481313	5.35735466031394	0.587821026336381	0.571273720965192	0.773668891610178	-6.09165080370711
1554444_s_at	0.260630076993441	6.6544907311928	3.20193019343979	0.0109626526887189	0.128670395720827	-2.67531912580081
1554445_at	-0.152452121448392	3.73614028083208	-1.76164961106032	0.112371253165706	0.34475205039822	-4.8525961075681
1554447_at	-0.0630655737242973	7.60057400951132	-0.906850520257266	0.388395124052081	0.63801428472166	-5.85193154108154
1554448_at	-0.179221564279652	5.03698590766566	-1.52269692108833	0.162565010014635	0.413206873868067	-5.17221807682376
1554449_at	-0.229903170797294	4.77630975179639	-2.53188238250069	0.0324211362188371	0.196124890598067	-3.71117557353138
1554450_s_at	-0.199756719348066	7.71538301906632	-1.69176726541070	0.125347474478966	0.362711561310232	-4.94849753705657
1554451_s_at	-0.434598000505654	7.14656175900401	-4.63012914094296	0.00127587274929028	0.0711305848832979	-0.603428430073494
1554452_a_at	-0.158023050793602	8.58125948920676	-1.78277741246205	0.108699365588946	0.339552619854093	-4.82324764315658
1554453_at	-0.0478400297235302	4.14358446457858	-0.308717531829069	0.764645321976038	0.887897069422465	-6.22262850737658
1554455_at	0.187172044922481	5.34850332058441	2.1040846576778	0.065051474841642	0.266796049528882	-4.36011120908080
1554456_a_at	-0.00942381526393454	6.82087662369448	-0.0972400357763833	0.924691827509524	0.965549974681229	-6.26843749754422
1554459_s_at	-0.313416604822422	5.81041493733116	-3.83565644032469	0.00408210413278539	0.0925896496344673	-1.72184806573676
1554460_at	0.148049305842300	2.59900509753085	1.76505498247569	0.111771757324170	0.343945805568226	-4.84787649860053
1554462_a_at	0.0716984642183807	8.05396722233896	0.647053123216018	0.533939379185146	0.74935956011026	-6.05405794556333
1554464_a_at	0.0389911601220483	8.95505712541868	0.458508615795824	0.657585100638644	0.826363573895053	-6.16201060123564
1554465_s_at	-0.341716339233250	6.78215203574288	-4.03117422265623	0.0030407931019554	0.085601460658294	-1.43769582305415
1554466_a_at	-0.193916124511508	8.87054299804692	-2.19853441302676	0.055820964949342	0.249465937865490	-4.21918938111811
1554468_s_at	-0.119920289767058	6.00178687342826	-1.41185788845651	0.192008211805941	0.447718475693374	-5.31159477405139
1554469_at	-0.0294383558859868	3.40111362263417	-0.192822771760684	0.851428994304171	0.931625597849879	-6.2535939761273
1554470_s_at	0.00829625879462892	6.72459975565567	0.0806541999209191	0.937502714223234	0.971275860907415	-6.27001997693985
1554471_a_at	-0.306096273511455	6.67684498808993	-2.97672199788922	0.0157334359936043	0.147006011962141	-3.02258108120593
1554472_a_at	-0.414278375845009	5.58626756755011	-2.90038641580231	0.0177992176818837	0.154658905375531	-3.14077664174666
1554473_at	0.0363458739115128	2.65602128717665	0.50434601385509	0.626275443989015	0.808213351510482	-6.13894150381255
1554474_a_at	-0.129982024352685	8.12099882984877	-1.83365109735099	0.100310380742062	0.327098807228699	-4.75194561459899
1554475_a_at	0.0566334561630208	5.27344310269962	0.750319209776574	0.472444588321614	0.703204762378023	-5.98078283331451
1554476_x_at	0.0282165385585476	3.07221197341302	0.347676288966257	0.736169675572464	0.872089611923577	-6.20907095091493
1554478_a_at	0.215365545077510	6.10059945482723	2.19422005018322	0.0562133129887422	0.25012038962475	-4.22566324490353
1554479_a_at	-0.175553674973232	8.19835601162961	-2.22221054992873	0.0537150005456244	0.245410169380329	-4.18360472584343
1554480_a_at	-0.0577270427752881	7.82704278885258	-0.731763067545873	0.483148071062014	0.71125012547896	-5.99465820725963
1554481_a_at	-0.436873569591971	6.21625980909896	-5.65494119372598	0.000325524857714918	0.056081668941277	0.687013153056308
1554482_a_at	0.41853851060221	7.98652265708268	5.43936389486408	0.000428559264032129	0.0583102360444742	0.430093092595215
1554483_at	0.427611106132961	6.77091790541547	3.9280955927522	0.00354921423145166	0.0887921378022307	-1.58682760376939
1554485_s_at	0.095064675127662	5.9930200326321	1.28460451988432	0.231378671050036	0.491767252763702	-5.46341409245028
1554486_a_at	-0.0702123080536898	3.7008212603429	-0.577138163963119	0.578160411469966	0.777711195852445	-6.0980777194242
1554487_a_at	-0.0605717603867237	4.70329080473257	-0.418117481224059	0.685775749975945	0.843531197783035	-6.18060210283551
1554488_at	0.217736335260472	4.01899749726882	2.03135680807213	0.0731488598285371	0.281769045069958	-4.46734928913604
1554489_a_at	-0.158442760119967	7.8024061390973	-1.92449640090961	0.0868189753579276	0.305088464732612	-4.62255440025485
1554491_a_at	0.262934502219570	3.23554124677302	2.86955496713779	0.0187105968191894	0.157486535957339	-3.18855171749524
1554492_at	-0.165179646574240	2.77469982471574	-2.11785750517199	0.0636186728683944	0.264726918348381	-4.33967193195025
1554493_s_at	-0.00514816939628915	7.04814778889389	-0.048982958142272	0.962015233464512	0.982395997479383	-6.27222296219027
1554494_at	-0.0675697215058033	3.54423751202521	-0.640324569024858	0.538106656006739	0.752082375035088	-6.05849392267706
1554495_s_at	0.362098140043876	4.48175257674504	4.15553968781772	0.00252832386483779	0.081591241717905	-1.25985241790039
1554496_at	-0.0797731875111873	4.17147240320348	-0.863253575344368	0.410672585698382	0.656639627985936	-5.88988815512401
1554499_s_at	-0.186059476785523	5.39077836096131	-1.79494692106995	0.106635217396363	0.336550458140753	-4.80627173999782
1554500_a_at	-0.0889590665250353	4.11503917026128	-0.822193331107446	0.432456046163007	0.673344191731731	-5.92419571536477
1554501_at	-0.0912679668818068	4.00819321950655	-0.598131633786551	0.564670767570609	0.769047528424764	-6.0853447884362
1554503_a_at	-0.134705460187527	3.06643213873464	-1.53380528001577	0.159845747535025	0.409791613659434	-5.15791294108045
1554504_at	-0.0834368257959253	2.45002109439251	-0.765904045595124	0.46357454249412	0.697251349193924	-5.96889418811723
1554506_x_at	0.108306764811255	3.41270362997813	1.32771474492010	0.217339190459888	0.47569514301803	-5.41302612079606
1554507_at	-0.173663348808236	3.62055406909656	-1.14324471721538	0.282776133264246	0.544062648529521	-5.62049727712641
1554508_at	0.195910398072118	3.77473255354551	1.72181722321298	0.119607473129111	0.354301395358355	-4.90748549227446
1554509_a_at	-0.097744666334373	8.54040678489632	-1.12860594143643	0.288586537698268	0.549877070103813	-5.63601035005344
1554510_s_at	-0.147933185672979	10.6660479151325	-2.04371822433492	0.0717073336139941	0.278975725082002	-4.44920798615126
1554511_at	0.417790662328016	5.05107853421871	2.63585140315715	0.0273622401124441	0.182740465077536	-3.55063271098681
1554512_a_at	-0.102668104483919	4.35168004986792	-1.04576958650637	0.323256092429513	0.581874491946889	-5.72095474068839
1554513_s_at	-0.163345140746308	5.53268127726744	-1.83303587156066	0.100408118949615	0.32719728855864	-4.75281306337668
1554514_at	0.0048912946742683	3.32303990690215	0.0376999854883409	0.970759529551312	0.9861553790052	-6.2727478936246
1554516_at	0.155802983795532	6.21955534248632	1.69070801285321	0.125554336314208	0.362930778132785	-4.94993678074165
1554517_x_at	0.244329708374556	6.06994110492795	1.99800244568253	0.077178364682391	0.288541142427776	-4.51611314752995
1554518_at	-0.328975930487829	7.12103817338324	-3.58788144827145	0.00597223173479478	0.104569723152940	-2.08932850138694
1554519_at	0.0544522349993177	3.63308490925588	0.502487774692704	0.627530017825834	0.809163169087271	-6.13991709539419
1554520_at	-0.154413392708880	6.00968750109123	-1.40402732021876	0.194253450941114	0.450381344828449	-5.32119990903123
1554522_at	-0.238307840973435	4.13589889627382	-1.81816379165097	0.102798029787023	0.330898421747095	-4.77374427198204
1554523_a_at	0.0773390894166601	6.63792926633398	0.99115340972571	0.347808481688547	0.604211352475183	-5.77421934605691
1554524_a_at	0.0883508607186347	2.66929813094320	1.14123229378063	0.283569341402304	0.54489913730062	-5.62263860979797
1554526_at	-0.00568539657464218	2.34254651853003	-0.0695385131608792	0.9460993708168	0.975224601448777	-6.27091563168175
1554528_at	0.22499276394456	3.44956286460169	1.70870892892449	0.122081046117744	0.357835202741464	-4.92541856970087
1554530_at	0.0894348781935035	2.94899795298131	1.10571173447081	0.297862691404245	0.557954901926257	-5.65997435359955
1554531_at	0.0958151785680634	5.39121241284644	0.833615965078488	0.426318139821174	0.668839094398902	-5.91479395439664
1554533_at	0.0318551106259379	2.86300352838388	0.406215947131089	0.694184052702454	0.848321183044062	-6.18576673974077
1554534_at	-0.0518190732065564	5.24917391685454	-0.461059661465174	0.655823098350979	0.825568570676794	-6.16078151527904
1554536_at	-0.221097196640349	3.08084726083894	-2.75515245501136	0.0225299659687107	0.168829449979308	-3.36588342551775
1554537_at	0.118854237721400	4.87551410482896	1.37660684488352	0.202294668881160	0.459242810694778	-5.3545706446905
1554538_at	0.160152737510359	5.1505409313752	1.15945345250853	0.276451694814044	0.538204600534553	-5.60314975426651
1554539_a_at	0.153457076573208	4.70393510483067	1.32384399996027	0.218569731558430	0.477107348399239	-5.41759525316824
1554540_at	-0.055966741520832	2.55134048088006	-0.65393575111221	0.529696575505565	0.746575799475726	-6.04947690961862
1554541_a_at	0.106487724183809	4.52335818718198	1.31775259292369	0.220518140720321	0.479692393019951	-5.42476794181779
1554542_at	0.267951788228965	5.70363603435851	1.96568021161537	0.0812849048104377	0.296065926798215	-4.56309742427617
1554543_at	0.0760248747567407	3.6080944794366	0.584158067483915	0.573629865757394	0.775282709926527	-6.09386674113754
1554544_a_at	0.268711525043484	4.87247092986554	1.70016613766226	0.123718260940729	0.360046114502611	-4.93707007944391
1554545_at	0.0289945023768650	3.68261886521780	0.310555028143036	0.76329341064412	0.88695569373115	-6.22202437730578
1554547_at	0.0218077566914614	4.97375250298181	0.221066260283455	0.830032603786575	0.921034817046878	-6.24734980051374
1554549_a_at	0.36750430247901	3.79453895445221	2.25392605501854	0.051015351439466	0.239527831760124	-4.13579038899259
1554550_at	-0.0325556127953872	2.34285611742965	-0.348174566603570	0.735808112129172	0.871799237909577	-6.20888740180583
1554553_s_at	-0.108357300242119	8.28731886979955	-1.39463800341632	0.196975422826004	0.453306593350325	-5.33267317429582
1554554_at	0.0382677315226303	4.79352136509134	0.239442531933518	0.816189298972548	0.914481582102863	-6.24283476025622
1554555_a_at	-0.308159752285303	7.80188168302387	-3.46636887268524	0.00721768052301317	0.112205860063569	-2.27223661584226
1554556_a_at	0.243941811750193	5.95149964565095	2.41592339024571	0.0391774498895051	0.213298581478969	-3.88933613334186
1554557_at	-0.00593063002723682	4.07945144002138	-0.0460235628246145	0.964308293225728	0.983487129639513	-6.27237386043466
1554558_at	-0.116444502479798	3.11860424567371	-1.17366654912085	0.270999621243349	0.533279368535402	-5.58779219385928
1554559_at	0.363900006345189	5.2954768577725	3.8734713918363	0.00385452673384337	0.0913263637810793	-1.66647069515619
1554560_at	-0.0573494209807852	2.92685751071049	-0.602369912715354	0.561969122048776	0.767646061072944	-6.08272338179518
1554564_a_at	-0.0721378635633734	2.98267338589507	-1.04362686746642	0.324193754395801	0.58271437298637	-5.72308633971183
1554565_x_at	0.157901422992405	5.28800057814233	1.19097937792309	0.264475843649629	0.526954368815659	-5.56890350388382
1554566_at	0.0397735677257742	5.72606132251378	0.305087426149471	0.767318597225326	0.889311525239796	-6.22381170143834
1554568_at	0.32966944149606	3.32005221158448	2.33775435508753	0.0445052495654316	0.225314671170640	-4.00868083887894
1554569_a_at	0.0616275247579514	4.57312914622941	0.803636508930992	0.442555087176478	0.681634594056232	-5.93923292632228
1554571_at	0.265486754051659	3.19362668562855	2.84945835737344	0.0193302264285094	0.159730495316743	-3.21969955934224
1554572_a_at	-0.0758512194133232	9.37457207110074	-0.983858806948347	0.351190973148106	0.607083613982132	-5.7811627452575
1554574_a_at	-0.183152744403781	9.76911812200042	-2.07390531162966	0.0683008941743265	0.272160849158638	-4.40475598786913
1554575_a_at	0.00749812771933733	7.12254370821834	0.096785649069649	0.925042507468606	0.965646146229947	-6.2684847747075
1554576_a_at	0.184569300965927	4.51061667440971	2.03848419152034	0.0723143404161356	0.279854242711622	-4.45689377215429
1554577_a_at	-0.172988086792708	10.8531038028272	-2.41266092604732	0.039386591647205	0.213820965610329	-3.89433075819678
1554578_at	-0.116098163305144	6.31383890713606	-1.03019755638773	0.330117899944225	0.588270593195221	-5.73636873521382
1554579_a_at	0.338154987627564	3.69494982520758	2.71474562703094	0.0240612758606173	0.173235108576116	-3.42849652732654
1554580_a_at	0.347735608896127	5.03129291205347	2.93840891541733	0.0167375743191036	0.150326281624972	-3.08188439285024
1554582_a_at	-0.220057471305902	5.11590295328847	-1.87188240312485	0.094408600430905	0.317503349672579	-4.69780205821808
1554583_a_at	0.167275464225718	4.73209777184165	1.78068579736396	0.109057852006567	0.339972399773655	-4.82616014318879
1554584_at	0.260289453952465	3.80531014847648	2.55090378494853	0.0314299594961263	0.193524884306603	-3.68185043356525
1554586_a_at	-0.0287411603500480	5.61276381160342	-0.206760713921449	0.840852743472709	0.926104298582548	-6.25061797606684
1554588_a_at	-0.214114659750327	7.0804827571314	-2.11138123801439	0.0642885602811803	0.265662798700249	-4.34928783705782
1554589_at	0.164307692795584	4.87256153791181	1.48937549590994	0.170968936458252	0.423564775767471	-5.21477081440095
1554591_at	0.410915246323968	4.54449617004962	4.87406149464352	0.000909226659719475	0.066544430837924	-0.280354127995438
1554592_a_at	0.0592547649344892	2.87091379150166	0.438597627894566	0.671413879584211	0.835165156718655	-6.17138009783242
1554593_s_at	0.195643417946953	2.56402625080280	2.09402349342035	0.0661178163528116	0.2684939870062	-4.37501685886203
1554594_at	0.225205687617560	2.83004758089875	2.96337371312771	0.0160760583397279	0.14825426783309	-3.04323725111563
1554595_at	0.121200223589020	6.031711763301	1.37473654479335	0.202853393378870	0.459739044253364	-5.3568316698728
1554597_at	-0.122508206416797	7.87526071276532	-1.58598132678647	0.147607416340965	0.392528228903715	-5.08995075214776
1554599_x_at	-0.319277030447527	8.04585731065113	-4.19489360787061	0.00238598011156834	0.080728814589935	-1.20406428372270
1554600_s_at	-0.0163735962797968	6.94711257598796	-0.147521927088156	0.886010217291	0.947588457420018	-6.26184257934246
1554601_at	0.221747909478456	2.8756162150671	1.69114170769983	0.125469602168990	0.362909248121005	-4.94934755783599
1554602_at	0.0374340228833274	5.8772958666558	0.351672062211804	0.73327217868501	0.870330057598479	-6.20759184908311
1554604_at	0.161137511526354	2.89981426225236	1.88985543088645	0.0917482592640668	0.313281214027671	-4.67219049363838
1554606_at	-0.09409074753209	6.6509088730672	-1.1924741557137	0.263918594773463	0.526304908214531	-5.56726338687191
1554607_at	0.0297489916422427	4.10859123098564	0.238839368180857	0.816642637322967	0.914707419338759	-6.24298860410986
1554608_at	-0.0226410730197548	2.69420183318382	-0.233507323230537	0.820653327297921	0.916289360618203	-6.24433194471791
1554609_at	-0.114617804803329	6.19806473460364	-1.01031233902673	0.339040690601421	0.59624081725238	-5.7557897125714
1554610_at	0.288760623669969	3.36827790630398	3.5829515137389	0.00601809462954625	0.104770864521329	-2.09671703511519
1554612_at	-0.0578291686710064	2.96105665914173	-0.522170557335336	0.614306377401935	0.800760380106425	-6.12941140223842
1554613_a_at	0.0391459707629256	5.31548029710187	0.278909121153038	0.786691233704215	0.899252116003271	-6.23193807011588
1554614_a_at	-0.389258857052027	5.92998679971172	-2.7018328675147	0.0245725830403499	0.174532771177348	-3.44849908283502
1554615_at	0.0435123846344720	3.76510789464998	0.430583362800266	0.67701757241669	0.838240737318748	-6.17503914207639
1554616_at	0.36584605969159	4.92626834496377	2.79274729399239	0.0211942354664779	0.165259963096910	-3.30760978815296
1554618_at	-0.00962666240508714	4.17140512179475	-0.101789170329293	0.921181924895916	0.96383838731590	-6.26795199994847
1554619_at	0.278199853063514	3.74727094566174	2.00831986579863	0.0759097722956199	0.286243208891852	-4.50105874290537
1554621_at	-0.0751296281222986	3.49063662815916	-0.718993293868365	0.490603173760875	0.71714651986303	-6.00402866916567
1554623_x_at	0.220008533064731	3.42085510067913	3.04516067293731	0.0140911179894298	0.141234279034457	-2.91677804064379
1554624_a_at	0.0834519230386954	2.72210636168473	0.842695267921123	0.421482213368751	0.66491548588583	-5.90724237651951
1554625_at	0.256372868599154	6.17825559293526	2.42381930350026	0.0386758382811054	0.211877174846625	-3.87724346845165
1554627_a_at	-0.171249667791008	8.9763137115618	-2.13110549220364	0.0622693289448111	0.261804390230064	-4.31997451935254
1554628_at	-0.176687665020460	7.26247808189731	-2.10748717956322	0.0646946313287818	0.266352649887581	-4.35506547991464
1554629_at	0.0206632678334362	4.26277213715338	0.188574981533413	0.854658630005255	0.932949665410293	-6.2544600378139
1554631_at	0.319147065320325	4.5696529701241	4.37815230704969	0.00182703378463367	0.0745686546295804	-0.947457486066114
1554633_a_at	-0.00595705156177839	3.05497012458268	-0.0389390800501813	0.96979900749851	0.985767193636646	-6.2726969227186
1554634_at	-0.0899602659552396	2.41176710763667	-1.22203964001889	0.253091269716725	0.514807758688945	-5.53452407971673
1554635_a_at	0.0354095726680406	4.98766671476147	0.260470858385216	0.800430811910739	0.906440279764507	-6.23723216345441
1554636_at	-0.104260913211441	2.45053468432594	-1.35189019543389	0.209785497035704	0.467213740706749	-5.38429225794481
1554637_a_at	0.0612171739218397	5.84462285559477	0.55578763259199	0.592060382812456	0.78682538476002	-6.11059494709116
1554638_at	-0.432150098512339	4.07744358036883	-2.33072855081657	0.0450178645159221	0.226215700090063	-4.01937144147277
1554640_at	-0.149097740146624	5.1654167484209	-1.52998969217241	0.160775198184536	0.410818130278953	-5.16283321362911
1554641_a_at	-0.0193140560263005	4.70674565226224	-0.156514316799338	0.879122806510075	0.944365338944428	-6.26037880188246
1554642_at	0.194032028331911	4.48328031776725	1.75146343272643	0.114182265964559	0.346782120516209	-4.86668840611363
1554643_at	0.118262736375652	3.24116046978613	1.00570469137342	0.341133965092087	0.598085047690984	-5.76024738791155
1554646_at	0.366828911644418	5.05123604881782	2.87955355034821	0.0184099192682382	0.156632017603411	-3.17305670628264
1554648_a_at	0.193834573855381	3.63851952461927	1.74037501209628	0.116184305688167	0.349551073570286	-4.88198580524604
1554649_at	0.288746718777440	4.00333153851956	2.51072578737865	0.0335604360043025	0.198853866930994	-3.74376313410482
1554650_a_at	0.322269205181821	5.02694230937794	2.17066173884268	0.0584035935413001	0.254455161872439	-4.26095412020042
1554652_s_at	-0.0307701113541201	5.01815073748834	-0.164330253472646	0.873145166891651	0.94149970382747	-6.25903659885534
1554655_a_at	0.2558296358862	5.91405482665297	2.35785041065681	0.0430706461147784	0.221932669012783	-3.97806774400064
1554657_a_at	0.223644540592228	3.51342645861817	1.83815073085433	0.0995982443337184	0.325694837701415	-4.7455975176589
1554659_at	0.18435677266939	4.54985261807288	1.81742310560604	0.102918433642065	0.331057335334811	-4.77478480586239
1554660_a_at	-0.216988477164531	5.63719359074709	-2.58520921732435	0.029718647082271	0.188896576071119	-3.62890509790381
1554661_s_at	-0.35603970850565	6.09711565222851	-2.78761772164720	0.0213716292374726	0.165380374097498	-3.31556140317698
1554662_at	0.275061181397102	3.56808930131417	3.20088396683271	0.0109809535115713	0.128739678054171	-2.67692540455767
1554663_a_at	0.0283694427746966	2.7463502505774	0.277977658684477	0.787383503784183	0.89957272273473	-6.23221404702816
1554664_at	-0.0233388252171438	3.54049428060934	-0.221627476802250	0.829608877621828	0.920770427052817	-6.24721718129029
1554665_at	-0.0386020946188652	2.8343555474976	-0.274511131794058	0.789961585600408	0.900784483951958	-6.23323315339623
1554666_at	0.356282134061429	4.37486278968186	3.36335838865950	0.0084862953700363	0.117902151290967	-2.42850691718019
1554667_s_at	-0.136749877697172	8.17389637567254	-1.6784599254082	0.127969034486247	0.36630368369141	-4.96654636098885
1554668_a_at	-0.0125641854613994	4.33305923337689	-0.139591252156845	0.892092884149655	0.950157951118342	-6.26306202980521
1554670_at	-0.0351850835436949	5.10653023832949	-0.317931435738684	0.757874911941735	0.884090251537802	-6.21956390417609
1554671_a_at	0.061925395598343	5.92353451360805	0.576991050512338	0.578255567885808	0.777765774342294	-6.09816546364263
1554672_at	-0.0208287341276132	3.45605400678444	-0.167795705307769	0.870497483921341	0.940230160816536	-6.25842069489057
1554675_a_at	0.151501677228289	3.32471207979195	1.90448083381962	0.0896357217297772	0.310023791692737	-4.65127725330096
1554676_at	0.0752898081232125	2.79663081256901	0.920544602482518	0.381579038594225	0.632448438080316	-5.83969039379724
1554677_s_at	-0.0348091705923776	5.81875765657114	-0.480687007439319	0.642342449359559	0.81744413982798	-6.15110850441505
1554678_s_at	0.0362229957808289	10.4826362807262	0.468071542698082	0.650991625097711	0.822500997604657	-6.15736979941043
1554679_a_at	-0.000316071317678635	10.8883585131241	-0.00438920969148794	0.996594801943423	0.998459612161512	-6.27350048786469
1554680_s_at	0.0881257458157272	4.38446490937217	1.04596110979255	0.323172382356804	0.581874491946889	-5.72076404688306
1554681_a_at	-0.0380251962222884	4.44440716514184	-0.228168628074466	0.824674554752904	0.918523269200749	-6.24564695457302
1554683_a_at	0.177347771186235	4.41692286432717	2.08295503683508	0.067310415106378	0.270614229991506	-4.39138952145015
1554685_a_at	0.205035558233074	5.08517370655874	2.13702382033744	0.0616755339271712	0.260560336041278	-4.31116351470978
1554686_at	-0.0421112908478687	3.31745000545063	-0.491968886557057	0.634655560895564	0.812865307115086	-6.14537552506988
1554689_a_at	0.0975018378026018	3.20806687643511	0.847406256840171	0.418987947989002	0.663232625243424	-5.90329679118259
1554690_a_at	-0.38799979923252	5.45796698905059	-3.94180202266165	0.00347669973812231	0.0882843168440018	-1.56690934929875
1554691_a_at	-0.124817132357650	8.77568644783635	-1.71363592010215	0.121145852224034	0.356432346417427	-4.91868581812825
1554692_at	0.055913179852432	3.24241060807697	0.619073085374315	0.551393802777365	0.760960570143287	-6.07222710890415
1554694_at	0.101786403065788	3.49884737874116	0.830371776688104	0.428055294959827	0.669951235553726	-5.91747541208024
1554696_s_at	-0.213043596792991	10.3117547945716	-2.80209815356096	0.0208747088972956	0.164309783778045	-3.29311432398632
1554697_at	-0.075021872821849	5.20653790673611	-0.713858885208473	0.493621092067685	0.719382203690359	-6.00775510838006
1554699_at	0.391696145426228	3.31765197874064	3.79740623912672	0.00432681577014294	0.0948235913542601	-1.77806059164074
1554700_at	-0.0266304414723986	2.48607769737266	-0.304962841931714	0.767410401369195	0.889311525239796	-6.22385206529007
1554701_a_at	0.093519642686065	6.7255706194473	1.18869432425190	0.265329546550605	0.527830906344234	-5.57140789686488
1554702_at	0.0484390991743111	3.48843685120221	0.298739059582948	0.772001467371401	0.891981479313352	-6.22584795615764
1554703_at	0.0921504804734345	4.51984626114941	0.64769393443428	0.533543499342323	0.749232756411053	-6.05363327991739
1554704_at	0.264792898683631	4.99247808897255	2.44094475401677	0.0376097489213869	0.209059854828696	-3.85099429700096
1554705_at	-0.00213338257532580	4.58160176023541	-0.0197863915554160	0.984650555069735	0.99268466087064	-6.27330066275429
1554706_at	-0.0766288732377784	2.54262679197477	-0.981263663181849	0.352400228712769	0.608477698401856	-5.78362309942015
1554707_at	-0.278248734106421	3.20176419159679	-3.35010800288541	0.00866564327969104	0.119114135419300	-2.44868220626327
1554708_s_at	-0.119133490272724	6.26582571204397	-1.46479390462125	0.177411290487966	0.430815784091709	-5.24580974176613
1554710_at	0.0589973942256381	3.07207735585891	0.773489137320246	0.459297208400204	0.694074019133426	-5.9630309398697
1554711_at	-0.056998760524829	4.48403166493677	-0.504518480662624	0.626159068946525	0.808120456384738	-6.13885078513009
1554712_a_at	0.163747393799099	3.30149400503515	1.19807951991354	0.26183740199867	0.524060226635175	-5.56109995542126
1554714_at	0.374623626999298	3.40180813639459	2.81296746499871	0.0205094593050832	0.163231713874835	-3.2762648523633
1554715_at	0.0488809725428458	3.3983198076949	0.511744346311455	0.621293158955657	0.805399684066683	-6.13502368760414
1554716_s_at	0.0204611679802662	3.45773707106031	0.212992909858549	0.836134462490523	0.923871327200931	-6.24922078302461
1554717_a_at	0.0242589463425325	3.60381422748119	0.260564307722115	0.80036098845617	0.906397533646252	-6.23720622953617
1554719_at	0.0976888002660381	4.43681434275037	0.796026713232397	0.446742060212732	0.684854010790117	-5.9453141246731
1554721_a_at	-0.177944064911078	7.5185838294843	-1.91364280003575	0.0883358220802951	0.307846343457476	-4.63814406276541
1554722_at	0.158888159912516	2.92039509153203	1.65931095338933	0.131829223313192	0.371534181690749	-4.9923933589725
1554723_x_at	0.113283836739802	2.4779764069937	1.16568366013557	0.274051080241330	0.536127421691559	-5.59643455897438
1554724_at	-0.032336071129754	2.76957885534969	-0.373951141372459	0.717199722702647	0.861249002431963	-6.19904433827951
1554725_at	0.0233489572642815	3.62004523721599	0.19463415838697	0.850052666952508	0.930836229331292	-6.25321884440442
1554726_at	-0.630741905359718	7.05105701802404	-6.9436841323415	7.13651756993837e-05	0.0502719781463369	2.06972758690754
1554728_at	0.141738584005707	3.8257612428964	1.767472447822	0.111347974591168	0.343397853909342	-4.8445235309863
1554730_at	0.122604013951655	4.45624649282827	0.700996629264726	0.501232435537787	0.724941922723124	-6.01698599841939
1554732_at	0.143545610525185	4.05113666557154	1.36850773411237	0.204723684735879	0.461738379743981	-5.36434764970603
1554733_at	0.0315810711627336	2.76639435796705	0.249672962441211	0.808511257867586	0.910565119468662	-6.24016708206373
1554735_a_at	0.286148130345881	5.36953733916552	2.19725211196209	0.0559372974415978	0.249605173875042	-4.22111386665000
1554736_at	0.0729097572336652	2.91377225570714	0.96694700229946	0.359127010635028	0.614173089240647	-5.79710278426621
1554737_at	0.322604692964676	3.24476615451094	3.03873361982318	0.0142375385096834	0.141556836021111	-2.92670564532121
1554739_at	-0.051870396361855	3.61717089189068	-0.419018768488016	0.68514084221429	0.843076348871079	-6.18020515700581
1554740_a_at	-0.314498787281189	7.65134102070115	-3.48568817582540	0.00700273917141868	0.110814307582742	-2.24304823619761
1554741_s_at	-0.0841067796962411	6.27563294905685	-0.744055289250725	0.47604047022293	0.706198679857795	-5.98550083106208
1554742_at	0.1281268880064	5.7376298989886	1.14457732193746	0.282251852658439	0.543687232972466	-5.61907778716694
1554743_x_at	-0.0340575027218328	5.92514574994536	-0.368695656581879	0.720978214918324	0.863555984871583	-6.20110649121627
1554744_at	-0.0674881333120436	2.61456684094749	-0.659728384450435	0.526141366572396	0.744142043624568	-6.04558738742312
1554745_at	0.289682375928435	3.67585251302081	2.21319097553679	0.0545079632380727	0.246794388136290	-4.19717228801988
1554747_a_at	-0.113200060129882	9.5828996490459	-1.37349619438637	0.203224657347221	0.460153048502582	-5.35833006614564
1554748_at	-0.292024823253979	6.10544980082077	-2.20910217415797	0.0548711917190244	0.247557384358461	-4.20331823487943
1554749_s_at	0.14198881130533	5.53238706793226	1.00017400683895	0.343659404456121	0.600354056942873	-5.76557684150525
1554751_at	0.0661870237480975	2.70739668474052	0.934669163450108	0.374639529347918	0.626560738413729	-5.82690717298193
1554752_a_at	0.197753239638851	5.2401597388337	2.10225115035435	0.0652445543325595	0.267137732078409	-4.36282916907068
1554755_a_at	0.152874271705759	3.82248643306601	1.18092515566765	0.268248818985119	0.530716036102007	-5.57989705642838
1554757_a_at	-0.185209305052227	6.81681884843896	-1.76733551590724	0.111371939017862	0.343403099908676	-4.84471350827646
1554758_a_at	-0.136581756086255	6.11479665528158	-1.78668696111039	0.108032230668061	0.338640167689499	-4.81779962460717
1554759_at	0.112216455214654	5.18034019662671	1.30667038057652	0.224100433920250	0.483857175772367	-5.43776124670289
1554761_a_at	-0.257205086657371	7.33072040921159	-2.48776918095402	0.0348420583132804	0.202342548985876	-3.77908521864042
1554762_a_at	-0.0538024046898125	7.15712540811517	-0.729460137862717	0.484487177103427	0.712152075231454	-5.99635887001356
1554763_at	0.0164192713175737	3.66661442361241	0.0968185780201746	0.925017093465477	0.965646146229947	-6.26848135600463
1554764_a_at	0.0126305001572096	2.33728053114878	0.133075362963752	0.897096054252861	0.952412264759954	-6.26401374881795
1554765_a_at	0.239993101721967	3.5404075206879	1.96243150449947	0.0817089761364798	0.296812768362776	-4.56780452428608
1554766_s_at	-0.0824378039067684	3.24300781040471	-0.881850002544202	0.401062588066591	0.648540845938214	-5.87388801263287
1554767_s_at	-0.108096725659031	8.12633084246776	-1.24288106767942	0.245679284369763	0.506463735705424	-5.51110806718469
1554768_a_at	-0.0543175214481071	10.6098687123646	-0.763672454158117	0.464837921706884	0.698017958698171	-5.97060961451017
1554769_at	-0.0602701597170472	2.4414546010006	-0.784883813983042	0.45292063017155	0.689140696032734	-5.95412862094693
1554770_x_at	0.0184815786813011	2.46826512506914	0.203297570174965	0.843477549697297	0.927533829750023	-6.25137662083904
1554771_at	0.132163224030410	4.43305023302711	1.32779813287121	0.217312745267982	0.475675389070954	-5.41292759112099
1554772_at	0.0718403491857229	3.24012590378612	0.494245325940466	0.633110074858794	0.81198723681986	-6.14420348756172
1554773_at	0.320879454569236	4.78914700109858	4.14854304343098	0.00255456467197678	0.0817204616003429	-1.26979570320059
1554774_at	0.0267777572341261	7.28205328090768	0.372770938154575	0.718047539559203	0.861786442465426	-6.19950988829128
1554776_at	0.318330258069022	2.93995974766613	3.65956183025086	0.00534537664870942	0.100993451921106	-1.98222577763459
1554777_at	0.122680216018119	3.30183158949791	1.44859253827615	0.181772576741945	0.435628899714242	-5.26609902601414
1554778_at	0.0114876152935164	2.44046723393199	0.134981058386721	0.895632273388332	0.951692064490563	-6.26374008668175
1554779_s_at	0.119375975406034	3.62769367462941	1.3744525153101	0.202938358353317	0.459840368631222	-5.35717486543755
1554780_a_at	-0.224171035084956	7.29480765066623	-2.20979417970570	0.0548095516112969	0.247422222032382	-4.20227827187008
1554781_at	0.0407492458025258	2.69291152036200	0.426350841471421	0.67998555190952	0.839954106270574	-6.17694549228657
1554782_at	0.283489615933164	4.41398738067869	2.94869016842253	0.0164618206744408	0.149414893218088	-3.06596615617786
1554783_s_at	-0.092097089029707	5.71614794767918	-1.23647920690554	0.247936790571855	0.509176979743722	-5.51833007333888
1554784_at	-0.0340606892942619	3.02390068454552	-0.331337876330271	0.748062858263707	0.878170866211012	-6.21494772328445
1554785_at	-0.114535339497218	3.79264916851587	-0.952494269458715	0.366013469265753	0.619844344433773	-5.81054909504867
1554786_at	0.187792692802689	2.83248079929351	1.42607710352248	0.187988452121241	0.443070029022678	-5.2940690138813
1554787_at	-0.0727591339305245	3.63974909256456	-0.456044891439981	0.65928891778673	0.827356916911847	-6.16319145164368
1554789_a_at	-0.194358107401319	2.93225613749752	-2.02622477785464	0.0737554622433559	0.282650147106514	-4.4748701400274
1554790_at	0.282222557256337	4.10215040123235	2.03542228705761	0.0726717223242113	0.280720099822616	-4.46138692605478
1554791_a_at	-0.0710711587595219	4.28863634945312	-0.490960653257475	0.635340655162727	0.813186603867024	-6.1458929856261
1554793_at	-0.144301527497687	2.53081895110912	-1.42222282359944	0.189070792270587	0.444258968914257	-5.29883023198831
1554794_a_at	-0.541858492006836	7.23306657940734	-6.72029895360074	9.14909556684913e-05	0.0503403924208522	1.84801214925560
1554795_a_at	0.104849667695935	4.52287988342227	1.33624903730569	0.214646740676852	0.472948537423745	-5.40292117914243
1554796_at	0.164832588210412	4.5829385586342	1.59109222329033	0.146454906197719	0.390983125198027	-5.08322688834738
1554797_at	0.113192583016933	2.81337377687025	1.10890929402256	0.296553200324346	0.556724070307432	-5.65664938216244
1554798_at	0.149740047966309	4.9843135262661	1.92881010449717	0.086222986213219	0.304113662236020	-4.61634897306466
1554800_at	0.164079461350592	4.99990671804048	1.30802292711895	0.223660623401017	0.483458261343007	-5.43617935582671
1554801_at	0.0781145264638377	3.83265514305212	0.680261208541741	0.513655613700557	0.73462195650313	-6.03155151738377
1554803_s_at	0.160417259380894	4.56892035108926	1.09286533056605	0.303169431501803	0.562722773429221	-5.67325997772631
1554804_a_at	0.182673227391017	6.65415663592418	1.79904129821602	0.105948974898845	0.335590662621233	-4.80054874490343
1554805_at	0.248964894874069	3.65083299047331	1.65865421954085	0.131963472933175	0.371695069952129	-4.9932771599166
1554806_a_at	-0.438245620752718	7.72664218453841	-5.96083266613388	0.000222754881932122	0.0526702453045167	1.0385629581466
1554807_a_at	-0.140606374820863	6.89960878825822	-1.82770021011406	0.101259513682010	0.328582846213089	-4.76033096764823
1554808_at	0.0965221431889929	3.45317392945216	0.759905546805345	0.466975598043512	0.699400499179284	-5.97349532884013
1554809_at	0.238040675432851	4.70224076372368	3.11953555707104	0.0125055068487662	0.135320635136054	-2.80204440439582
1554810_at	0.089492844783178	2.9288931294479	0.842019271759553	0.421840962946992	0.665162977106398	-5.9078070151043
1554812_at	-0.0306279464184311	2.97909687189837	-0.399070232933425	0.699253873206121	0.85125948546412	-6.18879864830948
1554813_at	0.0226900316174459	2.93093641404742	0.233609669420958	0.82057629153711	0.916275798109064	-6.24430644174181
1554814_at	0.209940542266302	6.18620807170768	1.73559702695939	0.117056920850538	0.350731966141096	-4.8885634169251
1554816_at	0.163143893823126	2.95660270525091	1.29024900723356	0.229498328004115	0.489789509102694	-5.45687992898898
1554818_s_at	-0.294219602777184	4.61866305993638	-2.11148060977974	0.0642782301594898	0.265662798700249	-4.34914035680139
1554819_a_at	0.0553949704843051	4.77044714802019	0.50208319885924	0.627803331817126	0.809267197595504	-6.14012905115112
1554820_at	0.218011998421375	2.46729827959277	2.65645832090278	0.0264581966664376	0.180349662324533	-3.51875072802089
1554821_a_at	-0.055462903669743	5.53269494268545	-0.690193234750585	0.507681619716361	0.729824066795726	-6.02462361559491
1554822_at	0.0421215455591786	3.90208957739486	0.498680214476967	0.630104615555003	0.810741038268474	-6.14190548806701
1554824_at	-0.147402995612697	3.21139969021503	-1.21175682906035	0.256815132599598	0.519076418825383	-5.54597495503518
1554825_at	0.0163466120249498	3.03450829456037	0.155897958250313	0.879594548859901	0.944584152863464	-6.26048188131973
1554826_at	0.128847787206295	4.27413742970812	1.33097628910317	0.216306866995965	0.474736464239691	-5.40916931998381
1554827_a_at	0.20648778312344	6.1645195241741	2.94299652948452	0.0166139486809529	0.149809702562618	-3.07478113050942
1554828_at	0.178851660034252	3.61857939752613	1.53342168950607	0.159938971420305	0.409851118908462	-5.15840790074768
1554830_a_at	0.355713227810731	5.94076469858605	2.99752219788076	0.0152144326377028	0.144782333096857	-2.99040544759496
1554831_x_at	-0.256056121788633	2.68449218871795	-3.11820722845903	0.0125321452313447	0.135393770559352	-2.80409089806631
1554833_at	0.200210387871884	3.52336229885446	1.49279747204249	0.170088592955508	0.42251303973549	-5.21042592340604
1554834_a_at	-0.0267679419604949	6.32594693376978	-0.259954427297181	0.800816712595571	0.906565075233538	-6.2373753174937
1554835_a_at	-0.183098810908583	5.82423965324791	-1.90005938986689	0.0902694790599874	0.311033883905558	-4.65760631303457
1554836_at	0.236920737586241	3.48824708063703	2.30280418876468	0.0471135190771639	0.230600215618328	-4.06179689217204
1554837_a_at	0.290941948705496	4.11804247296014	3.91908910594469	0.00359773530450444	0.0893278052239623	-1.59993037804335
1554839_at	0.0088153322716904	5.18788864221201	0.0690029461284975	0.946513764014274	0.975375138104262	-6.27095544176549
1554840_at	0.315579057884292	3.84697015539909	2.74403265396305	0.0229412293622385	0.170134711642306	-3.38311690471574
1554841_at	0.10766248218719	3.67128764697897	0.975531837682487	0.355082048195467	0.610949536910913	-5.78903884625039
1554842_at	0.0299582456267031	3.64139753300645	0.355456026529888	0.73053238747203	0.868543926788069	-6.2061760147896
1554844_at	0.0887214103680427	2.60893677780024	0.834626535177963	0.425778001769085	0.668343700006181	-5.91395686099573
1554846_at	-0.0798627400720338	2.73712851869370	-1.03550432528788	0.327767110711238	0.586108680700464	-5.73113597806528
1554847_at	-0.17033957689599	4.81685754075528	-2.40013644323169	0.040199836530078	0.215517662207497	-3.91349454709190
1554849_at	-0.0637521687194966	3.7300509651416	-0.716795950606988	0.491893305614443	0.718097729952384	-6.00562635083285
1554850_at	0.0448001368585285	4.21836837077008	0.49392216724315	0.633329354455474	0.812097050243712	-6.14437017895318
1554852_a_at	0.0872565904453761	4.36043985285483	1.12559287690357	0.289794145310254	0.550614309747887	-5.63918504672861
1554853_at	0.107495512176218	2.80205015085529	0.941189226066862	0.371467273001679	0.623958180333475	-5.82095280588122
1554855_at	0.0973314634478166	2.94246556005989	0.885088527452693	0.399405369732127	0.647124228921041	-5.87107254004616
1554857_at	0.275503507562428	4.80947522307834	2.96284522511979	0.0160897802586457	0.148258265288173	-3.04405519257846
1554860_at	0.104187060496512	4.47428811330534	0.683845870509049	0.511494529558325	0.732682440926632	-6.02906148164439
1554862_at	0.100501771566586	2.7112639769069	1.09916642204385	0.300557333118358	0.560350173542924	-5.66675802757972
1554863_s_at	-0.0487619261537153	4.29457582529678	-0.613459449336544	0.554935117727621	0.76333454863508	-6.07578406199894
1554864_a_at	-0.0164583655495925	4.72835688455306	-0.164010265912996	0.873389729447366	0.941577505908426	-6.25909282515821
1554865_at	-0.00598185708071242	2.63312154424272	-0.0399914564969568	0.968983266119038	0.985274899338761	-6.27265233868281
1554866_at	0.168907569963443	2.79521004863029	2.39056803946991	0.0408323538591958	0.216481636861689	-3.92812382667983
1554867_a_at	0.157468202931582	5.41266222915481	1.59327880981932	0.145964302244870	0.390513321829182	-5.08034667775619
1554868_s_at	-0.241392866450512	10.6432243703290	-3.10573589887924	0.0127851266826752	0.136059198021464	-2.82330985504622
1554869_at	0.357513393793334	5.05813288133713	2.80185857437587	0.0208828339260507	0.164309783778045	-3.29348571583267
1554871_at	-0.133250445951054	2.66969484500245	-1.66896763772973	0.129869497224565	0.368700959887629	-4.97937749766712
1554872_a_at	-0.0898815285686991	5.44451024277608	-0.925137432848954	0.379312425803856	0.630327800279708	-5.83555117606853
1554873_at	-0.214581973522744	5.54172980330754	-2.00054911891362	0.0768633646169404	0.287831797300121	-4.51239973948423
1554874_at	0.00228074920261223	2.65801604305381	0.0254308986564854	0.980272718850519	0.990535133119168	-6.27316365465508
1554875_at	-0.180829721329463	3.51582246577549	-1.81639310958482	0.103086085600848	0.331156102988542	-4.77623146437493
1554876_a_at	-0.00041917296544991	3.63209344488135	-0.00355361454784169	0.997243062625597	0.99869084060683	-6.27350405083309
1554878_a_at	-0.119573742201778	8.17815231650158	-1.52367917797768	0.162322917534305	0.412922847965062	-5.17095552027866
1554880_at	0.257846308085303	5.80206948782841	2.62439331692342	0.0278783448541389	0.183793921162746	-3.56835269718128
1554882_at	0.0240702876114582	3.32407410554441	0.321223543721317	0.755461111849277	0.882528491196367	-6.21844758194609
1554883_a_at	-0.387342653230889	7.62470533240557	-3.74143085391994	0.00471325542876916	0.0971995053619738	-1.86067261971449
1554884_at	0.0670471915701358	2.67683849378021	0.763693636098565	0.464825919317069	0.698017958698171	-5.97059335245559
1554885_a_at	-0.220148383693715	7.02431926679902	-2.5624659769554	0.0308423940561577	0.192080974005567	-3.66401372373000
1554886_a_at	0.033393430375086	4.27892885271835	0.238428080931091	0.81695180255071	0.914828558390444	-6.24309328808464
1554887_at	-0.0399249375506439	3.9515970959157	-0.498825351365846	0.630006379573073	0.810652838103438	-6.14182995593231
1554889_at	-0.0351025201433348	2.99600488136217	-0.469541601383536	0.649980867492338	0.821889444694583	-6.15664831861374
1554890_a_at	-0.219763240286606	7.85161319885957	-2.59228708852647	0.0293774020463829	0.188109750024517	-3.61797314613493
1554891_at	0.218625657792950	4.03291275466858	1.62583287132716	0.138833014562301	0.38062389050508	-5.03721802309419
1554892_a_at	0.119820336276943	2.85557883945081	1.42178517510456	0.189194031060084	0.444368382000876	-5.29937036250551
1554894_a_at	-0.373787090764583	5.80862677578713	-3.615733624862	0.0057199353720725	0.102851521909422	-2.04763969640931
1554895_a_at	-0.0487160779799032	4.7989239960847	-0.509527096382324	0.622784203517992	0.806356417893032	-6.13620347734478
1554897_s_at	0.00458979098309475	3.66687006514186	0.0389236703784879	0.96981095246376	0.985767193636646	-6.27269756672245
1554899_s_at	0.0738464025011925	2.59584894217213	0.963745667848599	0.360644086571209	0.615501828317932	-5.80009523651297
1554901_at	0.073155632591519	3.1346751159254	0.611236556425982	0.556341018475645	0.764400786963339	-6.07718434664828
1554903_at	0.259860565597307	5.521451148295	3.39470947094188	0.00807721047979995	0.116124149942758	-2.38083639256552
1554905_x_at	0.197931720191147	5.1417689167582	2.27369874921975	0.0494000996050583	0.235726311903106	-4.10590056559412
1554906_a_at	-0.108900175049784	3.77574040053815	-0.942753163109553	0.370709278494156	0.623293153100835	-5.8195195600822
1554907_a_at	0.191173983220154	3.97820174245611	1.37810390236929	0.201848394630320	0.458818954147952	-5.35275943231027
1554908_at	0.128067954440867	2.88019529541119	1.63462151129500	0.136962475242132	0.378165908060998	-5.02549625088331
1554909_at	-0.100222274226363	4.09692594571514	-1.33106127391997	0.216280023639547	0.474727741289603	-5.40906874201578
1554910_at	-0.157362909387187	2.71787414217891	-1.34894664226440	0.210693138719761	0.468318452783977	-5.38780880587514
1554911_at	0.415477822096045	5.26679664650586	4.12837913760278	0.00263182465909942	0.0821794397412216	-1.29849335389365
1554912_at	-0.127137959024237	2.61353532924047	-1.74633174305991	0.115104813318506	0.348048907970494	-4.87377362471148
1554914_at	0.115165524305787	3.61129607663904	1.54660576125940	0.15676240329339	0.405362932341946	-5.14135623830721
1554915_a_at	0.133918811512370	6.89526063272282	1.05912431917355	0.317458819969386	0.576701544589299	-5.70759341880598
1554916_a_at	0.223310784078066	3.8153883148555	2.01233095755846	0.0754219864529273	0.28536622623697	-4.49519882718226
1554918_a_at	0.173915478712393	7.08981828073599	1.66674554797576	0.130318083630911	0.369391264926295	-4.98237593014898
1554919_s_at	0.165258401240508	6.53814770877184	1.94738444228817	0.0837007344360294	0.300200184524521	-4.58956902680556
1554920_at	-0.0873770226882455	2.25976368388148	-1.10934939282060	0.296373322201207	0.556505129538305	-5.65619118485898
1554921_a_at	0.124990613153447	2.32057806036125	1.20480739006894	0.259357055456286	0.521646479933494	-5.55367515710185
1554922_at	-0.586293118620873	4.08812037794971	-4.88168410754869	0.000899777031541973	0.066544430837924	-0.270418354538781
1554923_at	-0.276797097188327	3.58812612938182	-2.15080528363239	0.0603140331764807	0.258145007356359	-4.29061919383963
1554927_at	0.333495424170914	3.5547530633207	2.98197336328434	0.0156007101780924	0.146392024906557	-3.01445634349936
1554929_at	0.239786197018291	2.87874475365841	2.66652937597992	0.0260274118147135	0.179181797743386	-3.50316364051099
1554930_a_at	-0.242392628487391	6.63024199966013	-2.2707717321135	0.0496360039799935	0.236276054276294	-4.11032901274729
1554931_at	0.116802601683798	2.72255556262254	1.47494889394948	0.174724520103501	0.427943811181827	-5.23302405378556
1554932_at	0.0160711906222502	2.46096606304164	0.178679912631343	0.862192960732514	0.936755344855067	-6.25640327719264
1554933_at	-0.095259089834046	3.2266244572292	-1.02634648905685	0.331831861827287	0.589977866728797	-5.74015298417868
1554934_at	0.111801124806490	3.03092887929057	0.792398988943944	0.448747367550659	0.686413948169292	-5.94819558521633
1554937_x_at	0.174368829822480	5.76789345458741	2.16063296342751	0.0593610136630513	0.256396950267338	-4.2759462640968
1554938_a_at	0.0318854262682944	4.72584408105662	0.381772289752165	0.711591686044487	0.858254687472732	-6.19592318592427
1554940_a_at	0.0438464970324635	3.88487124803524	0.371465092105605	0.71898609002131	0.862363282330041	-6.20002333970138
1554941_at	-0.0820779397008815	2.59655382222698	-0.83753934689239	0.424223766319734	0.666907587337768	-5.91153925198424
1554942_a_at	0.223139628845406	5.28592066099412	2.04812918309164	0.0711995836171326	0.278085041534709	-4.44272579480144
1554943_at	0.115929306877303	5.26488655101771	1.26874133668626	0.236732049028594	0.497356331118283	-5.48167381329357
1554945_x_at	0.0414118542608044	3.57441375293954	0.564403797899109	0.586429239068628	0.782990490508153	-6.10559622378305
1554946_at	-0.0812580338962006	3.00296329808604	-0.765092250083443	0.464033866870788	0.697595072052415	-5.96951872115283
1554947_at	-0.123021283484426	3.34306146523355	-0.859594637162869	0.412582205728781	0.658020225330403	-5.89300259678175
1554948_at	-0.0262498463098586	4.60285566187061	-0.189133695777136	0.854233669085316	0.932765437763798	-6.25434721685099
1554949_at	-0.0505108750964798	4.14453328100496	-0.344011658770431	0.738830935071083	0.873306408075202	-6.21041302642354
1554950_at	0.243685240549563	4.25795811544364	1.47765870151709	0.174013621755118	0.427253784332700	-5.22960343770904
1554951_at	0.178234468337625	2.68365464779304	2.01514647980273	0.0750813860540371	0.284909653736043	-4.49108315654182
1554952_s_at	0.173642096767781	4.75138122619728	1.57310505635818	0.15054715997625	0.396666793672077	-5.10683875650871
1554953_a_at	-0.155914416180257	5.36080389971461	-1.57087159157974	0.151062377469019	0.397488764126773	-5.10976045440851
1554954_at	-0.00813990009795518	4.80264038100422	-0.103931226188899	0.919529833648396	0.963161602735762	-6.2677157260962
1554957_at	0.273367070702928	3.42747082823139	1.62603510969262	0.138789712539808	0.380560756300566	-5.0369486588844
1554958_at	0.0241853616937036	5.46408245935052	0.275247576195997	0.789413658874578	0.900535742827367	-6.23301770096443
1554960_at	-0.0101320362813806	2.6474033048782	-0.102939281562923	0.920294834847821	0.96335378700175	-6.2678257501353
1554961_at	-0.108579468711173	4.45249342386467	-0.948905154343585	0.367738546770986	0.621312500148616	-5.81386295017935
1554962_a_at	0.228773246194288	6.55524418611593	3.08616785409030	0.0131927566241154	0.138105427930384	-2.85348273246933
1554963_at	-0.0258806862429397	2.97725426786981	-0.256844723915597	0.803141629300976	0.907701953582513	-6.23823140991105
1554964_x_at	0.102511029300438	3.01465748533603	1.15462650960626	0.278323164394804	0.540052958893348	-5.60833445720495
1554965_at	0.227127837163192	3.10325988327309	3.11371247131437	0.0126227195123483	0.135533648201365	-2.81101652032032
1554966_a_at	-0.216232427221359	4.17439132401456	-2.59042148103332	0.0294669638472209	0.188374025118609	-3.6208548828618
1554967_at	0.031261822846135	4.27173333266349	0.360102008687683	0.72717397729944	0.867118330580456	-6.20441752374246
1554969_x_at	0.160989279875673	3.73386976610775	1.8228369202987	0.102041404615604	0.32957521025915	-4.7671751267132
1554970_at	0.164128446234245	3.96659820763660	1.36983679272078	0.204323383602005	0.461237256588942	-5.3627457675165
1554971_at	0.0766578362768153	3.41978556879918	0.605566148252097	0.559936583879342	0.766392237172063	-6.08073524018164
1554972_at	0.225000139120558	4.97077672291143	2.0776094309936	0.0678937968365814	0.271601285944826	-4.3992871966805
1554973_a_at	-0.269029345299679	5.45605388533173	-3.2383821040769	0.0103444060751044	0.126441147936365	-2.61940398914171
1554974_at	-0.0825207779993535	3.81543678881671	-1.12352293180429	0.290626074050847	0.55143528409613	-5.64136238822593
1554976_a_at	-0.0437808013159113	2.89998192190475	-0.410015825859925	0.691494594168536	0.8467738499978	-6.18413337338865
1554977_at	0.185310581228406	6.04848865650416	1.77970230377592	0.109226793970342	0.340207762011081	-4.82752909171868
1554978_at	0.183389479681937	4.0329484725381	2.28133930413182	0.0487894856569243	0.234204111820480	-4.09433471876045
1554980_a_at	-0.198991544251312	9.07693683542103	-2.74147590186766	0.0230368640742132	0.170429728757112	-3.38707911915653
1554981_at	-0.193576530903840	2.59601851181981	-1.93117903563553	0.0858973408250746	0.303618596090373	-4.61293892048822
1554982_a_at	0.0574829783865662	2.92629596366898	0.518027166357942	0.61707806236094	0.802640917896444	-6.13165446477226
1554983_at	0.149714948741371	3.76130633089849	0.717712790688008	0.491354738757784	0.71780324063179	-6.0049602461946
1554984_a_at	0.0727587915778036	4.8261426640269	0.578502419834117	0.577278391733168	0.777194744428042	-6.09726303816072
1554985_at	0.086801592383166	5.9518718603949	1.06807416979495	0.313618738002002	0.572891751606297	-5.69856638104306
1554986_a_at	0.0837072409305843	3.37364202867099	0.955352209479013	0.364644075128957	0.618821878593509	-5.80790311306466
1554987_at	0.268694779403807	4.68202864561447	2.91386729031639	0.0174151295604599	0.153081035037083	-3.11989265682150
1554988_at	-0.00155909043864710	2.59070496013179	-0.0215914227443223	0.983250520209183	0.991906879772243	-6.27326056938972
1554989_at	-0.0631512222081136	5.35895873955412	-0.62390672770295	0.548355034843745	0.759025825815596	-6.06914064997633
1554992_at	0.00775776890680469	4.19260653786876	0.0659579778625733	0.948870117720662	0.976156676732627	-6.27117593870375
1554994_at	0.0873029911396066	2.49139789161265	1.09476666536080	0.302379376106329	0.561999029196511	-5.67130099924224
1554996_at	0.0368018026351704	2.76849075855209	0.36759415948071	0.721771170221327	0.86393917764646	-6.20153511402831
1554997_a_at	-0.0968984856960828	3.16454270820395	-1.32175757226446	0.219235459127962	0.478063730459388	-5.42005449314078
1554999_at	-0.0723126013160913	3.12678541744	-0.496898976296176	0.631310873825271	0.811389699504462	-6.14283079032217
1555000_at	0.0280326011561631	3.95080723555156	0.209714969713699	0.838615279284721	0.924879463524137	-6.24996078228143
1555001_at	0.0505296697663917	2.85163707374079	0.68319264671422	0.51188792212063	0.73293836429065	-6.0295161089612
1555002_at	0.00181846586669820	2.49491753644505	0.0251709243599319	0.980474338744245	0.990564152282063	-6.27317071630436
1555003_at	0.266916736231133	3.61660234324232	3.46126081590694	0.00727565884815284	0.112397770198201	-2.27996061447312
1555004_a_at	-0.0858242731938388	6.62235094105297	-1.14854528805665	0.280695340196532	0.542115723773152	-5.61484393943054
1555006_at	0.134101303284496	4.67337362783092	1.11990664724474	0.292084018783556	0.552646359403628	-5.64515916264275
[truncated: 52,614 more rows]
