# Supplementary material for: A simple Bayesian estimate of direct RNAi gene regulation events from differential gene expression profiles
Source: BMC Genomics. 2011 May 20;12:250. doi: 10.1186/1471-2164-12-250 (PMC3128064; doi:10.1186/1471-2164-12-250)
Supplement: Additional file 3 — Processed Affymetrix datasets described in this report. [file 1471-2164-12-250-S3.ZIP › FAM33A.txt]

ID	logFC	P.Value
1007_s_at	-0.217233875	0.204647836
1053_at	-0.223536003	0.598095927
117_at	0.051253161	0.696326334
121_at	0.199687897	0.192839655
1255_g_at	0.016731463	0.904002547
1294_at	-0.092591971	0.538470738
1316_at	0.156527121	0.30689666
1320_at	0.157566183	0.347890058
1405_i_at	-0.084885501	0.521485299
1431_at	0.064134749	0.596051978
1438_at	0.105990545	0.426774099
1487_at	0.056038329	0.733601857
1494_f_at	0.29220141	0.078695297
1552256_a_at	-0.419743994	0.594391611
1552257_a_at	0.108557493	0.729935697
1552258_at	0.130903591	0.401941645
1552261_at	0.234727626	0.084600769
1552263_at	0.509069337	0.014483103
1552264_a_at	-0.137245103	0.381361738
1552266_at	-0.037020459	0.789339557
1552269_at	0.095456468	0.506031958
1552271_at	0.131757126	0.326097142
1552272_a_at	0.098903796	0.516375353
1552274_at	-0.523480727	0.009944935
1552275_s_at	-0.411425756	0.011365661
1552276_a_at	0.289461549	0.116387028
1552277_a_at	-0.482961917	0.012726996
1552278_a_at	-0.020182925	0.887329607
1552279_a_at	0.226806253	0.16372575
1552280_at	-0.125960432	0.582179554
1552281_at	0.113008536	0.366071935
1552283_s_at	-0.013810601	0.94014673
1552286_at	0.084183668	0.561710574
1552287_s_at	-0.172995028	0.618527439
1552288_at	0.061268756	0.616344591
1552289_a_at	0.03631841	0.783699338
1552291_at	-0.184364098	0.423744561
1552293_at	-0.050910019	0.684901175
1552295_a_at	0.111152718	0.562697906
1552296_at	-0.107479115	0.501361813
1552299_at	-0.106001533	0.612817573
1552301_a_at	-0.005495962	0.971598599
1552302_at	0.10636074	0.403885251
1552303_a_at	0.140794165	0.305246557
1552304_at	-0.036797273	0.761672735
1552306_at	-0.867203805	0.002589613
1552307_a_at	-0.124757484	0.469334376
1552309_a_at	-0.001611118	0.992255156
1552310_at	0.465124898	0.006830952
1552311_a_at	0.298548393	0.069072136
1552312_a_at	-0.124255541	0.388492358
1552314_a_at	-0.082512076	0.609844396
1552315_at	0.214123527	0.231741337
1552316_a_at	-0.009985925	0.931896739
1552318_at	-0.002009274	0.986114115
1552319_a_at	0.269378424	0.133271702
1552320_a_at	0.15171065	0.244177086
1552321_a_at	-0.087765281	0.539167069
1552322_at	0.122566235	0.321951254
1552323_s_at	0.107625313	0.40528911
1552325_at	0.183672296	0.223680838
1552326_a_at	0.13530171	0.399259968
1552327_at	-0.021191288	0.855368576
1552329_at	0.329653431	0.18234125
1552330_at	0.642234261	0.045003972
1552332_at	-0.043787236	0.719243813
1552334_at	-0.239861106	0.219362506
1552335_at	0.04432065	0.721261357
1552337_s_at	-0.075050241	0.542404923
1552338_at	-0.024037554	0.892514812
1552340_at	0.164715876	0.325052974
1552343_s_at	0.171179458	0.421854147
1552344_s_at	-0.158014385	0.26840242
1552347_at	0.161285453	0.553346108
1552348_at	0.066989267	0.64526578
1552349_a_at	-0.011758024	0.921607632
1552354_at	0.205122174	0.164848184
1552355_s_at	-0.02907119	0.862572744
1552359_at	0.022756559	0.866065802
1552360_a_at	0.129171394	0.397948189
1552362_a_at	0.109158811	0.591052465
1552364_s_at	-0.30449659	0.217209116
1552365_at	-0.141757426	0.287285332
1552367_a_at	0.178747419	0.320621842
1552368_at	0.059652348	0.687796546
1552370_at	0.125261426	0.715642732
1552372_at	-0.011742686	0.918772918
1552373_s_at	0.190923116	0.144598922
1552375_at	0.31117815	0.116547939
1552377_s_at	0.234904819	0.073969526
1552378_s_at	-0.599804971	0.006831034
1552379_at	-0.038062791	0.775585366
1552381_at	-0.014619764	0.951745285
1552383_at	-0.02700104	0.829290079
1552384_a_at	0.117006816	0.407623653
1552386_at	-0.017935563	0.885563546
1552388_at	0.079298991	0.615383446
1552389_at	-0.163074346	0.382029157
1552390_a_at	-0.519276149	0.091589294
1552391_at	-0.090232405	0.593914435
1552393_at	-0.149344996	0.329820151
1552394_a_at	-0.055261996	0.674733296
1552395_at	0.047316381	0.696484004
1552396_at	-0.060832774	0.728165427
1552398_a_at	-0.02829943	0.815390805
1552399_a_at	0.077821853	0.722687211
1552400_a_at	0.097445967	0.533644905
1552401_a_at	-0.052780053	0.753180724
1552402_at	0.08443948	0.556434146
1552405_at	-0.056207178	0.736141635
1552408_at	-0.04892294	0.77576289
1552409_a_at	-0.049485673	0.717352288
1552410_at	-0.125692659	0.475950552
1552411_at	0.036996498	0.779451783
1552412_a_at	-0.023226863	0.861976807
1552414_at	0.102388755	0.523173684
1552415_a_at	0.042072931	0.805980382
1552417_a_at	-0.536527561	0.014102286
1552418_at	0.11297588	0.513138634
1552419_s_at	0.046147884	0.757200119
1552421_a_at	0.071975642	0.628048417
1552422_at	-0.161479666	0.3874668
1552423_at	0.215824421	0.232185325
1552424_at	0.120230335	0.529094828
1552425_a_at	0.241373132	0.077052643
1552426_a_at	-0.027185218	0.825216029
1552427_at	0.432425225	0.015828622
1552430_at	-0.046870636	0.855252598
1552432_at	-0.050206785	0.730383161
1552436_a_at	0.088348016	0.557513904
1552438_a_at	0.11771179	0.403954148
1552439_s_at	0.169878872	0.345942144
1552440_at	0.059502075	0.692051476
1552445_a_at	0.250225198	0.089138744
1552448_a_at	-0.087368123	0.691248803
1552449_a_at	-0.021462666	0.870524692
1552450_a_at	0.274717801	0.200748525
1552452_at	-0.051122435	0.711719747
1552453_a_at	0.291933661	0.080804354
1552455_at	0.004781388	0.968617428
1552456_a_at	-0.115150487	0.398737491
1552457_a_at	0.048184029	0.75712244
1552458_at	0.059249433	0.660144947
1552459_a_at	0.090373795	0.585735527
1552461_at	-0.078300717	0.52682833
1552463_at	0.042086071	0.844991181
1552466_x_at	0.072294092	0.559900499
1552467_at	0.038476402	0.763699938
1552468_a_at	0.160321876	0.420807701
1552470_a_at	-0.296979611	0.351158137
1552472_a_at	-0.563791309	0.012576479
1552473_at	-0.207751518	0.185956394
1552474_a_at	-0.00103975	0.995533799
1552476_s_at	0.439145344	0.189073438
1552477_a_at	0.191804238	0.232053427
1552478_a_at	-0.017187304	0.888074671
1552480_s_at	0.146333699	0.407256846
1552481_s_at	-0.157865719	0.277472995
1552482_at	0.098203801	0.427873287
1552484_at	-0.022545501	0.862647193
1552485_at	-0.7628303	0.004201686
1552486_s_at	-1.066462708	0.003047955
1552487_a_at	-0.056036622	0.652121891
1552489_s_at	-0.07764296	0.545365194
1552490_at	0.161752113	0.297531671
1552491_at	-0.140795481	0.446927906
1552493_s_at	-0.267299477	0.055408021
1552494_at	0.103418299	0.479988936
1552496_a_at	-0.32419717	0.132835104
1552497_a_at	0.283949718	0.259679591
1552498_at	0.120823798	0.61597915
1552499_a_at	0.0454248	0.731163167
1552501_a_at	0.103702117	0.433475638
1552502_s_at	-0.013905252	0.908439897
1552503_at	0.181754305	0.289219463
1552504_a_at	-0.176139218	0.300987795
1552506_at	0.276073053	0.132848706
1552507_at	0.014805807	0.91141225
1552508_at	0.123291473	0.552358591
1552509_a_at	0.023111952	0.874527645
1552510_at	0.193527779	0.186724334
1552511_a_at	0.050752227	0.757626575
1552514_at	0.088081694	0.50554634
1552515_at	0.080311848	0.496666126
1552516_a_at	-0.184740479	0.699117725
1552518_s_at	0.169792335	0.283961465
1552519_at	0.052935153	0.687578531
1552520_at	0.116132813	0.518456158
1552521_a_at	-0.015801898	0.914096023
1552522_at	0.005367601	0.974648375
1552523_a_at	0.181933176	0.319777068
1552524_at	-0.018458116	0.907964388
1552526_at	0.212186013	0.13987593
1552528_at	0.052301375	0.666416796
1552531_a_at	0.094649131	0.65349054
1552532_a_at	-0.043505932	0.739721827
1552535_at	-0.126781428	0.33247586
1552536_at	0.016516209	0.909788759
1552538_a_at	0.035980595	0.822613133
1552540_s_at	-0.031498947	0.842550903
1552541_at	-0.062767092	0.700649703
1552542_s_at	0.065439197	0.588096741
1552543_a_at	-0.105056006	0.639105671
1552544_at	-0.100681788	0.50128952
1552546_a_at	0.470564194	0.125841944
1552548_at	-0.028926827	0.852768253
1552549_a_at	-0.108117939	0.537653636
1552552_s_at	0.289128899	0.042667801
1552553_a_at	-0.140576247	0.432529953
1552554_a_at	0.106820308	0.546213109
1552555_at	-0.045002124	0.706269971
1552557_a_at	0.193220835	0.28599979
1552558_a_at	0.155393641	0.264379555
1552559_a_at	-0.050360205	0.767544225
1552562_at	0.286035456	0.208260023
1552563_a_at	0.154455732	0.264603802
1552564_at	-0.085401448	0.58820065
1552566_at	0.114880284	0.371818372
1552568_at	0.206984496	0.191176408
1552569_a_at	0.093131705	0.546053215
1552570_at	0.046621816	0.708704518
1552572_a_at	-0.029505767	0.818824374
1552573_s_at	0.082423323	0.61139563
1552575_a_at	-0.497317564	0.017274009
1552576_at	0.201363244	0.146141243
1552578_a_at	0.154828451	0.223960043
1552579_a_at	0.32286992	0.164668996
1552580_at	0.229303719	0.350708805
1552582_at	0.028819356	0.87803567
1552583_s_at	-0.069650084	0.640687386
1552584_at	0.040097355	0.743887651
1552585_s_at	-0.08245553	0.528598957
1552586_at	-0.018007318	0.876479127
1552587_at	0.051088196	0.825781685
1552588_a_at	0.000431471	0.997309028
1552590_a_at	-0.073204416	0.55762232
1552592_at	0.124483489	0.401499587
1552594_at	0.284909946	0.070679099
1552596_at	0.168249861	0.213329378
1552598_at	-0.123395061	0.441599937
1552599_at	-0.046821537	0.759866738
1552602_at	0.008034453	0.953641756
1552604_at	0.196010406	0.191381483
1552605_s_at	-0.002315312	0.986601009
1552607_at	0.209420238	0.159946583
1552608_at	-0.062369527	0.646046881
1552609_s_at	0.065414687	0.576823058
1552610_a_at	-0.705478489	0.157555238
1552611_a_at	-0.595262393	0.006763652
1552612_at	-0.098323259	0.46123747
1552613_s_at	-0.293575678	0.045825333
1552615_at	-0.005155061	0.976176636
1552616_a_at	0.133028006	0.459121162
1552617_a_at	-0.246344121	0.233551619
1552618_at	-0.248654728	0.343205619
1552619_a_at	-0.854289931	0.004144542
1552620_at	0.315854786	0.110382319
1552621_at	-0.219591552	0.182942596
1552622_s_at	-0.184662268	0.150884864
1552623_at	0.063665883	0.75098881
1552625_a_at	-0.457469727	0.076929345
1552626_a_at	-0.035400579	0.800767913
1552627_a_at	-0.567351274	0.018207037
1552628_a_at	0.159915805	0.505292586
1552629_a_at	0.272221929	0.110124274
1552630_a_at	0.240334584	0.32075528
1552631_a_at	0.274769543	0.098935631
1552632_a_at	0.047833926	0.697409351
1552633_at	-0.018766779	0.907651898
1552634_a_at	0.073851952	0.757958176
1552637_at	-0.034221413	0.812530549
1552639_at	0.098090971	0.573319622
1552641_s_at	0.005829094	0.987561856
1552643_at	-0.015204355	0.919831529
1552644_a_at	-0.088614365	0.703950863
1552646_at	-0.186281435	0.24162216
1552648_a_at	-0.182967552	0.219885167
1552649_a_at	-0.503544207	0.153319008
1552651_a_at	0.054907126	0.643581079
1552652_at	0.184005573	0.350070083
1552656_s_at	-0.942826882	0.001932187
1552657_a_at	0.158505238	0.284984194
1552658_a_at	-0.428611779	0.014471595
1552660_a_at	-0.287879441	0.16457808
1552661_at	0.093318564	0.435534647
1552662_a_at	0.225343334	0.296097721
1552663_a_at	0.046779438	0.800099631
1552664_at	-0.003763356	0.97402582
1552665_at	0.099743204	0.523177119
1552666_a_at	0.044267514	0.751786458
1552667_a_at	-0.038168447	0.809827706
1552669_at	0.059701215	0.747365336
1552670_a_at	0.083403899	0.499821156
1552671_a_at	-0.077893438	0.678418527
1552672_a_at	-0.084795704	0.590510516
1552673_at	0.327488723	0.124866734
1552674_at	0.098295804	0.528740526
1552675_at	0.143218245	0.306831107
1552676_at	0.080694891	0.51628955
1552677_a_at	-0.133207502	0.312962438
1552678_a_at	-0.196059864	0.236783473
1552680_a_at	-0.699687992	0.069296078
1552682_a_at	-0.159048929	0.252185456
1552684_a_at	0.016828176	0.889077514
1552685_a_at	-0.219974029	0.115668946
1552686_at	0.274768819	0.176748041
1552687_a_at	0.026191406	0.856998155
1552689_at	0.11483507	0.488231511
1552690_a_at	0.083040615	0.502131794
1552691_at	-0.038429972	0.757601122
1552693_at	-0.079569084	0.658846439
1552694_at	0.005845665	0.973306287
1552695_a_at	-0.100877719	0.560671454
1552696_at	-0.39758523	0.190452177
1552698_at	0.029169145	0.805051373
1552701_a_at	0.229124894	0.445362759
1552703_s_at	-0.014744377	0.91023372
1552705_at	0.090613887	0.6495311
1552708_a_at	0.103901785	0.548949828
1552711_a_at	0.268213141	0.103204593
1552712_a_at	-0.025594014	0.865461492
1552713_a_at	0.337882905	0.072845812
1552714_at	0.052796174	0.669892569
1552715_a_at	0.182396301	0.220550137
1552716_at	-0.164774737	0.493729168
1552717_s_at	0.024951584	0.916872737
1552718_at	-0.046500483	0.722483102
1552719_at	0.250588013	0.116898335
1552721_a_at	0.181853253	0.317705241
1552722_at	0.012332745	0.919519723
1552724_at	0.041909085	0.719799875
1552725_s_at	-0.224913924	0.151324954
1552726_at	-0.184732426	0.333133445
1552727_s_at	0.21428662	0.127195676
1552729_at	-0.006504946	0.973621831
1552730_at	-0.010797387	0.946365642
1552731_at	-0.098138258	0.526303048
1552732_at	-0.032988963	0.806533408
1552733_at	0.16333643	0.397100656
1552734_at	-0.00290997	0.985044546
1552735_at	0.165402036	0.254137631
1552736_a_at	-0.106093064	0.469923148
1552737_s_at	0.235003707	0.501129171
1552738_a_at	0.090293895	0.518015284
1552739_s_at	0.001218861	0.994114208
1552740_at	0.099571917	0.4215733
1552742_at	0.45066682	0.028761813
1552743_at	-0.061047147	0.683326287
1552745_at	-0.201898763	0.288127799
1552747_a_at	0.030354269	0.801271578
1552749_a_at	0.078018401	0.682892974
1552750_at	-0.163546463	0.220949956
1552751_a_at	-0.141589002	0.457648213
1552752_a_at	0.067101014	0.630347082
1552754_a_at	-0.016846532	0.907597994
1552755_at	0.383899812	0.074340883
1552757_s_at	0.099020759	0.537907445
1552758_at	0.024761877	0.88947797
1552760_at	-0.003646413	0.980157711
1552761_at	0.068216775	0.714032111
1552763_at	0.110022297	0.421444932
1552765_x_at	-0.042758694	0.785977369
1552766_at	0.171926673	0.222708685
1552767_a_at	0.029079302	0.805041118
1552768_at	-0.024622718	0.854479369
1552769_at	-0.021302128	0.901210788
1552770_s_at	-0.155628467	0.211093547
1552771_a_at	-0.03835756	0.837816791
1552772_at	0.05950872	0.637061444
1552773_at	0.251156146	0.082430875
1552774_a_at	-0.340323137	0.032714629
1552775_at	-0.009168629	0.958414509
1552777_a_at	0.173431384	0.219712943
1552779_a_at	0.02232021	0.862011966
1552782_at	0.027441061	0.820098616
1552783_at	0.012105578	0.933573668
1552785_at	-0.06676094	0.600484304
1552787_at	0.086403895	0.703155416
1552788_a_at	-0.047981172	0.720314817
1552789_at	-0.933468501	0.000548576
1552790_a_at	-0.785128171	0.000622662
1552791_a_at	0.03270604	0.804629314
1552792_at	-0.253218291	0.075976891
1552793_at	0.022954013	0.852129079
1552794_a_at	-0.064950966	0.641900413
1552796_a_at	-0.077667873	0.627307077
1552797_s_at	0.104504015	0.393547638
1552798_a_at	-0.081816841	0.660114544
1552799_at	-0.13107786	0.284313605
1552800_at	0.159658385	0.323644259
1552801_at	0.12150433	0.436727296
1552803_a_at	0.040632456	0.774352062
1552804_a_at	0.00774395	0.980936607
1552806_a_at	0.318390072	0.150859021
1552807_a_at	-0.053902247	0.668297911
1552808_at	0.052121758	0.659763272
1552809_at	-0.02121237	0.859551827
1552811_at	0.084234974	0.493495562
1552812_a_at	-0.53542384	0.056598847
1552813_at	0.122423113	0.51042435
1552814_a_at	0.113433655	0.503263919
1552816_at	0.052074954	0.671542884
1552818_a_at	0.003646524	0.978842215
1552819_at	0.008776405	0.963724386
1552822_at	0.030427188	0.889053524
1552825_at	-0.051197167	0.723396457
1552826_at	0.105972906	0.423236718
1552827_s_at	0.157534755	0.383043406
1552828_at	-0.111797826	0.524323037
1552829_at	-0.071206286	0.731806717
1552830_at	0.157388597	0.3434706
1552833_at	0.04794184	0.726242405
1552834_at	-0.057427673	0.673652714
1552835_at	0.014581422	0.91605177
1552836_at	0.101455464	0.497168808
1552837_at	0.152380911	0.273939946
1552839_at	0.242534174	0.1497894
1552841_s_at	0.284930824	0.179923397
1552842_at	-0.093288466	0.565498351
1552843_at	-0.246489071	0.131108428
1552845_at	0.212781997	0.194852416
1552846_s_at	0.06837425	0.587673282
1552848_a_at	-0.098681996	0.412469397
1552849_at	0.130165382	0.347589114
1552851_at	0.047227385	0.732090062
1552852_a_at	0.05840384	0.709744292
1552853_at	-0.018358643	0.887547831
1552854_a_at	0.050737622	0.769807202
1552856_at	-0.129348903	0.431355418
1552857_a_at	0.028280757	0.822538605
1552858_at	0.210366116	0.219214824
1552860_at	-0.110809686	0.411505105
1552862_at	-0.102309367	0.657969438
1552863_a_at	0.180303259	0.390205349
1552865_a_at	0.197896597	0.410757067
1552867_at	0.202696052	0.140628259
1552868_at	0.289925592	0.078650284
1552870_s_at	0.083424336	0.503065944
1552872_at	0.038679612	0.802558123
1552873_s_at	-0.087263332	0.58619811
1552875_a_at	0.122983783	0.409696846
1552876_at	0.003796589	0.974642988
1552877_s_at	0.066289413	0.608098593
1552878_at	0.124830115	0.386665264
1552879_a_at	0.286982794	0.160720542
1552880_at	0.152543251	0.317322987
1552882_a_at	-0.200018227	0.133849031
1552884_at	0.166981844	0.269737286
1552885_a_at	-0.096154459	0.511875053
1552887_at	-0.29750439	0.144244516
1552889_a_at	0.167708626	0.178532242
1552890_a_at	0.14248622	0.581740806
1552892_at	0.004056311	0.976339257
1552893_at	0.044411389	0.739881061
1552895_a_at	-0.093730111	0.502218925
1552897_a_at	-0.060958012	0.666232507
1552898_a_at	0.068303219	0.602212553
1552899_at	0.09731822	0.69198932
1552900_a_at	-0.010944047	0.931578115
1552902_a_at	-0.045702232	0.754760715
1552903_at	0.154663542	0.304412021
1552904_at	0.014891022	0.911863762
1552906_at	0.034433669	0.814544823
1552908_at	0.005397171	0.965304835
1552910_at	0.178348943	0.238641969
1552911_at	0.06179673	0.728358706
1552912_a_at	-0.055907312	0.734107332
1552913_at	-0.079868017	0.535616573
1552914_a_at	0.152756364	0.379471689
1552915_at	0.072248148	0.758460909
1552917_at	0.024373169	0.881277385
1552919_at	-0.211717368	0.15932023
1552921_a_at	-0.358255576	0.309476141
1552922_at	-6.87E-05	0.999633006
1552923_a_at	0.02910767	0.869044836
1552924_a_at	0.284458302	0.142435549
1552925_at	-0.045686631	0.711136753
1552927_at	-0.188927007	0.149170678
1552928_s_at	-0.393668597	0.050196469
1552929_at	0.107824335	0.431074271
1552930_at	0.201421151	0.253415941
1552931_a_at	0.071616194	0.837070497
1552932_at	0.071477274	0.587992945
1552933_at	0.021401554	0.912431827
1552935_at	-0.080021282	0.649104015
1552937_s_at	-0.408424999	0.115317615
1552938_at	-0.158369282	0.297206631
1552939_at	-0.024554451	0.876169342
1552940_at	0.117768929	0.398361496
1552942_at	-0.128168483	0.40108911
1552943_at	0.000900828	0.994263653
1552944_a_at	-0.055089884	0.660339405
1552946_at	0.138590862	0.40677365
1552947_x_at	0.062975317	0.69898054
1552948_at	0.01609784	0.911053336
1552950_at	-0.01467989	0.899245585
1552952_at	-0.093033725	0.508223207
1552953_a_at	-0.204170369	0.309119235
1552954_at	-0.054223204	0.766404481
1552955_at	-0.077290008	0.698739345
1552957_at	0.054801209	0.653290893
1552960_at	0.078840076	0.53732916
1552961_at	-0.013334673	0.913161393
1552964_at	-0.13422495	0.400041523
1552965_a_at	0.16722503	0.359278954
1552967_at	0.061538797	0.619752874
1552969_a_at	-0.088131417	0.7060122
1552970_s_at	0.028231042	0.83727316
1552971_at	0.126668801	0.406385594
1552972_at	0.039619223	0.755922303
1552973_at	-0.055588143	0.663593252
1552974_at	0.061582681	0.60195122
1552975_x_at	-0.056117998	0.645200342
1552976_at	0.006115195	0.969718518
1552977_a_at	-0.036593279	0.936568663
1552978_a_at	-0.903673698	0.001706478
1552979_at	-0.028511116	0.808235133
1552980_at	0.046339162	0.820950192
1552982_a_at	0.066468173	0.590755741
1552985_at	-0.032876627	0.843166218
1552986_at	0.13449872	0.300041508
1552987_a_at	0.009522494	0.935614789
1552988_at	0.044925038	0.725561891
1552990_at	-0.006290462	0.961891152
1552991_at	0.103083784	0.684173383
1552993_at	0.098435479	0.449816197
1552995_at	0.1093477	0.457250993
1552997_a_at	0.068480064	0.584703346
1552998_at	0.062784574	0.638037484
1552999_a_at	-0.028946817	0.837223242
1553002_at	0.149072617	0.27928335
1553003_at	-0.101098551	0.533491416
1553004_at	0.056258282	0.644066423
1553006_at	-0.012783471	0.923883129
1553007_a_at	0.065678615	0.672023077
1553009_s_at	-0.045452798	0.724794655
1553011_at	0.126067262	0.471148143
1553013_at	0.037748141	0.83718771
1553015_a_at	0.11917406	0.689066514
1553016_at	-0.125087886	0.396315808
1553019_at	0.218162682	0.095830019
1553020_at	0.30017612	0.23566909
1553021_s_at	0.266339247	0.141305019
1553022_at	0.011321328	0.953373863
1553023_a_at	0.054343255	0.719581416
1553024_at	0.175302718	0.309463704
1553025_at	0.028036377	0.8181909
1553027_a_at	-0.363353681	0.036733083
1553028_at	-0.056512563	0.67709735
1553030_a_at	0.147798692	0.462743614
1553031_at	-0.1474273	0.420054885
1553032_at	0.134392048	0.473053079
1553033_at	-0.027727088	0.83385901
1553034_at	-0.152698378	0.251016145
1553036_at	0.127721226	0.342335637
1553037_a_at	0.157009074	0.213921439
1553039_a_at	-0.004138024	0.975753838
1553041_at	0.114747499	0.489599012
1553042_a_at	-0.09934721	0.622472678
1553043_a_at	0.223843024	0.168400994
1553044_at	-0.023124794	0.881665094
1553045_at	-0.003248195	0.980418128
1553046_s_at	0.007761852	0.960660856
1553047_at	-0.064340611	0.672747008
1553048_a_at	-0.048160984	0.754286198
1553051_s_at	-0.189369497	0.244936565
1553052_at	0.047068382	0.692631116
1553053_at	-0.054029949	0.680628847
1553055_a_at	0.170831511	0.258763879
1553057_at	0.026544176	0.869734512
1553058_at	0.115910054	0.352244033
1553059_at	0.036848564	0.780353028
1553060_at	-0.003006932	0.98433386
1553061_at	0.066133448	0.619610322
1553062_at	0.077563445	0.561854236
1553063_at	-0.166752722	0.247068385
1553064_at	-0.00565712	0.966363338
1553066_at	0.082481315	0.509688141
1553067_a_at	0.026190038	0.876772102
1553069_at	0.101963181	0.462754995
1553070_a_at	0.081684752	0.564101929
1553071_a_at	0.260596773	0.239593511
1553072_at	-0.084783264	0.542253687
1553074_at	0.194089934	0.157597051
1553075_a_at	-0.113308323	0.369204822
1553076_at	0.147779243	0.289984607
1553077_at	0.006369223	0.966802548
1553078_at	0.031017109	0.860637883
1553079_at	0.150427581	0.380116168
1553080_at	0.075159057	0.66347152
1553081_at	-0.044641243	0.840971791
1553082_at	-0.008871244	0.944288022
1553083_at	0.137457186	0.447763894
1553084_at	0.239422959	0.173082412
1553086_at	0.290910631	0.099235693
1553087_at	0.058576446	0.696941049
1553088_a_at	-0.008479058	0.959032761
1553089_a_at	0.045337015	0.747019082
1553093_a_at	0.026185903	0.843646444
1553094_at	-0.185715524	0.321887335
1553096_s_at	-0.024746201	0.857354142
1553099_at	0.618663699	0.006215408
1553101_a_at	-0.055249517	0.921166004
1553102_a_at	0.099977433	0.502401628
1553103_at	0.435502824	0.034599257
1553105_s_at	0.112850335	0.626262813
1553106_at	-0.863179352	0.004858196
1553107_s_at	-0.127215497	0.401658463
1553108_at	-0.495448062	0.008948383
1553111_a_at	-0.069384211	0.769747469
1553112_s_at	0.29439299	0.38808803
1553113_s_at	0.283437814	0.053575361
1553114_a_at	0.11323188	0.41819718
1553115_at	0.124560595	0.528815523
1553117_a_at	0.330953803	0.359718242
1553118_at	-0.144546103	0.387979258
1553120_at	-0.123522767	0.414624096
1553122_s_at	0.261960003	0.087130617
1553123_at	0.024083219	0.862870327
1553125_x_at	-0.108348381	0.474187756
1553126_a_at	0.046041646	0.69514328
1553127_a_at	0.075669578	0.544271379
1553129_at	0.128085452	0.361106312
1553130_at	0.139926932	0.311510644
1553131_a_at	0.291826418	0.063366645
1553132_a_at	0.507651962	0.016978461
1553133_at	-0.087175099	0.461088945
1553134_s_at	-0.008716942	0.946577918
1553136_at	0.238871288	0.108837391
1553137_s_at	0.069548821	0.60395804
1553138_a_at	-0.084150871	0.57066836
1553139_s_at	0.178995526	0.257200396
1553140_at	-0.005492097	0.964688419
1553141_at	-0.11263522	0.522515752
1553142_at	0.100367123	0.589342455
1553145_at	0.181528491	0.308956568
1553146_at	0.031302791	0.823591508
1553147_at	-0.064668683	0.672366264
1553148_a_at	-0.229342553	0.196625926
1553150_at	-0.211536433	0.250290774
1553151_at	0.109527033	0.427602285
1553153_at	0.233431877	0.20447598
1553155_x_at	0.107759053	0.580488624
1553156_at	-0.056627185	0.761907063
1553157_at	-0.007118951	0.960295432
1553158_at	-0.394339718	0.048879549
1553159_at	0.131500051	0.296183057
1553162_x_at	0.198478582	0.180107167
1553163_at	0.154202744	0.288341734
1553165_at	0.072151648	0.565155303
1553166_at	0.033884846	0.849340341
1553167_a_at	-0.140997354	0.333026211
1553168_at	0.017616066	0.921460853
1553169_at	-0.2166866	0.289832786
1553171_x_at	-0.256804315	0.148146247
1553172_at	0.082299131	0.689475717
1553174_at	-0.094658757	0.543479478
1553175_s_at	-0.03998991	0.783163479
1553176_at	0.157251995	0.290821345
1553177_at	-0.07979467	0.563607875
1553178_a_at	-0.07372125	0.620685695
1553179_at	0.156240265	0.419359966
1553180_at	0.048699324	0.690570069
1553181_at	0.070433356	0.690920999
1553183_at	0.02986601	0.831233594
1553185_at	0.449955314	0.071640032
1553186_x_at	0.594957	0.006224024
1553188_s_at	-0.052220072	0.695986523
1553190_s_at	0.330645069	0.051957858
1553191_at	-0.069072899	0.621087422
1553192_at	0.031618695	0.798335661
1553193_at	0.045117195	0.749405211
1553194_at	0.244750363	0.101756729
1553196_a_at	-0.043498162	0.822371137
1553197_at	-0.080823878	0.554129922
1553199_at	0.09323685	0.443284963
1553202_at	-0.26668971	0.176477299
1553204_at	0.203275669	0.243389244
1553205_at	0.150929215	0.34732607
1553207_at	0.064698449	0.727744494
1553208_s_at	0.171234953	0.345255375
1553209_at	-0.150190556	0.387534401
1553211_at	-0.10764169	0.401215885
1553212_at	-0.089425166	0.505519223
1553213_a_at	0.266944394	0.122100176
1553214_a_at	-0.093419853	0.545209777
1553215_s_at	0.177718904	0.397732496
1553216_at	0.001655057	0.993397736
1553217_s_at	0.023365509	0.855830477
1553218_a_at	0.09166595	0.627227221
1553219_a_at	0.049548524	0.783599417
1553220_at	0.443566601	0.017469101
1553221_at	0.108061002	0.600042429
1553222_at	-0.191841603	0.201816364
1553224_at	0.045349758	0.844522424
1553225_s_at	0.138332867	0.380005739
1553226_at	0.000471817	0.997080734
1553227_s_at	0.112563659	0.621413999
1553228_at	-0.041944188	0.739713724
1553229_at	-0.002225983	0.990951037
1553232_at	0.143037718	0.372186544
1553234_at	0.169390978	0.286192393
1553235_at	0.403861409	0.024818187
1553237_x_at	-0.079271003	0.523558399
1553238_a_at	0.082665464	0.543405467
1553239_at	-0.057603796	0.689358756
1553241_at	0.10718213	0.373688975
1553243_at	0.140743672	0.356843877
1553244_at	-0.39289569	0.019164052
1553246_a_at	-0.260880694	0.225993081
1553247_a_at	0.10345288	0.490686097
1553248_at	-0.072827533	0.619523734
1553249_at	-0.040457249	0.749335174
1553252_a_at	-0.052560213	0.719049381
1553253_at	0.152479744	0.252756464
1553254_at	0.159287342	0.307149868
1553255_at	0.108880052	0.380076471
1553257_at	-0.191340203	0.210886127
1553258_at	-0.072664626	0.676573565
1553260_s_at	0.264103573	0.116273734
1553261_x_at	0.251599479	0.17121591
1553262_a_at	-0.37069211	0.018393322
1553263_at	0.078947919	0.58264099
1553264_a_at	-0.02364319	0.855674866
1553265_at	0.009899401	0.944333244
1553266_at	0.001166381	0.99298303
1553267_a_at	0.011980141	0.923827288
1553268_at	-0.170939097	0.386265879
1553269_at	0.103717042	0.432965027
1553271_at	0.052839649	0.699227765
1553272_at	-0.039445653	0.777354324
1553274_a_at	-0.319963406	0.19729557
1553275_s_at	0.11354897	0.411385712
1553276_at	0.240375819	0.195289672
1553277_at	-0.090305974	0.532311202
1553279_at	0.15114762	0.456071464
1553280_at	-0.127302493	0.297045184
1553281_at	0.270878994	0.152703708
1553282_at	-0.012513551	0.938490238
1553284_s_at	-0.15682164	0.351961191
1553285_s_at	0.026290899	0.863098298
1553286_at	0.10882871	0.532229648
1553288_a_at	0.03233352	0.878548869
1553292_s_at	1.066078302	0.000232129
1553293_at	0.038135811	0.749333008
1553295_at	-0.019757784	0.875128059
1553296_at	-0.083783198	0.587894273
1553297_a_at	-0.059494279	0.613040087
1553298_at	0.073776234	0.658072242
1553299_at	0.192981754	0.290414705
1553300_a_at	0.12178792	0.363498316
1553301_a_at	0.208302484	0.177662814
1553303_at	0.278408189	0.072308206
1553304_at	0.145077103	0.258452614
1553306_at	0.035894816	0.810808908
1553310_at	-0.028855483	0.82401643
1553311_at	0.122425545	0.359921228
1553313_s_at	0.051197711	0.751092601
1553314_a_at	-0.14307637	0.27801587
1553315_at	0.455533405	0.048194852
1553316_at	0.075297382	0.581798122
1553317_s_at	-0.095824326	0.461950567
1553318_at	-0.099684937	0.677391654
1553319_at	-0.18170478	0.228554034
1553320_s_at	0.070240588	0.574403635
1553321_a_at	0.070691112	0.607457342
1553322_s_at	-0.770783789	0.026957038
1553323_a_at	0.02209716	0.895228061
1553325_at	0.074405385	0.633162807
1553326_at	-0.05780817	0.710380527
1553327_a_at	-0.026145464	0.85219166
1553328_a_at	0.172366541	0.392655002
1553329_at	-0.006315832	0.959998165
1553330_at	0.105873314	0.486230879
1553333_at	0.019787127	0.895516803
1553335_x_at	-0.090515566	0.459301283
1553336_a_at	-0.384577146	0.092218104
1553338_at	0.33249719	0.058773302
1553340_s_at	-0.08085005	0.575878325
1553341_at	-0.105693997	0.491442654
1553344_at	0.088815199	0.489482756
1553346_a_at	-0.121988119	0.381701635
1553347_s_at	0.165559445	0.186876446
1553348_a_at	-0.024719486	0.929023414
1553349_at	0.026367191	0.853397673
1553350_at	-0.124030345	0.419650817
1553351_at	-0.183462427	0.249905832
1553352_x_at	-0.000918719	0.995689774
1553354_a_at	0.154979445	0.240104926
1553355_at	-0.174354493	0.344620067
1553356_at	0.151396937	0.307268429
1553357_at	0.117547538	0.469961733
1553359_at	0.215512995	0.115319931
1553361_x_at	0.003646663	0.975675216
1553362_at	-0.060993779	0.682401783
1553363_at	-0.062625804	0.608585541
1553364_at	-0.165602755	0.26422393
1553365_at	-0.102823015	0.424413015
1553366_s_at	-0.035338763	0.787884184
1553367_a_at	0.141908407	0.350725734
1553369_at	0.138081984	0.390216979
1553371_at	-0.03121949	0.872426699
1553372_at	0.057330035	0.729453031
1553373_at	-0.0620337	0.604750047
1553374_at	-0.165249973	0.325529814
1553375_at	-0.109168645	0.44933094
1553376_a_at	0.065076796	0.610727387
1553378_a_at	-0.275204102	0.086113278
1553380_at	-0.023538135	0.906864612
1553383_at	0.063528037	0.589184584
1553385_at	0.012341393	0.918031816
1553386_at	0.068920845	0.667557386
1553387_at	-0.060238876	0.657308882
1553388_at	0.070389863	0.672238491
1553389_at	-0.000332441	0.998315506
1553390_at	-0.072644677	0.642892538
1553391_at	-0.016808546	0.904633873
1553392_at	0.124928595	0.487114447
1553394_a_at	-0.117184812	0.464728932
1553395_a_at	0.186376284	0.384770221
1553396_a_at	-0.274058447	0.384547246
1553397_at	-0.002218445	0.988756378
1553398_at	-0.001908901	0.989137726
1553399_a_at	-0.125522165	0.508575848
1553400_a_at	0.252721462	0.146319458
1553401_at	-0.062805556	0.623323336
1553402_a_at	0.227612524	0.146576827
1553403_at	0.224469132	0.16136216
1553405_a_at	-0.229065665	0.150502238
1553407_at	0.073899079	0.564608914
1553409_at	0.022308168	0.878579426
1553410_a_at	0.302582495	0.070273241
1553411_s_at	0.092997381	0.497683156
1553412_at	0.033458497	0.810034968
1553413_at	-0.088171618	0.524196131
1553415_at	-0.125762371	0.308307349
1553417_at	0.103028929	0.606458337
1553418_a_at	-0.015396287	0.905872552
1553420_at	0.020668606	0.874829932
1553422_s_at	0.033778776	0.793753249
1553423_a_at	0.232400231	0.128226823
1553424_at	0.105486208	0.479947599
1553425_at	0.194597932	0.165379322
1553426_at	0.241435834	0.112312684
1553427_at	0.095839856	0.6494899
1553428_at	-0.176455459	0.204901507
1553429_at	-0.099389694	0.474306002
1553430_a_at	-0.016350456	0.913451335
1553432_s_at	0.107049574	0.429880592
1553433_at	0.02027531	0.900711886
1553434_at	-0.018516884	0.908466272
1553435_at	0.180498749	0.348625295
1553436_at	0.025918921	0.879014886
1553437_at	0.045583212	0.790652897
1553438_at	0.208955952	0.191190789
1553439_at	0.161876525	0.280084952
1553440_at	0.102851949	0.398862988
1553441_at	-0.07058156	0.615017674
1553442_a_at	-0.046869554	0.732310143
1553443_at	0.120991886	0.464087304
1553444_a_at	-0.258701263	0.082017209
1553446_at	0.181847136	0.178920053
1553447_at	-0.041011095	0.74106136
1553448_at	-0.037687209	0.763385903
1553449_at	0.050939672	0.708246593
1553450_s_at	0.031152104	0.897414114
1553451_at	0.223473486	0.132105738
1553452_at	-0.005549571	0.962199378
1553453_at	0.096402079	0.536344543
1553454_at	-0.241922486	0.139798961
1553456_at	0.09211484	0.633246017
1553457_at	0.058428117	0.715563243
1553458_at	0.040297984	0.791218931
1553459_at	0.097323215	0.44021268
1553460_at	0.169954917	0.326743791
1553461_at	0.168225208	0.200610859
1553462_at	0.102196071	0.459549562
1553464_at	0.026550002	0.828709879
1553465_a_at	0.003935986	0.974558963
1553466_at	0.124148347	0.457883255
1553467_at	-0.077990229	0.593190206
1553468_at	-0.038209209	0.791831235
1553470_at	-0.084730007	0.562721955
1553471_at	-0.098066616	0.443213134
1553472_at	-0.113906628	0.429233314
1553474_at	0.212705785	0.147936182
1553475_at	0.123923036	0.366279944
1553478_at	0.073618826	0.657760254
1553479_at	0.187439774	0.393372779
1553482_at	0.226465962	0.10186289
1553483_at	0.217234447	0.151504105
1553484_at	0.080325542	0.532870539
1553485_at	0.087779662	0.478539166
1553486_a_at	0.18176094	0.191882451
1553488_at	-0.169458728	0.317977107
1553489_a_at	-0.032592479	0.828362511
1553491_at	-0.038590419	0.814897977
1553492_a_at	-0.083271851	0.697177352
1553493_a_at	-0.011279905	0.940655493
1553494_at	0.053822691	0.656736074
1553497_at	0.023188372	0.889516843
1553498_at	0.191220386	0.43825747
1553499_s_at	0.075686107	0.675780872
1553500_at	0.132486266	0.330677181
1553502_a_at	0.039057976	0.77604276
1553504_at	0.063431446	0.617686302
1553505_at	0.099653262	0.577279552
1553506_at	0.28981705	0.105736808
1553507_a_at	-0.113281415	0.420959794
1553508_at	0.002910187	0.981112702
1553510_s_at	-0.289667875	0.073642011
1553511_at	-0.184849336	0.182560043
1553512_at	0.117370454	0.456698003
1553513_at	-0.012602489	0.934001877
1553514_a_at	0.207246499	0.248725592
1553515_at	-0.035667361	0.842080198
1553517_at	-0.059902464	0.622880417
1553518_at	0.091542148	0.546679084
1553519_at	0.013454993	0.912675047
1553521_at	-0.032648429	0.851225815
1553523_at	-0.03075299	0.8085243
1553524_at	0.109801928	0.40357947
1553525_at	-0.006541716	0.955659444
1553526_at	0.067761171	0.569129923
1553527_at	-0.097246148	0.525518943
1553528_a_at	0.324920577	0.084324018
1553529_at	-0.039286366	0.827329235
1553530_a_at	-1.469777605	0.001805912
1553531_at	0.247482709	0.120146746
1553532_a_at	0.080637989	0.528390213
1553533_at	-0.100636958	0.559449135
1553534_at	0.102594327	0.628676661
1553535_a_at	0.16789716	0.80792213
1553536_at	0.047522128	0.817339128
1553537_at	0.100289513	0.640676613
1553538_s_at	0.094830228	0.61818721
1553539_at	-0.006992578	0.951840342
1553540_a_at	0.173788652	0.248745274
1553541_at	0.245692221	0.306080741
1553542_at	-0.081244804	0.622404545
1553544_at	0.073796359	0.652847555
1553545_at	-0.004412335	0.969863877
1553546_at	-0.02483004	0.848943511
1553547_at	-0.218890053	0.322019606
1553549_at	0.063113185	0.66173463
1553550_at	-0.040716053	0.732061521
1553551_s_at	-0.04037378	0.84977064
1553552_at	0.21988907	0.129042409
1553553_at	-0.005021876	0.979349546
1553555_at	0.14400528	0.336734129
1553556_at	-0.386485324	0.057611842
1553558_at	0.002276926	0.98734155
1553559_at	-0.057583525	0.707613421
1553560_at	0.224168109	0.133646105
1553561_at	-0.070966095	0.645772017
1553562_at	0.162924401	0.311608853
1553564_at	-0.137810887	0.322832251
1553565_s_at	-0.027505018	0.889228621
1553566_at	-0.16595366	0.224775579
1553567_s_at	-0.086494111	0.674673231
1553568_a_at	-0.252027068	0.263435144
1553569_at	-0.059819104	0.776004816
1553570_x_at	-0.067560298	0.720623068
1553572_a_at	0.14125174	0.332699624
1553573_s_at	0.045101569	0.769898666
1553574_at	-0.00010644	0.999538291
1553575_at	0.186373832	0.335492238
1553579_a_at	0.030923477	0.789448124
1553581_s_at	-0.037056762	0.773782027
1553582_a_at	-0.102149585	0.605045845
1553583_a_at	0.19306577	0.246887708
1553584_at	0.049678428	0.738775167
1553585_a_at	-0.181026237	0.335554208
1553586_at	0.002938076	0.984167364
1553587_a_at	-0.694745243	0.028786603
1553588_at	0.006700129	0.973872947
1553589_a_at	0.087820747	0.742588153
1553590_at	-0.03022857	0.873219833
1553591_at	-0.047332428	0.684510084
1553592_x_at	0.137355958	0.448227933
1553593_a_at	-0.113885543	0.442769301
1553594_a_at	0.284471359	0.085109185
1553599_a_at	0.146466567	0.320672054
1553600_at	-0.065093409	0.59638913
1553601_a_at	0.226542543	0.190810915
1553602_at	-0.096780588	0.614866276
1553603_s_at	-0.866244874	0.00378368
1553604_at	0.056525224	0.647611307
1553605_a_at	0.015821591	0.890741929
1553607_at	0.070022365	0.602284158
1553608_a_at	-0.031051582	0.82057025
1553611_s_at	0.005016772	0.974334119
1553612_at	0.097482636	0.505675812
1553613_s_at	0.275167674	0.098464979
1553614_a_at	-0.089921767	0.4845491
1553618_at	-0.033783309	0.788576309
1553619_a_at	0.093584873	0.566085611
1553620_at	0.008241873	0.944225223
1553622_a_at	0.178659214	0.343056683
1553623_at	-0.043224476	0.757554142
1553625_at	0.046248322	0.743250282
1553626_a_at	0.010352627	0.941040333
1553627_s_at	-0.116537609	0.39709815
1553629_a_at	0.127942125	0.450098011
1553630_at	-0.005838787	0.966284812
1553633_s_at	0.065873933	0.720060107
1553634_a_at	0.017877654	0.892265349
1553635_s_at	0.035222679	0.835396418
1553636_at	-0.03587038	0.768707608
1553637_s_at	-0.040681261	0.861050459
1553639_a_at	-0.128043293	0.435088068
1553640_at	-0.027153034	0.858104305
1553641_a_at	-0.020469396	0.881959779
1553642_at	0.061492368	0.738658915
1553644_at	0.038189498	0.747758554
1553645_at	0.09990902	0.419809074
1553646_at	0.105618527	0.40811398
1553647_at	0.346178482	0.057934593
1553651_at	-0.238725816	0.146518576
1553652_a_at	-0.059972364	0.670685808
1553654_at	-0.045493264	0.728480436
1553655_at	-0.067522879	0.631599361
1553656_at	0.132968663	0.367354222
1553657_at	-0.014603822	0.935874439
1553658_at	-0.135997822	0.278051265
1553660_at	-0.059867247	0.616665641
1553661_a_at	0.145720119	0.244890536
1553663_a_at	-0.009594854	0.945867816
1553666_at	0.124704564	0.361026198
1553668_at	-0.047322213	0.783650337
1553670_at	0.032726527	0.830631916
1553672_at	-0.220403523	0.330676123
1553673_at	0.193345278	0.184394196
1553674_at	0.087496624	0.596064694
1553675_at	0.081419666	0.521515483
1553677_a_at	-0.641202279	0.023040576
1553678_a_at	-1.238434016	0.001775217
1553679_s_at	-0.545622969	0.039002734
1553681_a_at	-0.053986798	0.672542955
1553682_at	0.026209167	0.852679309
1553683_s_at	0.04140899	0.807754236
1553684_at	0.153040831	0.381730996
1553685_s_at	-0.021201014	0.947184402
1553686_at	0.041765768	0.742254799
1553688_at	0.025610473	0.884331128
1553689_s_at	-0.045818063	0.720437066
1553690_at	-0.041614757	0.763965933
1553691_at	-0.430059688	0.026536773
1553693_s_at	0.218642058	0.182924661
1553694_a_at	-0.620671855	0.108682006
1553695_a_at	0.237178669	0.49995723
1553696_s_at	-0.075051021	0.611979538
1553697_at	-0.011574295	0.935675033
1553698_a_at	-0.11499175	0.413487311
1553701_a_at	0.215238076	0.212297113
1553702_at	0.141453066	0.339876217
1553703_at	0.861968741	0.001497645
1553704_x_at	0.98173651	0.003328888
1553705_a_at	0.159603546	0.236644311
1553706_at	0.181711342	0.422910476
1553708_at	-0.011699755	0.939779403
1553709_a_at	-0.205989075	0.162693548
1553710_at	0.342893757	0.059058972
1553711_a_at	0.187626928	0.162128299
1553713_a_at	-0.03020175	0.811541943
1553715_s_at	0.138195106	0.854060503
1553717_at	0.390594544	0.037408924
1553718_at	0.293225364	0.173660795
1553719_s_at	0.255754513	0.228885903
1553720_a_at	0.092439778	0.43859211
1553721_at	0.053760621	0.696769712
1553722_s_at	-0.047932115	0.709145781
1553723_at	0.219272353	0.222571178
1553725_s_at	-0.223499395	0.222191931
1553726_s_at	0.051929169	0.698758385
1553727_at	0.096841074	0.492258643
1553728_at	0.086798831	0.652264023
1553729_s_at	0.014158309	0.942701587
1553730_x_at	0.09719085	0.618090645
1553732_s_at	-0.044964905	0.728850706
1553734_at	0.15543907	0.590629489
1553736_at	1.018147459	0.001471798
1553739_at	0.184945929	0.196010146
1553740_a_at	-0.047819041	0.720647007
1553741_at	0.131485391	0.422969457
1553743_at	-0.17116717	0.559398286
1553746_a_at	-0.141368954	0.350898497
1553747_at	-0.025587307	0.85537919
1553749_at	0.784976796	0.021581993
1553750_a_at	-0.175957154	0.232654447
1553752_at	-0.047077159	0.813024513
1553755_at	0.284315216	0.052632611
1553756_at	0.063178752	0.599757957
1553757_at	0.199741336	0.24456029
1553759_at	-0.187461732	0.173091938
1553761_at	4.46E-05	0.999699951
1553764_a_at	-0.030614785	0.883248941
1553765_a_at	0.115398546	0.424532331
1553768_a_at	0.026548934	0.892989804
1553769_at	-0.052858115	0.737455907
1553770_a_at	0.073140397	0.57563596
1553772_at	0.035825283	0.78713105
1553775_at	0.210871091	0.10691284
1553776_at	0.082801025	0.491447429
1553778_at	-0.191862201	0.458759567
1553780_at	-0.027761172	0.829900577
1553781_at	-0.173242177	0.195225435
1553785_at	-0.149383356	0.321012529
1553787_at	0.307824321	0.141757703
1553789_a_at	-0.028528769	0.889177806
1553792_at	0.22173817	0.107671448
1553793_a_at	0.173538101	0.23396942
1553794_at	0.203015461	0.138952566
1553796_at	-0.02372652	0.889119969
1553797_a_at	0.076405804	0.532354723
1553798_a_at	0.222688976	0.178378281
1553799_at	-0.029398891	0.847941025
1553801_a_at	-0.054480003	0.767358047
1553802_a_at	-0.095769848	0.549863431
1553803_at	-0.032035533	0.835472416
1553804_a_at	0.117963282	0.352092787
1553805_at	0.035350439	0.836698224
1553808_a_at	-0.017724542	0.880508498
1553809_a_at	-0.113942189	0.430427871
1553810_a_at	-0.137252476	0.355478526
1553811_at	-0.070281711	0.589238874
1553812_at	-0.107944635	0.53499527
1553813_s_at	0.13205942	0.376395799
1553815_a_at	0.096186442	0.51023474
1553817_at	0.017418404	0.888033066
1553818_x_at	-0.132414348	0.443453112
1553821_at	0.011339824	0.944734788
1553822_at	-0.125374822	0.327288518
1553823_a_at	0.189583889	0.16187105
1553826_a_at	-0.005424409	0.963017749
1553828_at	0.077095377	0.635742615
1553829_at	-0.160773256	0.29060398
1553830_s_at	-0.005509614	0.9682376
1553831_at	0.11762464	0.413120597
1553832_at	0.104335782	0.624688925
1553834_at	0.068139954	0.59952771
1553835_a_at	-0.05441609	0.68662284
1553837_at	0.033016328	0.804182658
1553838_at	-0.010920231	0.931696431
1553839_at	-0.011947413	0.931481735
1553840_a_at	-0.129298257	0.415357081
1553842_at	-0.049281399	0.679067063
1553843_at	0.065130338	0.681005744
1553844_a_at	-0.219228352	0.167206901
1553845_x_at	0.128501397	0.326261597
1553846_at	-0.210195502	0.147281709
1553847_a_at	-0.125358352	0.419702754
1553849_at	-0.102981216	0.396712061
1553850_at	-0.070815979	0.669728389
1553851_at	0.031842357	0.806331248
1553852_at	-0.105148064	0.413265919
1553856_s_at	-0.056533911	0.670684913
1553857_at	-0.051724247	0.682387038
1553858_at	0.153192424	0.246229597
1553859_at	-0.084016575	0.514626575
1553860_at	0.087379947	0.585366357
1553861_at	0.035378461	0.884549296
1553863_at	0.011676222	0.919812678
1553864_at	0.081438763	0.572965606
1553865_a_at	0.210987484	0.115720022
1553868_a_at	-0.039865613	0.736157533
1553869_at	0.045730818	0.772436977
1553871_at	0.094127749	0.574850026
1553872_at	0.232797639	0.077857704
1553873_at	0.286161856	0.059398276
1553874_a_at	-0.157241382	0.230550753
1553875_s_at	0.038094139	0.766480858
1553876_at	-0.021440439	0.868671676
1553878_at	-0.076853937	0.623226776
1553879_a_at	0.267109495	0.087655869
1553880_at	0.247679524	0.088845233
1553881_at	-0.026650398	0.851862396
1553882_at	0.090691413	0.612661365
1553883_at	0.017670131	0.882588481
1553885_x_at	-0.081677575	0.524841542
1553886_at	0.179958027	0.262590345
1553887_at	-0.079028512	0.642522369
1553888_at	0.026138338	0.878463631
1553889_at	0.089511263	0.513491923
1553890_s_at	0.162463986	0.259209928
1553891_at	-0.22151889	0.192031659
1553893_at	0.253305198	0.215960609
1553894_at	0.093327038	0.523461831
1553895_at	-0.079087336	0.547753436
1553898_a_at	0.011218023	0.936132478
1553900_s_at	0.04555626	0.737493129
1553901_x_at	0.064009721	0.68159915
1553905_at	0.076960074	0.589509975
1553906_s_at	0.003511666	0.981930276
1553907_a_at	0.033182772	0.824591276
1553909_x_at	0.210623932	0.344285954
1553910_at	-0.036100321	0.77437048
1553911_at	-0.043644531	0.766354137
1553912_at	0.025319697	0.856927393
1553914_at	0.017478015	0.89333688
1553915_at	0.144538578	0.247427475
1553917_at	-0.194642845	0.164721176
1553918_at	0.218993743	0.11906611
1553919_at	0.071016732	0.602266017
1553920_at	0.067677999	0.624999221
1553923_at	-0.14043535	0.348564387
1553924_at	0.026939548	0.836596575
1553927_at	0.034939437	0.778236686
1553928_at	-0.3098642	0.111373604
1553929_at	-0.030896003	0.826405794
1553930_at	0.179113996	0.176728883
1553931_at	0.265752241	0.063012993
1553934_at	-0.137055005	0.298053237
1553935_at	-0.020251851	0.88102604
1553936_a_at	0.070842897	0.567503247
1553938_a_at	0.016236894	0.90321403
1553940_a_at	0.070804632	0.759147647
1553943_at	0.118929208	0.355349102
1553944_at	-0.143571738	0.301073733
1553945_at	0.016117163	0.912956981
1553946_at	-0.135897784	0.343741111
1553947_at	-0.02156501	0.90278392
1553949_at	-0.208094082	0.226275234
1553952_at	0.117082203	0.510128426
1553954_at	0.087196819	0.676677654
1553955_at	0.289480453	0.060558303
1553956_at	-0.291364229	0.053779004
1553957_at	0.101009675	0.420784301
1553959_a_at	-0.083523282	0.691796389
1553960_at	0.21304984	0.366140139
1553961_s_at	0.110843781	0.592870262
1553962_s_at	0.552964089	0.359192975
1553963_at	0.026557292	0.852903217
1553965_x_at	0.178183695	0.176931058
1553967_at	-0.06383136	0.730205619
1553968_a_at	-0.139160346	0.293258284
1553970_s_at	0.109755158	0.437893065
1553971_a_at	-0.127062069	0.519731119
1553972_a_at	0.7044202	0.005636759
1553973_a_at	0.084680373	0.572013343
1553974_at	0.076680233	0.624043589
1553976_a_at	0.002155027	0.992893605
1553977_a_at	-0.187359406	0.14839291
1553978_at	0.446008334	0.204346065
1553979_at	0.588139198	0.002528504
1553982_a_at	-0.042196866	0.731512123
1553983_at	-0.015958721	0.908365918
1553984_s_at	-0.072327807	0.71327774
1553986_at	-0.082454308	0.566880701
1553987_at	0.418210225	0.167036602
1553989_a_at	-0.203619824	0.191092392
1553990_at	0.103906405	0.476634859
1553991_s_at	-0.150217646	0.329706543
1553992_s_at	0.116042297	0.389217466
1553993_s_at	-0.102802025	0.43685938
1553994_at	-0.379076821	0.09945036
1553995_a_at	-0.545480237	0.00528998
1553997_a_at	-0.128634291	0.652739434
1553998_at	0.155323122	0.252210519
1554001_at	0.031656657	0.863166875
1554003_at	-0.59769002	0.01909605
1554004_a_at	-0.352417192	0.072341711
1554006_a_at	0.097459769	0.646359339
1554007_at	1.120221864	0.000167587
1554008_at	0.28881712	0.049944404
1554010_at	-0.151323233	0.283386437
1554012_at	0.051040733	0.68638144
1554014_at	-0.067860643	0.650094679
1554015_a_at	-0.048595445	0.712208524
1554016_a_at	-0.384042982	0.215039495
1554017_at	0.080374466	0.62581855
1554018_at	0.204880005	0.211713677
1554019_s_at	-0.146035481	0.454375442
1554020_at	-0.372001248	0.054696807
1554021_a_at	0.110856075	0.656371469
1554022_at	0.130888341	0.353931009
1554023_s_at	-0.102351837	0.470701579
1554026_a_at	-0.895702388	0.006433661
1554027_a_at	0.068991477	0.601288265
1554029_a_at	-0.19544769	0.240571872
1554030_at	-0.276859487	0.183150117
1554032_at	-0.038363985	0.751798917
1554033_at	0.057291818	0.642694267
1554034_a_at	-0.00455311	0.972179612
1554036_at	0.231669676	0.417152136
1554037_a_at	-0.093936247	0.730472832
1554038_at	0.106737326	0.523641286
1554039_at	0.158457993	0.364603778
1554041_at	0.149840108	0.328773521
1554042_s_at	0.118745739	0.334625009
1554043_a_at	0.090987023	0.564994178
1554044_a_at	-0.153874168	0.246434518
1554045_at	0.09505246	0.607655136
1554047_at	0.065210402	0.624124095
1554049_s_at	-0.313675798	0.174453359
1554050_at	-0.061684991	0.665475406
1554052_at	-0.397801481	0.055359274
1554053_at	-0.188950594	0.225215769
1554057_at	0.598790568	0.00653976
1554059_at	0.030465514	0.843970714
1554060_s_at	-0.089199947	0.636003813
1554062_at	-0.049986991	0.722342217
1554063_at	-0.152484855	0.320803021
1554065_at	0.040649917	0.798128201
1554067_at	0.382727942	0.062465536
1554068_s_at	0.04411058	0.852176131
1554069_at	0.0330114	0.81477124
1554071_at	-0.054835273	0.658455992
1554072_s_at	0.097525461	0.438503493
1554074_s_at	0.097388151	0.515083042
1554076_s_at	-0.115799852	0.359419846
1554077_a_at	0.121739348	0.753535869
1554078_s_at	0.047104034	0.692042995
1554079_at	-0.374814612	0.074043841
1554080_at	-0.138283638	0.461258226
1554082_a_at	-0.087984394	0.462359286
1554084_a_at	-0.021656052	0.887852521
1554085_at	-0.061296249	0.842422039
1554086_at	-0.065485488	0.699186765
1554089_s_at	0.180276668	0.445731898
1554091_a_at	0.027259774	0.853580568
1554093_a_at	-0.514772663	0.014269397
1554094_at	0.037609263	0.809416325
1554095_at	0.132081626	0.327714418
1554096_a_at	0.201802104	0.163566025
1554097_a_at	-0.65584098	0.027944082
1554098_at	0.08584901	0.57615116
1554099_a_at	-0.100986304	0.470284057
1554101_a_at	-0.267625275	0.328506144
1554102_a_at	-0.247173465	0.340786209
1554103_at	0.229104139	0.104651127
1554105_at	-0.210879841	0.105038756
1554106_at	-0.346607078	0.082394778
1554108_at	0.355889174	0.063657919
1554110_at	0.060157573	0.661606362
1554112_a_at	-0.401027844	0.187788433
1554113_a_at	0.057026298	0.723871418
1554114_s_at	-0.226260881	0.200582479
1554115_at	-0.080081799	0.774831176
1554116_s_at	0.215947012	0.230594449
1554117_at	0.083540288	0.616135884
1554119_at	0.060879515	0.648700475
1554121_at	0.066786122	0.619359741
1554122_a_at	-0.139142061	0.379093227
1554125_a_at	-0.000345397	0.997873735
1554126_at	0.133218368	0.394937698
1554127_s_at	0.376045841	0.275297759
1554128_at	0.053598881	0.735832758
1554129_a_at	0.063290869	0.607924227
1554131_at	-0.045305345	0.719751096
1554132_a_at	-0.299063089	0.127492365
1554133_at	0.037682216	0.744131527
1554140_at	0.082648865	0.614415901
1554141_s_at	0.150426029	0.373393123
1554142_at	0.071802954	0.544340573
1554143_a_at	-0.030943742	0.872096601
1554145_a_at	-0.107872962	0.54094957
1554147_s_at	0.166515263	0.469450924
1554148_a_at	0.681709483	0.006446301
1554149_at	-0.042484354	0.784690501
1554151_at	0.080186107	0.666781845
1554152_a_at	0.004842904	0.989707148
1554153_a_at	0.554497407	0.011548659
1554154_at	-0.39470877	0.080580334
1554155_at	-0.020997024	0.863169119
1554156_a_at	0.037808413	0.832175951
1554157_a_at	-0.072908252	0.719067931
1554158_at	-0.239740331	0.09127509
1554159_a_at	-0.494457564	0.05749082
1554160_a_at	0.095424041	0.575599256
1554161_at	0.035895827	0.8144794
1554163_at	-0.291145558	0.204533304
1554165_at	-0.376005294	0.012943604
1554167_a_at	-0.518818942	0.133268677
1554168_a_at	0.055376104	0.740044285
1554170_a_at	0.329983801	0.061417649
1554171_at	-0.179103383	0.376841176
1554172_a_at	-0.186409407	0.188695032
1554173_at	-0.065554857	0.717765181
1554175_at	0.105670725	0.457641321
1554176_a_at	0.213483467	0.374489989
1554177_a_at	-0.0366278	0.823074419
1554178_a_at	-0.248042913	0.26872427
1554179_s_at	-0.020588402	0.8608968
1554181_at	-0.040708316	0.787786418
1554182_at	0.034416583	0.816583419
1554183_s_at	0.16409468	0.338152214
1554185_at	0.172795782	0.281427478
1554187_at	0.075009081	0.582297822
1554188_at	0.082409612	0.493897058
1554190_s_at	0.113950442	0.45725446
1554192_s_at	0.033649102	0.786621267
1554193_s_at	-0.123578396	0.396280652
1554194_at	-0.076969544	0.636914526
1554195_a_at	0.228194676	0.237984498
1554196_at	0.019929976	0.894224582
1554198_at	0.297033598	0.057497478
1554199_at	-0.197870277	0.15303572
1554201_at	0.08628373	0.576153031
1554202_x_at	0.080540146	0.565089616
1554203_at	-0.013479944	0.918527779
1554205_s_at	0.075552107	0.545315666
1554206_at	0.319607304	0.154587234
1554208_at	0.107886575	0.524233592
1554210_at	-0.130327994	0.359075343
1554212_s_at	0.173949951	0.445375438
1554213_at	0.089382189	0.498842243
1554214_at	0.066246553	0.586338111
1554216_at	-0.051955334	0.817087536
1554217_a_at	-0.280047324	0.09476802
1554219_at	0.158098082	0.357514291
1554220_a_at	0.648955166	0.007038134
1554222_at	-0.021496113	0.887445209
1554224_at	-0.051210799	0.685492457
1554225_a_at	0.019467976	0.877615588
1554228_a_at	-0.048957793	0.712848293
1554229_at	0.057866526	0.696427538
1554231_a_at	0.044703655	0.709594992
1554232_a_at	-0.045999287	0.73521392
1554233_at	0.11735173	0.403820228
1554234_at	-0.169604308	0.231658705
1554235_at	0.081847395	0.513811241
1554237_at	-0.074140539	0.596594861
1554239_s_at	0.094914027	0.452702323
1554240_a_at	-0.041221032	0.757036876
1554241_at	-0.12585387	0.470318136
1554242_a_at	-0.508352642	0.091460702
1554245_x_at	0.167854796	0.279180245
1554246_at	-0.160789043	0.321428669
1554248_at	-0.201204322	0.144668407
1554249_a_at	-0.445169445	0.024234265
1554250_s_at	0.139717542	0.302371089
1554251_at	-1.017255094	6.04E-05
1554252_a_at	0.062803947	0.67276533
1554253_a_at	0.108968695	0.401008249
1554256_a_at	-0.042575217	0.830354375
1554258_a_at	0.107676723	0.421559463
1554259_at	0.020930333	0.881097739
1554260_a_at	-0.122975345	0.358164019
1554261_at	0.236749885	0.105198103
1554262_s_at	-0.003935066	0.981712874
1554264_at	-0.402171448	0.093795903
1554266_at	0.004110753	0.976282295
1554268_at	-0.005936281	0.973500676
1554271_a_at	-0.252175601	0.068829434
1554272_at	-0.00232722	0.989065343
1554273_a_at	-0.076880268	0.633980064
1554274_a_at	0.292796567	0.047590604
1554276_at	0.278892221	0.155588733
1554277_s_at	-0.764679812	0.001880535
1554279_a_at	-0.094834099	0.634453669
1554280_a_at	0.302978173	0.064132967
1554281_at	-0.057407444	0.668721065
1554283_at	0.007267912	0.960878827
1554285_at	0.233510949	0.190207116
1554286_at	-0.055365007	0.762348131
1554287_at	0.034569777	0.855702556
1554288_at	-0.012059768	0.924168301
1554290_at	-0.042562906	0.719214021
1554291_at	-0.050625126	0.836827751
1554292_a_at	-0.220953685	0.156322751
1554293_at	-0.229248689	0.126554824
1554294_s_at	-0.010795369	0.932097913
1554295_x_at	-0.103600194	0.571591237
1554296_at	0.076834282	0.703033585
1554298_a_at	0.192837585	0.153387533
1554299_at	-0.002690218	0.984686763
1554300_a_at	-0.028992701	0.84453585
1554301_at	0.030639438	0.833251587
1554302_s_at	0.07793165	0.615144813
1554303_at	0.17414543	0.165883257
1554305_at	0.134687753	0.333804917
1554306_at	0.133980037	0.290021824
1554307_at	0.043994411	0.753632536
1554308_s_at	0.177007182	0.182913514
1554309_at	0.023673533	0.900194471
1554310_a_at	0.15145251	0.258742208
1554311_a_at	-0.214942332	0.153921793
1554312_at	0.143923207	0.340525207
1554314_at	-0.205331312	0.287431041
1554316_at	0.102710483	0.48422275
1554317_s_at	0.117882417	0.681540283
1554318_at	0.12877816	0.603983766
1554319_at	0.000672541	0.995580059
1554321_a_at	0.042275307	0.917730444
1554322_a_at	0.104975159	0.467263731
1554324_s_at	0.322656962	0.22165858
1554325_at	0.100527154	0.400867693
1554327_a_at	0.136448933	0.634150466
1554328_at	0.023577783	0.89377161
1554329_x_at	-0.06573577	0.650960309
1554331_a_at	-0.110426806	0.382740367
1554332_a_at	0.220798	0.1511154
1554333_at	0.135566187	0.453383307
1554334_a_at	-0.13017911	0.359190735
1554335_at	0.033584124	0.813702937
1554337_at	-0.133920083	0.386995218
1554339_a_at	0.07839319	0.526354936
1554340_a_at	0.194122085	0.254935551
1554341_a_at	0.22147454	0.089844563
1554342_s_at	0.051368979	0.687686279
1554343_a_at	-0.097742456	0.464006774
1554344_s_at	0.115804592	0.420092276
1554345_a_at	-0.012790854	0.949573388
1554346_at	0.118392001	0.439030482
1554348_s_at	0.656311086	0.002725835
1554349_at	0.235642091	0.293235791
1554351_a_at	-0.277572863	0.358621912
1554352_s_at	0.107406199	0.667854594
1554354_at	0.019532876	0.902946274
1554355_a_at	-0.039521795	0.803795486
1554356_at	0.026279282	0.824661416
1554360_at	0.154229792	0.388515479
1554362_at	0.025615578	0.893506222
1554364_at	0.335597288	0.031778537
1554365_a_at	-0.098796989	0.700950088
1554367_at	-0.150974863	0.452857823
1554368_at	0.044591146	0.70668434
1554371_at	0.283384019	0.057351899
1554372_at	0.28318971	0.199591764
1554374_at	0.045921665	0.750048594
1554375_a_at	-0.088373815	0.550417257
1554376_s_at	0.097934669	0.471775126
1554377_a_at	0.084014687	0.54088981
1554378_a_at	0.073966019	0.631181826
1554379_a_at	-0.158867701	0.384160621
1554380_at	-0.038187771	0.837929813
1554382_at	-0.135703201	0.347419954
1554383_a_at	0.28732482	0.117818779
1554384_at	-0.087498203	0.529743365
1554385_a_at	-0.114139665	0.369756655
1554386_at	-0.241392526	0.093091881
1554388_at	0.093145357	0.474056719
1554390_s_at	-0.717899746	0.013370281
1554391_at	-0.007618313	0.948720438
1554393_a_at	0.050572695	0.755030249
1554394_at	-0.043904576	0.764358846
1554396_at	0.119317628	0.357967867
1554397_s_at	-0.808355748	0.006574304
1554398_at	0.150627167	0.285094063
1554400_at	0.051737732	0.789307538
1554401_a_at	0.225488003	0.263760455
1554403_a_at	-0.128552672	0.42949286
1554404_a_at	0.160287051	0.237700247
1554405_a_at	0.171180516	0.191101086
1554406_a_at	0.147586041	0.263426702
1554408_a_at	-0.287313287	0.591855357
1554409_at	0.074470067	0.555570061
1554410_a_at	0.051137507	0.904074141
1554411_at	-0.171793849	0.211123652
1554413_s_at	0.028873469	0.83314167
1554414_a_at	-0.694552454	0.011711949
1554415_at	-0.282125135	0.154924475
1554417_s_at	-0.047185024	0.890770782
1554418_s_at	0.170592439	0.378352107
1554419_x_at	0.120898488	0.365088714
1554420_at	-0.02645817	0.823144781
1554423_a_at	-0.238642053	0.576990863
1554424_at	-0.08625825	0.577572175
1554428_s_at	-0.054763311	0.752770467
1554429_a_at	0.281204053	0.27387167
1554430_at	-0.007810054	0.961573708
1554432_x_at	-0.124023699	0.384166118
1554433_a_at	0.124981591	0.62315181
1554436_a_at	0.127173108	0.4747072
1554438_at	0.308230322	0.059405354
1554440_at	-0.014013738	0.914908893
1554441_a_at	-0.377684559	0.229298895
1554442_at	-0.081409951	0.671066923
1554443_s_at	0.356150236	0.120003265
1554444_s_at	-0.088935742	0.532445831
1554445_at	0.005093678	0.96569606
1554447_at	0.560019875	0.017199652
1554448_at	0.118405092	0.49514742
1554449_at	-0.148209641	0.289060973
1554450_s_at	-0.402679349	0.147875823
1554451_s_at	0.264547411	0.658614775
1554452_a_at	-0.368588058	0.319278573
1554453_at	0.115960305	0.462444031
1554455_at	-0.019944398	0.94000968
1554456_a_at	-0.389410743	0.026973423
1554459_s_at	0.216695061	0.107321887
1554460_at	0.022987635	0.858458137
1554462_a_at	-0.382487179	0.039403864
1554464_a_at	-0.261648287	0.724453344
1554465_s_at	-0.198917228	0.269941096
1554466_a_at	-0.519846329	0.457817951
1554468_s_at	0.256432474	0.210988532
1554469_at	-0.12748908	0.405935498
1554470_s_at	-0.469187226	0.07343497
1554471_a_at	0.001546787	0.993701791
1554472_a_at	-0.085845813	0.541924256
1554473_at	0.135176734	0.472799144
1554474_a_at	-0.06640324	0.599084849
1554475_a_at	-0.122576443	0.348253817
1554476_x_at	-0.091950433	0.5638111
1554478_a_at	-0.145828031	0.322300031
1554479_a_at	-0.695131447	0.000823769
1554480_a_at	0.078011837	0.708599705
1554481_a_at	0.184699256	0.24948636
1554482_a_at	-0.68116757	0.045854195
1554483_at	-0.067663214	0.659812603
1554485_s_at	-0.753000968	0.010939167
1554486_a_at	-0.11208927	0.413502863
1554487_a_at	0.061984051	0.679806277
1554488_at	0.163400285	0.35486905
1554489_a_at	-0.497862591	0.013145374
1554491_a_at	0.148450621	0.454609283
1554492_at	0.044229437	0.791990491
1554493_s_at	-0.507084337	0.01468652
1554494_at	-0.059233764	0.747152834
1554495_s_at	0.176818446	0.248090593
1554496_at	-0.078594065	0.538597496
1554499_s_at	-0.179761108	0.331721688
1554500_a_at	-0.022484971	0.882640231
1554501_at	-0.122841431	0.425795646
1554503_a_at	-0.145930688	0.394636915
1554504_at	-0.127624854	0.412232951
1554506_x_at	0.097258029	0.473086864
1554507_at	-0.12338802	0.347094996
1554508_at	0.09642332	0.527337009
1554509_a_at	-0.028641172	0.878330708
1554510_s_at	-0.203142206	0.512544528
1554511_at	-0.2338169	0.082229387
1554512_a_at	0.007753581	0.948852282
1554513_s_at	-0.466968849	0.159716368
1554514_at	0.13563279	0.46623597
1554516_at	-0.029286863	0.828375714
1554517_x_at	0.342359216	0.138253999
1554518_at	0.020735093	0.864231989
1554519_at	-0.021139805	0.870831192
1554520_at	0.261251458	0.071896549
1554522_at	-0.177807183	0.416595578
1554523_a_at	0.075405378	0.596456953
1554524_a_at	0.076814663	0.528407232
1554526_at	0.004097892	0.974236202
1554528_at	-0.00866202	0.942256307
1554530_at	-0.054750579	0.747822474
1554531_at	0.031337788	0.851549451
1554533_at	-0.006720037	0.967068672
1554534_at	0.075632692	0.678523264
1554536_at	-0.072851888	0.546771247
1554537_at	0.021917734	0.897324889
1554538_at	-0.023502233	0.849048498
1554539_a_at	-0.573549499	0.377703244
1554540_at	-0.101838564	0.472853329
1554541_a_at	-0.644684432	0.205567232
1554542_at	-0.019371279	0.893628385
1554543_at	0.043044384	0.809805017
1554544_a_at	-0.569679602	0.005267908
1554545_at	0.185208707	0.242194165
1554547_at	0.031127005	0.789317558
1554549_a_at	-0.553673687	0.060350975
1554550_at	0.063154828	0.60027882
1554553_s_at	-0.726321507	0.465684475
1554554_at	0.023723663	0.853127717
1554555_a_at	0.130573593	0.517768571
1554556_a_at	-0.065503996	0.697193059
1554557_at	-0.377517243	0.021043518
1554558_at	0.167734567	0.276757899
1554559_at	0.132503175	0.337175188
1554560_at	-0.24300499	0.141525385
1554564_a_at	0.208388174	0.277415732
1554565_x_at	0.022847767	0.873223285
1554566_at	0.087548549	0.497803625
1554568_at	0.155058071	0.249065549
1554569_a_at	-0.041539388	0.85945614
1554571_at	-0.059969586	0.670767225
1554572_a_at	0.579243775	0.005388792
1554574_a_at	-0.023346299	0.967531559
1554575_a_at	0.230454588	0.092054866
1554576_a_at	-0.156449902	0.759308893
1554577_a_at	-0.302924101	0.188897895
1554578_at	-0.163811399	0.200285726
1554579_a_at	-0.260043808	0.075211162
1554580_a_at	0.224912185	0.134991063
1554582_a_at	0.301945283	0.040640854
1554583_a_at	0.007838632	0.968881932
1554584_at	0.109739228	0.388722503
1554586_a_at	-0.084234229	0.527661877
1554588_a_at	-0.002420429	0.987092858
1554589_at	0.203953932	0.222917445
1554591_at	0.143121224	0.454896632
1554592_a_at	0.034591813	0.793616865
1554593_s_at	0.019169483	0.872442359
1554594_at	-0.052536701	0.664780415
1554595_at	0.0551428	0.661094517
1554597_at	-0.195939263	0.353605211
1554599_x_at	-0.202522496	0.274078327
1554600_s_at	-0.571951829	0.537083241
1554601_at	0.015960737	0.905276685
1554602_at	0.510091628	0.013035865
1554604_at	0.052604015	0.729824014
1554606_at	-0.070755229	0.703735691
1554607_at	-0.477086135	0.005390544
1554608_at	-0.015733214	0.90537129
1554609_at	0.202342065	0.308098377
1554610_at	0.036247706	0.845591287
1554612_at	-0.012825234	0.940995632
1554613_a_at	0.17061534	0.353400077
1554614_a_at	-0.312433606	0.093725764
1554615_at	0.010750649	0.94991552
1554616_at	0.272346793	0.320410644
1554618_at	-0.068208123	0.609008869
1554619_at	0.109492306	0.524220702
1554621_at	-0.057622527	0.697491808
1554623_x_at	-0.027650316	0.864250627
1554624_a_at	0.028187247	0.826329895
1554625_at	0.215052866	0.191384771
1554627_a_at	-0.425853421	0.106315949
1554628_at	-0.231683847	0.261898331
1554629_at	-0.043243426	0.748279858
1554631_at	0.045288866	0.788057297
1554633_a_at	0.100875895	0.459883186
1554634_at	0.331410449	0.052039294
1554635_a_at	-0.174530053	0.238045652
1554636_at	0.107218076	0.432198743
1554637_a_at	0.056000077	0.718232693
1554638_at	0.087961767	0.534185063
1554640_at	-0.097461744	0.563910118
1554641_a_at	0.226390193	0.193262511
1554642_at	0.394203154	0.113333211
1554643_at	-0.155393448	0.28898945
1554646_at	0.195338384	0.151779197
1554648_a_at	-0.055351024	0.70197027
1554649_at	0.072796045	0.681390555
1554650_a_at	0.023756921	0.854312202
1554652_s_at	-0.014179412	0.94395798
1554655_a_at	0.067849427	0.670438573
1554657_a_at	-0.13638211	0.329882521
1554659_at	0.146456976	0.382902012
1554660_a_at	0.219999328	0.135580725
1554661_s_at	0.079105079	0.692862171
1554662_at	0.028084603	0.896577783
1554663_a_at	0.005154268	0.969349527
1554664_at	0.214362153	0.120189681
1554665_at	0.107057311	0.410373159
1554666_at	0.082640651	0.604940189
1554667_s_at	-0.057124602	0.643989121
1554668_a_at	-0.186329619	0.318745168
1554670_at	0.138178673	0.3909501
1554671_a_at	0.017731823	0.885461529
1554672_at	-0.13840448	0.379574786
1554675_a_at	0.118924446	0.413145669
1554676_at	0.031747548	0.796287128
1554677_s_at	0.40210836	0.177839059
1554678_s_at	0.267160524	0.396853602
1554679_a_at	-0.38305989	0.36214346
1554680_s_at	-0.081298194	0.517710836
1554681_a_at	-0.316397876	0.145162426
1554683_a_at	-0.036365329	0.764922357
1554685_a_at	-0.013287959	0.949678187
1554686_at	-0.091015429	0.458501692
1554689_a_at	0.114984292	0.402123705
1554690_a_at	-0.527940307	0.008346504
1554691_a_at	-0.098199411	0.783579101
1554692_at	0.482658782	0.020341644
1554694_at	0.08147413	0.515235652
1554696_s_at	-0.499462386	0.136372956
1554697_at	-0.151264001	0.348524692
1554699_at	0.053256172	0.694308145
1554700_at	-0.09836526	0.455719423
1554701_a_at	0.150550837	0.311129554
1554702_at	0.075613105	0.573085775
1554703_at	0.08696768	0.556249597
1554704_at	0.053635011	0.713256705
1554705_at	-0.002700345	0.986679455
1554706_at	0.146651524	0.258207056
1554707_at	0.059815069	0.687163591
1554708_s_at	0.037821754	0.755998992
1554710_at	0.007228296	0.956185311
1554711_at	0.018025852	0.879383277
1554712_a_at	-0.087432791	0.492902577
1554714_at	-0.134611005	0.423713829
1554715_at	-0.117843901	0.530487844
1554716_s_at	0.037358239	0.786362554
1554717_a_at	0.07389183	0.545534181
1554719_at	0.379724383	0.025875971
1554721_a_at	0.0371153	0.840538624
1554722_at	0.132304956	0.336391084
1554723_x_at	0.032386049	0.810809567
1554724_at	0.050852102	0.671410585
1554725_at	-0.091462678	0.618854291
1554726_at	-0.298161586	0.03689533
1554728_at	-0.031367946	0.801290665
1554730_at	0.115617718	0.558864787
1554732_at	0.008076624	0.971726342
1554733_at	0.102264395	0.456588323
1554735_a_at	0.164433588	0.32303976
1554736_at	0.025557369	0.842929389
1554737_at	0.01292986	0.92463083
1554739_at	0.088588805	0.480528756
1554740_a_at	-0.04357182	0.759870343
1554741_s_at	-0.389915578	0.06712708
1554742_at	0.25212382	0.133541506
1554743_x_at	0.372477136	0.095705998
1554744_at	0.00593377	0.963843211
1554745_at	-0.06739729	0.60003666
1554747_a_at	-0.587718239	0.196931964
1554748_at	0.117029213	0.473471434
1554749_s_at	-0.120631533	0.394433013
1554751_at	-0.154786547	0.234447243
1554752_a_at	-0.097657214	0.737818581
1554755_a_at	-0.071746782	0.615162466
1554757_a_at	0.028375963	0.921548395
1554758_a_at	0.153816481	0.590534736
1554759_at	0.105756031	0.56217256
1554761_a_at	0.009720576	0.981128506
1554762_a_at	-0.648351031	0.006854225
1554763_at	0.003188649	0.982383891
1554764_a_at	0.14630942	0.257973379
1554765_a_at	0.011606467	0.944179522
1554766_s_at	0.072235409	0.676305137
1554767_s_at	-0.116590775	0.427484403
1554768_a_at	-1.230634307	0.001453708
1554769_at	0.090605989	0.478794302
1554770_x_at	-0.004305513	0.971324012
1554771_at	-0.006829609	0.953734371
1554772_at	0.270131134	0.152706938
1554773_at	-0.240251149	0.310354928
1554774_at	-0.295200391	0.370865763
1554776_at	-0.038530702	0.800380836
1554777_at	-0.09793546	0.430651462
1554778_at	-0.153066357	0.270556911
1554779_s_at	0.009949773	0.948969644
1554780_a_at	-0.431493632	0.016827599
1554781_at	0.02203428	0.886078583
1554782_at	0.103918075	0.434599178
1554783_s_at	0.044854601	0.808349274
1554784_at	-0.015387129	0.926646248
1554785_at	-0.044969229	0.724143611
1554786_at	-0.090723119	0.494193824
1554787_at	0.115777184	0.552858825
1554789_a_at	-0.254937823	0.073628411
1554790_at	0.106122082	0.616547309
1554791_a_at	-0.090040555	0.552186336
1554793_at	0.186632602	0.236045135
1554794_a_at	-0.240304085	0.335458751
1554795_a_at	0.071234306	0.613601098
1554796_at	-0.112723022	0.566799051
1554797_at	0.318834498	0.087108418
1554798_at	-0.029180259	0.828018414
1554800_at	-0.064971465	0.638474015
1554801_at	-0.060155091	0.647193269
1554803_s_at	0.183773007	0.179380359
1554804_a_at	-0.060597089	0.744903086
1554805_at	0.199410243	0.338907957
1554806_a_at	-0.431133579	0.062801047
1554807_a_at	-0.557501259	0.037282586
1554808_at	0.218280834	0.115874177
1554809_at	0.147772174	0.272629428
1554810_at	-0.037935213	0.787364199
1554812_at	0.264240732	0.28093381
1554813_at	0.018865936	0.904730222
1554814_at	0.042921349	0.77422488
1554816_at	-0.008954587	0.954704881
1554818_s_at	0.002432595	0.990757587
1554819_a_at	-0.085177051	0.54959663
1554820_at	0.027046266	0.866799538
1554821_a_at	0.195435554	0.46969012
1554822_at	0.035314839	0.819992563
1554824_at	-0.117764026	0.499437075
1554825_at	0.099268213	0.404570026
1554826_at	-0.110708959	0.508879381
1554827_a_at	-0.310542517	0.037738086
1554828_at	0.027501575	0.881846442
1554830_a_at	-0.276776257	0.104804813
1554831_x_at	-0.011690723	0.933003653
1554833_at	-0.081454941	0.498885524
1554834_a_at	0.019516994	0.872259009
1554835_a_at	-0.217884022	0.208138174
1554836_at	0.172170463	0.346504621
1554837_a_at	-0.040430488	0.783876133
1554839_at	0.191864187	0.23238441
1554840_at	0.032387935	0.81152636
1554841_at	-0.667581795	0.060741326
1554842_at	0.120020087	0.473812627
1554844_at	0.037565331	0.77973727
1554846_at	-0.142757785	0.345222832
1554847_at	0.192902878	0.134159789
1554849_at	0.10820692	0.396892617
1554850_at	0.138517596	0.30673981
1554852_a_at	0.257617404	0.120945401
1554853_at	0.124714399	0.38039535
1554855_at	0.046268219	0.716048565
1554857_at	-0.051721576	0.692829486
1554860_at	-0.125261233	0.371638704
1554862_at	0.188269573	0.28360529
1554863_s_at	0.305343483	0.149678429
1554864_a_at	-0.007783915	0.946874297
1554865_at	0.101187361	0.496982826
1554866_at	0.001657568	0.989563216
1554867_a_at	0.075352176	0.651834924
1554868_s_at	-0.643742396	0.004051623
1554869_at	0.063948158	0.719904196
1554871_at	0.026760585	0.81899514
1554872_a_at	-0.001983407	0.990197075
1554873_at	-0.117356498	0.427571608
1554874_at	-0.097968247	0.463680711
1554875_at	-0.198715704	0.159060238
1554876_a_at	0.027560187	0.855904303
1554878_a_at	-1.24179835	0.001225803
1554880_at	0.240508558	0.226934341
1554882_at	-4.83E-05	0.999794432
1554883_a_at	0.160837829	0.348545554
1554884_at	0.028285475	0.840717674
1554885_a_at	-0.342745751	0.136168764
1554886_a_at	0.268553592	0.2047477
1554887_at	-0.278352519	0.119543615
1554889_at	0.143318494	0.323122695
1554890_a_at	0.222940068	0.134458467
1554891_at	0.210447832	0.198841056
1554892_a_at	0.02556618	0.853786856
1554894_a_at	-0.241441276	0.148334544
1554895_a_at	0.213288435	0.102808176
1554897_s_at	0.318501458	0.05208524
1554899_s_at	0.154459416	0.423476849
1554901_at	0.117687992	0.499009156
1554903_at	-0.026589764	0.846933417
1554905_x_at	-0.102708876	0.542357144
1554906_a_at	-0.022028882	0.904026687
1554907_a_at	-0.011841103	0.931201267
1554908_at	0.094154472	0.513077263
1554909_at	0.184658849	0.358437645
1554910_at	0.085957514	0.497247814
1554911_at	0.031415086	0.865562174
1554912_at	-0.216883163	0.162404663
1554914_at	-0.06792992	0.6181466
1554915_a_at	-0.09875499	0.568823087
1554916_a_at	0.134501396	0.413718171
1554918_a_at	-0.977540414	0.024909752
1554919_s_at	0.039625458	0.796022893
1554920_at	0.227752479	0.120183329
1554921_a_at	0.145738709	0.29659463
1554922_at	0.161627765	0.265775152
1554923_at	-0.09609011	0.48520231
1554927_at	-0.113845554	0.353667029
1554929_at	-0.105271869	0.401728864
1554930_a_at	-0.477329238	0.151139372
1554931_at	0.078077978	0.681871704
1554932_at	0.046910171	0.70414219
1554933_at	0.013254987	0.912781303
1554934_at	0.042369363	0.785516382
1554937_x_at	-0.215672476	0.142662157
1554938_a_at	0.012349371	0.92164081
1554940_a_at	0.03376719	0.835046999
1554941_at	0.062795666	0.619505382
1554942_a_at	-0.006135637	0.973902629
1554943_at	0.039488035	0.770007843
1554945_x_at	0.193985453	0.25596145
1554946_at	0.040093428	0.760730446
1554947_at	-0.009371647	0.944288652
1554948_at	0.054396004	0.675973158
1554949_at	0.196271866	0.220916101
1554950_at	-0.14660357	0.366551977
1554951_at	-0.039813324	0.732865387
1554952_s_at	-0.027323868	0.864959611
1554953_a_at	0.043234073	0.727014024
1554954_at	0.066606166	0.676248125
1554957_at	0.140308003	0.425825813
1554958_at	-0.095613752	0.599767403
1554960_at	-0.049443382	0.776957276
1554961_at	0.011999837	0.924507006
1554962_a_at	0.049477016	0.711603836
1554963_at	-0.005550192	0.971586214
1554964_x_at	0.047123137	0.786264368
1554965_at	0.177939176	0.259875131
1554966_a_at	0.028653714	0.852541119
1554967_at	0.033620097	0.853159494
1554969_x_at	-0.073214848	0.591976491
1554970_at	0.111610043	0.454118826
1554971_at	-0.067487786	0.588593323
1554972_at	0.241921824	0.122260693
1554973_a_at	0.055867398	0.687786349
1554974_at	0.161771214	0.239913625
1554976_a_at	0.074568652	0.547690793
1554977_at	0.070147996	0.590805472
1554978_at	0.180608517	0.214104164
1554980_a_at	0.071412802	0.551219152
1554981_at	-0.043761048	0.719360199
1554982_a_at	0.10771565	0.438246437
1554983_at	0.26417305	0.082643294
1554984_a_at	0.23725067	0.178232061
1554985_at	0.174624916	0.350814781
1554986_a_at	-0.1610399	0.285646944
1554987_at	0.24524342	0.255808791
1554988_at	-0.016840146	0.886290698
1554989_at	-0.103449286	0.437679144
1554992_at	0.17477549	0.189849522
1554994_at	0.024417461	0.866812748
1554996_at	-0.011624683	0.932830542
1554997_a_at	0.722942078	0.001558312
1554999_at	0.349632701	0.037472679
1555000_at	0.028401153	0.911193942
1555001_at	0.047794904	0.735497523
1555002_at	0.22409797	0.148464867
1555003_at	-0.129260758	0.492492341
1555004_a_at	-0.193415176	0.229228498
1555006_at	0.080950742	0.520862038
[truncated: 52,614 more rows]
