# Supplementary material for: A simple Bayesian estimate of direct RNAi gene regulation events from differential gene expression profiles
Source: BMC Genomics. 2011 May 20;12:250. doi: 10.1186/1471-2164-12-250 (PMC3128064; doi:10.1186/1471-2164-12-250)
Supplement: Additional file 3 — Processed Affymetrix datasets described in this report. [file 1471-2164-12-250-S3.ZIP › FAM33B.txt]

ID	logFC	P.Value
1007_s_at	-0.209297364	0.219704655
1053_at	0.077516857	0.853541217
117_at	-0.03456522	0.791715464
121_at	0.048439968	0.73606882
1255_g_at	-0.009797935	0.943672902
1294_at	-0.137812459	0.368316433
1316_at	0.037063481	0.801214213
1320_at	0.097424127	0.55315202
1405_i_at	-0.082486222	0.532957006
1431_at	0.078597701	0.518245518
1438_at	0.070328122	0.592810658
1487_at	0.175193203	0.305666094
1494_f_at	0.126095736	0.401568946
1552256_a_at	-0.284994731	0.71604372
1552257_a_at	0.143651979	0.648968881
1552258_at	-0.191591587	0.233614287
1552261_at	0.106638094	0.38952497
1552263_at	0.917867097	0.000716993
1552264_a_at	0.174379109	0.274457068
1552266_at	0.073418582	0.599239138
1552269_at	0.027751833	0.84420664
1552271_at	-0.147949923	0.274680051
1552272_a_at	0.146739721	0.344910127
1552274_at	-0.22580945	0.169732235
1552275_s_at	-0.284115711	0.049759739
1552276_a_at	0.16234263	0.346861431
1552277_a_at	-0.27715251	0.095750827
1552278_a_at	-0.131792996	0.370095642
1552279_a_at	0.018567858	0.901799384
1552280_at	-0.235044726	0.31823654
1552281_at	-0.074030264	0.54642772
1552283_s_at	0.239499896	0.220584481
1552286_at	0.326029314	0.051910466
1552287_s_at	-0.260250961	0.459267126
1552288_at	0.248820294	0.072411069
1552289_a_at	-0.014311646	0.913641501
1552291_at	0.127981653	0.573683058
1552293_at	-0.099796327	0.434674634
1552295_a_at	0.060637212	0.749908683
1552296_at	-0.089498246	0.573476904
1552299_at	-0.102069714	0.625801499
1552301_a_at	-0.114576826	0.467452922
1552302_at	0.004890857	0.968510034
1552303_a_at	0.129085483	0.344131294
1552304_at	-0.164474231	0.20290999
1552306_at	0.306446654	0.144048926
1552307_a_at	-0.132184243	0.444432968
1552309_a_at	-0.02814284	0.865510037
1552310_at	0.533332312	0.003454152
1552311_a_at	0.027587344	0.847306689
1552312_a_at	0.168533103	0.253080465
1552314_a_at	-0.282477359	0.111817908
1552315_at	-0.172437537	0.326202896
1552316_a_at	-0.054048974	0.646389253
1552318_at	0.024483952	0.832340522
1552319_a_at	0.039922564	0.807551686
1552320_a_at	-0.009744976	0.936999814
1552321_a_at	0.242264172	0.119470406
1552322_at	0.148486942	0.238103036
1552323_s_at	0.012272876	0.922283162
1552325_at	-0.027880525	0.844677263
1552326_a_at	-0.024338695	0.876110478
1552327_at	0.067725828	0.564899002
1552329_at	0.640331484	0.024644914
1552330_at	0.734282064	0.027333199
1552332_at	0.115731229	0.35618812
1552334_at	0.157448455	0.404447018
1552335_at	-0.146522161	0.260220968
1552337_s_at	-0.018096835	0.881576712
1552338_at	0.034959976	0.844327449
1552340_at	-0.014435755	0.928543564
1552343_s_at	0.115925672	0.581275107
1552344_s_at	-0.105265381	0.448901866
1552347_at	0.103542486	0.701212447
1552348_at	0.028945957	0.841249761
1552349_a_at	-0.160657067	0.207480545
1552354_at	0.003183562	0.981384193
1552355_s_at	-0.102492946	0.54707052
1552359_at	0.144877361	0.303172806
1552360_a_at	0.198898336	0.209095369
1552362_a_at	0.305881884	0.160131227
1552364_s_at	0.13002319	0.579669613
1552365_at	0.265550714	0.069037521
1552367_a_at	-0.061733007	0.722427534
1552368_at	0.062660139	0.673149515
1552370_at	0.784466702	0.050726167
1552372_at	0.106218727	0.371595685
1552373_s_at	0.137193265	0.275593327
1552375_at	-0.044068716	0.80608084
1552377_s_at	-0.013948409	0.903584767
1552378_s_at	-0.273881574	0.123145099
1552379_at	-0.04486911	0.737149801
1552381_at	-0.211143471	0.395886684
1552383_at	-0.172009666	0.198423578
1552384_a_at	-0.069488942	0.616690493
1552386_at	-0.044602156	0.721559036
1552388_at	-0.089812713	0.570429939
1552389_at	0.548479513	0.017371804
1552390_a_at	0.582731748	0.064686574
1552391_at	-0.309497523	0.098550594
1552393_at	0.044994042	0.761137457
1552394_a_at	0.051596037	0.694930013
1552395_at	-0.04020045	0.739913587
1552396_at	0.088963888	0.613178296
1552398_a_at	0.019319584	0.873214118
1552399_a_at	0.035157435	0.872121613
1552400_a_at	0.064440783	0.677984591
1552401_a_at	-0.068470887	0.684127283
1552402_at	-0.176111035	0.239721095
1552405_at	0.074043533	0.658176792
1552408_at	-0.066978055	0.697372025
1552409_a_at	-0.16574574	0.248327776
1552410_at	-0.071977346	0.679022319
1552411_at	-0.050054496	0.705510333
1552412_a_at	-0.018259435	0.891236926
1552414_at	-0.114124575	0.478381734
1552415_a_at	-0.073423279	0.669712853
1552417_a_at	0.241663132	0.18261464
1552418_at	0.033503668	0.843827447
1552419_s_at	0.102695484	0.497801153
1552421_a_at	0.183100152	0.239625471
1552422_at	-0.053762583	0.767594842
1552423_at	-0.08408741	0.625059594
1552424_at	0.010834171	0.95405128
1552425_a_at	0.061784786	0.609943115
1552426_a_at	0.045200301	0.714414111
1552427_at	0.361726152	0.032641936
1552430_at	0.275322766	0.303993038
1552432_at	-0.13926657	0.353628855
1552436_a_at	-0.326502398	0.058508776
1552438_a_at	0.017815063	0.896700935
1552439_s_at	0.030717833	0.859939721
1552440_at	-0.168704485	0.281075695
1552445_a_at	-0.043393906	0.740679813
1552448_a_at	0.014632061	0.946640885
1552449_a_at	-0.156044089	0.259939572
1552450_a_at	0.147020006	0.473312547
1552452_at	-0.071573956	0.606751663
1552453_a_at	0.093368455	0.532551755
1552455_at	0.005896127	0.9613073
1552456_a_at	-0.127828595	0.351908924
1552457_a_at	-0.056072393	0.719290512
1552458_at	-0.013495997	0.919630568
1552459_a_at	-0.212454501	0.222396213
1552461_at	0.008221527	0.946169328
1552463_at	-0.119104229	0.584028354
1552466_x_at	0.03501345	0.77540683
1552467_at	-0.066959121	0.603480287
1552468_a_at	-0.045734677	0.814039357
1552470_a_at	0.293495292	0.356464828
1552472_a_at	0.129086885	0.464329684
1552473_at	-0.354470137	0.041781047
1552474_a_at	-0.131858488	0.486345871
1552476_s_at	0.42627216	0.200719086
1552477_a_at	-0.015037073	0.920918792
1552478_a_at	0.094810032	0.447785256
1552480_s_at	0.100302608	0.56442382
1552481_s_at	-0.069083741	0.621484187
1552482_at	0.146950692	0.249013628
1552484_at	-0.261588519	0.077544168
1552485_at	-0.358292366	0.087354001
1552486_s_at	-1.054014746	0.003239246
1552487_a_at	-0.023764837	0.847373488
1552489_s_at	-0.076476694	0.551247508
1552490_at	0.066372517	0.657604558
1552491_at	-0.330966557	0.101509277
1552493_s_at	-0.381963311	0.013899932
1552494_at	-0.026039001	0.856197881
1552496_a_at	0.380014778	0.086901155
1552497_a_at	0.190848732	0.436262666
1552498_at	-0.025980086	0.913288252
1552499_a_at	-0.118917677	0.380984349
1552501_a_at	0.107935154	0.415861869
1552502_s_at	-0.087281292	0.479062097
1552503_at	0.135838605	0.4193564
1552504_a_at	-0.142822167	0.394957261
1552506_at	0.063400978	0.706399395
1552507_at	-0.038688404	0.771902801
1552508_at	0.219870415	0.303206416
1552509_a_at	0.154012838	0.312233715
1552510_at	0.029645049	0.828352093
1552511_a_at	-0.033125218	0.840026856
1552514_at	0.088596133	0.503150481
1552515_at	0.114769032	0.340180245
1552516_a_at	-0.06378745	0.893274801
1552518_s_at	0.336581896	0.056144447
1552519_at	0.012249457	0.925401854
1552520_at	0.08514508	0.633315975
1552521_a_at	-0.018093702	0.901710479
1552522_at	0.075076896	0.659176983
1552523_a_at	0.187997525	0.305140117
1552524_at	-0.025654208	0.872410894
1552526_at	0.094184368	0.48225629
1552528_at	0.088111336	0.473586631
1552531_a_at	-0.095443931	0.650817276
1552532_a_at	-0.184319594	0.187899222
1552535_at	-0.220674331	0.114008443
1552536_at	-0.076521519	0.603374831
1552538_a_at	0.01168217	0.941869966
1552540_s_at	0.016487448	0.917098803
1552541_at	-0.074257477	0.650002657
1552542_s_at	0.18856822	0.147462219
1552543_a_at	-0.148013704	0.512378184
1552544_at	-0.21309917	0.178381364
1552546_a_at	0.291665152	0.315741836
1552548_at	-0.057606208	0.71280599
1552549_a_at	-0.127063709	0.471338171
1552552_s_at	0.161721024	0.206595842
1552553_a_at	-0.195681049	0.284985946
1552554_a_at	0.102018306	0.563909764
1552555_at	0.10560761	0.388104306
1552557_a_at	0.282564606	0.135929995
1552558_a_at	-0.04637233	0.727323716
1552559_a_at	-0.12454073	0.472486803
1552562_at	0.267695196	0.235489076
1552563_a_at	0.073326237	0.582054535
1552564_at	-0.157329274	0.331349544
1552566_at	0.038274038	0.759488766
1552568_at	0.085522593	0.567561347
1552569_a_at	0.084498162	0.58292561
1552570_at	0.06173703	0.622246745
1552572_a_at	0.190747246	0.169634273
1552573_s_at	0.169593414	0.310962104
1552575_a_at	-0.701933586	0.00339164
1552576_at	-0.062267335	0.627260338
1552578_a_at	-0.178215871	0.168897617
1552579_a_at	0.45031463	0.067942532
1552580_at	0.304316984	0.226774924
1552582_at	-0.056327168	0.764830984
1552583_s_at	-0.100258695	0.505565484
1552584_at	-0.052457552	0.670010264
1552585_s_at	-0.106846771	0.419030195
1552586_at	-0.093230533	0.432055385
1552587_at	-0.116914908	0.617308203
1552588_a_at	0.058837129	0.648333532
1552590_a_at	0.04317541	0.727125798
1552592_at	0.016819079	0.907208539
1552594_at	0.052902206	0.702165158
1552596_at	-0.033270683	0.793746259
1552598_at	-0.092379034	0.560547738
1552599_at	-0.089432494	0.563139871
1552602_at	-0.092408332	0.511064527
1552604_at	0.022038614	0.874947562
1552605_s_at	0.022173309	0.872355096
1552607_at	0.021402317	0.876348205
1552608_at	-0.0135464	0.919901338
1552609_s_at	0.064378983	0.582725559
1552610_a_at	-0.634157252	0.197555085
1552611_a_at	-0.389112683	0.04085006
1552612_at	0.103550268	0.438812583
1552613_s_at	0.124252171	0.335650155
1552615_at	0.013566453	0.937373015
1552616_a_at	0.251836863	0.182769071
1552617_a_at	-0.051012475	0.794340352
1552618_at	-0.013989767	0.955900066
1552619_a_at	-0.643399745	0.015728526
1552620_at	0.058980469	0.741532225
1552621_at	-0.524504364	0.010193257
1552622_s_at	-0.299668236	0.035374437
1552623_at	-0.138845014	0.495269255
1552625_a_at	-0.675805666	0.018788558
1552626_a_at	-0.076362409	0.58961673
1552627_a_at	-0.277938778	0.173321185
1552628_a_at	-0.153389981	0.522244319
1552629_a_at	0.156162872	0.327243102
1552630_a_at	0.086113595	0.712665697
1552631_a_at	0.004159	0.977694733
1552632_a_at	0.106812167	0.396190231
1552633_at	0.001304293	0.993564016
1552634_a_at	0.040691658	0.864817375
1552637_at	0.047139721	0.744398952
1552639_at	0.088871488	0.6090813
1552641_s_at	0.3520517	0.362580931
1552643_at	0.045623868	0.763387693
1552644_a_at	0.131279724	0.576064318
1552646_at	0.074370224	0.624400258
1552648_a_at	-0.246480578	0.113139841
1552649_a_at	0.181431575	0.58050641
1552651_a_at	0.088269113	0.46287459
1552652_at	0.177080864	0.36731396
1552656_s_at	-0.807255399	0.00434071
1552657_a_at	0.068083967	0.633550508
1552658_a_at	-0.249214825	0.100088187
1552660_a_at	-0.056814726	0.767310533
1552661_at	0.054082103	0.646069503
1552662_a_at	-0.033177742	0.872372236
1552663_a_at	0.044833076	0.808212134
1552664_at	0.009505913	0.93446871
1552665_at	-0.152477495	0.339037751
1552666_a_at	-0.028287775	0.83945454
1552667_a_at	-0.144952895	0.374916825
1552669_at	0.061690597	0.739318683
1552670_a_at	0.181554543	0.166643747
1552671_a_at	-0.342522466	0.100631401
1552672_a_at	-0.020154215	0.897115126
1552673_at	0.168282846	0.398443354
1552674_at	-0.026375257	0.863793286
1552675_at	0.114377485	0.407569591
1552676_at	0.099926687	0.425553875
1552677_a_at	-0.137358363	0.299299421
1552678_a_at	-0.009987373	0.9491321
1552680_a_at	-0.195503201	0.565413972
1552682_a_at	0.0275796	0.834380061
1552684_a_at	0.136868411	0.279070898
1552685_a_at	-0.065027055	0.610188791
1552686_at	0.022569036	0.904872427
1552687_a_at	0.069916784	0.633174694
1552689_at	-0.02370106	0.884134423
1552690_a_at	0.25035318	0.071867912
1552691_at	-0.021164792	0.86467384
1552693_at	0.024426857	0.891424756
1552694_at	-0.08243661	0.63994653
1552695_a_at	0.052859976	0.758160758
1552696_at	-0.270849912	0.355372545
1552698_at	-0.01384657	0.906555197
1552701_a_at	0.632969064	0.062057865
1552703_s_at	-0.089655104	0.500646002
1552705_at	0.285273513	0.180202909
1552708_a_at	0.214883042	0.235118
1552711_a_at	0.172297153	0.266477959
1552712_a_at	0.151229362	0.334495735
1552713_a_at	0.152155675	0.371129386
1552714_at	-0.310770585	0.035885997
1552715_a_at	-0.131483575	0.363827165
1552716_at	-0.085469729	0.718929666
1552717_s_at	0.130789182	0.588555285
1552718_at	0.033321232	0.798636488
1552719_at	0.252041113	0.115156166
1552721_a_at	0.111768236	0.529100388
1552722_at	-0.091075781	0.465049677
1552724_at	0.089208384	0.45307489
1552725_s_at	-0.060852775	0.674817784
1552726_at	0.014229423	0.938291934
1552727_s_at	0.130429223	0.32578368
1552729_at	0.000478243	0.998060243
1552730_at	-0.13952453	0.398273771
1552731_at	-0.027673627	0.856086563
1552732_at	0.012330851	0.926912347
1552733_at	0.308889233	0.133066507
1552734_at	0.039705597	0.798641346
1552735_at	0.163785304	0.258358116
1552736_a_at	-0.110660498	0.451828872
1552737_s_at	0.154667306	0.654667883
1552738_a_at	0.102818835	0.46384219
1552739_s_at	0.119506499	0.478466849
1552740_at	-0.024959974	0.83644745
1552742_at	0.286367483	0.122809313
1552743_at	-0.016516446	0.911575689
1552745_at	-0.165532198	0.377002742
1552747_a_at	-0.017481177	0.884551046
1552749_a_at	-0.044211682	0.816108813
1552750_at	-0.150507679	0.255891534
1552751_a_at	-0.188746546	0.329978801
1552752_a_at	0.200655039	0.177593665
1552754_a_at	0.274394635	0.092579561
1552755_at	0.272220049	0.179542758
1552757_s_at	-0.075079076	0.638322602
1552758_at	-0.035731243	0.841200709
1552760_at	0.013856747	0.924726596
1552761_at	-0.028597947	0.877368947
1552763_at	-0.096457995	0.478364521
1552765_x_at	-0.099195231	0.533921086
1552766_at	0.066097909	0.62181177
1552767_a_at	0.08625257	0.472281299
1552768_at	-0.067815467	0.616553306
1552769_at	0.023373362	0.891675553
1552770_s_at	-0.172160216	0.171927504
1552771_a_at	0.160320186	0.404716169
1552772_at	0.088940666	0.485385249
1552773_at	-0.070005638	0.587567468
1552774_a_at	-0.141780984	0.301358765
1552775_at	-0.101206919	0.569893328
1552777_a_at	-0.044258274	0.740188462
1552779_a_at	-0.18011283	0.190498217
1552782_at	0.054105976	0.655769664
1552783_at	0.038745959	0.790168797
1552785_at	0.082630801	0.519247112
1552787_at	-0.297710326	0.214899273
1552788_a_at	-0.14139841	0.309178791
1552789_at	0.020285182	0.89674727
1552790_a_at	0.119153005	0.389277703
1552791_a_at	0.093648415	0.486260528
1552792_at	-0.080487667	0.526833284
1552793_at	0.050989425	0.680463006
1552794_a_at	0.024455865	0.859971514
1552796_a_at	0.0023301	0.988267847
1552797_s_at	0.014190638	0.905076298
1552798_a_at	-0.157724304	0.406062399
1552799_at	-0.100255411	0.404175823
1552800_at	0.026210531	0.866289145
1552801_at	0.054408478	0.722535188
1552803_a_at	0.112456518	0.437219359
1552804_a_at	-0.146287118	0.654318826
1552806_a_at	0.30553501	0.165536297
1552807_a_at	-0.037582483	0.764266935
1552808_at	0.061594325	0.603988412
1552809_at	0.040234859	0.737973899
1552811_at	-0.073045681	0.550824194
1552812_a_at	-0.277089689	0.273829351
1552813_at	-0.310241825	0.123761959
1552814_a_at	-0.145976934	0.394362886
1552816_at	0.105483097	0.400481486
1552818_a_at	0.074302529	0.593180103
1552819_at	0.02706852	0.888522864
1552822_at	0.527551028	0.042016684
1552825_at	-0.067103853	0.643911238
1552826_at	-0.070739798	0.587712661
1552827_s_at	0.031845269	0.855890071
1552828_at	0.049210547	0.776446927
1552829_at	0.112880403	0.589529933
1552830_at	-0.040223803	0.802239993
1552833_at	-0.196686672	0.179939206
1552834_at	-0.160597787	0.259992222
1552835_at	-0.030994835	0.822982649
1552836_at	0.176256315	0.254406641
1552837_at	-0.000218634	0.998685046
1552839_at	0.11307889	0.473779127
1552841_s_at	-0.03240061	0.869747558
1552842_at	-0.167981117	0.314209351
1552843_at	-0.071800866	0.632157264
1552845_at	0.122822193	0.43420517
1552846_s_at	0.042244548	0.735784164
1552848_a_at	0.00993752	0.932437382
1552849_at	0.133360511	0.336690293
1552851_at	-0.063505785	0.646503841
1552852_a_at	-0.046485538	0.766583404
1552853_at	-0.049805151	0.702689194
1552854_a_at	0.013086939	0.939641241
1552856_at	-0.069578326	0.666637746
1552857_a_at	-0.1730184	0.198773506
1552858_at	0.348659052	0.061378884
1552860_at	0.049281231	0.70896831
1552862_at	-0.021423068	0.92558309
1552863_a_at	0.065940888	0.747130248
1552865_a_at	0.007833646	0.973305967
1552867_at	-0.004958568	0.968560151
1552868_at	-0.043810733	0.763287484
1552870_s_at	0.048121138	0.695853351
1552872_at	0.034732554	0.822266014
1552873_s_at	-0.031742983	0.841427232
1552875_a_at	-0.036101989	0.804025748
1552876_at	0.021985795	0.854149365
1552877_s_at	0.061331124	0.634682736
1552878_at	0.030282164	0.828937794
1552879_a_at	0.051175066	0.786864931
1552880_at	-0.154091631	0.312810173
1552882_a_at	-0.31231057	0.033830757
1552884_at	-0.005539443	0.969311538
1552885_a_at	-0.222549711	0.155156986
1552887_at	-0.141215942	0.459223133
1552889_a_at	-0.087610162	0.45909166
1552890_a_at	0.283884355	0.288580922
1552892_at	-0.02100974	0.878021219
1552893_at	-0.143228166	0.302955406
1552895_a_at	-0.181554276	0.214017187
1552897_a_at	-0.010310899	0.941417003
1552898_a_at	0.00940568	0.942165785
1552899_at	0.082622372	0.736175767
1552900_a_at	-0.089481338	0.490883299
1552902_a_at	-0.29877125	0.07299436
1552903_at	0.133875652	0.369143287
1552904_at	-0.011910757	0.929438957
1552906_at	-0.120382078	0.423222166
1552908_at	-0.139616677	0.282932741
1552910_at	0.151376049	0.310066349
1552911_at	0.108289978	0.546718545
1552912_a_at	-0.159250354	0.348259286
1552913_at	0.092532016	0.475216348
1552914_a_at	0.007817248	0.962991212
1552915_at	0.047526825	0.839355157
1552917_at	-0.249875249	0.15796026
1552919_at	0.014748182	0.915344011
1552921_a_at	-0.036732445	0.913505816
1552922_at	0.014879084	0.920719941
1552923_a_at	0.05460663	0.757732038
1552924_a_at	-0.061467499	0.730348865
1552925_at	0.05313639	0.667274875
1552927_at	-0.037073742	0.758698199
1552928_s_at	0.105418567	0.543847584
1552929_at	0.097962136	0.472531105
1552930_at	0.179258338	0.304440558
1552931_a_at	0.49450979	0.185564373
1552932_at	0.021061709	0.87180952
1552933_at	0.146838963	0.460233883
1552935_at	0.017856902	0.91848588
1552937_s_at	-0.021860079	0.925625282
1552938_at	-0.155663198	0.304863106
1552939_at	-0.112830285	0.482300075
1552940_at	0.083899025	0.541822583
1552942_at	-0.190047732	0.227392735
1552943_at	-0.107248583	0.405235563
1552944_a_at	0.008146426	0.947793474
1552946_at	0.311191692	0.089338537
1552947_x_at	0.050334385	0.756756586
1552948_at	-0.338232404	0.04676409
1552950_at	0.015487185	0.893744454
1552952_at	-0.112604375	0.426897798
1552953_a_at	-0.15365382	0.436016495
1552954_at	-0.028818574	0.874225144
1552955_at	-0.229444187	0.271209245
1552957_at	0.096329505	0.437245246
1552960_at	0.105446376	0.414759662
1552961_at	-0.227420093	0.096951223
1552964_at	-0.1826562	0.262796613
1552965_a_at	0.041401488	0.814744202
1552967_at	0.053288996	0.666662552
1552969_a_at	0.110635278	0.636923311
1552970_s_at	0.20904679	0.160090419
1552971_at	0.160433529	0.300557617
1552972_at	-0.11922303	0.363789145
1552973_at	-0.164051579	0.223425166
1552974_at	0.069820656	0.555479447
1552975_x_at	0.014996872	0.90129651
1552976_at	0.101857045	0.533587219
1552977_a_at	0.047063825	0.918488594
1552978_a_at	-0.678278314	0.007399913
1552979_at	0.084186359	0.481360516
1552980_at	0.070764827	0.730333295
1552982_a_at	0.033824454	0.782544912
1552985_at	-0.038498484	0.816893839
1552986_at	-0.056583955	0.651470523
1552987_a_at	-0.039491793	0.738668959
1552988_at	-0.01922709	0.880098712
1552990_at	-0.147094989	0.286036948
1552991_at	0.027385918	0.91341218
1552993_at	-0.033114076	0.795283043
1552995_at	-0.102366598	0.485314026
1552997_a_at	0.126128098	0.327158154
1552998_at	0.022423938	0.865537717
1552999_a_at	-0.077670911	0.585328012
1553002_at	0.029489909	0.822743877
1553003_at	-0.224656552	0.190168015
1553004_at	0.059792934	0.623771583
1553006_at	0.076492849	0.572329327
1553007_a_at	0.241835707	0.149436216
1553009_s_at	0.103851629	0.430487834
1553011_at	0.263907604	0.15612447
1553013_at	0.136401036	0.46658154
1553015_a_at	0.136702966	0.64691172
1553016_at	-0.354412941	0.03881862
1553019_at	-0.022396438	0.848104238
1553020_at	0.07945299	0.740669792
1553021_s_at	0.189459413	0.275759989
1553022_at	-0.144673389	0.464577873
1553023_a_at	-0.115803292	0.452244217
1553024_at	0.013656098	0.934214944
1553025_at	0.046580806	0.703566136
1553027_a_at	-0.327308915	0.053121594
1553028_at	0.114529617	0.408418841
1553030_a_at	0.045374384	0.818158091
1553031_at	-0.013406236	0.940009363
1553032_at	0.01677158	0.927180697
1553033_at	-0.113291462	0.403882243
1553034_at	0.170637192	0.205000238
1553036_at	0.074476778	0.570753759
1553037_a_at	-0.081463596	0.500062063
1553039_a_at	-0.210279826	0.15519724
1553041_at	-0.021196596	0.896544772
1553042_a_at	0.082844906	0.680505672
1553043_a_at	-0.051807545	0.731616091
1553044_at	0.161723056	0.317079285
1553045_at	0.02392734	0.856702792
1553046_s_at	-0.108640173	0.497915606
1553047_at	-0.148608437	0.343395128
1553048_a_at	0.328349072	0.063576009
1553051_s_at	-0.271436318	0.112537687
1553052_at	0.046441024	0.696475557
1553053_at	0.005865752	0.96411738
1553055_a_at	0.261461362	0.102954983
1553057_at	-0.124692485	0.451016897
1553058_at	-0.043366328	0.719890195
1553059_at	0.043795927	0.740635966
1553060_at	-0.034450322	0.822355504
1553061_at	-0.082264391	0.539065557
1553062_at	-0.158920907	0.253299006
1553063_at	-0.109280167	0.434442441
1553064_at	-0.156712729	0.266565291
1553066_at	0.062675675	0.613794015
1553067_a_at	-0.06896747	0.684721102
1553069_at	0.028742873	0.832749453
1553070_a_at	-0.073103503	0.604791609
1553071_a_at	0.10858416	0.607959779
1553072_at	-0.216415363	0.147501286
1553074_at	0.098389446	0.447403323
1553075_a_at	-0.186083555	0.160031733
1553076_at	-0.046741321	0.727413494
1553077_at	0.020271401	0.894686144
1553078_at	-0.009793779	0.955743157
1553079_at	0.069629231	0.677250658
1553080_at	-0.119048887	0.495494641
1553081_at	0.169631505	0.455254209
1553082_at	-0.120158848	0.360122368
1553083_at	-0.073613554	0.679402185
1553084_at	-0.013145073	0.935684427
1553086_at	-0.032416582	0.837365009
1553087_at	0.041374509	0.782609173
1553088_a_at	0.050851186	0.758893652
1553089_a_at	-0.009875046	0.943763183
1553093_a_at	0.170987513	0.224561317
1553094_at	0.0175091	0.922607911
1553096_s_at	-0.158390665	0.272681381
1553099_at	0.200141422	0.24493271
1553101_a_at	0.151926168	0.786053221
1553102_a_at	-0.05904155	0.688607179
1553103_at	0.295829983	0.117193114
1553105_s_at	0.525586146	0.051010163
1553106_at	-0.35644176	0.133034143
1553107_s_at	-0.014170921	0.923455992
1553108_at	0.156668781	0.287945077
1553111_a_at	-0.450414306	0.090503829
1553112_s_at	-0.055347078	0.867336182
1553113_s_at	0.26100791	0.069970879
1553114_a_at	-0.046357578	0.734785408
1553115_at	0.229944721	0.261724927
1553117_a_at	0.690019384	0.081615254
1553118_at	-0.355600704	0.059305411
1553120_at	-0.148306022	0.332746263
1553122_s_at	0.268341998	0.081193076
1553123_at	-0.004606246	0.97361601
1553125_x_at	-0.088965054	0.554168383
1553126_a_at	-0.065282434	0.580762593
1553127_a_at	-0.087277642	0.486377212
1553129_at	0.226473667	0.128843861
1553130_at	0.048199951	0.717709643
1553131_a_at	0.065825193	0.631742179
1553132_a_at	0.805730014	0.001786334
1553133_at	0.482992965	0.003882782
1553134_s_at	0.020028904	0.877737181
1553136_at	-0.050555561	0.707416886
1553137_s_at	-0.03102647	0.815441018
1553138_a_at	-0.113155156	0.450319648
1553139_s_at	-0.049874588	0.740499504
1553140_at	0.118370217	0.356562142
1553141_at	-0.005780539	0.973385882
1553142_at	0.021615582	0.906418275
1553145_at	-0.018826382	0.912414704
1553146_at	-0.041077023	0.770195986
1553147_at	-0.091615231	0.551908659
1553148_a_at	0.087053066	0.603707331
1553150_at	0.035492874	0.838953063
1553151_at	0.093085471	0.497234126
1553153_at	-0.012615673	0.941623471
1553155_x_at	0.041177503	0.831005974
1553156_at	-0.0219198	0.906347359
1553157_at	0.240663004	0.126403592
1553158_at	0.037977703	0.823655055
1553159_at	-0.055848359	0.645616017
1553162_x_at	-0.043733045	0.751508632
1553163_at	0.126977065	0.375273915
1553165_at	0.212134868	0.120753764
1553166_at	-0.084326187	0.638891316
1553167_a_at	0.186265374	0.212536827
1553168_at	0.022936704	0.897881838
1553169_at	0.024503562	0.90036796
1553171_x_at	-0.088832108	0.589994468
1553172_at	0.391999585	0.089323892
1553174_at	0.021677758	0.887784454
1553175_s_at	0.026582833	0.854605709
1553176_at	0.021395837	0.880561513
1553177_at	-0.025255897	0.853230105
1553178_a_at	0.133842637	0.379188828
1553179_at	-0.031933497	0.865590091
1553180_at	-0.03618869	0.766729446
1553181_at	-0.094558254	0.595327341
1553183_at	-0.011009762	0.937280906
1553185_at	0.192707384	0.391186609
1553186_x_at	0.571673774	0.007542727
1553188_s_at	-0.178936834	0.206880851
1553190_s_at	0.307303014	0.066060376
1553191_at	-0.000836765	0.995174983
1553192_at	0.048178541	0.698026976
1553193_at	0.043159141	0.759858516
1553194_at	0.068918041	0.610393607
1553196_a_at	0.086355443	0.657709693
1553197_at	-0.137172517	0.327381848
1553199_at	-0.077529246	0.520835713
1553202_at	-0.108118446	0.560159034
1553204_at	-0.065681077	0.692151899
1553205_at	-0.15406617	0.338080152
1553207_at	-0.118622836	0.527921167
1553208_s_at	0.424165193	0.041809669
1553209_at	-0.178774636	0.309374254
1553211_at	-0.164604262	0.214859844
1553212_at	-0.210301858	0.144252187
1553213_a_at	-0.031719243	0.839583175
1553214_a_at	0.010786673	0.943498431
1553215_s_at	0.281585979	0.197525098
1553216_at	0.226502901	0.280152241
1553217_s_at	0.089508194	0.494041899
1553218_a_at	0.189560705	0.329339979
1553219_a_at	0.322391191	0.107403833
1553220_at	0.286883901	0.083706977
1553221_at	0.076815337	0.707844058
1553222_at	-0.074647225	0.599560423
1553224_at	-0.123459452	0.596988205
1553225_s_at	0.170276782	0.287041305
1553226_at	-0.084700919	0.518360007
1553227_s_at	0.100681342	0.658075226
1553228_at	0.105093619	0.415630379
1553229_at	0.200764535	0.32534569
1553232_at	-0.072165586	0.644779939
1553234_at	-0.152073675	0.334249014
1553235_at	0.204145073	0.190040086
1553237_x_at	-0.126064111	0.321741604
1553238_a_at	-0.089228508	0.51288424
1553239_at	-0.058540678	0.684638183
1553241_at	-0.019780477	0.865542102
1553243_at	0.196939441	0.210704686
1553244_at	-0.064056429	0.63221648
1553246_a_at	0.001540295	0.993944601
1553247_a_at	-0.018717086	0.898920206
1553248_at	-0.335523594	0.049478791
1553249_at	-0.172841064	0.199999063
1553252_a_at	-0.029626345	0.838755955
1553253_at	0.020511271	0.871229341
1553254_at	0.162491455	0.298295382
1553255_at	-0.081582566	0.505101769
1553257_at	-0.36089091	0.036520541
1553258_at	-0.078236965	0.653691905
1553260_s_at	0.083270515	0.587875113
1553261_x_at	0.240425214	0.188393171
1553262_a_at	-0.20082586	0.138645339
1553263_at	0.105035114	0.468733032
1553264_a_at	-0.073984169	0.573649004
1553265_at	-0.112286137	0.439371851
1553266_at	0.071246227	0.595321736
1553267_a_at	-0.093384497	0.465557897
1553268_at	-0.033698115	0.86041206
1553269_at	0.035814046	0.781993672
1553271_at	-0.048619541	0.721967919
1553272_at	-0.151576789	0.296974627
1553274_a_at	0.398259535	0.120048241
1553275_s_at	0.071805581	0.597578791
1553276_at	-0.103597873	0.555510318
1553277_at	0.190864216	0.208791922
1553279_at	0.045372795	0.819384928
1553280_at	0.08644845	0.468688377
1553281_at	-0.009038474	0.958610565
1553282_at	-0.169825853	0.314704471
1553284_s_at	0.053138129	0.744969443
1553285_s_at	0.233528112	0.157744738
1553286_at	0.036101404	0.833583066
1553288_a_at	0.061229472	0.772829231
1553292_s_at	0.56299445	0.007487631
1553293_at	0.050512914	0.673076791
1553295_at	0.019970384	0.873798273
1553296_at	-0.129097041	0.41100954
1553297_a_at	-0.089417379	0.45284054
1553298_at	-0.198839656	0.254196134
1553299_at	0.259297617	0.168982978
1553300_a_at	0.237868875	0.100727237
1553301_a_at	0.022517893	0.875372866
1553303_at	0.04929192	0.7172276
1553304_at	0.069231851	0.574853833
1553306_at	-0.216389683	0.179181235
1553310_at	-0.014857181	0.908708643
1553311_at	0.112623288	0.39732166
1553313_s_at	-0.098468786	0.546098502
1553314_a_at	-0.276253583	0.058564111
1553315_at	-0.114629052	0.563270302
1553316_at	0.024952583	0.853617858
1553317_s_at	-0.016092266	0.899583865
1553318_at	-0.142969855	0.553580672
1553319_at	-0.282041422	0.080723799
1553320_s_at	-0.067457284	0.589302608
1553321_a_at	0.043638105	0.749582261
1553322_s_at	-0.632181601	0.055418854
1553323_a_at	0.086566231	0.609439117
1553325_at	-0.10248013	0.514309957
1553326_at	0.043173495	0.781003086
1553327_a_at	0.187068553	0.210531815
1553328_a_at	0.054077262	0.783015819
1553329_at	0.10537159	0.415235415
1553330_at	0.14108429	0.360356875
1553333_at	-0.16289734	0.300318774
1553335_x_at	-0.108367729	0.379984474
1553336_a_at	0.086284745	0.67306353
1553338_at	0.232908397	0.156817765
1553340_s_at	-0.122492095	0.404024989
1553341_at	0.019168269	0.898862448
1553344_at	0.201845151	0.142730431
1553346_a_at	-0.109768107	0.428594419
1553347_s_at	-0.06776294	0.56692964
1553348_a_at	0.035988649	0.896855595
1553349_at	-0.335428773	0.046374702
1553350_at	0.042559438	0.776875804
1553351_at	-0.210015298	0.194447142
1553352_x_at	0.071578106	0.67599213
1553354_a_at	0.075591615	0.55017549
1553355_at	-0.167338205	0.363086641
1553356_at	-0.00957554	0.946299447
1553357_at	0.054632573	0.73282934
1553359_at	-0.107543487	0.397663901
1553361_x_at	-0.070061954	0.56325515
1553362_at	-0.108061032	0.47464457
1553363_at	-0.344170066	0.022683394
1553364_at	-0.081040436	0.570438786
1553365_at	-0.014392188	0.908709266
1553366_s_at	-0.082632579	0.534443671
1553367_a_at	0.30820338	0.067779917
1553369_at	0.058810141	0.707717176
1553371_at	0.023210256	0.904929411
1553372_at	-0.080859555	0.627305033
1553373_at	0.045806924	0.700940222
1553374_at	-0.115812551	0.482387308
1553375_at	-0.010483747	0.940744899
1553376_a_at	0.060402983	0.636107104
1553378_a_at	-0.091310368	0.526534578
1553380_at	0.079425776	0.694645742
1553383_at	0.082176612	0.488172881
1553385_at	-0.049678632	0.680612054
1553386_at	0.060864948	0.704009883
1553387_at	-0.082436022	0.546489934
1553388_at	0.034741331	0.833708133
1553389_at	-0.077207309	0.627191113
1553390_at	-0.201356071	0.222509817
1553391_at	0.12814525	0.375949639
1553392_at	0.00890401	0.959726523
1553394_a_at	-0.112940661	0.480405514
1553395_a_at	-0.01034576	0.960330497
1553396_a_at	-0.287142691	0.363620787
1553397_at	-0.274278048	0.115733987
1553398_at	0.127277658	0.378994138
1553399_a_at	-0.356077976	0.090243015
1553400_a_at	0.199216979	0.237988016
1553401_at	-0.091659482	0.478179623
1553402_a_at	0.106643229	0.467725971
1553403_at	0.016990479	0.908571306
1553405_a_at	-0.383449155	0.031335663
1553407_at	-0.075542361	0.556215198
1553409_at	0.132526291	0.378666544
1553410_a_at	0.047471608	0.745757845
1553411_s_at	-0.018132908	0.892926145
1553412_at	-0.05024936	0.718866563
1553413_at	-0.189456517	0.194185208
1553415_at	-0.034786243	0.769583494
1553417_at	0.035200575	0.858987402
1553418_a_at	-0.124410208	0.35571984
1553420_at	-0.107119847	0.425715977
1553422_s_at	0.03944037	0.760398674
1553423_a_at	0.383401172	0.025563443
1553424_at	-0.007918507	0.956857085
1553425_at	-0.043039496	0.740960098
1553426_at	0.275994712	0.076971039
1553427_at	-0.036442906	0.861833517
1553428_at	-0.18214213	0.192390302
1553429_at	-0.081940935	0.552710413
1553430_a_at	0.086582202	0.569783
1553432_s_at	0.175367537	0.213215138
1553433_at	0.061736666	0.705465401
1553434_at	0.095377484	0.55893056
1553435_at	-0.238748805	0.226236901
1553436_at	0.042885372	0.801462252
1553437_at	-0.333973666	0.084751569
1553438_at	0.088647378	0.557531012
1553439_at	0.085170728	0.556735711
1553440_at	0.084276037	0.485400621
1553441_at	0.094257814	0.505121202
1553442_a_at	-0.181550633	0.211678684
1553443_at	0.154877186	0.354947858
1553444_a_at	-0.4270758	0.012743901
1553446_at	0.107109277	0.407008593
1553447_at	-0.013596229	0.912425274
1553448_at	0.043757708	0.727022681
1553449_at	0.053495495	0.69449481
1553450_s_at	0.012521404	0.958647366
1553451_at	-0.032133768	0.812489726
1553452_at	-0.09223008	0.441818118
1553453_at	0.096626103	0.535426453
1553454_at	-0.008778761	0.953266001
1553456_at	0.002244239	0.990639276
1553457_at	-0.206992044	0.22202899
1553458_at	-0.051831499	0.733951588
1553459_at	-0.051343169	0.678702579
1553460_at	-0.012763655	0.938971021
1553461_at	0.083060667	0.506813765
1553462_at	0.085402996	0.533887833
1553464_at	0.009448384	0.938526983
1553465_a_at	0.132519326	0.303668503
1553466_at	0.090165615	0.585943362
1553467_at	-0.081037796	0.579170481
1553468_at	-0.000314399	0.998262357
1553470_at	0.064637736	0.65703281
1553471_at	-0.134697599	0.301714116
1553472_at	0.046582727	0.741324287
1553474_at	-0.088577653	0.518426229
1553475_at	0.027765622	0.8345545
1553478_at	-0.180012443	0.296268301
1553479_at	-0.0895719	0.676573338
1553482_at	-0.006433448	0.958595033
1553483_at	0.209390183	0.164596924
1553484_at	-0.024670374	0.845967888
1553485_at	-0.043369444	0.722227542
1553486_a_at	-0.010879129	0.933271286
1553488_at	-0.106985579	0.518551867
1553489_a_at	0.027948111	0.852444088
1553491_at	-0.127004704	0.450471765
1553492_a_at	-0.049690907	0.815671381
1553493_a_at	-0.128886065	0.407906852
1553494_at	0.009945925	0.93404468
1553497_at	0.060639271	0.717612657
1553498_at	-0.131848426	0.588382814
1553499_s_at	0.009820874	0.956421692
1553500_at	-0.01871883	0.886526672
1553502_a_at	0.065282027	0.636382289
1553504_at	-0.041957001	0.739885462
1553505_at	-0.143399101	0.428471693
1553506_at	0.097594693	0.549579422
1553507_a_at	-0.063301346	0.647131565
1553508_at	0.254213726	0.071055291
1553510_s_at	-0.101195968	0.483830491
1553511_at	-0.144741624	0.284013904
1553512_at	-0.066991091	0.66632857
1553513_at	0.07975333	0.604065091
1553514_a_at	0.12510403	0.47160529
1553515_at	0.127831368	0.483212343
1553517_at	-0.182354022	0.16287227
1553518_at	0.016802131	0.910661137
1553519_at	0.056330668	0.648728128
1553521_at	-0.060159091	0.730517039
1553523_at	-0.090211973	0.484773199
1553524_at	0.11684086	0.375807802
1553525_at	-0.012569676	0.914947417
1553526_at	0.117580481	0.335106462
1553527_at	-0.015151002	0.919954993
1553528_a_at	0.302764112	0.102955188
1553529_at	-0.085522536	0.637271246
1553530_a_at	-0.79806476	0.031251049
1553531_at	0.105305698	0.474150839
1553532_a_at	0.151409504	0.253962846
1553533_at	0.054189216	0.75099042
1553534_at	0.00626002	0.976238501
1553535_a_at	0.226951421	0.742929666
1553536_at	-0.070152844	0.73377622
1553537_at	-0.061274838	0.774313481
1553538_s_at	-0.200383562	0.307832109
1553539_at	-0.112890321	0.346795905
1553540_a_at	0.07963347	0.58150848
1553541_at	-0.069591203	0.763112548
1553542_at	0.270283567	0.131934455
1553544_at	0.012141847	0.94053645
1553545_at	0.179186964	0.157543912
1553546_at	-0.159927798	0.244958986
1553547_at	-0.202195669	0.357651019
1553549_at	-0.059665356	0.678908886
1553550_at	0.078371449	0.515091892
1553551_s_at	-0.081312095	0.704084164
1553552_at	0.125225427	0.358272804
1553553_at	-0.085256015	0.66276158
1553555_at	0.131001975	0.379255668
1553556_at	-0.275132001	0.149036862
1553558_at	-0.089515442	0.538989508
1553559_at	-0.085082064	0.581939023
1553560_at	0.030677299	0.822175751
1553561_at	-0.088655788	0.567626421
1553562_at	0.114976048	0.466246014
1553564_at	-0.24468379	0.102068448
1553565_s_at	-0.199099629	0.331489657
1553566_at	0.022494824	0.861442547
1553567_s_at	-0.085759686	0.677243059
1553568_a_at	-0.134941215	0.535021286
1553569_at	-0.100318725	0.635210164
1553570_x_at	-0.096415838	0.611658058
1553572_a_at	-0.272864614	0.085593429
1553573_s_at	0.05981965	0.698784236
1553574_at	-0.214038556	0.268290238
1553575_at	-0.108408518	0.565949664
1553579_a_at	-0.016327877	0.887645845
1553581_s_at	-0.062554285	0.629604673
1553582_a_at	0.090794111	0.645019
1553583_a_at	-0.028336084	0.857728047
1553584_at	0.104852552	0.488050027
1553585_a_at	-0.351925445	0.085596518
1553586_at	-0.125184099	0.410669666
1553587_a_at	-0.538846743	0.070043293
1553588_at	0.089395034	0.664502752
1553589_a_at	0.089095677	0.73901808
1553590_at	-0.165833101	0.394774416
1553591_at	-0.091879882	0.438371373
1553592_x_at	0.025025527	0.887629302
1553593_a_at	0.141651563	0.345670003
1553594_a_at	-0.003010509	0.983555651
1553599_a_at	0.204893441	0.179302532
1553600_at	-0.432735191	0.00846111
1553601_a_at	-0.048919759	0.762734078
1553602_at	-0.150443694	0.440491936
1553603_s_at	-0.38590977	0.095753607
1553604_at	-0.087188692	0.48568931
1553605_a_at	0.035553539	0.758277967
1553607_at	0.016702488	0.900057542
1553608_a_at	0.135221738	0.340136709
1553611_s_at	-0.093502217	0.554332952
1553612_at	-0.040584841	0.77855544
1553613_s_at	0.196831088	0.213992202
1553614_a_at	-0.150587852	0.257191108
1553618_at	0.024759012	0.843991769
1553619_a_at	-0.139014837	0.401196559
1553620_at	-0.053003791	0.655296689
1553622_a_at	0.181720251	0.335423731
1553623_at	-0.090795658	0.522008542
1553625_at	0.032147805	0.819497505
1553626_a_at	-0.018196999	0.896609561
1553627_s_at	0.031384577	0.814790543
1553629_a_at	0.143227112	0.40046496
1553630_at	0.010961903	0.936761103
1553633_s_at	-0.052617937	0.77427093
1553634_a_at	0.140394013	0.307577056
1553635_s_at	-0.111818369	0.515925972
1553636_at	-0.066894241	0.586581122
1553637_s_at	0.065240495	0.779348524
1553639_a_at	-0.078116063	0.628761038
1553640_at	-0.102204595	0.507955425
1553641_a_at	-0.085639194	0.540237292
1553642_at	0.017812947	0.922693698
1553644_at	0.033471215	0.777841321
1553645_at	0.032675679	0.787088663
1553646_at	0.059843924	0.633035708
1553647_at	0.15838401	0.331666125
1553651_at	-0.160815278	0.30659801
1553652_a_at	0.126320765	0.381767405
1553654_at	-0.02400973	0.85413005
1553655_at	-0.162265874	0.26854865
1553656_at	0.155770325	0.296457317
1553657_at	0.084001776	0.646231359
1553658_at	-0.119625247	0.335101527
1553660_at	-0.062694414	0.600473396
1553661_a_at	0.061563385	0.607501307
1553663_a_at	-0.142605478	0.331343955
1553666_at	0.314686327	0.044342072
1553668_at	-0.260025473	0.162496286
1553670_at	0.395769855	0.03268869
1553672_at	0.375836188	0.118997575
1553673_at	0.331807664	0.040322925
1553674_at	0.163280102	0.335318036
1553675_at	-0.009763896	0.937720921
1553677_a_at	-0.01892253	0.933384456
1553678_a_at	-0.53864124	0.067016496
1553679_s_at	-0.122730338	0.58292257
1553681_a_at	-0.083217085	0.518747424
1553682_at	0.125664726	0.387029397
1553683_s_at	-0.02638195	0.876630473
1553684_at	0.12685847	0.464244043
1553685_s_at	-0.10348006	0.747423302
1553686_at	-0.012428669	0.92173166
1553688_at	-0.051612418	0.769958339
1553689_s_at	0.122464928	0.353164039
1553690_at	0.074454825	0.593993623
1553691_at	-0.152737379	0.348584436
1553693_s_at	-0.001126863	0.99411043
1553694_a_at	-0.376185368	0.300472157
1553695_a_at	0.135151015	0.697183989
1553696_s_at	0.174703986	0.257490257
1553697_at	0.193933676	0.205254267
1553698_a_at	0.006312925	0.963213661
1553701_a_at	0.195602861	0.252183623
1553702_at	0.040301744	0.778510549
1553703_at	0.202445275	0.264457687
1553704_x_at	0.338480067	0.169854951
1553705_a_at	0.123815972	0.348251092
1553706_at	-0.163545442	0.468630996
1553708_at	0.197987255	0.228157476
1553709_a_at	0.086546081	0.531639891
1553710_at	0.398248639	0.034964334
1553711_a_at	0.162210606	0.218330076
1553713_a_at	-0.216749138	0.120526522
1553715_s_at	0.515613796	0.499851339
1553717_at	0.181905562	0.268155269
1553718_at	0.271119212	0.203908695
1553719_s_at	0.137403945	0.500713064
1553720_a_at	0.130494983	0.284905946
1553721_at	0.027409972	0.841810628
1553722_s_at	-0.061544041	0.633202402
1553723_at	0.097484744	0.569505138
1553725_s_at	-0.558278863	0.013016512
1553726_s_at	0.062387793	0.642849484
1553727_at	-0.206089802	0.168257056
1553728_at	-0.050441612	0.792333227
1553729_s_at	-0.151938092	0.450867827
1553730_x_at	-0.029613631	0.878169561
1553732_s_at	0.009404178	0.941936469
1553734_at	0.23318941	0.426140214
1553736_at	0.662581728	0.012618999
1553739_at	0.070929662	0.599477527
1553740_a_at	-0.046448181	0.728258678
1553741_at	0.337377581	0.066721706
1553743_at	0.516284026	0.108583829
1553746_a_at	-0.079718886	0.590163355
1553747_at	-0.043766083	0.755835635
1553749_at	0.806427807	0.019301848
1553750_a_at	0.079663798	0.571803637
1553752_at	-0.018449608	0.926006009
1553755_at	0.026529734	0.832632516
1553756_at	-0.113453094	0.35723508
1553757_at	-0.125111296	0.451552778
1553759_at	0.045088963	0.724954575
1553761_at	-0.055590321	0.64244405
1553764_a_at	-0.026207448	0.899937788
1553765_a_at	0.024523054	0.861925138
1553768_a_at	0.00825628	0.966609069
1553769_at	-0.038997791	0.804266379
1553770_a_at	0.045822147	0.723812322
1553772_at	-0.090096967	0.503539185
1553775_at	0.088726111	0.459931289
1553776_at	0.099579902	0.411807456
1553778_at	-0.173124045	0.502088143
1553780_at	-0.073308756	0.574667683
1553781_at	0.050269762	0.689162389
1553785_at	-0.229991416	0.14508554
1553787_at	0.234668587	0.246460533
1553789_a_at	0.038723729	0.850079687
1553792_at	0.0550393	0.659203491
1553793_a_at	-0.005873313	0.965960245
1553794_at	-0.008319774	0.947097955
1553796_at	-0.042535133	0.802967207
1553797_a_at	0.157430608	0.219158211
1553798_a_at	0.097726431	0.531220767
1553799_at	0.045572651	0.766753238
1553801_a_at	-0.177883274	0.349509485
1553802_a_at	-0.076745786	0.630076011
1553803_at	-0.075957986	0.6251386
1553804_a_at	-0.214905387	0.113428103
1553805_at	-0.032029861	0.851806363
1553808_a_at	-0.053757135	0.650840736
1553809_a_at	-0.164057441	0.268107374
1553810_a_at	0.115438258	0.432602985
1553811_at	-0.220998253	0.120033605
1553812_at	-0.181972291	0.308490626
1553813_s_at	0.008873976	0.951085953
1553815_a_at	0.090181193	0.536156861
1553817_at	0.021183877	0.864094114
1553818_x_at	-0.121480423	0.480404939
1553821_at	-0.200588488	0.245696435
1553822_at	-0.162372449	0.215401623
1553823_a_at	0.249158617	0.079608126
1553826_a_at	-0.194916144	0.129613885
1553828_at	0.110790826	0.500078397
1553829_at	0.010752744	0.941052633
1553830_s_at	0.078923478	0.57330423
1553831_at	-0.04607464	0.742941467
1553832_at	-0.005385357	0.979660387
1553834_at	-0.042716015	0.740363057
1553835_a_at	-0.068297025	0.613918935
1553837_at	-0.028548474	0.830142255
1553838_at	0.135679933	0.307220491
1553839_at	0.041079753	0.768228218
1553840_a_at	0.066630251	0.668666908
1553842_at	0.087724477	0.467864115
1553843_at	-0.068947836	0.663682474
1553844_a_at	-0.148671374	0.329706975
1553845_x_at	-0.162968055	0.223049522
1553846_at	-0.132299887	0.337993442
1553847_a_at	0.190351046	0.2349821
1553849_at	-0.126379758	0.304928691
1553850_at	0.029145162	0.859817489
1553851_at	-0.022811122	0.860424392
1553852_at	0.064822267	0.608113731
1553856_s_at	-0.176876727	0.209007319
1553857_at	-0.237674875	0.092374641
1553858_at	0.19659333	0.149052234
1553859_at	-0.032175905	0.800099057
1553860_at	0.043967068	0.78180684
1553861_at	0.053458027	0.826516144
1553863_at	0.015440915	0.894124148
1553864_at	-0.122150228	0.40502329
1553865_a_at	0.104812899	0.40026093
1553868_a_at	0.086982314	0.469607953
1553869_at	-0.039332336	0.803404907
1553871_at	0.056647748	0.733638383
1553872_at	-0.202242178	0.115509241
1553873_at	0.009853327	0.939965183
1553874_a_at	0.073369959	0.558468717
1553875_s_at	-0.06018481	0.640673211
1553876_at	-0.000153752	0.999052897
1553878_at	-0.208988634	0.206341479
1553879_a_at	-0.122224995	0.39176285
1553880_at	-0.229468816	0.109742836
1553881_at	-0.128110797	0.383361852
1553882_at	0.152151229	0.404082911
1553883_at	-0.077213128	0.525106243
1553885_x_at	0.012669524	0.920170945
1553886_at	0.145767641	0.356190065
1553887_at	-0.065830842	0.69825699
1553888_at	-0.089926011	0.602455863
1553889_at	-0.096330809	0.483089734
1553890_s_at	-0.000532267	0.996893734
1553891_at	0.019845124	0.900340686
1553893_at	-0.005456482	0.977364226
1553894_at	0.110027821	0.454718303
1553895_at	0.009600868	0.940988054
1553898_a_at	-0.035476761	0.800398854
1553900_s_at	-0.179570131	0.212913994
1553901_x_at	-0.00773793	0.960178801
1553905_at	-0.07852587	0.582138314
1553906_s_at	-0.015807457	0.918826504
1553907_a_at	-0.166259733	0.2878845
1553909_x_at	-0.086012538	0.69068182
1553910_at	0.057495527	0.649626773
1553911_at	-0.222959836	0.160096843
1553912_at	0.111831762	0.436530081
1553914_at	-0.138584571	0.307771115
1553915_at	0.061110738	0.609329808
1553917_at	0.028316366	0.827134145
1553918_at	0.081124853	0.52980341
1553919_at	0.046742678	0.729998907
1553920_at	0.047910224	0.728094639
1553923_at	-0.109379999	0.459287983
1553924_at	-0.062101201	0.636918741
1553927_at	0.070810786	0.571903782
1553928_at	0.086008768	0.62688749
1553929_at	-0.111484547	0.438964921
1553930_at	0.101932913	0.419662017
1553931_at	0.136982691	0.290029396
1553934_at	0.041208641	0.744748105
1553935_at	-0.127944203	0.360268626
1553936_a_at	-0.012000576	0.921857111
1553938_a_at	0.088920289	0.512518448
1553940_a_at	0.068532757	0.766594147
1553943_at	-0.136379763	0.294085559
1553944_at	-0.21317457	0.142220919
1553945_at	-0.142249136	0.351416569
1553946_at	-0.341130566	0.039373125
1553947_at	0.139634184	0.439805803
1553949_at	-0.24438419	0.163617382
1553952_at	-0.171620828	0.343453102
1553954_at	-0.21150888	0.327241197
1553955_at	0.317879911	0.044080197
1553956_at	0.242973366	0.094202261
1553957_at	0.047198763	0.701062921
1553959_a_at	-0.017011983	0.935257379
1553960_at	-0.067367189	0.768492459
1553961_s_at	0.128883344	0.535750676
1553962_s_at	0.180477572	0.757740403
1553963_at	0.08113393	0.575398814
1553965_x_at	0.09508387	0.448067025
1553967_at	-0.340416844	0.09883102
1553968_a_at	-0.061742995	0.628976518
1553970_s_at	-0.156910902	0.278647473
1553971_a_at	-0.179539072	0.370569975
1553972_a_at	0.287427757	0.147077541
1553973_a_at	0.191464519	0.22318095
1553974_at	-0.070676797	0.650978936
1553976_a_at	-0.223032971	0.372107399
1553977_a_at	-0.358812272	0.017775517
1553978_at	-0.177183901	0.59439793
1553979_at	0.411526887	0.01429229
1553982_a_at	-0.197377582	0.140365165
1553983_at	0.133415314	0.352569795
1553984_s_at	0.090654682	0.646117329
1553986_at	-0.116974481	0.42251484
1553987_at	0.205338737	0.472364639
1553989_a_at	-0.155636882	0.30451674
1553990_at	-0.007779374	0.956632462
1553991_s_at	-0.013260038	0.928770706
1553992_s_at	0.331373347	0.035570621
1553993_s_at	-0.13419844	0.317901984
1553994_at	0.486216571	0.045631037
1553995_a_at	0.287830541	0.07074462
1553997_a_at	-0.13425356	0.638869612
1553998_at	0.149316777	0.269228456
1554001_at	0.187813349	0.324994638
1554003_at	-0.077084996	0.703781176
1554004_a_at	-0.228346805	0.211369064
1554006_a_at	0.034747017	0.869106007
1554007_at	1.081820855	0.000206642
1554008_at	0.545452034	0.003136015
1554010_at	-0.146297655	0.298306804
1554012_at	0.078838744	0.536455372
1554014_at	0.609863929	0.004197062
1554015_a_at	0.450958372	0.009907002
1554016_a_at	-0.463555917	0.144365379
1554017_at	0.053938612	0.742193785
1554018_at	0.376038405	0.04064434
1554019_s_at	0.147110614	0.451205901
1554020_at	0.181529256	0.29516402
1554021_a_at	0.412660038	0.128996577
1554022_at	0.050883125	0.710576451
1554023_s_at	-0.165343342	0.258594391
1554026_a_at	-0.691315869	0.02063641
1554027_a_at	0.120376685	0.372095665
1554029_a_at	0.175012762	0.288338735
1554030_at	-0.346858974	0.107251129
1554032_at	-0.020042081	0.868387772
1554033_at	0.050406948	0.682559703
1554034_a_at	0.112371088	0.402747768
1554036_at	0.1416871	0.613965097
1554037_a_at	-0.134169723	0.624379225
1554038_at	0.052817083	0.749363783
1554039_at	0.056748009	0.738245472
1554041_at	0.176326045	0.256954101
1554042_s_at	-0.072093221	0.548790645
1554043_a_at	-0.153070952	0.344092358
1554044_a_at	-0.067228852	0.596860368
1554045_at	0.119546614	0.520960395
1554047_at	0.223950548	0.123421074
1554049_s_at	0.226953327	0.309505043
1554050_at	0.060711792	0.670367643
1554052_at	-0.197524425	0.289069468
1554053_at	-0.044509115	0.762459111
1554057_at	0.236398676	0.169677598
1554059_at	0.031945268	0.83652149
1554060_s_at	-0.123681654	0.515062059
1554062_at	0.110149106	0.44223525
1554063_at	0.017865729	0.90369248
1554065_at	-0.074298976	0.642168418
1554067_at	0.66839787	0.006509213
1554068_s_at	0.679099302	0.021773399
1554069_at	0.033422034	0.812519876
1554071_at	-0.058585623	0.637096528
1554072_s_at	0.066176893	0.59438864
1554074_s_at	-0.146788056	0.336391852
1554076_s_at	-0.100025285	0.42474899
1554077_a_at	-0.271612898	0.490239653
1554078_s_at	0.079781025	0.507182549
1554079_at	-0.086152144	0.641954988
1554080_at	0.095792463	0.605764085
1554082_a_at	-0.32519283	0.0249995
1554084_a_at	-0.078696408	0.611744336
1554085_at	0.016358853	0.957625717
1554086_at	-0.144524773	0.404201476
1554089_s_at	0.422850628	0.101350352
1554091_a_at	0.157923165	0.304976405
1554093_a_at	0.002052712	0.989902396
1554094_at	0.042545551	0.785116775
1554095_at	0.163248516	0.235101403
1554096_a_at	0.388671522	0.020771544
1554097_a_at	0.249358105	0.323876698
1554098_at	-0.06991654	0.647545563
1554099_a_at	0.109103032	0.436911865
1554101_a_at	-0.375402022	0.184919057
1554102_a_at	-0.277723554	0.288776484
1554103_at	-0.055192248	0.66523656
1554105_at	0.194633324	0.129281178
1554106_at	0.089681277	0.614018407
1554108_at	0.01260084	0.939574979
1554110_at	0.054605179	0.690754521
1554112_a_at	-0.088659455	0.755473984
1554113_a_at	0.112653577	0.491358274
1554114_s_at	-0.008466582	0.959159963
1554115_at	-0.045228342	0.871367396
1554116_s_at	0.030383271	0.858225164
1554117_at	0.017784189	0.914186992
1554119_at	0.05064733	0.703971467
1554121_at	-0.006660142	0.960100535
1554122_a_at	0.287213202	0.095139195
1554125_a_at	-0.012310728	0.924356099
1554126_at	-0.099100343	0.521567361
1554127_s_at	0.422313578	0.225819424
1554128_at	-0.205241634	0.222038339
1554129_a_at	0.050096661	0.683511011
1554131_at	0.100105424	0.436773316
1554132_a_at	0.213537755	0.255832058
1554133_at	0.001694252	0.988241491
1554140_at	0.023606954	0.884515276
1554141_s_at	-0.087740885	0.596042315
1554142_at	-0.162358891	0.194113727
1554143_a_at	0.195879418	0.326535905
1554145_a_at	-0.134194786	0.450519734
1554147_s_at	0.150883098	0.510619053
1554148_a_at	0.66179439	0.007434052
1554149_at	-0.196163647	0.23255632
1554151_at	0.021991333	0.905354099
1554152_a_at	0.358717685	0.355940623
1554153_a_at	0.214181265	0.225939402
1554154_at	-0.308301656	0.153998667
1554155_at	0.354546855	0.020547222
1554156_a_at	-0.045812575	0.797519588
1554157_a_at	-0.062106175	0.758961153
1554158_at	0.090843184	0.480190095
1554159_a_at	-0.203778363	0.37756903
1554160_a_at	0.208115864	0.242247263
1554161_at	0.010821225	0.943492806
1554163_at	0.195154406	0.378716448
1554165_at	-0.427200078	0.007176353
1554167_a_at	-0.188595146	0.554827638
1554168_a_at	0.217582989	0.218373208
1554170_a_at	0.024523043	0.872284745
1554171_at	-0.008001256	0.967499007
1554172_a_at	-0.1069479	0.429926167
1554173_at	-0.102609468	0.574418054
1554175_at	0.03571652	0.797933421
1554176_a_at	0.655660819	0.02361335
1554177_a_at	-0.034534627	0.832995259
1554178_a_at	-0.261826792	0.245474409
1554179_s_at	0.011159119	0.924266818
1554181_at	-0.248283712	0.133458959
1554182_at	-0.016814817	0.90963003
1554183_s_at	-0.027003237	0.870189704
1554185_at	-0.018807297	0.902245307
1554187_at	0.055324459	0.683332423
1554188_at	0.007744532	0.947772021
1554190_s_at	0.004759124	0.974674579
1554192_s_at	-0.082669182	0.512106022
1554193_s_at	-0.100761219	0.485038606
1554194_at	-0.058087713	0.720651484
1554195_a_at	0.077566819	0.673363026
1554196_at	-0.052684651	0.726336344
1554198_at	0.095243604	0.487164455
1554199_at	-0.273434795	0.063084345
1554201_at	-0.052034755	0.734000283
1554202_x_at	-0.125329202	0.379249181
1554203_at	-0.226691301	0.119489811
1554205_s_at	0.031461612	0.79878334
1554206_at	0.152813677	0.468906107
1554208_at	0.035450303	0.831857847
1554210_at	-0.070902055	0.609456939
1554212_s_at	0.084213554	0.706836313
1554213_at	-0.016575092	0.8984127
1554214_at	-0.022393801	0.852531104
1554216_at	0.321641177	0.182201928
1554217_a_at	0.068345155	0.649796807
1554219_at	0.131974195	0.437874993
1554220_a_at	1.144003719	0.000328535
1554222_at	-0.066978243	0.661406064
1554224_at	0.046746095	0.711326589
1554225_a_at	-0.096405563	0.455470596
1554228_a_at	-0.127989426	0.35040755
1554229_at	-0.036904953	0.802803334
1554231_a_at	-0.041349938	0.730291979
1554232_a_at	0.141886613	0.314505024
1554233_at	-0.063820385	0.643380441
1554234_at	-0.22766067	0.122891135
1554235_at	0.089243982	0.477897196
1554237_at	0.291575558	0.067206751
1554239_s_at	-0.156148751	0.233039493
1554240_a_at	-0.108613436	0.425135643
1554241_at	-0.073531987	0.668921338
1554242_a_at	-0.04870238	0.855775856
1554245_x_at	-0.228352172	0.155308426
1554246_at	-0.046104136	0.768108511
1554248_at	-0.222392001	0.112755002
1554249_a_at	-0.354531508	0.055910458
1554250_s_at	0.016686333	0.897730332
1554251_at	-0.48347989	0.004234634
1554252_a_at	-0.128430354	0.398037008
1554253_a_at	0.124613565	0.340845357
1554256_a_at	0.07572824	0.704257704
1554258_a_at	-0.001071307	0.993451103
1554259_at	-0.153849428	0.292775216
1554260_a_at	-0.146407384	0.280318768
1554261_at	0.118403738	0.381186237
1554262_s_at	-0.069545295	0.687332102
1554264_at	0.200394987	0.364191492
1554266_at	-0.073304434	0.600038272
1554268_at	-0.094565633	0.600701556
1554271_a_at	0.162121054	0.208068062
1554272_at	0.262262364	0.15520538
1554273_a_at	-0.040991842	0.798318838
1554274_a_at	0.058635503	0.642732608
1554276_at	0.104146681	0.569576082
1554277_s_at	0.07755664	0.630070998
1554279_a_at	0.168360978	0.407388939
1554280_a_at	-0.048577941	0.733135791
1554281_at	-0.08694411	0.520812564
1554283_at	-0.17176397	0.269898524
1554285_at	-0.022220559	0.893691469
1554286_at	-0.020838123	0.90909927
1554287_at	-0.182055667	0.354353596
1554288_at	0.227755752	0.106453952
1554290_at	0.042621923	0.718845053
1554291_at	0.189681313	0.45002707
1554292_a_at	0.222324675	0.15413952
1554293_at	-0.081570091	0.555018921
1554294_s_at	0.040216682	0.751818506
1554295_x_at	-0.156355659	0.400634063
1554296_at	0.022157338	0.911991057
1554298_a_at	0.098999436	0.43670289
1554299_at	-0.026688371	0.849202346
1554300_a_at	0.246659973	0.128725483
1554301_at	-0.009290827	0.949015385
1554302_s_at	0.160849296	0.314391577
1554303_at	0.015955479	0.890830124
1554305_at	-0.090368801	0.508153669
1554306_at	0.14521094	0.254938655
1554307_at	-0.172721012	0.242038655
1554308_s_at	0.250229402	0.075818631
1554309_at	0.167241408	0.38957143
1554310_a_at	0.013790867	0.913781109
1554311_a_at	-0.129476181	0.366317884
1554312_at	0.176380576	0.250771245
1554314_at	-0.246272716	0.210236178
1554316_at	0.201174296	0.192397054
1554317_s_at	-0.044389797	0.876486874
1554318_at	0.274727329	0.285577675
1554319_at	-0.019064545	0.875342088
1554321_a_at	0.35511186	0.398998535
1554322_a_at	0.158486297	0.284558776
1554324_s_at	-0.050603896	0.838828933
1554325_at	0.095485639	0.42366499
1554327_a_at	0.245955006	0.400215122
1554328_at	0.063872572	0.718755643
1554329_x_at	0.034238609	0.812610317
1554331_a_at	-0.12458845	0.328542554
1554332_a_at	-0.032544156	0.818224658
1554333_at	0.071599092	0.687343969
1554334_a_at	-0.109108716	0.437737912
1554335_at	-0.104957948	0.46985612
1554337_at	-0.04655498	0.757479561
1554339_a_at	0.148919063	0.246817138
1554340_a_at	-0.02587764	0.873017574
1554341_a_at	0.083839602	0.478269248
1554342_s_at	0.116302659	0.374899808
1554343_a_at	0.00828884	0.949410991
1554344_s_at	-0.057464625	0.683276033
1554345_a_at	0.168574928	0.416952996
1554346_at	0.253735535	0.123440606
1554348_s_at	0.427810224	0.020544134
1554349_at	-0.146084424	0.503293302
1554351_a_at	-0.064294253	0.826186471
1554352_s_at	0.352123976	0.186962114
1554354_at	-0.117421445	0.472532801
1554355_a_at	0.188875457	0.25851098
1554356_at	-0.044208589	0.710352537
1554360_at	0.443983788	0.034315836
1554362_at	-0.026605785	0.889421734
1554364_at	0.135475829	0.311985703
1554365_a_at	-0.067362892	0.792799718
1554367_at	-0.19289275	0.344059033
1554368_at	0.016817544	0.88659078
1554371_at	0.218392013	0.122516698
1554372_at	0.254451172	0.243494524
1554374_at	-0.28436588	0.080982943
1554375_a_at	0.022243684	0.878926146
1554376_s_at	-0.250681203	0.094078895
1554377_a_at	0.196342915	0.17807129
1554378_a_at	-0.018087275	0.905735994
1554379_a_at	-0.243001619	0.199444754
1554380_at	0.070094551	0.708429317
1554382_at	-0.088716337	0.530883845
1554383_a_at	0.116312746	0.491925112
1554384_at	0.125287415	0.375807369
1554385_a_at	-0.024622146	0.841814469
1554386_at	-0.149687349	0.265677476
1554388_at	-0.128362081	0.332297225
1554390_s_at	-0.337495708	0.162254827
1554391_at	-0.037846311	0.750291828
1554393_a_at	-0.015898287	0.921589339
1554394_at	0.064217966	0.662344828
1554396_at	0.050709277	0.687928085
1554397_s_at	-0.521243307	0.042005754
1554398_at	0.071079843	0.601221035
1554400_at	0.151058913	0.444761775
1554401_a_at	0.253994767	0.213719468
1554403_a_at	0.200147798	0.233814369
1554404_a_at	0.23898786	0.096547221
1554405_a_at	0.051992505	0.672431526
1554406_a_at	-0.007847793	0.950114091
1554408_a_at	-0.105550551	0.842309038
1554409_at	0.159564113	0.227501871
1554410_a_at	0.400141201	0.361618632
1554411_at	-0.112801999	0.395289004
1554413_s_at	0.112306089	0.42374527
1554414_a_at	-0.498452563	0.044541574
1554415_at	-0.231510723	0.231531794
1554417_s_at	0.320945185	0.365815076
1554418_s_at	0.061646327	0.743598086
1554419_x_at	0.031676239	0.806664932
1554420_at	-0.05975974	0.616546811
1554423_a_at	0.021907096	0.958653217
1554424_at	-0.057580875	0.708155926
1554428_s_at	-0.124604046	0.480645213
1554429_a_at	-0.120168323	0.626765036
1554430_at	0.148194313	0.375784446
1554432_x_at	-0.034831568	0.801524952
1554433_a_at	-0.185916791	0.469861365
1554436_a_at	0.092193651	0.600819365
1554438_at	0.542497617	0.005812233
1554440_at	-0.101694132	0.448485277
1554441_a_at	-0.147081758	0.622859336
1554442_at	0.023209022	0.902993738
1554443_s_at	0.083559731	0.688793847
1554444_s_at	-0.030004544	0.830893295
1554445_at	0.090741363	0.453831519
1554447_at	0.511465132	0.025009529
1554448_at	0.3023818	0.11021308
1554449_at	0.112847023	0.410969415
1554450_s_at	-0.341508882	0.209717211
1554451_s_at	0.238204612	0.690323907
1554452_a_at	-0.019740334	0.955721233
1554453_at	0.091367466	0.559434251
1554455_at	0.307062372	0.270053861
1554456_a_at	0.098307586	0.499632435
1554459_s_at	0.164448766	0.202922802
1554460_at	0.050259349	0.697976264
1554462_a_at	-0.123669612	0.436866625
1554464_a_at	0.069924637	0.924596629
1554465_s_at	-0.248487731	0.178742758
1554466_a_at	-0.040130176	0.953274327
1554468_s_at	-0.018781301	0.92222842
1554469_at	0.029834433	0.841737502
1554470_s_at	-0.129870463	0.575983178
1554471_a_at	0.209612771	0.305350908
1554472_a_at	0.520877137	0.006554557
1554473_at	0.183481024	0.337777626
1554474_a_at	-0.118948524	0.3575011
1554475_a_at	-0.025901773	0.837528547
1554476_x_at	-0.117164268	0.465664276
1554478_a_at	-0.099823624	0.489239193
1554479_a_at	-0.018436483	0.882756554
1554480_a_at	0.02322141	0.910967456
1554481_a_at	0.298063092	0.083343921
1554482_a_at	-0.248966934	0.401509156
1554483_at	-0.148425465	0.347759381
1554485_s_at	-0.286299317	0.227525816
1554486_a_at	-0.054950567	0.682454654
1554487_a_at	0.033072064	0.824865881
1554488_at	0.078356279	0.648746926
1554489_a_at	-0.041502628	0.788113674
1554491_a_at	-0.082568142	0.672764877
1554492_at	0.216858813	0.222396254
1554493_s_at	0.044327968	0.783477204
1554494_at	0.080389259	0.662818013
1554495_s_at	-0.006925923	0.961903647
1554496_at	-0.16815671	0.210259014
1554499_s_at	0.014850472	0.933622094
1554500_a_at	-0.019219515	0.899562766
1554501_at	-0.155746498	0.319669808
1554503_a_at	-0.12406245	0.465771535
1554504_at	-0.205947784	0.203195188
1554506_x_at	0.107581978	0.429470138
1554507_at	-0.006040406	0.961952145
1554508_at	0.156950348	0.315549574
1554509_a_at	0.113831436	0.54835696
1554510_s_at	-0.165485379	0.591588313
1554511_at	-0.333261885	0.023862494
1554512_a_at	0.109807698	0.378560603
1554513_s_at	0.021917346	0.942950854
1554514_at	-0.063491097	0.728755908
1554516_at	-0.182083113	0.205933471
1554517_x_at	0.001190457	0.995497794
1554518_at	0.146779231	0.250802069
1554519_at	0.107088466	0.421774556
1554520_at	0.053440441	0.675605471
1554522_at	0.237720946	0.286812689
1554523_a_at	0.059906556	0.672732147
1554524_a_at	0.144875956	0.252069471
1554526_at	0.013130597	0.917611388
1554528_at	-0.011379536	0.924200125
1554530_at	-0.239671168	0.188031638
1554531_at	-0.026276398	0.875259242
1554533_at	-0.041037932	0.801429354
1554534_at	0.07807513	0.668889451
1554536_at	-0.137111844	0.273101359
1554537_at	0.143753703	0.409946768
1554538_at	-0.037200897	0.763706661
1554539_a_at	-0.112715857	0.858189429
1554540_at	-0.001458949	0.991622433
1554541_a_at	-0.307303808	0.526135418
1554542_at	-0.118691002	0.424292168
1554543_at	-0.199939684	0.284798812
1554544_a_at	0.274228456	0.092671671
1554545_at	0.161893001	0.300714186
1554547_at	0.024610403	0.832509512
1554549_a_at	-0.150237254	0.560073734
1554550_at	0.032193991	0.787700727
1554553_s_at	-0.037063515	0.969661644
1554554_at	0.065895355	0.6103483
1554555_a_at	-0.06457913	0.74596827
1554556_a_at	-0.021050406	0.899946912
1554557_at	0.367921268	0.023375552
1554558_at	0.023030967	0.875601244
1554559_at	0.065377877	0.626319868
1554560_at	-0.155814774	0.322078153
1554564_a_at	0.188905792	0.320943276
1554565_x_at	-0.164869934	0.272436282
1554566_at	-0.19332569	0.159701846
1554568_at	-0.066490583	0.605716724
1554569_a_at	0.024628252	0.916323133
1554571_at	-0.037398299	0.790030049
1554572_a_at	0.860927863	0.000643836
1554574_a_at	0.100859736	0.86057386
1554575_a_at	0.134338703	0.291019805
1554576_a_at	-0.112372524	0.825506218
1554577_a_at	-0.263511123	0.245624134
1554578_at	-0.033757032	0.778440926
1554579_a_at	-0.170488085	0.211747442
1554580_a_at	0.148069735	0.30153073
1554582_a_at	0.074814155	0.550689893
1554583_a_at	-0.075263911	0.709514619
1554584_at	0.077755627	0.535454275
1554586_a_at	0.146386692	0.286833973
1554588_a_at	0.123709457	0.420561824
1554589_at	0.082418724	0.604654813
1554591_at	0.091233334	0.629327507
1554592_a_at	-0.010881527	0.934248761
1554593_s_at	-0.068251796	0.572114087
1554594_at	-0.15831287	0.21644598
1554595_at	-0.019222423	0.877717725
1554597_at	-0.266055167	0.220001947
1554599_x_at	-0.10468699	0.558260344
1554600_s_at	0.404671841	0.659920148
1554601_at	-0.009253529	0.944975724
1554602_at	0.166920776	0.309383137
1554604_at	-0.196693532	0.222120932
1554606_at	0.230592578	0.238808556
1554607_at	-0.102125013	0.415199143
1554608_at	0.110423032	0.416320828
1554609_at	1.29185426	0.000260149
1554610_at	-0.080690757	0.6665004
1554612_at	-0.040636738	0.81493514
1554613_a_at	-0.115256978	0.523087664
1554614_a_at	-0.456090525	0.025992847
1554615_at	-0.071074971	0.679968454
1554616_at	0.332993573	0.232802107
1554618_at	-0.054038818	0.684149727
1554619_at	-0.065770183	0.699109005
1554621_at	0.284078906	0.087655934
1554623_x_at	0.114345325	0.4875462
1554624_a_at	-0.098441188	0.452958949
1554625_at	0.105297959	0.500573029
1554627_a_at	-0.118032728	0.621450023
1554628_at	-0.01566335	0.936382123
1554629_at	-0.028564047	0.831743474
1554631_at	0.016109895	0.923623411
1554633_a_at	0.006839346	0.959151724
1554634_at	0.377382395	0.032649832
1554635_a_at	-0.358568242	0.033940511
1554636_at	0.043394344	0.745532153
1554637_a_at	0.133344871	0.40123899
1554638_at	-0.004963271	0.971582056
1554640_at	0.020685623	0.901275756
1554641_a_at	-0.01671692	0.918029418
1554642_at	0.184221383	0.423801393
1554643_at	-0.054266768	0.700008263
1554646_at	-0.046350849	0.712822773
1554648_a_at	-0.06936153	0.632692257
1554649_at	-0.015510779	0.929839234
1554650_a_at	-0.059887005	0.645817987
1554652_s_at	-0.306910423	0.160457329
1554655_a_at	-0.146873161	0.369139896
1554657_a_at	-0.207458098	0.156154234
1554659_at	-0.095415983	0.562983012
1554660_a_at	0.033543403	0.803504823
1554661_s_at	0.186601057	0.364488418
1554662_at	-0.132959625	0.544023895
1554663_a_at	0.071162328	0.599798308
1554664_at	0.193592318	0.153806925
1554665_at	0.111454131	0.392454349
1554666_at	0.001474148	0.992557743
1554667_s_at	0.198807673	0.138373215
1554668_a_at	-0.106973595	0.556701581
1554670_at	0.080482809	0.610441523
1554671_a_at	-0.067120153	0.589630044
1554672_at	-0.221649459	0.177771106
1554675_a_at	0.142515821	0.332094942
1554676_at	-0.144066027	0.264217554
1554677_s_at	-0.04036402	0.884247069
1554678_s_at	0.429519626	0.191053191
1554679_a_at	-0.282003143	0.495886512
1554680_s_at	-0.202423943	0.135157076
1554681_a_at	-0.207730299	0.316296924
1554683_a_at	-0.041410641	0.733743586
1554685_a_at	0.067695298	0.74878048
1554686_at	-0.011534606	0.923504149
1554689_a_at	0.026327106	0.843788564
1554690_a_at	-0.195000732	0.215411789
1554691_a_at	0.00580893	0.986998002
1554692_at	-0.08707611	0.602238621
1554694_at	-0.079821112	0.523519112
1554696_s_at	-0.222113696	0.477017232
1554697_at	-0.182253137	0.265747871
1554699_at	0.041658914	0.757955037
1554700_at	-0.096529431	0.463815016
1554701_a_at	0.172939889	0.250395388
1554702_at	-0.06078723	0.649076203
1554703_at	-0.146301331	0.333818464
1554704_at	-0.020935156	0.885422057
1554705_at	0.145063997	0.384378199
1554706_at	0.096164818	0.445529422
1554707_at	0.049214049	0.739867858
1554708_s_at	-0.090110971	0.466913723
1554710_at	-0.000205733	0.99875216
1554711_at	-0.008785626	0.940999181
1554712_a_at	-0.174090627	0.194072085
1554714_at	-0.095690126	0.564717226
1554715_at	0.090602734	0.627429248
1554716_s_at	0.075419499	0.587588897
1554717_a_at	-0.080753397	0.510047491
1554719_at	0.180198251	0.219406342
1554721_a_at	0.057341033	0.756443111
1554722_at	-0.02390106	0.857104107
1554723_x_at	0.011283196	0.933399608
1554724_at	0.135209904	0.278734901
1554725_at	0.017098025	0.925192707
1554726_at	-0.098877183	0.417834039
1554728_at	-0.227604924	0.101395576
1554730_at	0.155261573	0.437352517
1554732_at	-0.155336654	0.503176168
1554733_at	0.20303211	0.16291367
1554735_a_at	0.061849286	0.700647061
1554736_at	0.111164025	0.401474166
1554737_at	0.046692101	0.733732619
1554739_at	0.076408614	0.540857233
1554740_a_at	0.178625568	0.235058412
1554741_s_at	0.347962128	0.09427864
1554742_at	0.304003933	0.080488325
1554743_x_at	-0.12634734	0.532476128
1554744_at	0.103834286	0.438735173
1554745_at	-0.229040946	0.10590173
1554747_a_at	-0.114667801	0.788138193
1554748_at	0.096446929	0.55209802
1554749_s_at	-0.243555049	0.11095079
1554751_at	0.022141673	0.857195973
1554752_a_at	-0.32334317	0.287641291
1554755_a_at	-0.137277905	0.348404195
1554757_a_at	0.081133259	0.7788592
1554758_a_at	0.237775435	0.412792645
1554759_at	0.04088372	0.820691907
1554761_a_at	-0.152901567	0.711352886
1554762_a_at	-0.367167176	0.066952979
1554763_at	-0.275091115	0.090737304
1554764_a_at	0.020174904	0.869611962
1554765_a_at	0.086462697	0.605755647
1554766_s_at	0.019317333	0.910522761
1554767_s_at	-0.12171255	0.40848861
1554768_a_at	-0.365783749	0.167195347
1554769_at	0.064836145	0.608827156
1554770_x_at	0.057308649	0.635355689
1554771_at	0.00131244	0.991103216
1554772_at	0.080317902	0.646521541
1554773_at	-0.117491443	0.608744114
1554774_at	-0.337110893	0.3112829
1554776_at	-0.075725687	0.62175352
1554777_at	-0.017859247	0.882946281
1554778_at	-0.173415604	0.217742234
1554779_s_at	0.027222101	0.861144906
1554780_a_at	-0.114388697	0.429657659
1554781_at	-0.063571014	0.681156237
1554782_at	0.169741008	0.218789097
1554783_s_at	0.078526551	0.672586371
1554784_at	0.071557226	0.670697295
1554785_at	0.107627234	0.408904191
1554786_at	-0.050660102	0.69898684
1554787_at	-0.012394496	0.948626404
1554789_a_at	0.069689025	0.580939214
1554790_at	0.187192396	0.386712479
1554791_a_at	-0.174171879	0.267243573
1554793_at	0.235224877	0.146960428
1554794_a_at	0.118606247	0.624913215
1554795_a_at	-0.083550628	0.555177978
1554796_at	-0.218758349	0.282528732
1554797_at	0.154251069	0.365823084
1554798_at	-0.182495286	0.202730851
1554800_at	0.098484768	0.481249473
1554801_at	0.004893835	0.970050178
1554803_s_at	-0.011700645	0.926687987
1554804_a_at	-0.156129111	0.412591692
1554805_at	-0.13620326	0.505494209
1554806_a_at	-0.337538055	0.126304732
1554807_a_at	-0.206212829	0.370382969
1554808_at	0.100434359	0.434360546
1554809_at	-0.002982246	0.981450575
1554810_at	0.082310418	0.562521271
1554812_at	0.002547424	0.99130485
1554813_at	-0.14379187	0.376526
1554814_at	-0.07602142	0.613870491
1554816_at	0.006437673	0.967425733
1554818_s_at	-0.079597427	0.706258816
1554819_a_at	-0.061117531	0.665506106
1554820_at	0.039778468	0.805403077
1554821_a_at	0.137210071	0.607986353
1554822_at	-0.022944059	0.882327345
1554824_at	-0.225268428	0.216372252
1554825_at	0.112834184	0.347168594
1554826_at	-0.007467619	0.963832234
1554827_a_at	-0.164389582	0.215127035
1554828_at	0.117324377	0.532150077
1554830_a_at	-0.004480742	0.976641098
1554831_x_at	0.08138642	0.563537683
1554833_at	0.1686378	0.184561979
1554834_a_at	-0.041224682	0.735046621
1554835_a_at	-0.196944014	0.250077344
1554836_at	0.23931505	0.204151196
1554837_a_at	-0.09882854	0.508787175
1554839_at	-0.100427879	0.514831399
1554840_at	-0.127308336	0.363582385
1554841_at	-0.543267592	0.111347275
1554842_at	0.167905733	0.325288798
1554844_at	0.055422148	0.68100221
1554846_at	-0.045983424	0.753541195
1554847_at	0.173461003	0.171247557
1554849_at	0.09018941	0.476343287
1554850_at	-0.128327608	0.340958221
1554852_a_at	0.058733079	0.697918112
1554853_at	-0.127676771	0.369862728
1554855_at	0.007728831	0.951298718
1554857_at	-0.272322094	0.068456305
1554860_at	-0.278888814	0.072514353
1554862_at	-0.082111152	0.627382059
1554863_s_at	0.055424097	0.776495169
1554864_a_at	-0.208174615	0.109017484
1554865_at	0.158290886	0.300062878
1554866_at	-0.085167229	0.508995917
1554867_a_at	0.125837655	0.45749692
1554868_s_at	-0.347860738	0.055205477
1554869_at	-0.21539128	0.250016161
1554871_at	0.00360527	0.975354578
1554872_a_at	0.188515122	0.266743037
1554873_at	0.103050451	0.483565979
1554874_at	-0.127980895	0.345380575
1554875_at	-0.179747613	0.196754697
1554876_a_at	-0.008915305	0.953102422
1554878_a_at	-0.270810468	0.280918393
1554880_at	-0.021387305	0.909247543
1554882_at	0.027778138	0.882327675
1554883_a_at	0.448272312	0.027613709
1554884_at	0.164494136	0.26567395
1554885_a_at	0.148368877	0.488099797
1554886_a_at	-0.097825356	0.625099966
1554887_at	-0.007504091	0.963006208
1554889_at	0.116444085	0.416104785
1554890_a_at	0.29500473	0.060799532
1554891_at	0.13282588	0.399204712
1554892_a_at	0.026818125	0.846734277
1554894_a_at	-0.0521433	0.734891912
1554895_a_at	-0.052401939	0.657042014
1554897_s_at	0.205740312	0.173095152
1554899_s_at	-0.096783783	0.610512277
1554901_at	0.185470039	0.298950762
1554903_at	-0.129067506	0.364092392
1554905_x_at	-0.203417535	0.246256523
1554906_a_at	0.067782743	0.711976961
1554907_a_at	0.120495737	0.393499032
1554908_at	-0.070971785	0.619445437
1554909_at	0.129991805	0.510926943
1554910_at	0.032448762	0.794592128
1554911_at	0.009759035	0.958013362
1554912_at	-0.020428368	0.886721405
1554914_at	-0.049551297	0.714885371
1554915_a_at	-0.036145731	0.832952664
1554916_a_at	0.100698549	0.535870947
1554918_a_at	-0.6421092	0.102233077
1554919_s_at	-0.129790623	0.408876547
1554920_at	0.015334049	0.908016457
1554921_a_at	0.07860766	0.561554453
1554922_at	0.292782924	0.065722002
1554923_at	0.027087995	0.841216408
1554927_at	-0.187333207	0.147208572
1554929_at	-0.03398258	0.781292828
1554930_a_at	-0.241885106	0.439575202
1554931_at	0.137982058	0.474950279
1554932_at	-0.235644376	0.088898796
1554933_at	0.116986637	0.350509687
1554934_at	-0.125367013	0.430910326
1554937_x_at	-0.176549991	0.217876757
1554938_a_at	-0.337673214	0.028288889
1554940_a_at	-0.007125822	0.96489159
1554941_at	-0.004020691	0.974385327
1554942_a_at	-0.110060434	0.562602652
1554943_at	-0.000606384	0.996405529
1554945_x_at	0.087026657	0.595361616
1554946_at	-0.069864883	0.598393341
1554947_at	-0.163667975	0.247706569
1554948_at	0.114935346	0.388163356
1554949_at	0.149130454	0.340571483
1554950_at	-0.016292189	0.917431316
1554951_at	0.016162671	0.889368859
1554952_s_at	0.150429306	0.36458408
1554953_a_at	0.07545245	0.546288245
1554954_at	-0.063427806	0.690690314
1554957_at	-0.19625736	0.276158062
1554958_at	-0.405589094	0.05407336
1554960_at	-0.060488542	0.729327405
1554961_at	-0.023530189	0.852743545
1554962_a_at	-0.014565323	0.912899705
1554963_at	-0.107876634	0.496775711
1554964_x_at	-0.113274047	0.520257523
1554965_at	0.044443024	0.767761419
1554966_a_at	-0.191147802	0.240458192
1554967_at	0.07849515	0.667532362
1554969_x_at	-0.07483861	0.583978502
1554970_at	-0.075300938	0.609213907
1554971_at	0.021556299	0.861399234
1554972_at	0.000458467	0.997421144
1554973_a_at	0.111433143	0.431375982
1554974_at	0.004299007	0.973643626
1554976_a_at	-0.018348992	0.880783378
1554977_at	0.05343495	0.680670005
1554978_at	0.04054286	0.767230541
1554980_a_at	-0.093263081	0.44084602
1554981_at	-0.101548007	0.414572421
1554982_a_at	0.082224882	0.550107857
1554983_at	-0.014497464	0.914066561
1554984_a_at	0.318086634	0.085560288
1554985_at	-0.001569234	0.99307016
1554986_a_at	-0.024529876	0.864887139
1554987_at	0.352946147	0.118984443
1554988_at	-0.021912931	0.852468447
1554989_at	-0.019734857	0.879529426
1554992_at	0.206203332	0.130905722
1554994_at	0.122217497	0.413381459
1554996_at	-0.002138496	0.987625853
1554997_a_at	0.315575468	0.061353496
1554999_at	0.239216058	0.121579955
1555000_at	0.02917249	0.908794974
1555001_at	-0.070647014	0.619411057
1555002_at	0.113017664	0.438301134
1555003_at	-0.037408598	0.839830253
1555004_a_at	0.111834051	0.470226762
1555006_at	-0.088102731	0.486009469
[truncated: 52,614 more rows]
