# Supplementary material for: A simple Bayesian estimate of direct RNAi gene regulation events from differential gene expression profiles
Source: BMC Genomics. 2011 May 20;12:250. doi: 10.1186/1471-2164-12-250 (PMC3128064; doi:10.1186/1471-2164-12-250)
Supplement: Additional file 3 — Processed Affymetrix datasets described in this report. [file 1471-2164-12-250-S3.ZIP › k12.txt]

ID	logFC	AveExpr	t	P.Value	adj.P.Val	B
200799_at	-2.03491404619908	9.73981739917021	-13.0361073397817	1.02616131631173e-08	0.000561053699693437	0.81625582237485
1553107_s_at	-1.01957974122934	7.5283721485556	-8.10589951441727	2.28628416685881e-06	0.0535031035916917	-0.0542685941513694
231628_s_at	-2.87309312853909	3.97681043557187	-7.9191594950171	2.93569841381025e-06	0.0535031035916917	-0.110877308018739
204454_at	-0.698055264743463	8.79967457392548	-6.29355007464808	3.10666207605511e-05	0.396405411504674	-0.734091429813594
242546_at	-0.616604993288126	4.40851717294735	-6.11662481913183	4.10170876131855e-05	0.396405411504674	-0.818763705341468
224567_x_at	-0.774009530334151	9.8591199707469	-6.05711164258885	4.50794204530629e-05	0.396405411504674	-0.848109853577486
202975_s_at	-0.537023157091593	9.02258696990447	-5.92040014377522	5.61052525779099e-05	0.396405411504674	-0.917218900583392
238797_at	-0.681004784699488	4.99014397104632	-5.89977088682568	5.80017063015527e-05	0.396405411504674	-0.927855780954689
215767_at	-0.832389648018121	3.7670815230455	-5.79535065453466	6.86933821239811e-05	0.417312296403185	-0.982552367197362
1554821_a_at	-0.818076241894026	4.48206986974879	-5.56199985673296	0.000100810386619636	0.447528235024008	-1.11007891400435
201101_s_at	-0.688188258376979	9.64391209289724	-5.53284082416421	0.000105816826403749	0.447528235024008	-1.12654140829661
212744_at	-0.734658846801441	7.8203774312798	-5.52905456673394	0.000106485815232953	0.447528235024008	-1.12868777640486
208949_s_at	-0.548776577443554	5.73049858581705	-5.50347810485984	0.000111122854145060	0.447528235024008	-1.14323945565046
223451_s_at	-0.618902470960772	7.02967879886249	-5.45136753752771	0.000121239054383080	0.447528235024008	-1.17317370068457
225820_at	-0.760752052898034	7.8954456736169	-5.43948611818284	0.000123678172150533	0.447528235024008	-1.18005284287380
208965_s_at	-1.11329178599504	6.13560681605736	-5.39348797363924	0.000133617562339542	0.447528235024008	-1.20687537519016
220303_at	0.483373074078735	5.25479677373145	5.35945187258972	0.000141509693811148	0.447528235024008	-1.2269184139391
222737_s_at	-0.689450020436521	9.17714959021697	-5.30763766212732	0.000154475948316459	0.447528235024008	-1.25775275647904
202844_s_at	-0.611470679566892	9.08598328189694	-5.2898895410068	0.000159198841454987	0.447528235024008	-1.26840450462419
218980_at	-0.617933828816118	6.13689480469274	-5.27264945780225	0.000163931599892864	0.447528235024008	-1.27879549892871
235938_at	-0.731365845884941	5.5297998061286	-5.22202580024905	0.000178700098114957	0.447528235024008	-1.30956014458631
227587_at	-0.706904384124021	6.76489834152666	-5.2030226771398	0.000184597976182781	0.447528235024008	-1.32120631069702
1561616_a_at	0.418808817697528	5.11916870144226	5.19153886684536	0.000188260620128984	0.447528235024008	-1.32827019054797
202746_at	0.783454521176198	3.38110926251712	5.08727333049841	0.000225210484852589	0.512094094313518	-1.39330657556946
223888_s_at	-0.912449004989845	7.43347863935204	-5.06472974114567	0.000234153678241206	0.512094094313518	-1.40758309881837
221839_s_at	-0.538802986154437	9.83462324653614	-5.03433567954148	0.000246802898568357	0.518998018431727	-1.42695295854186
212758_s_at	-0.629890437106175	7.4808417288618	-4.94793227734428	0.000286814580230284	0.566457988243665	-1.48278513010163
228958_at	0.494155384403505	5.18531487227843	4.93579138676341	0.00029295759526861	0.566457988243665	-1.49072185889634
1556956_at	-0.677201996830582	4.93589960101963	-4.92133212823451	0.000300453253938112	0.566457988243665	-1.50020369727947
208994_s_at	-0.682774926271064	9.41330209886058	-4.83848333659383	0.000347438227965726	0.633206170467535	-1.55515455863118
209636_at	-0.569488537249593	3.97112787489072	-4.76849267734543	0.000393088675579085	0.69329430120279	-1.60240649675990
229890_at	-0.568263586772907	4.45761740488884	-4.68814065641124	0.000453294292876251	0.700869296173963	-1.65759646004793
205628_at	0.560101169092185	7.20825845700784	4.66818470991162	0.00046968493663465	0.700869296173963	-1.67146012520597
228628_at	-0.614805328049392	7.99172641614179	-4.62746880154237	0.000505066861741891	0.700869296173963	-1.69994017178858
218902_at	-0.424728552551338	5.4474082810678	-4.61989916971724	0.000511944638133087	0.700869296173963	-1.70526375468588
219457_s_at	0.554626926923675	4.30365010899632	4.58894601952923	0.000541097357328491	0.700869296173963	-1.72712648186435
209157_at	0.461562571586768	10.2887448902022	4.53719481611295	0.000593751203364354	0.700869296173963	-1.76401682873596
242626_at	-0.481329702793989	5.90478751271537	-4.53165565429831	0.000599693840917026	0.700869296173963	-1.76799042276185
203147_s_at	-0.470173184275229	7.25283233396754	-4.52901666578935	0.000602546732699108	0.700869296173963	-1.76988524247392
1567069_at	0.441825574336489	4.16197522834182	4.52867697520504	0.000602914978777809	0.700869296173963	-1.77012922359393
239433_at	-0.640378740868515	6.62802806072175	-4.52261622198019	0.000609524622203179	0.700869296173963	-1.77448539518966
211996_s_at	-0.673431715692173	6.93001431744817	-4.52166644549818	0.000610567210265390	0.700869296173963	-1.77516857396008
228176_at	-0.74741634751734	6.27787175380901	-4.51099178087201	0.00062241307754388	0.700869296173963	-1.78285671707273
221139_s_at	-0.805957332639945	7.04627708735016	-4.50250781962494	0.00063199782974123	0.700869296173963	-1.78897991050025
216600_x_at	0.459598159212609	5.36097162528579	4.49779798976549	0.000637384729658505	0.700869296173963	-1.79238408340509
212979_s_at	-0.605108096300906	8.45617139429298	-4.48531154885938	0.00065189791940236	0.700869296173963	-1.80142601313929
213284_at	0.343457283428221	3.47820018810155	4.48099478144615	0.000656994737306952	0.700869296173963	-1.80455769128386
235435_at	-0.667671528683324	6.999567167233	-4.47409121332114	0.000665231851751137	0.700869296173963	-1.80957213609813
228711_at	-0.712696623599745	7.78833533115786	-4.47304103454691	0.000666494243928304	0.700869296173963	-1.81033559971391
208804_s_at	0.824808334028939	9.3119276497219	4.47014794138065	0.000669984817813995	0.700869296173963	-1.81243973548012
214230_at	0.653432400580743	4.86975749143543	4.44485514337727	0.00070132014313593	0.700869296173963	-1.83089146638109
210136_at	-0.40034459425987	5.49707384299421	-4.44022748716354	0.000707215824428581	0.700869296173963	-1.83427840725132
208443_x_at	-0.606766035157834	6.26033672342718	-4.43955490617007	0.00070807696480822	0.700869296173963	-1.83477094527233
231852_at	0.394569048430684	4.48885489592434	4.42970951747713	0.000720807639237692	0.700869296173963	-1.84198901425295
216929_x_at	0.524866294288668	4.43498270202052	4.42632313672023	0.000725241052757276	0.700869296173963	-1.8444752558899
225473_at	-0.584535744660643	6.22729225465962	-4.42458841782253	0.000727523061859209	0.700869296173963	-1.84574956895623
1557658_at	-0.525790780379254	4.3973631656185	-4.41255400154295	0.000743560443314042	0.700869296173963	-1.85460307456088
237331_s_at	0.320443450450622	4.31044975473204	4.41156120821452	0.00074489971333406	0.700869296173963	-1.85533447756311
214749_s_at	-0.409194492500373	5.25058852620377	-4.39118561256784	0.000772945051879519	0.700869296173963	-1.87037985102029
1560391_at	-0.789959207844939	5.58852143387971	-4.38838744742494	0.000776881025969506	0.700869296173963	-1.87245114685899
232588_at	-0.399392767749291	3.42853633244900	-4.38480650437277	0.000781948368845208	0.700869296173963	-1.87510368676679
229949_at	-0.619639815784868	9.64377053158546	-4.35857210496885	0.000820131603977724	0.712564667838019	-1.89459831052314
210683_at	-0.72150645213621	5.41597219358538	-4.33225340587254	0.000860379726915678	0.712564667838019	-1.91426482914420
203425_s_at	-0.446205749444941	4.7207002858219	-4.32234880293762	0.000876050814088675	0.712564667838019	-1.92169431727100
213336_at	-0.634647438247574	6.32046013156693	-4.3066274534413	0.000901533968510461	0.712564667838019	-1.93351875736437
238773_at	-0.445888286307293	7.28415105245649	-4.29807944451111	0.000915710121877001	0.712564667838019	-1.93996429849471
219679_s_at	-0.639571887273152	6.93455036032244	-4.28824244532224	0.000932309516146235	0.712564667838019	-1.94739604403409
203491_s_at	-0.675736708986214	8.40838084391393	-4.28764455356033	0.000933328397479229	0.712564667838019	-1.94784823631597
232422_at	-0.421756090138485	4.44836159905129	-4.27446110155793	0.0009560894720079	0.712564667838019	-1.95783333953379
218241_at	0.393618561506214	9.25981514930817	4.27239686273764	0.00095970495831214	0.712564667838019	-1.95939926554944
236403_at	0.414789332852887	3.98225928207702	4.26275847678513	0.000976774369396726	0.712564667838019	-1.96671979656908
1553993_s_at	-0.688523729418343	8.48411192160306	-4.25294219775005	0.000994481419375087	0.712564667838019	-1.97419046472938
221595_at	0.465744289042619	5.86485622868256	4.25072704399915	0.000998522866289135	0.712564667838019	-1.9758784008162
240152_at	-0.675661431390414	3.4664272161502	-4.24930047967754	0.00100113454403848	0.712564667838019	-1.97696584411968
238012_at	-0.579456576212397	8.50928972742298	-4.24458365023295	0.00100982020131331	0.712564667838019	-1.98056367266765
225430_at	-0.426965137202600	8.19231909635254	-4.24281915883245	0.00101308933640924	0.712564667838019	-1.98191046226305
228266_s_at	-0.505637243019512	7.54332248508559	-4.24225016612001	0.00101414585795832	0.712564667838019	-1.98234486367311
213327_s_at	0.610322963987091	7.00027280683499	4.23787006072736	0.00102231714639189	0.712564667838019	-1.98569058843744
204706_at	-0.362680597594035	7.68718364536402	-4.23335948531745	0.00103080290725954	0.712564667838019	-1.98913912211789
201525_at	-0.446097140333573	4.71414086969238	-4.22714233020427	0.00104261862692348	0.712564667838019	-1.99389764823777
213117_at	-0.405215658681273	8.39997392261176	-4.21902004716334	0.00105826603830792	0.714329575857844	-2.00012347463302
209723_at	-0.611914397942862	3.20989390126991	-4.20617113381079	0.00108351598193338	0.722454101368385	-2.00999345387597
225337_at	-0.405635490570149	6.96367917612139	-4.19037755244574	0.00111540663361750	0.73475732160285	-2.02216084688662
1553703_at	-0.588299037455482	9.12397894050974	-4.17455086113105	0.00114833641003119	0.747443966886372	-2.03439291427091
231912_s_at	-0.600758856569459	5.40108254770645	-4.16293073231392	0.00117315094788614	0.753052289709686	-2.04339876037914
216729_at	0.333252251725654	3.40270156529897	4.15770074898635	0.00118449925770522	0.753052289709686	-2.04745898959041
228873_at	0.398431893005104	3.6096940955112	4.15073409525298	0.00119979192607248	0.754007167333479	-2.05287408992283
1555865_at	-0.49121780673786	4.64876408925204	-4.1171708984287	0.00127637031605395	0.781963277352299	-2.07906835108876
239002_at	-0.465987056638509	6.57031847857067	-4.10962236081146	0.00129427633645452	0.781963277352299	-2.08498371061482
236937_at	-0.623371036463333	6.52081565161523	-4.09972497659836	0.00131814686579255	0.781963277352299	-2.09275312955913
204388_s_at	-0.428008734764939	3.88194832307218	-4.09963270298217	0.00131837153207127	0.781963277352299	-2.09282563558528
1564690_at	-1.08257729513840	3.88820927472768	-4.09216355436622	0.00133668869240046	0.781963277352299	-2.09869906099261
231406_at	-0.514584636072817	6.37167736762893	-4.08831342926391	0.00134623279131594	0.781963277352299	-2.10173001418862
230634_x_at	-0.688550300492743	6.38736568465167	-4.08754276623975	0.00134815160443711	0.781963277352299	-2.10233698282253
204544_at	-0.431843606125371	7.57139725390831	-4.08304282288787	0.00135941201365748	0.781963277352299	-2.10588294145872
240670_at	-0.412344578593146	4.08881220555277	-4.07766569533408	0.00137299450618785	0.781963277352299	-2.11012423075325
224598_at	-0.616248176969405	8.89930364423678	-4.06045617037085	0.00141741175691939	0.798938018655336	-2.12372853553351
206818_s_at	0.640004080923068	5.54212560809373	4.05333937563276	0.00143620966778537	0.801273097818013	-2.12936779395924
233013_x_at	-0.356958562479781	9.17383019164007	-4.04213594872727	0.00146632300429756	0.809810204646151	-2.13826106031931
210239_at	-0.495804239122047	6.38966627711157	-4.01299540420459	0.00154772766393696	0.834430040096797	-2.16148314549789
203274_at	-0.467386445110728	7.74728541015788	-4.01050330196667	0.00155490161882666	0.834430040096797	-2.16347514594378
214957_at	0.381607820698215	4.83503612658116	4.00275044312983	0.00157743889962974	0.834430040096797	-2.16967828067734
212055_at	-0.577249361788255	9.26590399999054	-3.99828838148275	0.00159056188113011	0.834430040096797	-2.17325258540562
226176_s_at	-0.715084816557782	7.64493062566375	-3.99690627397427	0.00159464939107291	0.834430040096797	-2.17436033055482
201806_s_at	-0.524503065247105	5.25302790206498	-3.99427135369016	0.00160247195629015	0.834430040096797	-2.17647300076209
204750_s_at	-0.967588417968378	5.59373372209913	-3.98187641135246	0.00163980249202458	0.842885442006809	-2.18642543733206
211673_s_at	0.422791091308273	5.01011687453214	3.97649617810123	0.00165628335677848	0.842885442006809	-2.19075274771045
1552518_s_at	0.548256008468929	5.24394091090731	3.96582016044596	0.00168949195047144	0.842885442006809	-2.19935248704156
239920_at	-0.408313630121122	4.78269538290189	-3.9647880673715	0.00169273839057542	0.842885442006809	-2.20018477635968
230411_at	-0.538209348711695	7.61688558174804	-3.96381929928892	0.00169579146997255	0.842885442006809	-2.20096614701643
226482_s_at	-0.690129235728396	7.5543613924893	-3.95701639210279	0.00171739073493965	0.842942637061188	-2.20645711989800
230787_at	-0.540759216431257	5.7953022875508	-3.9540985646479	0.00172674120440518	0.842942637061188	-2.20881439821804
204336_s_at	-0.453491827822061	7.34628443035233	-3.94500402338618	0.00175622223860202	0.849747353058103	-2.21617004625380
227641_at	-0.576135500432461	8.75608495364928	-3.9362415157524	0.00178511566751186	0.851235928734614	-2.22326898304669
226506_at	0.320520800127066	5.3615894892361	3.92848202170916	0.00181110886490980	0.851235928734614	-2.22956501116749
217717_s_at	-0.591227857368443	11.0367187837742	-3.92717001701505	0.00181554212395821	0.851235928734614	-2.23063046522493
222617_s_at	-0.469289343260321	9.14790294621896	-3.91278279990836	0.00186489308335247	0.851235928734614	-2.24233105969327
226059_at	-0.362858787333236	6.92726778740934	-3.90822101020585	0.00188082652852001	0.851235928734614	-2.24604749565563
222831_at	-0.481368750867656	4.19932762574593	-3.90376837516096	0.00189651335546708	0.851235928734614	-2.24967801782303
236565_s_at	-0.754106905375181	10.1227968590502	-3.89995692279321	0.00191004780285015	0.851235928734614	-2.25278810455801
225693_s_at	-0.626996954615974	9.85197578578672	-3.89701313089853	0.00192056894026464	0.851235928734614	-2.25519168387812
211947_s_at	-0.624950030501862	7.58500290926713	-3.88621582196586	0.00195966983658847	0.851235928734614	-2.26401869230217
201615_x_at	-0.537288999508601	7.32336637974589	-3.88399318453628	0.00196781954238253	0.851235928734614	-2.26583790444967
200601_at	-0.665030477441299	7.4384101583256	-3.8824565628223	0.00197347414600284	0.851235928734614	-2.26709604916829
41047_at	-0.591671917712054	7.03809638286491	-3.87963128685505	0.00198391435068204	0.851235928734614	-2.26941022917252
210616_s_at	-0.51726062532285	8.93663576032855	-3.87325537636106	0.00200768364691183	0.851235928734614	-2.27463710392256
220679_s_at	-0.511578295586335	5.90430635694373	-3.87208590933212	0.00201207497026764	0.851235928734614	-2.27559647269456
210040_at	-0.397585835487798	3.74890482234725	-3.8669812436474	0.00203135839655599	0.851235928734614	-2.27978645367072
228589_at	-0.35833731397748	4.63029822116185	-3.86574987350171	0.00203603830747644	0.851235928734614	-2.28079775985542
213286_at	-1.01186866482459	7.24364579708242	-3.86292498150614	0.00204681628855708	0.851235928734614	-2.28311865379814
230727_at	-0.47346608428151	5.43642559262461	-3.8596354257685	0.00205944080906175	0.851235928734614	-2.28582280349164
222403_at	0.327178569688012	7.63897865117866	3.85696014924251	0.00206976666158728	0.851235928734614	-2.28802317504503
1560348_at	0.403829079282923	4.68867249635351	3.85240499438873	0.00208747050294433	0.851235928734614	-2.2917721587859
224457_at	-0.418660788105152	4.3651783753581	-3.85003407901552	0.00209674647174731	0.851235928734614	-2.29372468659255
227653_at	0.539385603263098	8.1376731297326	3.84551120293262	0.00211455900006346	0.851235928734614	-2.29745173419116
220454_s_at	-0.592370205276945	4.75253535392635	-3.8415938373183	0.00213011201657787	0.851235928734614	-2.30068226036427
213313_at	-0.549869916921054	9.26837628546265	-3.8367483580905	0.00214951204062083	0.851235928734614	-2.30468130931851
204396_s_at	-0.732321756284437	6.8470144105564	-3.83370446129597	0.00216179140692467	0.851235928734614	-2.30719525691415
238102_s_at	0.433651440350626	5.23020750525503	3.83313585373926	0.00216409317044557	0.851235928734614	-2.30766502013093
237497_at	-0.331762677165798	5.66102633515826	-3.82903873316487	0.00218075293046105	0.851257971176235	-2.31105132349031
220307_at	0.440199673194170	3.77513259655571	3.82208925807644	0.00220931170305792	0.851257971176235	-2.31680077334332
235311_at	-0.635815241529775	6.16977685399386	-3.81823448846821	0.00222531755469027	0.851257971176235	-2.31999296936813
222055_at	0.445314706340977	3.64532052675055	3.81762154033564	0.00222787356160412	0.851257971176235	-2.32050076262221
226177_at	-0.383215470053731	9.07005854065043	-3.80972211639227	0.00226108440314876	0.851257971176235	-2.32704992743258
233728_at	-0.860591577069618	5.84369333893251	-3.80700199738743	0.00227263721892706	0.851257971176235	-2.32930721012539
1557145_at	-0.377318764012506	3.80052046638888	-3.80688507959936	0.00227313514022369	0.851257971176235	-2.32940425829355
223049_at	-0.494569882185953	8.7617548551338	-3.80176971787862	0.00229502967700103	0.852889539579742	-2.33365224708574
227909_at	-0.515561026054863	6.65974250361013	-3.7970789730478	0.00231529634103524	0.852889539579742	-2.33755098052648
232370_at	-0.530506211273872	9.22913998961188	-3.7912048035756	0.00234093440910186	0.852889539579742	-2.3424378524999
214212_x_at	-0.662768174975216	7.0610833168787	-3.78918697663712	0.0023498081328957	0.852889539579742	-2.34411769535455
238117_at	-0.542901076673378	4.11994823601527	-3.78522124245224	0.00236734844424649	0.852889539579742	-2.34742090080367
235101_at	0.419513749433276	3.31239676646134	3.77945452455335	0.00239309359298824	0.852889539579742	-2.35222829387729
238143_at	0.327963216840873	3.78026018657375	3.77394909429987	0.00241793927898843	0.852889539579742	-2.35682237294071
203917_at	0.342610288180891	10.6525983824493	3.77343060796327	0.00242029271986099	0.852889539579742	-2.35725525728556
236505_at	-0.532246317054558	3.84167437518996	-3.76993890887873	0.00243620283879774	0.852889539579742	-2.36017149230055
1566690_at	0.368080372600204	4.55707459167489	3.76876513926146	0.00244157515445007	0.852889539579742	-2.36115221056110
216830_at	-0.384222487518258	3.98080649450954	-3.76712902453289	0.00244908381735747	0.852889539579742	-2.36251956423379
218942_at	0.430146249836064	8.46339999503065	3.75235945295399	0.00251794324976208	0.854062144001437	-2.37488047768051
222062_at	-0.585001048601749	6.56145720485514	-3.75181582481968	0.00252051518987076	0.854062144001437	-2.37533605003557
202305_s_at	-0.499749091651138	8.32102014368555	-3.75085790033925	0.00252505372476526	0.854062144001437	-2.37613891542570
210043_at	0.423189091651244	4.94263696324977	3.7504333100422	0.00252706805320377	0.854062144001437	-2.37649481961346
221058_s_at	-0.509215253556053	6.57333093855169	-3.74969923532469	0.002530554500745	0.854062144001437	-2.37711020404334
224282_s_at	-0.488215848625169	4.6496690860824	-3.73783589422760	0.00258758495192131	0.861817926212903	-2.38706613905433
220609_at	-0.543336904852639	6.73056541004581	-3.73408536114854	0.00260588654726938	0.861817926212903	-2.39021785711401
241957_x_at	-0.380820797432278	5.89779817934622	-3.73338162897424	0.0026093352692793	0.861817926212903	-2.39080945497976
205105_at	0.584456073939666	8.71415130071489	3.73190540332054	0.00261658483312925	0.861817926212903	-2.3920506857516
243030_at	0.435153230733195	4.26724695735526	3.72211069718915	0.00266520907441647	0.862600196954164	-2.40029409944348
216955_at	0.334380146415930	4.37216294220474	3.71178736630293	0.00271745650326045	0.862600196954164	-2.40899722200240
200625_s_at	-0.434332422297397	11.0900833653895	-3.70970205406989	0.00272813672648058	0.862600196954164	-2.41075709253316
229223_at	-0.49928759754312	5.12398736355442	-3.70930155902484	0.00273019281615271	0.862600196954164	-2.4110951555074
235415_at	-0.449278975608894	5.79980802709029	-3.70831918056868	0.00273524291755885	0.862600196954164	-2.41192449012261
1569857_s_at	-0.657013301453328	4.70666240017845	-3.70468006890533	0.00275403364124039	0.862600196954164	-2.41499786104788
1555065_x_at	0.281703177354069	3.91912067178356	3.70402769033661	0.00275741612326277	0.862600196954164	-2.41554901854468
1556344_at	-0.563376552181945	6.41082932128611	-3.70338907767714	0.00276073133585007	0.862600196954164	-2.41608860442756
227952_at	-0.585779252536969	3.79059336690766	-3.70211134422873	0.00276737660982998	0.862600196954164	-2.41716837897925
229622_at	-0.383104136529727	8.21334822318422	-3.69952766057663	0.002780863805906	0.862600196954164	-2.41935247956345
219412_at	-0.642408659166541	6.0167122431456	-3.69449554406959	0.00280732494241149	0.862600196954164	-2.42360905772606
212880_at	-0.530400565171117	7.57648341815702	-3.69198362437513	0.00282062969228392	0.862600196954164	-2.42573518466524
201797_s_at	-0.857004032692005	6.9985202004374	-3.69133810149509	0.00282405917246997	0.862600196954164	-2.42628170885667
215277_at	-0.35238635460771	3.86042560448478	-3.68572183499106	0.0028540768134608	0.863201174074737	-2.43103913250595
212442_s_at	-0.392416658673024	9.0715939258476	-3.6850661532448	0.00285760242354874	0.863201174074737	-2.43159483665459
52169_at	0.333781942445924	8.57600027060577	3.68108663063957	0.00287909583729253	0.863259093990382	-2.43496886380152
230360_at	0.363635233051404	4.39683483220656	3.67919467982544	0.00288937200183338	0.863259093990382	-2.43657372981686
217892_s_at	-0.470394361731728	10.0820235676352	-3.67540880711466	0.00291004744742493	0.864711109717163	-2.43978664288775
206602_s_at	-0.38863208189272	3.37040727425955	-3.66279859981260	0.00298000848261175	0.877488723321746	-2.45050288415011
211260_at	0.357123831675763	5.2416487430969	3.66123617027147	0.00298879532469109	0.877488723321746	-2.45183219499505
204206_at	-0.487272527506695	7.77509773574447	-3.65903909315387	0.00300119599928974	0.877488723321746	-2.45370203828407
205560_at	-0.536346275903504	5.65037709106502	-3.65164183155646	0.00304333406998724	0.882510994733451	-2.46000248975254
206320_s_at	-0.399763739184125	4.55143975666603	-3.64940896942578	0.0030561714862828	0.882510994733451	-2.46190577489244
201085_s_at	-0.581654037842886	9.16387423105021	-3.64599745506715	0.00307589194019643	0.882510994733451	-2.46481507617054
239203_at	0.299310954326242	3.50679352965297	3.64345003364425	0.00309070193501783	0.882510994733451	-2.46698854105149
203532_x_at	-0.479269316418643	6.60741233100611	-3.64201472361906	0.00309907839028482	0.882510994733451	-2.46821354625445
203872_at	-0.383126817086433	3.38323693658816	-3.63557078815466	0.00313697095247848	0.885032301002153	-2.47371681348746
204874_x_at	0.367108273348983	4.75085267347936	3.63500732534633	0.00314030665559063	0.885032301002153	-2.47419829628527
222872_x_at	0.385067284951804	8.49348052634855	3.63065389213335	0.00316620104420375	0.887754062009435	-2.47791981095982
212161_at	0.320541778450085	3.95954840927378	3.62674324993058	0.00318964699637756	0.889765048606851	-2.48126503391571
231875_at	-0.894254842747065	6.94408724581494	-3.613761720304	0.00326875136428173	0.907202948437074	-2.49238469404293
226838_at	-0.47388956998204	9.28576360601793	-3.60563708995056	0.00331927256222539	0.913197360081327	-2.49935578965312
1556982_at	0.376586025964781	5.49423204236417	3.60240195334436	0.00333961001988807	0.913197360081327	-2.50213410810974
1565105_at	-0.428603514579046	3.15053596629225	-3.6022676988008	0.00334045673555127	0.913197360081327	-2.50224943601164
206632_s_at	-0.740001489595887	6.17228781724036	-3.59878476929128	0.00336249933012982	0.914650004352478	-2.50524221366982
222786_at	-0.312884086091181	6.6322738908407	-3.59393766181019	0.00339342190660993	0.915279267448814	-2.50940993175767
215253_s_at	-0.470152485702862	4.9197414718503	-3.59317815502008	0.00339829339354566	0.915279267448814	-2.51006327201384
1553424_at	-0.349714079818435	3.13400738410527	-3.58818354025181	0.00343050656154432	0.919426207119783	-2.51436166856501
225206_s_at	-0.663561273210002	8.75734551909244	-3.58074308813096	0.0034790711007741	0.926055490709138	-2.52077122228524
213527_s_at	-0.427228486151679	5.32674067529369	-3.57570694970675	0.00351233854614935	0.926055490709138	-2.52511382373782
226428_at	-0.545103743183168	7.82625172966106	-3.57482134844067	0.00351822194499871	0.926055490709138	-2.52587781986070
1558738_at	-0.417075339764811	4.11043314114509	-3.57410456300941	0.00352299116721538	0.926055490709138	-2.52649625806109
1558102_at	-0.500822658286944	8.81596402388003	-3.56012490232893	0.00361733159543322	0.946164432588978	-2.53857160032455
1563295_at	0.420920988280307	4.78465402306337	3.55363375721772	0.00366200515789980	0.946164432588978	-2.54418739620034
213018_at	-0.560529328687057	7.06957370426826	-3.54849773587235	0.00369774928327705	0.946164432588978	-2.5486347843166
236656_s_at	-0.40571752437355	5.6123950343094	-3.54643957642058	0.00371217229794343	0.946164432588978	-2.5504179706296
226281_at	-0.290184570496441	3.76890518059714	-3.54367953895753	0.00373160359831221	0.946164432588978	-2.55281014449116
221681_s_at	0.543502535436741	3.06788265585269	3.54192317615381	0.0037440225394706	0.946164432588978	-2.55433294078541
201774_s_at	-0.643852595118176	7.63205382410694	-3.53867120216014	0.0037671275850657	0.946164432588978	-2.55715353430058
224762_at	-0.52122964266408	5.02425208117621	-3.53474243760552	0.00379523436500201	0.946164432588978	-2.56056300353848
1565484_x_at	-0.827944984916279	6.48436960969434	-3.53432823459095	0.00379820999355895	0.946164432588978	-2.56092257674539
237211_x_at	0.303334635942857	4.36963988032878	3.53386221949974	0.00380156067061675	0.946164432588978	-2.56132715548955
217673_x_at	-0.421918101604428	11.0680383538423	-3.53305503834894	0.0038073714536785	0.946164432588978	-2.56202799091047
235508_at	0.34718614400877	4.6343219386298	3.53224131507055	0.00381323845847948	0.946164432588978	-2.56273459338522
226311_at	-0.483658293234185	4.59825063212146	-3.52901757277386	0.00383657221300366	0.946164432588978	-2.56553480957007
1564129_a_at	0.434903394572864	5.83502123181586	3.52830284892754	0.00384176504864661	0.946164432588978	-2.56615582007231
225848_at	-0.359300303378377	6.66129739610107	-3.52499349357712	0.00386590235258671	0.947839511783311	-2.56903213286548
208998_at	-0.624324144943087	7.81811342759883	-3.52051665305255	0.00389880001281564	0.948508146012313	-2.5729254458974
212181_s_at	0.508304095498096	9.84850321278463	3.51972353643826	0.00390465771225996	0.948508146012313	-2.57361545844799
227325_at	-0.406703147783594	6.17961290401947	-3.51317190003256	0.00395338877592179	0.948508146012313	-2.57931853465619
210973_s_at	0.379174181330550	5.72009174348039	3.51238104635934	0.00395931273003527	0.948508146012313	-2.5800073366878
238925_at	0.484881078328361	4.39791925920149	3.51205958468748	0.00396172323823662	0.948508146012313	-2.58028734028588
222547_at	-0.432630967808206	6.40573438898367	-3.51059583071789	0.00397271816071001	0.948508146012313	-2.58156248787060
1554285_at	0.309003134395172	3.28256135884416	3.50176575511663	0.00403970455634825	0.957275424876885	-2.58926070530343
1557452_at	0.326444091346426	4.14628299561985	3.50114509656808	0.0040444558417295	0.957275424876885	-2.58980218695627
214638_s_at	0.334682177977659	4.3006181404675	3.49507375465843	0.00409123326406093	0.964173184105738	-2.59510164067932
203761_at	-0.369891597416552	4.52660868733174	-3.48554991578580	0.00416571859457903	0.971521581275587	-2.60342423134569
201860_s_at	-0.497270684695137	7.49452958347864	-3.4820431000263	0.00419349015551303	0.971521581275587	-2.60649166635137
238194_at	0.30243589680316	4.7524308718086	3.47989594375517	0.00421058669249168	0.971521581275587	-2.60837057602912
212923_s_at	-0.436347970303802	6.4029733673603	-3.47765246750559	0.00422852563481995	0.971521581275587	-2.61033440251583
234522_at	-0.306357247934159	3.51475563168155	-3.47710633270329	0.00423290426343193	0.971521581275587	-2.61081255888323
1560300_a_at	0.334398036245181	5.63648035145185	3.47199263952234	0.00427412679422912	0.971521581275587	-2.61529158808657
235163_at	-0.341580282043624	5.54081709179235	-3.46854118573167	0.00430217935191684	0.971521581275587	-2.61831656291338
220290_at	0.397835126231097	5.34311922169025	3.46768027995322	0.00430920559773947	0.971521581275587	-2.61907132693491
1552701_a_at	-0.499059380493384	3.84780539488127	-3.46709672098602	0.00431397489846543	0.971521581275587	-2.61958299200552
219939_s_at	-0.669775998264418	10.6658827563868	-3.46581550457886	0.00432446476716316	0.971521581275587	-2.62070651550359
238058_at	-0.630195191607118	7.71184692049247	-3.46440217572892	0.00433606627085614	0.971521581275587	-2.62194613262043
235058_at	-0.525171922617024	6.48557443777639	-3.45901736745552	0.00438055781565148	0.971521581275587	-2.62667141528425
237669_at	0.355967706462673	3.29335792650185	3.4589379593641	0.00438121736644116	0.971521581275587	-2.62674112500927
1560101_at	0.737183446585142	5.6021683915691	3.45802172644772	0.0043888347273863	0.971521581275587	-2.62754551308655
242397_at	-0.402513027350886	3.99283208340209	-3.45664895307808	0.00440027277463005	0.971521581275587	-2.62875091004353
222694_at	-0.531776627110657	6.52448796658088	-3.45472722367941	0.0044163354881177	0.971521581275587	-2.63043873068785
207556_s_at	-0.428782788857912	5.00910161276205	-3.45375458665417	0.0044244878598559	0.971521581275587	-2.63129315793443
210846_x_at	-0.367747436994801	5.6254490230959	-3.44741186558287	0.00447802573742950	0.974205482757684	-2.63686793429995
202383_at	-0.507342545872608	6.38061632856764	-3.44207825259417	0.00452355324477806	0.974205482757684	-2.64155968960507
207034_s_at	-0.374735022164395	4.33609961259567	-3.44180761429622	0.0045258758529139	0.974205482757684	-2.64179785372400
214183_s_at	-0.526631690036314	4.7180225862933	-3.43895922172835	0.00455039397730614	0.974205482757684	-2.64430501997609
238013_at	-0.372251456173794	3.61080398998491	-3.43809064934619	0.00455789710485909	0.974205482757684	-2.64506974242129
1556958_at	0.283492891701188	3.3597816513593	3.43622558704527	0.00457405070481645	0.974205482757684	-2.6467121285944
220749_at	-0.385930355265934	4.33211886278876	-3.43343024394757	0.00459837016829297	0.974205482757684	-2.64917453797561
240069_at	-0.452071168550958	4.00916603381083	-3.43270587617858	0.00460469348009439	0.974205482757684	-2.64981279007445
228318_s_at	-0.580748167386806	5.4136217098293	-3.43227160922447	0.00460848859717319	0.974205482757684	-2.65019546096919
214884_at	-0.274712518857957	3.10020371942122	-3.4315397016449	0.00461489199879726	0.974205482757684	-2.65084046231889
209088_s_at	-0.578127242521579	8.19821029689745	-3.42766377959831	0.00464895250289531	0.97476654750475	-2.65425726901387
206023_at	-0.562042486996187	9.22548830441085	-3.42614588895826	0.00466236049666932	0.97476654750475	-2.65559586843795
218056_at	-0.635688149511495	8.60530414476299	-3.42408953234448	0.00468058734472194	0.97476654750475	-2.65740978608244
205264_at	0.368204905845774	8.8349933534817	3.42163513617257	0.00470243666348175	0.97476654750475	-2.65957550015653
208964_s_at	-0.632806513323736	9.28446968056983	-3.41935992353602	0.00472278300397973	0.97476654750475	-2.66158377048761
216671_x_at	0.396951179482798	5.8539031330095	3.41836646611245	0.00473169501132257	0.97476654750475	-2.66246086949853
205932_s_at	-0.512226278514447	8.64931190982158	-3.4153892034723	0.00475850512961831	0.97476654750475	-2.66509014926423
217569_x_at	-0.382194343528612	3.98055963715556	-3.41214092396597	0.00478793101102742	0.97476654750475	-2.66796001300932
220119_at	-0.461848519160318	4.58999875128521	-3.41137801993623	0.00479486873281922	0.97476654750475	-2.66863422868789
202535_at	-0.439039183578661	6.5614365246145	-3.41127200869602	0.00479583358534573	0.97476654750475	-2.66872792166712
38398_at	-0.256814165456414	6.46752741453967	-3.40586119765950	0.00484534122488878	0.981181598039978	-2.67351183768018
211356_x_at	-0.439144547293029	4.65872145298919	-3.40272328486302	0.00487428875939757	0.983401246937499	-2.67628783301377
211621_at	-0.347834954235825	3.86481616124116	-3.39878361888828	0.00491088019691401	0.985127486521535	-2.67977480988817
1555500_s_at	-0.475646868601182	5.88830626357053	-3.39792618422838	0.00491888072831055	0.985127486521535	-2.68053397098446
1553704_x_at	-0.512162004706845	9.06766455859032	-3.39450775405986	0.0049509084993548	0.987923073730743	-2.683561491012
228098_s_at	0.451936448814834	8.79863747475183	3.38862551246047	0.00500651418327474	0.995386047165622	-2.68877439255500
221828_s_at	-0.361999237486369	4.54587513467655	-3.38281738018837	0.0050620384460812	0.995969710753684	-2.69392571895566
230087_at	-0.385660876722261	6.22631084472995	-3.38213564883852	0.00506859628533989	0.995969710753684	-2.69453062398658
223832_s_at	0.280754728533468	4.75995552373566	3.38148359422724	0.00507487668166432	0.995969710753684	-2.69510924893281
1559101_at	-0.46228509875162	4.92921841753248	-3.37721166863056	0.0051162174882219	0.995969710753684	-2.69890136437709
227907_at	-0.325058839171573	7.56042500176883	-3.37630731963737	0.00512501269768074	0.995969710753684	-2.69970442026352
222792_s_at	-0.384625571489336	10.3070924159289	-3.37580816974436	0.00512987369789279	0.995969710753684	-2.70014770400069
209360_s_at	0.330211506376977	5.17962225200638	3.37470766695109	0.00514060746405854	0.995969710753684	-2.70112514102041
239696_at	-0.391444646634458	5.37322391987463	-3.36968836319920	0.005189851640623	0.995969710753684	-2.70558498737700
237359_at	0.298939467515258	3.15667423150346	3.36754731351956	0.00521100205304544	0.995969710753684	-2.70748830750493
219655_at	0.382717627076088	6.14899945982109	3.36564398597559	0.00522987717817579	0.995969710753684	-2.70918075885817
203247_s_at	0.327002189333538	8.62437206425616	3.36528799246758	0.00523341518788557	0.995969710753684	-2.70949735843691
230803_s_at	-0.316665879474264	3.49109029058932	-3.36314788529546	0.00525473543371078	0.995969710753684	-2.71140096044822
210029_at	0.382131494154638	4.29100104004535	3.36308479317453	0.00525536530087566	0.995969710753684	-2.71145708845177
212830_at	-0.388018256098825	7.43065510185481	-3.35671246952364	0.00531937622373568	0.995969710753684	-2.71712846272151
238096_at	0.374545545904798	6.52537053383864	3.35434001097472	0.00534340843469765	0.995969710753684	-2.71924117915369
226212_s_at	0.521517805038741	5.16479319200907	3.35337175147539	0.00535324803552641	0.995969710753684	-2.72010362211077
231804_at	0.26982725498	2.89028468737332	3.35285318602543	0.00535852529299812	0.995969710753684	-2.72056556138325
226803_at	-0.408357614395264	8.76394014290501	-3.35175853606933	0.00536968240208125	0.995969710753684	-2.72154078197156
209489_at	-0.26725662052511	9.02548574632971	-3.35138625998807	0.00537348212748848	0.995969710753684	-2.72187247381924
244523_at	-0.452327203289306	8.3224695231964	-3.35052242363974	0.00538230953599527	0.995969710753684	-2.72264220053782
204199_at	-0.449619875307548	5.89091951455645	-3.34810199662282	0.00540712151419583	0.995969710753684	-2.72479940394754
213720_s_at	-0.417995800487200	10.3646285362045	-3.34742832760305	0.005414047852849	0.995969710753684	-2.72539993317614
203725_at	-0.410419304701318	9.01315351193956	-3.34451115856084	0.00544414422363143	0.995969710753684	-2.72800100092115
237735_at	0.32972475221049	4.58958142817214	3.34369984623416	0.00545254447328959	0.995969710753684	-2.72872457736543
227394_at	-0.511489652034186	8.43336155900747	-3.34251320645862	0.00546485437999278	0.995969710753684	-2.72978303167635
239205_s_at	-0.285309694611476	3.97425432773886	-3.33759240798055	0.00551620139462902	0.999967282278742	-2.73417401999192
230493_at	-0.488748023153616	8.03512631714746	-3.33476712371029	0.00554590196849808	0.999967282278742	-2.7366963870477
235388_at	-0.412806803237851	3.57962503169642	-3.33221803575580	0.00557283741849222	0.999967282278742	-2.73897296608391
215372_x_at	0.28675656754709	4.74305067740896	3.33153733897399	0.00558005242787404	0.999967282278742	-2.73958102078810
208033_s_at	-0.390225356872826	4.19917042313367	-3.33122554689143	0.00558336039595975	0.999967282278742	-2.73985955720574
240835_at	0.274433188536614	3.28041772648798	3.32453317619719	0.00565484195216359	0.999967282278742	-2.74584083089040
217742_s_at	-0.47084232075089	9.24527675899668	-3.32351619046406	0.00566578489346382	0.999967282278742	-2.74675020918369
227101_at	-0.372115761006425	6.94819618429799	-3.32052982850444	0.00569804219063898	0.999967282278742	-2.74942127133483
205636_at	0.533954415074342	3.81804849985724	3.32046198085059	0.00569877719615195	0.999967282278742	-2.74948196754636
234365_at	-0.307836145737353	4.49434396149936	-3.31874078367282	0.00571745522154563	0.999967282278742	-2.75102191964561
1566854_at	0.371447484908668	4.42176922412315	3.31798027004246	0.00572572777801369	0.999967282278742	-2.75170245809064
218927_s_at	-0.416383066241798	7.24275555099807	-3.31776260682512	0.00572809764912808	0.999967282278742	-2.75189724416733
209587_at	-0.384326532378813	4.24623066940206	-3.31133408786544	0.00579853749854094	0.999967282278742	-2.75765254747702
208104_s_at	-0.370492445443251	4.51061151183976	-3.30927206430403	0.00582131629729439	0.999967282278742	-2.75949962805567
219891_at	0.322990333890847	4.23875726761499	3.30797998627123	0.00583563557172799	0.999967282278742	-2.76065726795539
237744_at	0.313674410805968	4.85539498973537	3.30536808250367	0.00586469009134474	0.999967282278742	-2.76299798765229
243709_at	-0.347287177836371	3.77621846269216	-3.30326722253462	0.00588816553049979	0.999967282278742	-2.76488128483747
225866_at	-0.380505611119442	11.1959048538936	-3.29687045414588	0.0059602287931595	0.999967282278742	-2.77061868432810
216754_at	-0.286541210078617	4.07527522859832	-3.29377537414023	0.00599541484200661	0.999967282278742	-2.77339638406576
218394_at	-0.409926277528054	4.47841387047114	-3.29213290958954	0.00601417187826316	0.999967282278742	-2.77487086176954
213161_at	-0.435866420750067	7.87492707224953	-3.29097776017018	0.00602739912896556	0.999967282278742	-2.77590804688459
217501_at	-0.69529191121995	9.73943729763943	-3.2893893878296	0.00604563491893849	0.999967282278742	-2.77733445815074
1553293_at	0.336693218668151	3.17710877701333	3.28697781449811	0.00607342796069776	0.999967282278742	-2.7795006709126
222087_at	0.420655361169355	4.30280255589664	3.28481691120639	0.00609844131540014	0.999967282278742	-2.78144226927397
211500_at	0.330661788862853	5.70012461027037	3.28351140053153	0.00611360336764175	0.999967282278742	-2.78261553904992
1553235_at	0.292882825661726	3.94586642350715	3.28068156699382	0.0061465991197795	0.999967282278742	-2.78515937750689
212022_s_at	-0.408188705756816	9.70586989446322	-3.27648551858817	0.00619585509235209	0.999967282278742	-2.78893299178086
228663_x_at	0.345984853310044	4.89757230699401	3.27626356836908	0.00619847152316614	0.999967282278742	-2.78913265163856
44822_s_at	-0.298408604122819	7.20171575325291	-3.27585392859287	0.00620330342750885	0.999967282278742	-2.78950116578594
221793_at	0.300170213657564	4.38575264773177	3.27566415457561	0.00620554319066878	0.999967282278742	-2.78967189380383
218276_s_at	-0.945209733101494	8.07530840373723	-3.27478780559153	0.00621589665308502	0.999967282278742	-2.79046034275984
217974_at	-0.452468772082607	6.71347987493039	-3.27383695391125	0.00622714997560912	0.999967282278742	-2.79131591758222
210205_at	0.292210027901023	3.82592741526328	3.26829782820995	0.00629311420557319	0.999967282278742	-2.79630199564944
231988_x_at	0.396617264343867	5.94816599245463	3.2679463120834	0.00629732397765436	0.999967282278742	-2.79661852896207
1567107_s_at	-0.511992006830912	7.97185207009814	-3.26724475858749	0.00630573428302584	0.999967282278742	-2.79725030455736
243603_at	-0.430997093649024	4.59081156372836	-3.26348604899730	0.00635098694109969	0.999967282278742	-2.80063608455957
242918_at	-0.690985424116104	4.90406625530091	-3.26342549447271	0.00635171864943693	0.999967282278742	-2.80069064368064
1556986_at	0.423468571313071	4.19013683917486	3.25980738382584	0.00639559218264131	0.999967282278742	-2.80395125823385
238758_at	-0.273042182976596	4.13045472817487	-3.25809590759791	0.00641645175082373	0.999967282278742	-2.80549412541012
231882_at	-0.516039712778413	5.29267357160963	-3.25657331090456	0.00643506674487355	0.999967282278742	-2.80686698883789
207064_s_at	0.385931829356319	4.6234436740082	3.25586003906397	0.00644380574713408	0.999967282278742	-2.80751020369574
232823_at	-0.315254417742368	4.97410507576355	-3.25462268488609	0.00645899411878934	0.999967282278742	-2.8086261570065
221860_at	-0.3727467874726	8.1461873649985	-3.25426771986243	0.006463357911744	0.999967282278742	-2.80894632591958
205345_at	0.313824274574698	9.02473044964836	3.25331983579296	0.00647502533806522	0.999967282278742	-2.80980135883701
225859_at	-0.446854151431294	8.60721032424147	-3.25181033329643	0.00649364940683683	0.999967282278742	-2.81116319710226
212719_at	-0.47411502249506	7.14768798157065	-3.25129481953581	0.00650002208561048	0.999967282278742	-2.81162833820172
242782_x_at	-0.405286922298555	4.53553831142244	-3.249677138428	0.00652006038717079	0.999967282278742	-2.81308813655767
212741_at	-0.505674503696377	5.64650617277743	-3.24738107653006	0.006548608497185	0.999967282278742	-2.81516059209506
210666_at	0.304287681229576	4.65773109791047	3.24606168454599	0.00656506998204584	0.999967282278742	-2.81635174968231
205449_at	-0.702005655912554	8.39000702822497	-3.24530982888893	0.00657446915819363	0.999967282278742	-2.81703061477463
212886_at	-0.455128701516641	4.90271990884158	-3.24494630364694	0.00657901854735869	0.999967282278742	-2.81735887059163
203119_at	-0.301669323761493	8.68626006562277	-3.24485041000435	0.00658021914952726	0.999967282278742	-2.81744546294720
234712_at	0.280108423806311	3.48666968394504	3.24480402298328	0.00658080000071269	0.999967282278742	-2.81748735097371
214158_s_at	0.341240058082025	4.17426944900974	3.2444499103976	0.00658523584298322	0.999967282278742	-2.81780712643269
205114_s_at	0.288136896242372	3.39193358033462	3.24044590047614	0.00663560222862588	0.999967282278742	-2.82142381730607
1557814_a_at	0.337868946274417	7.55749008653472	3.23934836199125	0.00664947562821976	0.999967282278742	-2.82241548782459
219229_at	-0.568978293520228	5.24188522312646	-3.23906782402699	0.0066530264341545	0.999967282278742	-2.82266898592723
226867_at	-0.432694074016057	9.67781947837265	-3.23727967554638	0.00667570408452961	0.999967282278742	-2.82428498003232
1555032_at	0.274877387090489	4.03385635409171	3.23518989966336	0.00670230548017371	0.999967282278742	-2.82617399473991
228845_at	0.363841188738504	5.13964584499625	3.23305217567249	0.00672962742140022	0.999967282278742	-2.82810683257381
238357_at	-0.315582299490630	3.61834190872193	-3.23262842806266	0.00673505655252559	0.999967282278742	-2.82849002460795
219978_s_at	-0.457921016137881	9.66342387963518	-3.23146817390907	0.006749944467477	0.999967282278742	-2.82953933203499
234653_at	0.326300559442614	4.10564912217721	3.23037875983101	0.00676395348402885	0.999967282278742	-2.83052470337374
237466_s_at	-0.316064052369939	4.56266133102288	-3.2294539044873	0.00677586932317062	0.999967282278742	-2.83136133065596
220141_at	-0.489783997604091	4.73803221053896	-3.22912269045358	0.00678014181182933	0.999967282278742	-2.83166097003331
216809_at	0.281097794147051	3.23802586409457	3.22801308893258	0.00679447482169925	0.999967282278742	-2.83266487779127
216799_at	0.296690045686736	3.68344837385854	3.22688409917545	0.00680908951122258	0.999967282278742	-2.83368646064963
215890_at	0.325661886440706	4.80785357973366	3.22664745178469	0.00681215689480815	0.999967282278742	-2.83390061157317
202601_s_at	-0.649898582577487	6.71929451949174	-3.22658905295358	0.00681291406409252	0.999967282278742	-2.83395345973243
228664_at	-0.51123001982776	7.0749434859715	-3.22564669101245	0.00682514393917232	0.999967282278742	-2.83480630217659
244543_s_at	-0.355762967377114	3.68008896812348	-3.22561942853575	0.00682549807673557	0.999967282278742	-2.83483097625465
235099_at	-0.443427190408286	8.32741684251856	-3.22463946852381	0.00683823994661034	0.999967282278742	-2.83571794736481
242507_at	-0.289115551183552	4.53107799134052	-3.22074535435165	0.00688910943572044	0.999967282278742	-2.83924354661926
223501_at	0.302482481754214	3.16751294291661	3.21923693669222	0.00690891611100595	0.999967282278742	-2.84060964520304
232254_at	-0.429690554522477	6.61525254578343	-3.21639224804988	0.00694642477067456	0.999967282278742	-2.84318658669164
211329_x_at	0.306959844052581	3.79743953499690	3.2137946101803	0.00698085450034184	0.999967282278742	-2.84554046943733
236377_at	0.266075616248304	3.38272921083518	3.21302523087491	0.00699108488936672	0.999967282278742	-2.84623778748915
244576_at	-0.390824171104398	4.5125117722228	-3.21204391177343	0.00700415527179199	0.999967282278742	-2.84712728423585
202281_at	-0.332875450958960	5.42254694512284	-3.20836932195811	0.00705331612087115	0.999967282278742	-2.85045893117496
233613_x_at	-0.299239399506404	3.06432749160551	-3.20825289480132	0.007054879400401	0.999967282278742	-2.85056451531024
1555348_at	0.362745433002724	5.41812693201913	3.20814438780441	0.00705633664818873	0.999967282278742	-2.85066291816654
225968_at	0.297671857004973	4.4191326394124	3.20752658096846	0.00706463954606077	0.999967282278742	-2.85122321826594
233827_s_at	-0.57851082570408	8.08369515795219	-3.20705715558737	0.00707095485442404	0.999967282278742	-2.85164897500760
1557966_x_at	0.413243835275943	8.06577829139173	3.2060751049893	0.00708418498135664	0.999967282278742	-2.85253974343566
212453_at	-0.365005873667410	10.2150496707032	-3.20375661416109	0.00711551819212097	0.999967282278742	-2.85464312490741
213532_at	-0.340572882390518	7.88619780195408	-3.20184843751866	0.00714141052135006	0.999967282278742	-2.85637467741441
220853_at	0.30550185482544	4.04185407416332	3.20061233761544	0.00715823377861766	0.999967282278742	-2.85749656201066
1560866_at	0.335714377372477	5.16249473901560	3.19855579012194	0.00718631144460621	0.999967282278742	-2.85936343329461
219810_at	0.407769271863085	4.20656515827723	3.19701583310891	0.00720740851938329	0.999967282278742	-2.86076164379632
236580_at	-0.404219700739937	5.37683448883265	-3.1933714982831	0.00725758294851635	0.999967282278742	-2.86407150059518
205657_at	0.325670402292857	4.69764206251251	3.19231422944235	0.00727220466327227	0.999967282278742	-2.86503198701973
230885_at	-0.56762899449931	5.66744213892602	-3.19003062785196	0.00730388710576071	0.999967282278742	-2.86710693653863
210745_at	0.292712492569887	3.61820373487162	3.18947274802331	0.00731164808856694	0.999967282278742	-2.86761392372425
222785_x_at	-0.568741003269927	7.49110811659198	-3.18609160656383	0.00735886234168383	0.999967282278742	-2.87068729663479
209446_s_at	-1.09943264767761	4.36162103751485	-3.18592835015789	0.00736114977573536	0.999967282278742	-2.8708357219645
213957_s_at	-0.551624596484709	6.13716482144872	-3.18423449376126	0.00738492501742625	0.999967282278742	-2.87237585870722
227678_at	-0.328804708967189	7.38906892408237	-3.18165062128071	0.007421341064385	0.999967282278742	-2.8747258000176
204725_s_at	0.267017112847178	8.01602310490657	3.18052311595006	0.00743728803677094	0.999967282278742	-2.87575143759669
211618_s_at	0.38650746571891	3.30271890539466	3.17703585961455	0.00748682812392075	0.999967282278742	-2.87892443717556
210824_at	0.325904440724071	3.47647623410326	3.17270742011546	0.0075487784313033	0.999967282278742	-2.88286451233155
216358_at	0.376413977252422	4.22775725525267	3.17264940152316	0.00754961229606833	0.999967282278742	-2.88291733799503
200878_at	-0.312653169571436	5.40086292658686	-3.17201236770956	0.00755877405645662	0.999967282278742	-2.8834973764704
212104_s_at	-0.381930747405443	9.21900779604984	-3.1709958702108	0.0075734163090653	0.999967282278742	-2.88442301188521
207711_at	-0.284746629790772	5.08962954112168	-3.17062310746226	0.00757879293242809	0.999967282278742	-2.88476248014232
202995_s_at	-0.502495532763548	3.84068404415881	-3.16993795806967	0.0075886853104384	0.999967282278742	-2.88538646932897
214642_x_at	0.287623935323976	3.44113696099019	3.16923388780095	0.00759886435410865	0.999967282278742	-2.88602773908328
223685_s_at	0.295144875933725	3.90932401915164	3.1679442733908	0.00761754435398827	0.999967282278742	-2.88720245238068
213926_s_at	-0.68956253678578	4.81139952647782	-3.16681949924967	0.00763387421477913	0.999967282278742	-2.88822714706961
218914_at	-0.410816536793181	5.5205758218665	-3.16428813612747	0.00767075383667753	0.999967282278742	-2.89053373484153
1570515_a_at	-0.393984546372833	3.34121066809582	-3.16233724975320	0.00769929820307794	0.999967282278742	-2.89231182245091
1554869_at	0.373397950266595	5.4724127715974	3.16019669425541	0.00773074015880169	0.999967282278742	-2.89426321139681
208734_x_at	-0.444813747956596	8.90560444086286	-3.16014280404703	0.00773153339305693	0.999967282278742	-2.89431234500982
238350_at	-0.512159215240331	4.34256065740572	-3.15561412804503	0.00779848514228807	0.999967282278742	-2.89844231899899
216152_at	0.349487339803016	4.8088499064658	3.15515588147922	0.00780529210875623	0.999967282278742	-2.89886033385627
209265_s_at	-0.354789414653943	10.3665615544494	-3.15371942528819	0.00782666835379936	0.999967282278742	-2.90017080965103
239996_x_at	-0.441088584019348	6.55592087059951	-3.15325944983453	0.00783352574270346	0.999967282278742	-2.90059048686427
222616_s_at	-0.581757360913974	9.462168306821	-3.15293258152618	0.00783840240535226	0.999967282278742	-2.90088873094633
203430_at	-0.489976314832813	10.5509932430891	-3.14835718580114	0.00790698430348985	0.999967282278742	-2.90506454696868
211081_s_at	-0.415794604668756	5.00124796061763	-3.14552162234515	0.00794978858804984	0.999967282278742	-2.90765349501763
225281_at	0.321188064026853	9.7577466888864	3.14488038653549	0.00795950048939479	0.999967282278742	-2.90823906904475
242299_at	-0.547229521891424	3.41993199045728	-3.14475506890706	0.00796139988712538	0.999967282278742	-2.90835351325662
1568983_a_at	-0.554812738261517	6.39716012983101	-3.14445123902823	0.00796600681969391	0.999967282278742	-2.90863098707428
217051_s_at	0.498469785919571	5.06805999734914	3.14436890232186	0.00796725573989996	0.999967282278742	-2.90870618292784
231038_s_at	0.335497027749017	3.73087905928855	3.14422082271092	0.00796950237135205	0.999967282278742	-2.90884142161974
223439_at	-0.478838009281015	9.56431740947265	-3.14369228537591	0.00797752639685708	0.999967282278742	-2.909324143414
1568719_s_at	-0.502301454585203	4.75402788106321	-3.14134500363123	0.00801325963815409	0.999967282278742	-2.91146827986863
208190_s_at	-0.553875258212447	6.09871312838491	-3.14062781736418	0.00802420946019102	0.999967282278742	-2.91212350318419
218010_x_at	-0.516075785887019	6.26448703916755	-3.13745852187076	0.00807277707181703	0.999967282278742	-2.91501957199336
217570_x_at	0.361638197136981	3.79893833404901	3.13621317584496	0.00809194169229671	0.999967282278742	-2.91615781969088
212512_s_at	-0.658432771503225	7.88039514422771	-3.13166282644927	0.0081623548939053	0.999967282278742	-2.92031810429663
223356_s_at	-0.347434565825834	8.32601461822484	-3.13131642033468	0.00816774031111567	0.999967282278742	-2.92063489664874
210340_s_at	-0.283042414681357	3.88949312329630	-3.12860557480795	0.00821000753440375	0.999967282278742	-2.92311438963409
237376_at	-0.251856629881274	2.68029196635731	-3.12825090947556	0.00821555360301771	0.999967282278742	-2.92343883823469
239817_at	0.337094399025099	3.20801998930392	3.12812738165885	0.00821748614549955	0.999967282278742	-2.92355184454308
212113_at	-0.560530023981123	5.24747035000237	-3.12620742588413	0.00824758160350293	0.999967282278742	-2.92530845338751
242304_at	-0.435416098128747	7.075671201559	-3.12409299037512	0.00828085313555697	0.999967282278742	-2.92724339902170
204429_s_at	0.390444503434225	5.03358930447938	3.12384144449952	0.00828482024104538	0.999967282278742	-2.92747361978308
218777_at	0.339250835791906	7.23287486665118	3.12108819595125	0.00832836591760347	0.999967282278742	-2.92999384766426
202153_s_at	-0.511334373739498	9.97797525538968	-3.1208924758403	0.00833147014854901	0.999967282278742	-2.93017303017148
209936_at	-0.594188105440144	4.66486781411173	-3.11934944177508	0.00835598409278323	0.999967282278742	-2.93158580961456
230316_at	-0.408505462229674	3.73379995942332	-3.11820426308215	0.0083742239892757	0.999967282278742	-2.93263446275187
1564463_at	0.307673284955023	3.91027112192567	3.11778006463278	0.00838099053433328	0.999967282278742	-2.93302293724589
238233_at	0.286653810501426	3.72620083319864	3.11670842057830	0.00839810908382248	0.999967282278742	-2.9340044075224
215220_s_at	-0.837071593907554	6.89276780235401	-3.11561032322765	0.00841568646914324	0.999967282278742	-2.93501021643121
33148_at	-0.944553245444554	6.52430546404815	-3.11478815497571	0.00842887109912605	0.999967282278742	-2.93576336004159
1555586_at	0.294939462127225	3.22470865248146	3.11399027001	0.00844168605858246	0.999967282278742	-2.93649431926718
216177_at	0.854039900322857	6.9449721898623	3.11165717530292	0.0084792701348273	0.999967282278742	-2.93863205618
230166_at	-0.268440729669396	7.40595992168652	-3.11136104533626	0.00848405247317366	0.999967282278742	-2.9389034263519
232922_s_at	0.263161185437502	4.67805618488294	3.10989439723170	0.00850777782146118	0.999967282278742	-2.94024756602592
217087_at	0.350315452932996	4.06092467688739	3.108337032454	0.00853304326161868	0.999967282278742	-2.94167506284119
243798_at	0.309836412448536	3.46211214782301	3.10830670526396	0.00853353600942763	0.999967282278742	-2.94170286328602
235882_at	-0.351211406757239	4.98117529510753	-3.10656705371674	0.00856184904689716	0.999967282278742	-2.94329771586768
232313_at	-0.371165111932375	4.14914496126955	-3.10635641126381	0.00856528364453834	0.999967282278742	-2.94349084455551
203217_s_at	-0.352957137843125	7.18383451841145	-3.10624398866849	0.00856711729719483	0.999967282278742	-2.94359392150194
226575_at	-0.499225667935823	7.23366112105857	-3.10518269070312	0.00858444679143042	0.999967282278742	-2.94456705152279
217516_x_at	-0.279431472482674	6.45542699216581	-3.10224689530570	0.00863256688442354	0.999967282278742	-2.94725949343337
201901_s_at	-0.314028949092691	10.7946900086938	-3.10082099940002	0.00865603564744132	0.999967282278742	-2.94856747941312
224606_at	0.392196222186907	8.41041568881752	3.09591491290592	0.0087372728336199	0.999967282278742	-2.95306929149909
212006_at	-0.418415191949302	9.91283935425246	-3.09371540351057	0.00877394016514692	0.999967282278742	-2.95508826664144
213428_s_at	-0.511236399657408	7.48920056166367	-3.09097847304639	0.00881978138753283	0.999967282278742	-2.9576011637127
218597_s_at	-0.366715998090783	11.5935036227631	-3.09011890516192	0.00883422771326425	0.999967282278742	-2.95839051072904
1555217_at	-0.315133217684501	3.43405196854003	-3.08755060133362	0.00887753285582427	0.999967282278742	-2.96074939820216
232584_at	-0.262768596619371	3.67139240006451	-3.08713450670395	0.00888456871335353	0.999967282278742	-2.9611316208352
240170_at	0.68301095752174	5.26783005354323	3.08708165731793	0.00888546275650676	0.999967282278742	-2.96118016915378
223027_at	-0.612597882164474	7.98174998345896	-3.08615025200383	0.00890123391802088	0.999967282278742	-2.96203581460144
214411_x_at	0.288495587051099	5.41763642352775	3.08610498088888	0.00890200119000831	0.999967282278742	-2.96207740537876
236914_at	-0.340795322056394	4.42933271852602	-3.08557175993974	0.00891104339213629	0.999967282278742	-2.96256729169709
214501_s_at	-0.450975661503492	9.65979832153463	-3.08289605037098	0.00895655594582638	0.999967282278742	-2.9650259319001
1563753_at	0.339709534937890	4.31844567529662	3.0817909557732	0.00897542073969216	0.999967282278742	-2.96604156136385
243484_x_at	0.300984763010623	5.07922551585745	3.08147313457672	0.00898085352763591	0.999967282278742	-2.96633367287864
237025_at	0.356100981820855	3.81274324689727	3.07938166454865	0.009016686784999	0.999967282278742	-2.96825618082684
238024_at	0.406775457476503	3.42457802453865	3.07662570659206	0.00906412279200645	0.999967282278742	-2.97079008852528
208239_at	-0.427436924853806	3.64687000393737	-3.07401898153343	0.00910921939166469	0.999967282278742	-2.97318740585935
1556962_at	0.350473136062076	4.21476241385916	3.07349123476706	0.00911837668543525	0.999967282278742	-2.97367282981469
1561937_x_at	0.478483575243198	5.67688726437287	3.07290179788329	0.0091286152683286	0.999967282278742	-2.97421502564279
214376_at	0.27738700222408	3.60892275275006	3.07258039218099	0.00913420295348717	0.999967282278742	-2.97451068482729
212786_at	-0.300726101279039	5.87884117502178	-3.07210434577079	0.00914248536266823	0.999967282278742	-2.97494861377798
1552425_a_at	0.409918517086703	3.58007218403276	3.07059430343094	0.00916880719265311	0.999967282278742	-2.97633787749809
213296_at	0.34844456119926	6.05314890870672	3.07029617856818	0.00917401279520105	0.999967282278742	-2.97661218092830
217054_at	0.381859809805899	4.59604877032433	3.06954802110381	0.00918708947538358	0.999967282278742	-2.97730059178443
216382_s_at	0.424378462276618	6.016590799445	3.06926399049170	0.0091920587778557	0.999967282278742	-2.97756195303274
219013_at	-0.391031564873098	8.33593520310369	-3.06884376062359	0.00919941589614159	0.999967282278742	-2.97794865601241
227522_at	-0.379446162757711	10.4147072780114	-3.06492532771886	0.00926830078303486	0.999967282278742	-2.98155521033297
227341_at	-0.246668380412552	7.89732548269956	-3.06260659330722	0.0093093055624652	0.999967282278742	-2.98369002036128
225098_at	-0.438554659093031	9.60519980210028	-3.06246226753876	0.00931186381146813	0.999967282278742	-2.98382291349758
215216_at	-0.317261024182115	3.39538402933526	-3.06158021389817	0.0093275139164841	0.999967282278742	-2.98463513532125
1558515_at	-0.61742146611167	5.44475473616613	-3.06143641575986	0.00933006778493175	0.999967282278742	-2.98476755541239
1552836_at	0.330353500876089	5.30012803019836	3.05992166129534	0.0093570123754496	0.999967282278742	-2.9861625634362
217551_at	-0.36704469980355	6.18117306129055	-3.05905487547268	0.0093724657411874	0.999967282278742	-2.98696091613576
209772_s_at	-0.32210302115216	4.53234558866332	-3.05611487091046	0.0094250710302887	0.999967282278742	-2.98966928847589
221538_s_at	-0.480001679048017	7.69476074158956	-3.05560641243152	0.00943419866217477	0.999967282278742	-2.99013776278871
1561956_at	-0.388140406641265	3.8670377609861	-3.05512992044080	0.0094427604464997	0.999967282278742	-2.99057680454267
40225_at	-0.287438911409646	8.09442487005481	-3.0540439176953	0.00946230311201821	0.999967282278742	-2.99157752488018
228989_at	-0.6694491039796	7.60496048481646	-3.05304563766783	0.00948030277819537	0.999967282278742	-2.99249750037257
243056_at	0.230913753674188	3.2568007297963	3.05264148786642	0.0094875995788891	0.999967282278742	-2.99286997313294
228065_at	0.321115280400662	5.15746238770546	3.05083913538558	0.00952020873388252	0.999967282278742	-2.99453122806353
226446_at	-0.552798750218038	6.97619491770148	-3.04947965361252	0.00954487914103068	0.999967282278742	-2.99578446577521
208401_s_at	0.290826772253747	3.53214656639451	3.04906597506516	0.00955239877345417	0.999967282278742	-2.99616584639017
227935_s_at	-0.370537271021153	7.5929200521263	-3.04604695070838	0.00960745614300658	0.999967282278742	-2.99894960054409
228669_x_at	0.294790921154319	5.17496245622437	3.04583604059425	0.00961131427125041	0.999967282278742	-2.99914410346627
206789_s_at	-0.465090330045109	7.2070251700153	-3.04578611911565	0.00961222769893123	0.999967282278742	-2.99919014198696
229742_at	-0.474205773123492	10.4119302955444	-3.04474356461124	0.0096313234051381	0.999967282278742	-3.00015165339123
221596_s_at	0.371790790323358	7.44719018338426	3.03998255652918	0.00971900903121532	0.999967282278742	-3.00454372862477
240288_at	-0.302245350395800	3.17281580749416	-3.03838900829974	0.00974853547893971	0.999967282278742	-3.00601421724485
214972_at	-0.309263807354705	3.78976386052308	-3.03821325019931	0.00975179752413597	0.999967282278742	-3.00617641567768
223638_at	-0.514444020321045	7.07845882388056	-3.03795900830511	0.0097565181421306	0.999967282278742	-3.00641104748129
229755_x_at	-0.303671063061253	4.72142051463923	-3.03720509267722	0.00977052980791963	0.999967282278742	-3.0071068441276
206045_s_at	0.420362705869391	6.54623171952235	3.03502413785517	0.00981117626910767	0.999967282278742	-3.00911993721442
1567519_at	0.36616274499158	3.33795068528629	3.03374354694436	0.00983512110546509	0.999967282278742	-3.01030214927019
228355_s_at	-0.428737767980966	9.33948514025092	-3.03223413586082	0.00986341924991058	0.999967282278742	-3.0116957776599
232747_at	-0.304170514210782	3.36026997004848	-3.03105642997276	0.00988555497193687	0.999967282278742	-3.01278327612545
1553592_x_at	0.308597393389026	4.02161776339859	3.02943416374876	0.00991612753970455	0.999967282278742	-3.01428147117301
210367_s_at	0.321228376213353	4.17276051054256	3.02934761748634	0.00991776119900296	0.999967282278742	-3.01436140446679
209048_s_at	-0.376586846617371	8.19445600165676	-3.02787212160111	0.00994565414612928	0.999967282278742	-3.01572425319710
1560017_at	-0.452568216212831	5.31059275367406	-3.02691291070954	0.00996382907572361	0.999967282278742	-3.01661032894358
203212_s_at	-0.292715647397012	7.03663970178237	-3.02679169368557	0.00996612822390716	0.999967282278742	-3.01672230914252
211830_s_at	0.263618287550048	4.52972244096959	3.02561286139922	0.00998851495146425	0.999967282278742	-3.01781137644549
224879_at	-0.690063365159139	10.0024142964059	-3.02463422388354	0.0100071379022931	0.999967282278742	-3.01871557982261
228653_at	-0.43183812360421	7.92974032511361	-3.0235388426496	0.0100280234380675	0.999967282278742	-3.01972774046644
230991_at	-0.468493970795565	5.6378748523872	-3.02269534739353	0.0100441358643258	0.999967282278742	-3.02050721874860
208730_x_at	0.390485524028982	7.52619295363512	3.02129961774910	0.0100708536985016	0.999967282278742	-3.02179714709791
52975_at	-0.332118446349748	7.44695013755621	-3.01967481866467	0.0101020456603826	0.999967282278742	-3.02329898031038
1566700_at	0.243132955736820	4.40566174066744	3.0167756945614	0.0101579405022099	0.999967282278742	-3.02597922875020
215867_x_at	-0.296740139355031	7.54882094525366	-3.01642140247075	0.0101647922987202	0.999967282278742	-3.02630681941886
203361_s_at	0.287792847846685	7.62432440814353	3.01405637921636	0.0102106484407007	0.999967282278742	-3.02849386072703
230571_at	-0.290559063509687	5.19409193808658	-3.01302120839923	0.0102307844123041	0.999967282278742	-3.02945127048608
227173_s_at	0.355590255212398	6.60801689153478	3.01244201763464	0.0102420679741909	0.999967282278742	-3.02998699053138
1564069_at	-0.532137120227717	6.78219201895176	-3.01120340782824	0.0102662396571274	0.999967282278742	-3.03113272769542
233928_at	0.346724826352778	3.83504809117968	3.01101767442724	0.0102698691683000	0.999967282278742	-3.03130454514855
231056_at	-0.456238741294546	5.99942740646301	-3.00984409509670	0.0102928322272074	0.999967282278742	-3.03239025864394
242224_at	0.448546244610790	6.93871640889806	3.00969892496154	0.0102956762747837	0.999967282278742	-3.03252456754631
215147_at	-0.262595674104427	5.11136750531143	-3.00867082139546	0.0103158403836049	0.999967282278742	-3.03347579934541
232046_at	0.405843029882511	4.29471349131578	3.00624508515035	0.0103635720282762	0.999967282278742	-3.03572049582931
1563348_at	-0.373779222458812	3.533373178491	-3.00622714264418	0.0103639259037033	0.999967282278742	-3.03573710097659
1554733_at	-0.254831003653937	2.57856420391904	-3.00564877217176	0.0103753393981598	0.999967282278742	-3.03627237583193
203470_s_at	0.289623962875785	6.06092286512235	3.00488663640263	0.0103903983957378	0.999967282278742	-3.0369777637435
208564_at	-0.299087615809976	3.86400247448958	-3.00469508668890	0.0103941866342209	0.999967282278742	-3.03715505809557
1562240_at	0.335766508870672	3.50617405489842	3.0036957743097	0.0104139721217253	0.999967282278742	-3.03808004752365
55065_at	-0.390555350705448	9.05425177155593	-3.00269385663969	0.0104338468085514	0.999967282278742	-3.03900752771158
228714_at	-0.527775360835615	6.07711774625277	-3.00156799850913	0.0104562250878023	0.999967282278742	-3.04004983470041
205194_at	0.287863925647949	8.24537359450138	3.00133644917405	0.0104608334276174	0.999967282278742	-3.04026421289218
243717_at	0.248398477096515	3.4519415358743	2.99972653348753	0.0104929301894388	0.999967282278742	-3.04175485768046
221042_s_at	-0.374497515314761	5.26453272315358	-2.99953345727817	0.0104967861075948	0.999967282278742	-3.04193364347765
1568760_at	0.344443811222438	3.56950240733743	2.99913874197129	0.0105046733397068	0.999967282278742	-3.0422991532854
202264_s_at	-0.549576127340917	6.95688331593246	-2.99857767748175	0.0105158947203800	0.999967282278742	-3.04281872490704
229316_at	0.254623371641623	3.65472274788686	2.99751257945322	0.0105372296647567	0.999967282278742	-3.04380512268104
227683_x_at	0.273363215066009	3.71051412017098	2.9952145378995	0.0105834084239210	0.999967282278742	-3.04593366355269
238052_at	0.308485389644581	4.08571825409968	2.99414132799532	0.0106050432885328	0.999967282278742	-3.04692785582334
227491_at	-0.392497064351192	5.60975408571389	-2.99063180909950	0.0106760992983852	0.999967282278742	-3.05017960226068
1563078_at	0.300168853811488	3.87830996797496	2.99033640870771	0.0106821017236731	0.999967282278742	-3.05045334913591
1561654_at	-0.406204379198066	3.69353103264745	-2.99014953001687	0.0106859007613941	0.999967282278742	-3.05062653267601
214238_at	-0.303350070391975	6.19053932988215	-2.99012081727318	0.0106864845788594	0.999967282278742	-3.05065314148426
218237_s_at	0.43386191352192	10.3929226171072	2.98899150405439	0.0107094721246035	0.999967282278742	-3.05169975435397
238541_at	-0.415258249689314	6.03677328805007	-2.98870109266235	0.0107153914876984	0.999967282278742	-3.05196891461664
40093_at	-0.307531821237505	7.12345030775211	-2.98574385808045	0.0107758533707976	0.999967282278742	-3.05471011986804
235313_at	0.299022412192509	3.40966345762651	2.98519149277596	0.0107871842401540	0.999967282278742	-3.05522220859981
220640_at	-0.345281819238821	3.70441351775611	-2.98438488033289	0.0108037518517592	0.999967282278742	-3.05597004757104
230341_x_at	-0.325215093509968	5.02659798378507	-2.98285101575186	0.0108353268462433	0.999967282278742	-3.0573922848301
219047_s_at	-0.3675335823139	5.11346320795278	-2.98283510914796	0.0108356547678217	0.999967282278742	-3.05740703476739
1561078_at	-0.359092783816428	3.45831997789861	-2.98215934894835	0.0108495949737808	0.999967282278742	-3.05803367409910
206140_at	-0.646209328994104	8.480232950192	-2.98089304000185	0.0108757655798307	0.999967282278742	-3.05920802883726
221560_at	-0.292856828173059	7.62340152443665	-2.98064664330516	0.0108808651081111	0.999967282278742	-3.05943654736317
1554748_at	0.285812322814074	4.06852577396841	2.97919977927046	0.0109108579895192	0.999967282278742	-3.06077852201492
228180_at	0.57003447549164	6.17727425281999	2.97756988646203	0.0109447433969557	0.999967282278742	-3.06229044662698
223008_s_at	-0.311167646525391	9.87434978801473	-2.97684960535587	0.0109597513113869	0.999967282278742	-3.06295865920451
1555136_at	0.28356784853737	2.9579980848445	2.9743882574142	0.0110111909236919	0.999967282278742	-3.06524237304367
1566500_at	0.255635744636626	3.26710888290943	2.97023372437892	0.0110985610386537	0.999967282278742	-3.06909810546756
232935_at	0.405596554855258	3.9565903933507	2.97004371701917	0.0111025733335424	0.999967282278742	-3.06927447799104
203478_at	-0.575281212340624	11.3427243988387	-2.96712369218466	0.0111644156251627	0.999967282278742	-3.07198530048914
226346_at	-0.349424384873444	5.65464531971438	-2.96685358536821	0.0111701533915584	0.999967282278742	-3.07223608769554
210922_at	-0.317807271566330	4.52948803786824	-2.96501894708393	0.0112092034260645	0.999967282278742	-3.07393964461464
242184_s_at	-0.456285618835881	4.35841476104966	-2.96464057459865	0.0112172738828631	0.999967282278742	-3.07429101399654
219366_at	0.340446733446003	7.59344002936867	2.96371433246634	0.0112370544292796	0.999967282278742	-3.07515119798559
212034_s_at	-0.363256654788962	7.9999753979371	-2.96277908867989	0.0112570623569366	0.999967282278742	-3.07601980562918
223943_s_at	0.343649232074579	3.86592647934667	2.96272480703302	0.0112582247047223	0.999967282278742	-3.07607022167905
222468_at	-0.599635723314284	8.13749572611412	-2.96185450198519	0.0112768770667339	0.999967282278742	-3.07687857858517
200742_s_at	-0.402284081598908	6.42349143436328	-2.96176645867865	0.0112787657175715	0.999967282278742	-3.07696035807805
228747_at	-0.516770530400546	6.19199063389794	-2.96099260880725	0.0112953793867605	0.999967282278742	-3.07767917705153
239332_at	-0.283727621635030	4.49523179673257	-2.96053655759082	0.0113051816604252	0.999967282278742	-3.07810281754262
1557137_at	-0.423537760170925	6.93336666664353	-2.96044173772692	0.0113072207599680	0.999967282278742	-3.07819090064075
223058_at	-0.409182562937282	8.45981560737116	-2.96009877845837	0.0113145991426668	0.999967282278742	-3.07850949880687
1553180_at	-0.419253056880044	3.13414356854501	-2.95973533860366	0.0113224233592297	0.999967282278742	-3.07884713215085
242057_at	-0.42551812828089	5.18603166729106	-2.95715650179373	0.0113780956476762	0.999967282278742	-3.08124313169444
236531_at	0.334381313122932	3.37012790484913	2.95554468078365	0.0114130297816010	0.999967282278742	-3.08274092127437
1566136_at	0.255281588292016	4.02575526420447	2.95382508999595	0.0114504170770794	0.999967282278742	-3.08433906345724
228562_at	0.318294532520849	9.02248465241237	2.95346171631811	0.0114583330826565	0.999967282278742	-3.08467680065046
242935_at	-0.388850716317998	4.42112866139855	-2.95302160078053	0.0114679281646099	0.999967282278742	-3.08508587820424
238883_at	0.452584899958832	4.14503948247121	2.95290342373681	0.0114705059332843	0.999967282278742	-3.08519572349986
208859_s_at	-0.644242616919458	8.07243143016815	-2.9515295016096	0.0115005172220649	0.999967282278742	-3.08647285472674
226914_at	-0.359687601955905	8.8330834422494	-2.9498468216777	0.0115373790503368	0.999967282278742	-3.08803717673659
214073_at	-0.648708759061829	4.61639007299673	-2.94961795605887	0.0115424017723009	0.999967282278742	-3.08824995985275
211466_at	0.304141989415641	3.31502371949923	2.94952782384011	0.0115443804240816	0.999967282278742	-3.08833375946292
235661_at	-0.388727844503761	3.51762283817472	-2.94895466115321	0.0115569708104859	0.999967282278742	-3.08886666583935
1561085_at	0.25903020037689	4.36632749958843	2.94791734687004	0.0115797916443880	0.999967282278742	-3.08983118356288
226778_at	0.362141347066792	7.17982372621	2.94787011884859	0.0115808317208121	0.999967282278742	-3.08987509904605
225146_at	-0.335831259151401	6.76018081081524	-2.94507789537998	0.0116424883267424	0.999967282278742	-3.09247175995647
222873_s_at	-0.592506917778475	5.73896870978513	-2.94497532553744	0.0116447594184346	0.999967282278742	-3.09256715651948
213357_at	-0.326442565738033	10.1241826903344	-2.94428905457480	0.0116599660774748	0.999967282278742	-3.09320545190195
213154_s_at	-0.411425339675477	9.55775825872896	-2.94400655776712	0.0116662314743157	0.999967282278742	-3.09346820970724
200702_s_at	-0.431093424991793	9.76851478368432	-2.9436690701898	0.0116737208707169	0.999967282278742	-3.09378212328742
227988_s_at	-0.730518378229409	8.15263249899876	-2.94355875919721	0.0116761698846500	0.999967282278742	-3.09388473064211
244389_at	0.40199916494315	4.15475174599766	2.94259819474809	0.0116975169268997	0.999967282278742	-3.09477824976949
214585_s_at	-0.267683890969266	9.17462208620505	-2.94218225295331	0.011706772590764	0.999967282278742	-3.09516517991259
227852_at	-0.640680025041519	8.33058408440803	-2.94149164417544	0.0117221562759669	0.999967282278742	-3.09580764611242
210085_s_at	0.337047596763883	4.60742587547410	2.94127455013189	0.0117269963050047	0.999967282278742	-3.09600961338626
1557539_at	0.250497006395762	3.56308355396056	2.94121874829729	0.0117282407058871	0.999967282278742	-3.09606152757255
1555371_at	0.338396557106288	4.77526195030046	2.93925655476990	0.0117720817044584	0.999967282278742	-3.09788715635857
219983_at	-0.36594850353743	7.85638475835853	-2.93906218955560	0.0117764332158327	0.999967282278742	-3.09806800883241
1559876_at	0.277984959020008	4.1047054661771	2.93817543744874	0.0117963063610571	0.999967282278742	-3.09889314531139
230218_at	-0.310736745938974	3.76927680744992	-2.93766729528894	0.0118077094050707	0.999967282278742	-3.09936600416984
1555469_a_at	0.487399333747487	4.94240802024407	2.93621026709773	0.0118404667248864	0.999967282278742	-3.10072196214244
228819_at	-0.469299829202853	5.24585070369181	-2.93585346599166	0.0118485021558576	0.999967282278742	-3.1010540354195
220245_at	0.240152212042203	4.22037747626448	2.93440823646091	0.0118811051703932	0.999967282278742	-3.10239919486274
1553041_at	0.353410058053455	3.56276966148629	2.93268806317408	0.011920026630688	0.999967282278742	-3.10400044913247
211676_s_at	0.431412164937706	8.20270508037738	2.93254698397820	0.0119232243597964	0.999967282278742	-3.10413178431714
217607_x_at	-0.257093882161339	3.884872442191	-2.93237281516716	0.0119271732779495	0.999967282278742	-3.10429392558936
217610_at	-0.527403206085218	5.12127883136909	-2.93224480765543	0.0119300764107183	0.999967282278742	-3.10441309464795
220840_s_at	0.329520357150349	7.59659387845232	2.93190684037318	0.0119377446711644	0.999967282278742	-3.10472773194956
205768_s_at	0.391501554638754	8.15411025995577	2.93118460738807	0.0119541480578661	0.999967282278742	-3.10540013536443
230730_at	0.236893513287762	2.91836449645127	2.92933738294424	0.0119962040392308	0.999967282278742	-3.10712007605758
223960_s_at	-0.372507801949544	6.60681193385589	-2.92816437903674	0.0120229860729787	0.999967282278742	-3.10821237515387
1553071_a_at	-0.346916079970172	4.17416322781641	-2.92314228692341	0.0121383222052042	0.999967282278742	-3.11288999904535
203960_s_at	-0.454404593239177	8.65542739765087	-2.92203818912916	0.0121638253179593	0.999967282278742	-3.11391859555846
1556952_at	0.343331067846137	4.99917689697626	2.92203125547905	0.0121639856432371	0.999967282278742	-3.11392505532642
201001_s_at	-0.384436593553874	9.32893167609861	-2.91982982066727	0.0122149949669977	0.999967282278742	-3.11597619626468
1561127_at	0.332757938106560	4.12269206900676	2.91952314150472	0.0122221178137681	0.999967282278742	-3.11626196403766
224877_s_at	-0.388695814841766	4.96802257734852	-2.91918185106338	0.0122300493713907	0.999967282278742	-3.11657999048682
226916_x_at	-0.404037815800041	6.77326110882708	-2.91543218142851	0.0123175278711857	0.999967282278742	-3.12007457772849
214079_at	0.379303735868028	5.2953716371422	2.91493919255502	0.0123290751454065	0.999967282278742	-3.12053409929119
228502_at	-0.53383081557675	4.66002632464577	-2.91312385881601	0.0123716882168525	0.999967282278742	-3.12222633534561
203490_at	-0.339429082138448	7.28920490591084	-2.91190129952437	0.0124004687062499	0.999967282278742	-3.12336611587246
218824_at	-0.313145165061693	8.18833414855199	-2.91142016224155	0.0124118134228497	0.999967282278742	-3.12381470269201
227510_x_at	-1.00075835089167	6.7338188245364	-2.91134923070888	0.0124134867838703	0.999967282278742	-3.12388083677234
211355_x_at	-0.502994963244747	4.56606057458913	-2.91107201830285	0.0124200287047168	0.999967282278742	-3.12413930310393
50221_at	-0.345534679154004	5.2360537305821	-2.90943338585383	0.0124587685126482	0.999967282278742	-3.12566722874863
210214_s_at	-0.318586987720219	5.27552687695911	-2.90819941285001	0.0124880205164233	0.999967282278742	-3.12681795025682
223524_s_at	-0.322239340800715	6.87407758437228	-2.90679767761249	0.0125213319385005	0.999967282278742	-3.12812523655784
224965_at	0.362117380961687	4.73986535663574	2.90671682006178	0.0125232561531825	0.999967282278742	-3.12820064983876
225423_x_at	-0.554061833658031	4.82741138540903	-2.90656835199592	0.0125267900975482	0.999967282278742	-3.12833912241931
209205_s_at	-0.428208976541946	8.99090670280878	-2.9051510555747	0.0125605753603822	0.999967282278742	-3.12966107282574
211219_s_at	-0.349867547274627	3.94946978118175	-2.90440184730606	0.0125784712933250	0.999967282278742	-3.13035993223721
1553162_x_at	-0.350260783711093	6.57856395993231	-2.90388991587778	0.0125907140394072	0.999967282278742	-3.13083748140445
214280_x_at	0.434692841023963	10.9467556641744	2.90329130088348	0.0126050447717231	0.999967282278742	-3.13139591383957
221746_at	-0.348667521216715	7.48427928325922	-2.90256597046762	0.0126224306884705	0.999967282278742	-3.13207258686859
228129_at	0.279211890337439	8.47879955735119	2.90228038409127	0.0126292826065495	0.999967282278742	-3.13233902456094
241415_at	0.319938350064107	5.04093430151273	2.90205560756823	0.0126346781366520	0.999967282278742	-3.13254873342752
210621_s_at	-0.314867449613207	8.23011032100678	-2.90182387503599	0.0126402430277691	0.999967282278742	-3.13276493542630
236092_at	0.339356779312073	4.39082921411692	2.90160047110768	0.0126456102107085	0.999967282278742	-3.13297337027518
236949_at	0.220952661322717	4.41908073852743	2.90099790182276	0.0126600979297789	0.999967282278742	-3.13353558070654
223067_at	-0.438966074721561	10.5973658731695	-2.90049965688777	0.0126720897630889	0.999967282278742	-3.13400047186518
210825_s_at	-0.444023520999107	12.0901426871627	-2.90028805526308	0.0126771860237413	0.999967282278742	-3.13419791316948
223725_at	-0.393831583551225	3.71645234798136	-2.89935084076625	0.0126997825111354	0.999967282278742	-3.13507244410016
236665_at	-0.619517078155189	5.76427866925663	-2.89894445405496	0.0127095929893888	0.999967282278742	-3.13545166801994
202428_x_at	-0.391312802714097	11.2163870663936	-2.89820412860891	0.0127274842825460	0.999967282278742	-3.13614253746093
222840_at	0.369328494403311	4.60765836074904	2.89799848073516	0.0127324585553066	0.999967282278742	-3.13633445364747
223726_at	0.353214671637333	4.74962765570309	2.89474662360688	0.0128113717200887	0.999967282278742	-3.13936953341854
206182_at	0.389283294827754	7.11537177516958	2.89420807943617	0.0128244872679171	0.999967282278742	-3.13987224166142
220739_s_at	-0.5691567966458	7.23091398164041	-2.89372243044134	0.0128363260157597	0.999967282278742	-3.14032559023781
1562009_a_at	0.346568404739262	3.18357209286635	2.89348300861922	0.0128421664216592	0.999967282278742	-3.14054909365216
237236_x_at	0.355956177562734	4.07513793311212	2.89281203105116	0.0128585481233970	0.999967282278742	-3.14117547931868
207157_s_at	-0.390535492627782	11.5580754751638	-2.89262753579825	0.0128630561392822	0.999967282278742	-3.14134771834721
215510_at	-0.300843378983004	3.55627580905412	-2.89137589207408	0.0128936805227309	0.999967282278742	-3.14251627062903
1567257_at	0.323638180435967	4.79433491449149	2.89090551802977	0.0129052079623009	0.999967282278742	-3.142955443972
201587_s_at	-0.28734072543627	11.1917090500073	-2.88981936215153	0.0129318653193610	0.999967282278742	-3.14396960637261
204911_s_at	-0.331880593951217	3.83328832145018	-2.88842681101101	0.0129661222032612	0.999967282278742	-3.14526996338175
224199_at	0.250272904072135	2.73922299622599	2.88766774247441	0.0129848331496384	0.999967282278742	-3.14597882864057
225099_at	-0.376988809850424	9.66976253920273	-2.8868984184661	0.0130038241479727	0.999967282278742	-3.14669730773067
224269_at	-0.305953439934821	3.56259951788155	-2.88678139770585	0.0130067152478558	0.999967282278742	-3.14680659777142
236225_at	-0.259613663604189	4.26351202330087	-2.88622784004527	0.0130203999929214	0.999967282278742	-3.14732359739754
1565662_at	0.341993112849881	4.87435553708723	2.88612905649639	0.0130228435621697	0.999967282278742	-3.14741585908843
236691_at	-0.682824594056235	5.37506662216285	-2.88570463169870	0.0130333475518565	0.999967282278742	-3.14781226952972
229655_at	-0.425686170270444	5.08356759720639	-2.88517849942930	0.0130463803105392	0.999967282278742	-3.14830368969983
211753_s_at	-0.345935720433859	4.79374011464615	-2.88420662676454	0.0130704883588272	0.999967282278742	-3.14921148716725
1559696_at	0.391256315232644	3.20534346103351	2.88395484010235	0.0130767413039393	0.999967282278742	-3.14944668315370
225808_at	-0.47386680390672	10.2487595283109	-2.88339699403526	0.0130906055613233	0.999967282278742	-3.14996778568108
219299_at	0.284409205708812	8.31420360262365	2.88306289853098	0.0130989158622824	0.999967282278742	-3.15027988456993
210588_x_at	0.318636343516856	9.77580829058014	2.88191209803461	0.0131275808671756	0.999967282278742	-3.15135496976645
241279_at	-0.273715849014488	3.04007222773865	-2.88187676501009	0.0131284619497056	0.999967282278742	-3.15138797939283
235742_at	-0.458393863507958	3.72993277394714	-2.88172469576215	0.0131322546945159	0.999967282278742	-3.15153004987926
238550_at	0.411040180897288	4.89291049876801	2.88074054475349	0.0131568265253690	0.999967282278742	-3.15244952591715
213587_s_at	-0.511454355984617	7.92757494677578	-2.88042570945197	0.0131646967840985	0.999967282278742	-3.15274368387303
1553006_at	0.285982986871237	3.44503113144287	2.87989033504937	0.0131780907748401	0.999967282278742	-3.15324391057491
201885_s_at	-0.471387629220375	10.3673986782877	-2.87804157303195	0.013224446780204	0.999967282278742	-3.15497143463584
206283_s_at	0.275847408356099	4.30874180634615	2.877940222647	0.0132269927046535	0.999967282278742	-3.15506614469473
204190_at	0.334794297310138	7.80781098163612	2.87731782495893	0.0132426379817155	0.999967282278742	-3.15564777750687
209119_x_at	-0.449391371956951	6.93565142757893	-2.87722589246030	0.0132449504492026	0.999967282278742	-3.15573369074251
1556128_a_at	-0.240365943266483	5.88624939210732	-2.87683268737488	0.0132548456256610	0.999967282278742	-3.15610115658806
221736_at	-0.484410737278269	8.14779831599987	-2.87598252246254	0.0132762653882878	0.999967282278742	-3.15689570167185
227613_at	-0.382947175745929	7.56146150204499	-2.87588818290354	0.0132786443662105	0.999967282278742	-3.1569838720084
223534_s_at	0.358918118821164	5.1504417941731	2.87538122249621	0.0132914356993866	0.999967282278742	-3.15745768956553
201163_s_at	-0.667828671832056	4.24507494802898	-2.87529574654354	0.0132935935792689	0.999967282278742	-3.15753757900537
230978_at	0.416740971165977	3.45870650387149	2.87482440213494	0.0133054991090402	0.999967282278742	-3.15797812534595
1564794_at	-0.310070912486097	3.16885468945034	-2.87460533718457	0.0133110359844581	0.999967282278742	-3.15818288095904
243166_at	0.609629295209767	6.16571626522317	2.87412880310567	0.0133230882706965	0.999967282278742	-3.15862829779222
227658_s_at	-0.49148935269356	6.4817838638425	-2.87408279322849	0.0133242525028222	0.999967282278742	-3.15867130399019
228125_at	-0.316372887839942	6.3281467784361	-2.87407673076893	0.0133244059145599	0.999967282278742	-3.15867697068155
214510_at	0.307927251046522	3.91273241127500	2.87350330305779	0.0133389245128663	0.999967282278742	-3.1592129740069
1555529_at	0.324574230693228	4.3708976001921	2.87317842187202	0.0133471571086249	0.999967282278742	-3.15951666081031
225414_at	0.257878140342628	9.8221880286897	2.87258129120371	0.0133623016980016	0.999967282278742	-3.16007485280133
238898_at	-0.474192682134784	7.94112137626623	-2.87241216503381	0.0133665942077802	0.999967282278742	-3.16023295420272
229624_at	-0.310939807158361	6.57695204174487	-2.87104976269303	0.0134012224376788	0.999967282278742	-3.16150660859154
1552456_a_at	0.359298163723034	4.63376254468948	2.86972855491688	0.0134348883121720	0.999967282278742	-3.16274185779166
215278_at	0.298545802813278	4.06494954002969	2.86956420250855	0.0134390820399206	0.999967282278742	-3.16289552460944
1562111_at	-0.290315076505653	2.98361316525626	-2.86890899929173	0.0134558135148915	0.999967282278742	-3.16350814489053
222619_at	-0.486126897834973	9.53873675586206	-2.86882017844813	0.0134580832558975	0.999967282278742	-3.16359119505842
221485_at	-0.326136399690142	8.72467593882192	-2.86610969554268	0.0135275295891781	0.999967282278742	-3.16612580317398
205879_x_at	0.259304457127882	5.8260295865292	2.86585712087707	0.0135340189120305	0.999967282278742	-3.16636201117449
211503_s_at	-0.347825030656649	8.96675070664738	-2.86566346912500	0.0135389964300562	0.999967282278742	-3.16654311697257
1560410_at	-0.31737271476226	4.4843143373938	-2.86516182762475	0.0135518987610041	0.999967282278742	-3.16701226931547
1554378_a_at	0.276598837329347	2.78492210398919	2.86464723599655	0.0135651467965644	0.999967282278742	-3.16749354844496
202077_at	-0.347667977969476	11.4814010062991	-2.86463524325413	0.013565455699333	0.999967282278742	-3.16750476501324
205475_at	0.268955115914296	3.06968926073048	2.86420791453350	0.0135764671458832	0.999967282278742	-3.16790444239465
208452_x_at	-0.389099394515198	4.62327853550448	-2.86279828879904	0.0136128531692602	0.999967282278742	-3.16922293079342
225794_s_at	-0.427210509074595	10.5816611967092	-2.86187971405521	0.0136366157516275	0.999967282278742	-3.17008217894132
233378_at	0.292882208059961	5.72752799751638	2.86170529661965	0.0136411323783696	0.999967282278742	-3.17024533710446
210644_s_at	0.292347394536775	4.41200630889199	2.86151778125438	0.0136459898311891	0.999967282278742	-3.17042074965681
224125_at	0.280825065734708	4.82886954527622	2.86023359023370	0.0136793018464144	0.999967282278742	-3.17162211007654
219660_s_at	-0.380586243715989	3.68726049942052	-2.85846461002469	0.0137253209164633	0.999967282278742	-3.17327714739212
219147_s_at	-0.366890613169348	6.39013799156222	-2.85626154724064	0.0137828462788648	0.999967282278742	-3.17533856002
207105_s_at	-0.25787796116008	4.88232299225877	-2.85564697877081	0.0137989360459338	0.999967282278742	-3.175913663426
219193_at	0.402909169716892	8.79617235723747	2.85531409237080	0.0138076589534748	0.999967282278742	-3.17622518227197
210835_s_at	-0.36985482882695	10.427790351033	-2.85448436438001	0.0138294247380473	0.999967282278742	-3.17700167869555
206987_x_at	-0.316014199279846	3.64137919142734	-2.85441963141548	0.0138311242655079	0.999967282278742	-3.17706226034373
239391_at	-0.472231340367712	5.33429521110333	-2.85362594310299	0.0138519788804379	0.999967282278742	-3.1778050689832
1569895_at	0.338919138518286	5.68900202090578	2.85169658285676	0.0139028035049359	0.999967282278742	-3.17961089651263
241978_at	0.266878027094586	5.24543682922367	2.85145235280499	0.0139092503087444	0.999967282278742	-3.17983950412398
234383_x_at	0.345093429970074	3.23796566357601	2.85084042916732	0.0139254158802760	0.999967282278742	-3.18041230024134
225422_at	-0.343763778566098	9.62626599260665	-2.84992765232738	0.0139495637604984	0.999967282278742	-3.18126675181023
221850_x_at	-0.296004043572967	6.98081672990834	-2.84861499171891	0.0139843632261212	0.999967282278742	-3.18249561747498
241924_at	-0.435137814746697	4.93562659095779	-2.8485687024967	0.0139855919460519	0.999967282278742	-3.18253895355079
204823_at	0.465877194454959	3.9067032745178	2.84816490229399	0.0139963151042182	0.999967282278742	-3.18291699733142
236760_at	-0.244368992226619	4.56338673697641	-2.84700179002597	0.0140272476361667	0.999967282278742	-3.18400597153495
1557051_s_at	-0.476827479533222	8.40573690626244	-2.84667441890708	0.0140359661119866	0.999967282278742	-3.18431248931981
1555499_a_at	0.309857381778506	5.53077180305649	2.84601251268392	0.0140536101988155	0.999967282278742	-3.18493225083264
1566785_x_at	0.453602833091917	5.89391691591792	2.84442164771194	0.0140961066509136	0.999967282278742	-3.18642192259647
212336_at	-1.09127137275528	5.04056465436652	-2.84400273198133	0.014107318144159	0.999967282278742	-3.18681421495904
206754_s_at	0.305919530013613	4.15230191998433	2.84183942814817	0.0141653551421004	0.999967282278742	-3.18884018896365
225638_at	-0.480944921063568	10.5484435949784	-2.84176784075702	0.0141672797074404	0.999967282278742	-3.18890723629751
212601_at	-0.421718622687264	8.07579512392139	-2.8415173961997	0.0141740147244715	0.999967282278742	-3.1891417999362
239489_at	0.252086881188140	4.82407135460156	2.84099339186342	0.0141881166027044	0.999967282278742	-3.18963258785189
227406_at	-0.292646360405808	7.13557359749609	-2.84054863261626	0.0142000967192022	0.999967282278742	-3.19004916584205
234683_at	0.27906995378747	4.10861660518165	2.83975073744161	0.0142216139939498	0.999967282278742	-3.19079653124818
202573_at	-0.257418528225649	8.79917549176203	-2.83952874759247	0.0142276062345251	0.999967282278742	-3.19100446894676
224263_x_at	0.352149293924314	4.17610233447169	2.83752334012807	0.0142818518576324	0.999967282278742	-3.19288305447426
229403_at	-0.266634120970989	3.07082159455674	-2.83723252816696	0.0142897351514102	0.999967282278742	-3.19315549369967
1564109_at	0.295208693859662	4.43985766299829	2.83615123386154	0.0143190844189106	0.999967282278742	-3.19416851499224
1556793_a_at	0.297129194587251	3.14515795126764	2.83584799257750	0.0143273258849561	0.999967282278742	-3.19445262098744
227712_at	-0.448775133556977	9.50853537055128	-2.83467197178539	0.0143593319705507	0.999967282278742	-3.195554478985
207747_s_at	-0.402339445864897	5.00701247409598	-2.83457393569537	0.0143620032624756	0.999967282278742	-3.19564633605043
232037_at	-0.344725459948099	6.16131877728129	-2.83451842085307	0.0143635161508811	0.999967282278742	-3.19569835212993
219306_at	-0.333942363983903	8.0599448867324	-2.83390830173291	0.0143801534568230	0.999967282278742	-3.196270030104
234006_s_at	-0.331915100879987	4.6718899005268	-2.83177934884528	0.014438356802563	0.999967282278742	-3.19826500305132
242659_at	0.358041138554406	3.31754668991910	2.83141889444297	0.0144482342258552	0.999967282278742	-3.19860279727538
231041_at	-0.32416534193343	4.79836232382763	-2.83066235239333	0.0144689872000943	0.999967282278742	-3.19931180144151
221018_s_at	-0.226602288881360	2.95351824867288	-2.82521256515093	0.0146193534274341	0.999967282278742	-3.20442004491283
212480_at	-0.301517973720131	7.81097721420773	-2.82263395061813	0.0146910365475499	0.999967282278742	-3.20683759953029
241439_at	-0.382006785228945	3.39873482421277	-2.82243111625578	0.0146966898364139	0.999967282278742	-3.20702777959856
236926_at	-0.397124772659324	5.29435305177255	-2.82235520780432	0.0146988060669105	0.999967282278742	-3.20709895287464
230906_at	0.26405107124106	3.86950546134438	2.82168818741362	0.0147174146651294	0.999967282278742	-3.20772437735094
235028_at	-0.752591763045096	6.66768105176249	-2.82146095725767	0.0147237592558644	0.999967282278742	-3.20793744252901
1562988_at	-0.302917507516479	3.82666484545330	-2.82081709760372	0.0147417513860106	0.999967282278742	-3.20854118006065
241355_at	0.247799964490160	4.54381340426635	2.82025063936346	0.0147575985185882	0.999967282278742	-3.20907235718321
238647_at	0.351171225705603	4.82267029943827	2.81910942304857	0.0147895759922893	0.999967282278742	-3.21014254460425
206435_at	0.335689445768562	4.00975724631377	2.81465627127777	0.0149150101471574	0.999967282278742	-3.21431917243611
215738_at	0.267508396858068	3.91351971648948	2.81318822210339	0.0149565907679425	0.999967282278742	-3.21569628244273
234713_x_at	0.279658277891006	3.68480750121163	2.81290849507027	0.0149645266262309	0.999967282278742	-3.21595869397573
241713_s_at	-0.379482189266055	5.28559292361686	-2.8126127827467	0.0149729204990335	0.999967282278742	-3.21623610557774
230972_at	-0.571386048005055	7.68615125966969	-2.81258260583608	0.0149737773394903	0.999967282278742	-3.21626441518045
234434_at	0.281873284306496	4.15644621215505	2.81190883327857	0.0149929209637568	0.999967282278742	-3.21689650750883
217407_x_at	0.245622733123506	6.11066133701881	2.81135205285384	0.0150087587351981	0.999967282278742	-3.2174188621742
1560276_at	0.289403211754938	3.14650133020773	2.81043892542549	0.0150347685879324	0.999967282278742	-3.21827556455055
238132_at	-0.409309990947486	3.81373801062666	-2.81009483524554	0.0150445812937836	0.999967282278742	-3.21859840312911
1565579_at	-0.441780644400526	4.12011304374575	-2.80975497991166	0.0150542794248880	0.999967282278742	-3.21891727422015
239495_at	-0.373269933521199	4.58211135836097	-2.80928602629238	0.015067671625951	0.999967282278742	-3.2193572819343
242260_at	-0.350809122838387	8.18504339550787	-2.80848269706347	0.0150906400795711	0.999967282278742	-3.22011105156336
236533_at	-0.31863586763511	5.49318697120314	-2.80834430186823	0.0150946004987005	0.999967282278742	-3.22024091201767
235018_at	-0.455243038600359	3.78030062284482	-2.80765385367371	0.0151143741763442	0.999967282278742	-3.22088879493035
242939_at	-0.457494659284672	8.6652909524806	-2.80733648610388	0.0151234717931393	0.999967282278742	-3.22118660510937
206133_at	0.224601823588318	3.15974929417518	2.80661746253018	0.0151441031876882	0.999967282278742	-3.22186133816785
1556316_s_at	-0.57418606130032	4.52963608801597	-2.80594919897427	0.0151633029499875	0.999967282278742	-3.22248846082673
1569407_at	0.302859926472571	2.83011723230929	2.80571529804092	0.0151700287796986	0.999967282278742	-3.22270796711311
222931_s_at	0.220950360211107	6.38927753966443	2.804953057672	0.0151919674270206	0.999967282278742	-3.22342331664288
216905_s_at	-0.340370882040105	3.57087111840308	-2.80444439946957	0.0152066249061999	0.999967282278742	-3.22390069953243
1555091_at	-0.314786789450831	3.34478059388579	-2.80359814790563	0.0152310413345009	0.999967282278742	-3.22469494664569
1556172_at	0.50091661018981	4.29281725168315	2.80190363208980	0.0152800483836559	0.999967282278742	-3.22628543501489
218125_s_at	0.297485174721807	7.68518283359886	2.80041164527254	0.0153233266321684	0.999967282278742	-3.22768594334329
220934_s_at	-0.51052100748527	8.91941522079613	-2.79939012835593	0.0153530274925742	0.999967282278742	-3.22864488990115
201758_at	-0.309171017916057	9.77448281981143	-2.79923352348135	0.0153575858271277	0.999967282278742	-3.22879190680156
235091_at	-0.317293897466391	4.13560735491071	-2.79737141294131	0.0154118889434219	0.999967282278742	-3.23054010185797
224302_s_at	-0.450788220232502	10.032453748479	-2.79655232624693	0.0154358350854923	0.999967282278742	-3.23130913314553
205134_s_at	-0.442389076421678	6.96952712253106	-2.79593151725113	0.0154540089437197	0.999967282278742	-3.23189202506093
232569_at	-0.585081895216366	5.84280830219954	-2.79572453753046	0.0154600728478558	0.999967282278742	-3.23208636718516
220091_at	-0.371615546644836	5.75100346098222	-2.79523184067558	0.0154745168594823	0.999967282278742	-3.23254898956041
212251_at	-0.370069322072730	11.0195141082940	-2.79521085392082	0.0154751324067994	0.999967282278742	-3.23256869552856
234224_at	0.255372695563337	3.15891830690911	2.79519545792618	0.0154755839909048	0.999967282278742	-3.23258315194464
1559022_at	0.254696422140741	3.4625986333567	2.79511478551655	0.0154779504273739	0.999967282278742	-3.23265890130545
201999_s_at	-0.363252174951487	12.1092606316973	-2.79511290815665	0.0154780055019044	0.999967282278742	-3.23266066410279
205910_s_at	-0.265053235347851	3.55886807963778	-2.79483467121243	0.0154861700388291	0.999967282278742	-3.23292192398013
204909_at	-0.379067124510971	4.27245465351572	-2.79478212633534	0.0154877123825046	0.999967282278742	-3.23297126316074
244878_at	-0.31696293973384	2.87674536293043	-2.79471958664342	0.0154895482999172	0.999967282278742	-3.23302998755581
217789_at	0.491790827866168	9.06289499802007	2.79437309409417	0.0154997238296889	0.999967282278742	-3.23335534533639
1555653_at	-0.630597726747396	9.98717235922207	-2.79119017816832	0.0155935056615274	0.999967282278742	-3.23634438016467
212429_s_at	-0.310423028786373	10.0249339666124	-2.79114096473381	0.0155949600680154	0.999967282278742	-3.236390599596
209435_s_at	-0.295262159622812	8.36553105093287	-2.79098113620322	0.0155996844075677	0.999967282278742	-3.23654070540229
220657_at	-0.435317820646788	4.25050900012592	-2.78928970168497	0.0156497675918722	0.999967282278742	-3.23812931930287
219837_s_at	-0.244790628537765	3.31445869766586	-2.78927727405772	0.0156501361574881	0.999967282278742	-3.23814099196026
227938_s_at	0.219696517181298	3.6756340240803	2.78854208147162	0.0156719549394705	0.999967282278742	-3.23883153486433
224032_x_at	-0.435916650169454	4.09273435085975	-2.78851880783656	0.0156726461346606	0.999967282278742	-3.23885339545564
225695_at	-0.258757618128917	7.85817571218977	-2.78699253303947	0.0157180399626133	0.999967282278742	-3.24028705818305
1556984_at	0.254944979255878	4.41069492140914	2.78607154704146	0.0157454941048652	0.999967282278742	-3.24115221212232
230777_s_at	0.303398743717388	6.30596328993157	2.78546950434259	0.0157634662004685	0.999967282278742	-3.24171777883177
1556994_at	-0.522769358696927	4.69225699914272	-2.78486506834676	0.0157815300440699	0.999967282278742	-3.24228561055098
209293_x_at	-0.586161182514569	6.80842558249969	-2.78422818363696	0.0158005856676894	0.999967282278742	-3.24288394399020
206175_x_at	0.431352558193522	6.99925165480366	2.78418169717356	0.0158019774312106	0.999967282278742	-3.24292761730668
210461_s_at	-0.477028633154601	6.21392388418309	-2.78400842143578	0.0158071662159793	0.999967282278742	-3.24309040806249
237026_at	0.306794879732739	3.44670410757876	2.78368132328996	0.0158169658199861	0.999967282278742	-3.24339771710361
203692_s_at	-0.432944824784697	7.88018924051291	-2.78040912253272	0.0159153279226914	0.999967282278742	-3.24647222024743
238317_x_at	0.273947268779470	3.09442484242322	2.77924750582472	0.0159503905444641	0.999967282278742	-3.24756377133518
225168_at	-0.279668865554370	6.02535634179043	-2.77851545839523	0.0159725259209031	0.999967282278742	-3.24825169467693
235372_at	-0.406377345037647	5.24897712160913	-2.77815611427364	0.0159834026866826	0.999967282278742	-3.24858938812855
1565818_s_at	0.291020508241977	3.26880643592646	2.77656455237235	0.016031664337257	0.999967282278742	-3.25008512673227
1557795_s_at	0.275984918570487	4.72867292132589	2.77580266438416	0.0160548181049056	0.999967282278742	-3.25080118345287
223695_s_at	0.262327048996001	3.08547540752986	2.77573992075822	0.0160567263479220	0.999967282278742	-3.25086015388904
216845_x_at	0.333330941906588	5.03009533161337	2.77570440001506	0.0160578067511145	0.999967282278742	-3.2508935386118
204681_s_at	-0.398516897131007	8.314734181198	-2.77495219126009	0.0160807028162935	0.999967282278742	-3.25160052678346
205434_s_at	-0.525171120754949	6.59428863783287	-2.77485276257916	0.0160837316719030	0.999967282278742	-3.25169397997057
204051_s_at	-0.216067674201355	4.67522644772555	-2.77125858487776	0.0161935970845237	0.999967282278742	-3.25507244471124
242326_at	0.256433860405585	4.25089874363623	2.77010500835943	0.0162290153187757	0.999967282278742	-3.25615690592964
224970_at	-0.461915773218603	8.89705456758783	-2.76590784309754	0.0163585245183016	0.999967282278742	-3.26010308591501
1557867_s_at	0.289233673957006	6.25246811940195	2.76500161018734	0.0163866206146654	0.999967282278742	-3.26095522593494
1560903_at	0.245542627141233	2.89003548114746	2.76488782071529	0.0163901517989883	0.999967282278742	-3.26106222579246
242253_at	-0.282428029579830	6.2528280990425	-2.7645214444366	0.0164015264922006	0.999967282278742	-3.26140674477456
205769_at	0.333162605883896	8.50998485707447	2.7643802802533	0.0164059112130332	0.999967282278742	-3.26153948889143
239783_at	0.372710870616752	4.92031002871613	2.7628974885901	0.0164520380717174	0.999967282278742	-3.26293388675094
226692_at	0.317547978634252	7.15194406382466	2.76289686168949	0.0164520576003423	0.999967282278742	-3.26293447629962
225620_at	0.391772040202097	6.36852468876308	2.76226784045127	0.0164716637671426	0.999967282278742	-3.26352602756457
1557724_a_at	0.301582202710445	3.39345669280379	2.76182067925160	0.0164856154394264	0.999967282278742	-3.26394656203281
1553539_at	0.263367815641277	3.85500364398026	2.76160664229919	0.0164922976171015	0.999967282278742	-3.26414785686522
1557167_at	-0.66168581534411	3.54354256976067	-2.76143108928677	0.0164977803227656	0.999967282278742	-3.26431296022451
206333_at	-0.302387563845660	3.79742912610543	-2.76024764818934	0.0165347871929237	0.999967282278742	-3.26542599143982
203288_at	-0.403349365795467	8.33691200219686	-2.75825248307181	0.0165973618692243	0.999967282278742	-3.26730258393788
227950_at	-0.247372927746121	3.65303916180849	-2.75726009962472	0.0166285727242693	0.999967282278742	-3.2682360511791
242147_at	0.26772585232919	4.10068443935758	2.75661029519066	0.0166490405609954	0.999967282278742	-3.26884729965754
221370_at	0.243742252239919	2.98922099032496	2.75632550108528	0.016658018933889	0.999967282278742	-3.26911520103241
220081_x_at	-0.225829487511495	9.53650090821782	-2.75161705872615	0.0168071476243381	0.999967282278742	-3.273544836385
224417_at	0.444127609925824	3.92151823694458	2.75013441620401	0.0168543776504339	0.999967282278742	-3.27493986982118
1554059_at	-0.359172176838343	4.9980118195485	-2.75007171327448	0.016856377941014	0.999967282278742	-3.27499886957579
206539_s_at	-0.306996231356893	4.86485866023248	-2.74966044796577	0.0168695035243922	0.999967282278742	-3.27538584982123
205926_at	-0.366570540911175	5.66556448394876	-2.74914322516357	0.0168860250020203	0.999967282278742	-3.27587254033440
217527_s_at	-0.439286279362088	9.83562241604304	-2.74883959512158	0.0168957311561794	0.999967282278742	-3.27615825166116
233085_s_at	0.389371802948403	7.00073460112047	2.74844013494743	0.0169085090606861	0.999967282278742	-3.27653414325874
1564344_at	0.291288144412972	3.23387988447639	2.74800434619359	0.0169224598631247	0.999967282278742	-3.27694422719208
202314_at	0.324508513584281	10.0170452824984	2.74797227158393	0.0169234871064138	0.999967282278742	-3.27697441018975
226010_at	-0.43935590605833	8.4651722190376	-2.74735388008255	0.0169433041065242	0.999967282278742	-3.27755633973585
218261_at	0.266451167777493	4.32566444650852	2.74732084735041	0.0169443633156043	0.999967282278742	-3.27758742519591
232438_at	-0.524900233410365	4.74662160335958	-2.74621339503217	0.016979911909564	0.999967282278742	-3.27862961820593
219507_at	-0.349675064306346	8.84552891276241	-2.74433152633895	0.0170404868154006	0.999967282278742	-3.28040070299267
1554667_s_at	0.308361044135165	8.3402537368288	2.74433036468316	0.0170405242730237	0.999967282278742	-3.28040179630533
204565_at	-0.440827960272737	8.72695990994607	-2.7442416622072	0.0170433847255454	0.999967282278742	-3.2804852803455
204366_s_at	-0.272908581626600	9.9832883217398	-2.74417765044756	0.0170454492515712	0.999967282278742	-3.2805455264327
231597_x_at	-0.6713315867186	4.38245306079313	-2.74369229307748	0.0170611111288237	0.999967282278742	-3.28100233644302
219986_s_at	0.351908187794624	4.39955694741132	2.74368553175079	0.0170613294081352	0.999967282278742	-3.28100870015174
223132_s_at	-0.332295777532375	8.58900089981811	-2.74347725529892	0.0170680546445486	0.999967282278742	-3.28120472921215
234858_at	0.275515319288467	3.90925359036608	2.74320625333844	0.0170768091802114	0.999967282278742	-3.28145979780523
65630_at	-0.301367126682858	6.31916102073257	-2.74108184427363	0.0171455896464256	0.999967282278742	-3.28345940153167
200931_s_at	-0.478163766094958	10.8523185148806	-2.73896335068467	0.0172144493164537	0.999967282278742	-3.28545360882503
1558426_x_at	-0.209613926791038	7.75527223210553	-2.73844081138225	0.0172314756538759	0.999967282278742	-3.28594551829833
214480_at	-0.267859195449982	3.49594588832422	-2.73658972415378	0.0172919242429967	0.999967282278742	-3.28768818248319
207653_at	-0.321580064273529	3.88733957008113	-2.73410525330270	0.0173733835603927	0.999967282278742	-3.29002733240208
1561857_at	-0.216832131705066	3.35599556076796	-2.73335899638061	0.0173979248166040	0.999967282278742	-3.29072998412419
229343_at	-0.298934177305512	5.0159643266851	-2.73294260708037	0.0174116328899373	0.999967282278742	-3.29112205192296
220660_at	-0.2692212335101	3.45341480185989	-2.73269280111729	0.0174198619090351	0.999967282278742	-3.29135726965457
227416_s_at	-0.431291844454059	10.5333798457892	-2.73114702283317	0.0174708672937579	0.999967282278742	-3.29281282798060
226438_at	0.25313694429829	6.82661318030800	2.73065701238756	0.0174870665157577	0.999967282278742	-3.2932742569605
242512_at	0.39170754779858	4.39756413767559	2.73002645909956	0.0175079336115601	0.999967282278742	-3.2938680439866
243706_at	0.319964756234315	5.44306947748651	2.72953659173672	0.0175241617990604	0.999967282278742	-3.29432935813035
1563022_at	-0.262740753884982	2.77148289369122	-2.72871681207513	0.0175513522350305	0.999967282278742	-3.29510137413422
243881_at	0.282722735362513	4.03360787709524	2.72836189784027	0.0175631368535586	0.999967282278742	-3.29543561714259
238346_s_at	-0.342817017149470	8.39747300136342	-2.72760633488704	0.0175882505138595	0.999967282278742	-3.29614718898669
220350_at	0.245501595206257	6.42412297910535	2.72474221240505	0.0176837693430817	0.999967282278742	-3.29884473854229
212659_s_at	-0.294426388296566	4.92021487246617	-2.72456606400422	0.0176896604879719	0.999967282278742	-3.29901065190811
214852_x_at	-0.418811405219216	4.95271357316742	-2.72388922302263	0.0177123148100526	0.999967282278742	-3.29964817546414
217568_at	-0.259146903974808	2.99831877160374	-2.72218958439562	0.0177693283250887	0.999967282278742	-3.30124915352025
212745_s_at	-0.743277140589232	7.59858056468313	-2.72169765190032	0.0177858634966453	0.999967282278742	-3.30171254912903
236086_at	-0.305310614817701	4.7260821995416	-2.72120767478025	0.0178023479363639	0.999967282278742	-3.30217411114258
216580_at	0.384906123873625	3.64978428587652	2.7204609841064	0.0178274978697930	0.999967282278742	-3.30287751516917
201416_at	-0.465464986565728	11.1578672376466	-2.72032141495287	0.0178322026808580	0.999967282278742	-3.30300899544908
244385_at	-0.282285252783042	2.95445083132959	-2.72027046377583	0.0178339205245066	0.999967282278742	-3.30305699386561
210108_at	0.300129660308115	3.02063417353318	2.71905879301496	0.0178748204219469	0.999967282278742	-3.30419847128071
235794_at	0.29344892360716	3.2425965108963	2.71874697683899	0.0178853606298517	0.999967282278742	-3.30449223176553
1557965_at	0.422308467860987	8.59325887111886	2.71870715115357	0.017886707281534	0.999967282278742	-3.30452975158719
1559354_a_at	-0.278244897697277	4.08213454880736	-2.71859866370553	0.0178903761419438	0.999967282278742	-3.30463195800514
229840_at	-0.304962425033160	4.64386107677428	-2.71689181011188	0.0179481961999471	0.999967282278742	-3.30624004371831
235516_at	0.329540407020657	4.22726577907703	2.71688379795547	0.0179484680449798	0.999967282278742	-3.30624759248073
228559_at	-0.409256549765345	9.3661372279572	-2.71665670135315	0.0179561749002561	0.999967282278742	-3.30646155554457
228931_at	-0.578098527487956	8.68389790818493	-2.71659206799145	0.0179583689206851	0.999967282278742	-3.30652245132345
200834_s_at	-0.423298761153303	12.5871636475717	-2.71617938364627	0.0179723839477064	0.999967282278742	-3.30691127450884
239302_s_at	-0.398189426937453	5.14158458288412	-2.71603173336626	0.0179774008496637	0.999967282278742	-3.30705038913399
1569112_at	-0.35409661010399	6.81476579700324	-2.71597810137548	0.0179792235120156	0.999967282278742	-3.30710092084408
1555823_at	0.310090618458801	9.07994879018809	2.71533684582263	0.0180010303644905	0.999967282278742	-3.30770511511685
205353_s_at	-0.671001569750176	10.8053485326637	-2.71443965962716	0.0180315840254342	0.999967282278742	-3.30855047170469
1557238_s_at	-0.37931174544394	3.74734745757886	-2.71443033609828	0.0180319018046918	0.999967282278742	-3.30855925676339
230762_at	0.247615503718816	5.31116293803396	2.71407837698629	0.0180439018462616	0.999967282278742	-3.30889089098484
243606_at	-0.389054767584298	7.92698410382033	-2.71312443273112	0.0180764659238384	0.999967282278742	-3.30978976772636
1556662_at	0.329645416515562	4.28915478669148	2.71238505779791	0.0181017450142996	0.999967282278742	-3.31048648216898
211807_x_at	-0.253050461019122	4.97383262440387	-2.71154718156765	0.0181304337118871	0.999967282278742	-3.31127603639408
235178_x_at	0.49730203849683	6.46046483087943	2.71034434475549	0.0181716964686893	0.999967282278742	-3.31240954350984
1558256_at	0.46160245144043	6.3028572180244	2.71024650479514	0.0181750568661020	0.999967282278742	-3.31250174620473
203428_s_at	-0.333684408385388	9.22323559177471	-2.71019988671223	0.0181766582182977	0.999967282278742	-3.31254567839372
201165_s_at	-0.323162102188714	10.4425577986574	-2.70911749400436	0.0182138777802379	0.999967282278742	-3.31356572910436
1553468_at	0.274904584116469	2.89915143373353	2.70846882085187	0.0182362190651856	0.999967282278742	-3.31417705919744
203937_s_at	-0.331865099121921	5.1099805138671	-2.70666709408455	0.0182984141768487	0.999967282278742	-3.31587513465823
211600_at	-0.539071860384935	8.76465636918262	-2.7062525936305	0.0183127519879719	0.999967282278742	-3.31626580409896
201898_s_at	-0.519350524320163	9.6825879233774	-2.70492865799284	0.0183586214261063	0.999967282278742	-3.31751365891900
200971_s_at	-0.442851898760743	10.5935561649995	-2.70479983441382	0.0183630906855713	0.999967282278742	-3.31763508253782
229746_x_at	0.311357227354129	8.4223974978265	2.70306051042031	0.0184235372313078	0.999967282278742	-3.31927454650519
232064_at	-0.295114868559965	3.40594701938998	-2.70294115686877	0.0184276922493257	0.999967282278742	-3.31938705108196
234879_at	0.28219319373016	3.32826734611998	2.70288746786072	0.0184295616072452	0.999967282278742	-3.31943765934964
233185_at	0.418951772566132	4.0356248919969	2.70236059414547	0.0184479162891200	0.999967282278742	-3.31993430519421
232807_at	0.296597391854459	4.68147847661161	2.70235709137241	0.0184480383749827	0.999967282278742	-3.31993760703471
222724_at	0.334078340338211	3.76163815677599	2.70118367726913	0.0184889811742075	0.999967282278742	-3.32104373107432
205760_s_at	-0.446077162650791	7.00955989796415	-2.70116411643138	0.0184896644448985	0.999967282278742	-3.3210621705476
239473_x_at	0.303108776978445	4.47190467927417	2.70055576236406	0.0185109269283344	0.999967282278742	-3.32163565540149
218094_s_at	-0.410153824729210	9.30111786150254	-2.70042057487493	0.0185156550941142	0.999967282278742	-3.32176309586136
222480_at	-0.426091590467965	5.18853589120972	-2.69942564575606	0.0185504890084769	0.999967282278742	-3.32270102706570
202047_s_at	-0.331164613798544	8.57166403014364	-2.69908295408738	0.0185625019905108	0.999967282278742	-3.32302409350726
211512_s_at	-0.356168589095	5.75446276235731	-2.69827542996899	0.0185908396983085	0.999967282278742	-3.32378538662348
235706_at	-0.49994881508577	6.13844317446565	-2.69739449269686	0.0186218019267722	0.999967282278742	-3.32461591260946
232662_x_at	0.264349712108049	5.46946327628474	2.69723204552037	0.0186275169538466	0.999967282278742	-3.32476906638111
238412_at	0.326990340905347	4.79243783335707	2.69678773204347	0.0186431570435567	0.999967282278742	-3.32518796530198
231523_at	-0.208625639860757	2.82356662471006	-2.69389837914052	0.0187451779495617	0.999967282278742	-3.3279121929563
212496_s_at	-0.405772587740501	7.89025040980692	-2.69320370059202	0.0187697878940499	0.999967282278742	-3.32856720799979
218059_at	-0.361446157338417	9.6268436582528	-2.69222793106957	0.0188044092797475	0.999967282278742	-3.32948728883025
1561323_at	0.267178463872162	3.72263198142438	2.69207029286164	0.0188100083186610	0.999967282278742	-3.32963593300423
222134_at	0.279654126643913	3.21817026495077	2.69091177053542	0.0188512071260064	0.999967282278742	-3.33072837823686
225795_at	-0.600205978934959	9.55704328170384	-2.69020739595621	0.0188762988997748	0.999967282278742	-3.33139259744634
244288_s_at	-0.287877493236525	2.82853054429132	-2.68991464106985	0.0188867372507444	0.999967282278742	-3.33166866703326
204905_s_at	-0.371496749569056	10.7826535268019	-2.68989343075985	0.0188874937364415	0.999967282278742	-3.33168866857717
213615_at	0.328812918492773	5.38424049812116	2.68919412193371	0.018912451853613	0.999967282278742	-3.33234813137639
226298_at	-0.300431574670185	7.79261821861496	-2.68752941975258	0.018971994463948	0.999967282278742	-3.33391803672908
243203_at	0.257961091436786	5.02158638031271	2.68695543919869	0.0189925669299433	0.999967282278742	-3.33445935016583
228383_at	0.26183674458248	3.25392810752052	2.68661542501501	0.0190047639234810	0.999967282278742	-3.33478001743488
215157_x_at	-0.326882921263962	12.7023387169099	-2.68556172397112	0.0190426109885014	0.999967282278742	-3.33577378329913
202122_s_at	-0.421314352263936	7.20320112185134	-2.68554455249514	0.0190432283674640	0.999967282278742	-3.33578997830967
231497_at	0.337363693357887	4.15493423284354	2.68535978791366	0.0190498725859808	0.999967282278742	-3.33596423667527
232790_at	-0.391675240917536	7.2054484505874	-2.68511949480021	0.0190585170280795	0.999967282278742	-3.33619086750257
224271_x_at	0.335380063378497	4.63788529826356	2.68511808310337	0.0190585678246055	0.999967282278742	-3.33619219893969
226222_at	0.381052429261084	7.09726080490718	2.68349168713402	0.0191171778303736	0.999967282278742	-3.33772616577646
218103_at	0.517848737766016	8.90990920833998	2.68342368972223	0.0191196320707507	0.999967282278742	-3.33779030045348
221863_at	-0.267488205979285	5.85603466980708	-2.68316526658103	0.0191289621857337	0.999967282278742	-3.33803404449708
210069_at	-0.431331154272741	6.74334798520789	-2.68270387265913	0.0191456314361796	0.999967282278742	-3.33846923464991
219683_at	0.338264698854038	9.6031711109788	2.68158731293536	0.0191860293407484	0.999967282278742	-3.33952240627113
228482_at	0.28112588558678	5.12570783365168	2.68070390214470	0.0192180508124950	0.999967282278742	-3.34035568921496
223660_at	-0.305379756601015	3.13019654459775	-2.67993969626891	0.0192457935539134	0.999967282278742	-3.34107654847572
242914_at	0.278424072735344	3.74756353752446	2.67974028971532	0.0192530389915325	0.999967282278742	-3.341264647068
1562022_s_at	0.453666669330669	6.54828615693123	2.67864606456467	0.0192928451642565	0.999967282278742	-3.34229683989851
218258_at	-0.379387774585858	11.3544465531304	-2.67800406479843	0.0193162375412197	0.999967282278742	-3.34290245924607
214228_x_at	-0.286721200755509	4.596669625998	-2.67743146679516	0.0193371245392695	0.999967282278742	-3.34344261892586
233394_at	0.304798647565456	3.42890446976491	2.67716741164175	0.019346764074135	0.999967282278742	-3.34369171799493
239502_at	-0.252646031008914	3.53776776127396	-2.67527714488323	0.0194159070243203	0.999967282278742	-3.34547497385506
209604_s_at	-0.505582656341645	8.33545946635876	-2.67516576740882	0.0194199885626763	0.999967282278742	-3.34558004901025
225082_at	0.367046250393019	10.4203373615078	2.67452803237276	0.0194433751531281	0.999967282278742	-3.34618170390705
210110_x_at	0.301980865182738	9.19570672534913	2.67450530291512	0.0194442091804047	0.999967282278742	-3.34620314763137
231629_x_at	0.231230715094410	6.80363036938512	2.67411110887843	0.0194586791710048	0.999967282278742	-3.34657504549916
241668_s_at	-0.403653080101785	4.50591624727674	-2.67403869696761	0.0194613383961191	0.999967282278742	-3.34664336212938
200093_s_at	-0.319024648375153	11.8474059679556	-2.67367697882109	0.019474627304056	0.999967282278742	-3.34698462521693
1561618_at	0.248136227398750	3.23005741174537	2.67293807039157	0.0195018011109309	0.999967282278742	-3.34768175909609
204230_s_at	-0.258048100346815	4.29198050081144	-2.67253913167501	0.0195164877273517	0.999967282278742	-3.34805814946306
217038_at	-0.295514108284325	3.75043527317152	-2.67166597773511	0.0195486699384732	0.999967282278742	-3.34888196624826
208110_x_at	-0.374774293860276	7.39755137884394	-2.67081253686203	0.0195801756960992	0.999967282278742	-3.34968720263149
212583_at	0.484797415259011	5.65983357476791	2.66953696331902	0.0196273574999133	0.999967282278742	-3.35089076293686
236603_at	-0.280829436759027	3.76988568970674	-2.66900728204046	0.0196469823507703	0.999967282278742	-3.35139055277572
220251_at	0.489524779913309	6.91728776680429	2.66782775914569	0.0196907529451221	0.999967282278742	-3.35250353695356
219239_s_at	0.313027105371866	6.87417382546456	2.66778705413983	0.0196922651557225	0.999967282278742	-3.35254194634392
1566550_at	-0.352520840707495	3.56623729306913	-2.66742153156764	0.0197058495811797	0.999967282278742	-3.3528868565987
220980_s_at	0.272833213713096	9.01674888989114	2.66717062969893	0.0197151794966436	0.999967282278742	-3.35312361167857
232160_s_at	-0.258317362238896	6.51337526659989	-2.66522755771797	0.0197875799121414	0.999967282278742	-3.354957178285
212912_at	-0.57600682788259	5.21633890554932	-2.66416335693621	0.019827342907259	0.999967282278742	-3.35596144303058
236199_at	0.332488792328151	5.21069206304267	2.66383894023063	0.0198394799902567	0.999967282278742	-3.35626759394629
206181_at	0.254178264144786	3.22949735204094	2.66342851185086	0.0198548453428507	0.999967282278742	-3.35665491740082
226385_s_at	-0.390223469258661	10.7282819444644	-2.66289428308667	0.0198748628682625	0.999967282278742	-3.35715907797873
233967_at	0.261888472056685	3.85949420460522	2.66288525712472	0.0198752012399019	0.999967282278742	-3.35716759598781
218935_at	-0.307009724311768	7.266389484779	-2.66287374044139	0.0198756329936351	0.999967282278742	-3.35717846455109
219112_at	0.545132504126769	7.95499534265468	2.66232050321887	0.0198963843282619	0.999967282278742	-3.35770057116896
208035_at	0.321797876504851	4.08386087436519	2.66208108112311	0.0199053713537231	0.999967282278742	-3.35792652326046
203133_at	-0.401493372066286	10.5174139244085	-2.66045707069045	0.019966435480913	0.999967282278742	-3.35945920177836
1569607_s_at	-0.467334002029321	6.67725247303891	-2.66011874866877	0.0199791796753899	0.999967282278742	-3.3597785048633
222514_at	-0.395785330289391	8.84212659373303	-2.659920309236	0.0199866583525314	0.999967282278742	-3.35996579016906
227660_at	0.312246716222981	5.79374491075371	2.65971351151216	0.0199944549415481	0.999967282278742	-3.36016096492805
37384_at	-0.234455407047734	7.37624035399201	-2.6585475663391	0.0200384684623673	0.999967282278742	-3.36126139726959
239919_at	0.228079800425085	3.02015344039450	2.65835194599993	0.0200458622406241	0.999967282278742	-3.36144602904808
223019_at	-0.359784908732262	5.54919990135792	-2.65816206079679	0.0200530417984746	0.999967282278742	-3.36162524869071
233571_x_at	-0.478616457634079	8.68736157881804	-2.65810821779105	0.0200550780589609	0.999967282278742	-3.36167606756802
218199_s_at	-0.326634540379728	5.87324251236593	-2.65784280062421	0.0200651186832664	0.999967282278742	-3.36192657837307
1570177_at	-0.278207619919844	4.08830371123328	-2.65761418778588	0.0200737709494563	0.999967282278742	-3.36214235314686
204481_at	-0.2439348888383	6.72031476698311	-2.65717028220845	0.0200905817649070	0.999967282278742	-3.36256133401012
213311_s_at	-0.524072001524159	7.47038269960752	-2.65687813347737	0.0201016530105018	0.999967282278742	-3.36283708142153
201189_s_at	-0.293044427199523	7.2032581111274	-2.65644053692421	0.0201182472805507	0.999967282278742	-3.36325011479181
213820_s_at	-0.267343816702989	5.94036289111247	-2.65604880397813	0.0201331136846780	0.999967282278742	-3.36361986264591
224293_at	0.275908231683955	3.27879740135021	2.65559563178627	0.0201503251117203	0.999967282278742	-3.36404760592627
1558329_at	-0.399376949034501	5.27366934209028	-2.65475997363342	0.0201821009890400	0.999967282278742	-3.36483638475888
223745_at	0.31881573456904	3.89036196592048	2.65436075223249	0.0201972986347595	0.999967282278742	-3.36521321586727
57516_at	0.303241204418381	7.90611182359816	2.65341192534631	0.0202334636261402	0.999967282278742	-3.36610884207672
225633_at	0.445483049013982	8.78639363643673	2.65336368149301	0.0202353041516512	0.999967282278742	-3.36615438143085
1566302_at	0.259398590113743	4.17458912293622	2.65278028392938	0.0202575739833632	0.999967282278742	-3.36670507839849
209314_s_at	0.357035363731274	9.73352409572692	2.65226941309521	0.0202770949248715	0.999967282278742	-3.36718732003054
243892_at	0.265744365253605	2.74372682907979	2.65209984566713	0.0202835783425209	0.999967282278742	-3.36734738615952
237019_at	-0.364861734090754	4.89910578008956	-2.65174760961778	0.020297052570717	0.999967282278742	-3.36767988751779
213266_at	-0.283834751221318	6.57590342680205	-2.65172929799451	0.0202977532915196	0.999967282278742	-3.36769717327147
217878_s_at	-0.512862609878763	8.23467923826232	-2.64967311887500	0.0203765863354978	0.999967282278742	-3.36963820537322
243309_at	-0.442942500180076	5.95651860974339	-2.64940691678465	0.0203868142351693	0.999967282278742	-3.36988950664339
1564658_at	0.238871186316049	4.61186810779277	2.649346566996	0.0203891336648419	0.999967282278742	-3.36994647852644
219278_at	-0.372730210467206	4.23425283231447	-2.64916729231207	0.0203960252662939	0.999967282278742	-3.37011571928263
230934_at	-0.368730282296325	5.75971695341572	-2.64881575018789	0.0204095457000995	0.999967282278742	-3.3704475877226
230381_at	0.247691856496609	5.40590015331901	2.64831557250095	0.0204287977873825	0.999967282278742	-3.37091977799633
207254_at	0.270817176595032	3.87283179067649	2.64812480864554	0.0204361450505260	0.999967282278742	-3.37109986906034
229219_s_at	0.322782736338739	6.24188947405991	2.64802646866307	0.02043993361875	0.999967282278742	-3.37119270744975
224560_at	-0.39521394008923	7.26403314817645	-2.64690585636415	0.0204831538751643	0.999967282278742	-3.37225064181644
200048_s_at	-0.328010340442388	11.8877968823148	-2.64676564474904	0.0204885678902726	0.999967282278742	-3.37238301297764
211170_s_at	0.226177873296134	3.38033737899878	2.64543235237404	0.0205401203580183	0.999967282278742	-3.3736417696663
243295_at	-0.59362387745079	7.49628530776112	-2.64499640644123	0.0205570038836837	0.999967282278742	-3.3740533526319
206029_at	-0.260444595930515	3.12326567453131	-2.64459626065350	0.0205725128419309	0.999967282278742	-3.37443113956986
244046_at	-0.499435880787349	4.78213483517965	-2.64431332277429	0.0205834859137883	0.999967282278742	-3.37469826976366
241512_at	0.313571369741351	4.03493521801432	2.6440185628996	0.0205949235468818	0.999967282278742	-3.37497656318734
204996_s_at	-0.286682690428263	4.45027387413757	-2.64386077005665	0.0206010489657048	0.999967282278742	-3.37512554182133
222097_at	0.328745917344651	4.1136203068307	2.64379957544061	0.0206034249804737	0.999967282278742	-3.37518331827999
225224_at	-0.349933221533055	5.77062357752219	-2.64371124118047	0.0206068552227840	0.999967282278742	-3.37526671857262
1556690_s_at	0.309796056079080	3.76383055300635	2.64334372685669	0.0206211327140387	0.999967282278742	-3.37561370683305
233780_at	0.251445883500752	4.14135076481764	2.64308707303532	0.0206311091302831	0.999967282278742	-3.37585602787767
1559226_x_at	0.291481661948275	5.96559849334346	2.64256771119159	0.0206513117034211	0.999967282278742	-3.37634639010913
232095_at	-0.572523320718545	7.3247285480898	-2.64121527044077	0.0207040106840459	0.999967282278742	-3.37762333979459
211982_x_at	-0.424868314808669	7.99533019514161	-2.64089166955422	0.0207166394985872	0.999967282278742	-3.37792888315742
81737_at	-0.391818344912334	5.12372230024898	-2.64077566862620	0.0207211683680622	0.999967282278742	-3.37803841152135
233921_s_at	0.349843459171126	3.64470945948673	2.64059702201675	0.020728144918257	0.999967282278742	-3.37820709060886
1552954_at	0.261259575191450	3.21864809318172	2.64001622201246	0.0207508422959647	0.999967282278742	-3.3787554894
238315_s_at	-0.456567190060442	6.976228794666	-2.63773159956554	0.0208403596693540	0.999967282278742	-3.38091272244961
207744_at	0.225008653694957	2.54590061876568	2.63738690981477	0.0208538981559352	0.999967282278742	-3.38123820114564
213722_at	-0.306768969050959	4.40332570935151	-2.63652329103029	0.0208878564569904	0.999967282278742	-3.38205369657708
215882_at	-0.303036028412562	4.17422728861459	-2.63623641016076	0.0208991488093078	0.999967282278742	-3.38232459471433
225886_at	0.525437785595042	8.4520309386145	2.6348627663618	0.0209533014305873	0.999967282278742	-3.38362173122084
235804_at	0.251434513053087	4.94877046555787	2.63403781606959	0.0209858888550966	0.999967282278742	-3.3844007513531
217991_x_at	-0.430805792493998	6.49961403627811	-2.63373441759315	0.0209978862140332	0.999967282278742	-3.38468726086956
214702_at	-0.206330117393117	3.04649801757415	-2.63360039088276	0.0210031881938069	0.999967282278742	-3.38481382739261
212246_at	-0.561351372033123	8.4800121436573	-2.63343377301517	0.0210097812713409	0.999967282278742	-3.3849711714417
1557550_at	0.255229114070989	3.98830891613700	2.63342341696104	0.0210101911275326	0.999967282278742	-3.38498095110273
241865_at	0.384114773955594	4.60237785245924	2.63187197469916	0.0210716798934728	0.999967282278742	-3.38644606571229
235690_at	-0.43562636563782	6.61201876984628	-2.63176972121131	0.0210757386927491	0.999967282278742	-3.38654263097890
221116_at	0.267062698152235	3.62344434270413	2.63160903120529	0.0210821185822426	0.999967282278742	-3.38669438239743
202279_at	-0.359602033885958	10.5242038621483	-2.62933864727655	0.0211724613036087	0.999967282278742	-3.38883852211417
206054_at	0.247155881144940	3.44274063478498	2.62768013265582	0.0212386950353432	0.999967282278742	-3.39040487213319
214614_at	-0.310078029728660	8.07311502540658	-2.62683335534014	0.0212725894028625	0.999967282278742	-3.39120461169654
1598_g_at	-0.224878109053844	7.14704218944584	-2.62668573710085	0.0212785035835671	0.999967282278742	-3.39134403111232
228907_at	-0.266779086760397	7.00004701913275	-2.62649579503781	0.0212861157844600	0.999967282278742	-3.39152342419652
226108_at	-0.422903007300659	7.90815837870092	-2.62630382731009	0.0212938118632627	0.999967282278742	-3.39170473106092
229741_at	-0.377540379347772	5.74405199958667	-2.62576215297418	0.0213155424725490	0.999967282278742	-3.39221632702485
1559412_at	0.222319700082340	3.95610303869628	2.62558094649180	0.0213228168428683	0.999967282278742	-3.39238747247407
215823_x_at	-0.301157147225753	12.0603221445690	-2.62522677714487	0.0213370416365692	0.999967282278742	-3.39272197903752
205700_at	0.306025214468338	6.19720064184383	2.62454672691887	0.0213643809805166	0.999967282278742	-3.39336428003708
1564067_x_at	0.344109125463558	3.84767198539576	2.62356504131882	0.0214039068652681	0.999967282278742	-3.39429148618436
235219_at	-0.346002795125393	6.53048735950444	-2.62246464838954	0.0214482969952703	0.999967282278742	-3.39533083050237
206408_at	0.308097993418731	3.60873796562088	2.62230998513809	0.0214545433352752	0.999967282278742	-3.39547691476554
224534_at	-0.253218957584239	3.10437073480281	-2.62172636647908	0.0214781297393226	0.999967282278742	-3.39602816422639
217439_at	0.277898950348198	3.54601579951349	2.62159869212578	0.0214832929460683	0.999967282278742	-3.39614875810922
206601_s_at	-0.246568101952215	5.39798195166192	-2.62152794815051	0.0214861543840299	0.999967282278742	-3.39621557892844
214723_x_at	-0.398907311781725	6.01935993222814	-2.62121387821992	0.0214988623048339	0.999967282278742	-3.39651223285052
207314_x_at	-0.359844371717903	3.66449722860611	-2.62077498616121	0.0215166330543316	0.999967282278742	-3.39692678979033
244704_at	0.275963580147926	3.99576916791200	2.62042994862915	0.0215306136782101	0.999967282278742	-3.39725269825172
1554886_a_at	-0.320978173903678	4.00620620115344	-2.62014824649451	0.021542034567831	0.999967282278742	-3.39751878404514
236146_at	0.372945166010373	5.16761737467907	2.62000485280847	0.0215478503629921	0.999967282278742	-3.39765422908382
220089_at	0.502782346529591	6.48155263211379	2.61942767937221	0.0215712749724013	0.999967282278742	-3.39819941167363
208711_s_at	-0.353706230381472	6.20039269106408	-2.61911121490953	0.0215841292238474	0.999967282278742	-3.39849833772502
210479_s_at	-0.328531904305745	5.68435662245331	-2.61910941527413	0.0215842023433267	0.999967282278742	-3.39850003762932
242937_at	0.271687750729098	3.55015900430895	2.61902921451499	0.0215874611582029	0.999967282278742	-3.39857579392182
228041_at	0.343969982950934	6.33120641673535	2.61891525273508	0.0215920926163471	0.999967282278742	-3.39868344047837
244732_at	-0.651855302141506	5.84633925336565	-2.61883407693192	0.0215953922278558	0.999967282278742	-3.39876011802355
226382_at	-0.295810394807861	7.06300466192382	-2.61855339663762	0.0216068050281217	0.999967282278742	-3.39902524553924
202652_at	-0.312806871547636	4.43667175631373	-2.61803428886139	0.0216279280605878	0.999967282278742	-3.39951559219390
202245_at	-0.334563580263632	8.13829001890387	-2.61789934002977	0.0216334225613954	0.999967282278742	-3.39964306486721
1553153_at	0.257359227911119	5.6741948715837	2.61741838870104	0.0216530157648926	0.999967282278742	-3.40009737375487
219860_at	-0.348264188052422	3.62798777095984	-2.61709908299120	0.0216660333244742	0.999967282278742	-3.40039899335296
220007_at	0.834813524206949	7.31060641904646	2.61669456369080	0.0216825358448426	0.999967282278742	-3.40078110881390
207600_at	0.344728143420512	4.42647645959118	2.61638188668587	0.021695300011209	0.999967282278742	-3.40107647023063
202607_at	-0.289865470873505	5.1502705295687	-2.6156442542862	0.021725440798133	0.999967282278742	-3.40177325937791
219225_at	-0.250862897356177	6.10916988098735	-2.61556102237826	0.0217288443403400	0.999967282278742	-3.40185188317661
225935_at	-0.464471037093152	7.80989529727592	-2.61535569683374	0.0217372427899931	0.999967282278742	-3.4020458413692
234484_s_at	0.303547935368451	3.87206024873682	2.61503320914596	0.0217504399155709	0.999967282278742	-3.40235047655085
237646_x_at	-0.287670371895283	4.82037965497171	-2.61420064348779	0.021784546986303	0.999967282278742	-3.4031369594256
239534_at	-0.326131542793752	4.22125340839234	-2.61382016083819	0.0218001512574113	0.999967282278742	-3.40349638556527
224698_at	-0.49205937292405	8.26883772100302	-2.61352983617672	0.021812065309319	0.999967282278742	-3.40377064459754
208669_s_at	-0.371024899639647	10.9582367580822	-2.61332591834609	0.0218204372747410	0.999967282278742	-3.40396327899320
210021_s_at	-0.312517472173134	5.37061580877551	-2.61246680106525	0.0218557432080785	0.999967282278742	-3.40477486500512
219654_at	-0.424026639827479	8.7206167322879	-2.61164117436343	0.0218897252343323	0.999967282278742	-3.40555482310563
239107_at	-0.324209490363006	4.99891441258075	-2.61061856070343	0.0219318863823975	0.999967282278742	-3.40652088517157
231312_at	0.259136814923743	5.93529050769146	2.61019393524269	0.0219494164065508	0.999967282278742	-3.40692203262334
227885_at	0.28292238769156	4.37327939814253	2.60898905802429	0.0219992322499268	0.999967282278742	-3.40806030415994
225070_at	-0.339276745808377	9.22061999612064	-2.60878486283272	0.0220076856327695	0.999967282278742	-3.408253213362
244592_at	0.22104318048961	2.96126662876768	2.60870273307283	0.0220110865765205	0.999967282278742	-3.40833080391806
219956_at	-0.403699368519979	5.9275252198894	-2.60842672602159	0.0220225196107795	0.999967282278742	-3.40859155707968
214324_at	0.334943081100322	4.1553036564991	2.60813573743165	0.022034579484796	0.999967282278742	-3.40886646489902
244464_at	-0.290210769340075	3.45475136821857	-2.60702556950278	0.0220806489036189	0.999967282278742	-3.40991529234185
226975_at	-0.531266459391325	6.96575248154327	-2.60680079048190	0.0220899881229311	0.999967282278742	-3.4101276535266
227064_at	-0.448150695894238	7.63065853778188	-2.60653739519548	0.0221009366803233	0.999967282278742	-3.41037649846632
1552627_a_at	-0.412541976478824	5.84612289193811	-2.60583190920021	0.0221302876556612	0.999967282278742	-3.41104301675893
206605_at	0.275489139493142	3.33287015110467	2.60582841436312	0.0221304331489350	0.999967282278742	-3.41104631857362
221000_s_at	0.263069238808860	4.57318016304291	2.60575782877561	0.0221333718909800	0.999967282278742	-3.41111300570099
217678_at	0.566992794961097	7.66121240397389	2.60545344220260	0.0221460489934463	0.999967282278742	-3.41140058165049
1565598_at	0.257385328940314	3.17577181534522	2.60537986204058	0.0221491145229727	0.999967282278742	-3.41147009831281
205641_s_at	-0.284969933136399	6.20868206970745	-2.60524728758948	0.0221546389412908	0.999967282278742	-3.41159535144913
225461_at	-0.335428570254438	8.04743797559845	-2.60497493429946	0.0221659921943943	0.999967282278742	-3.41185266494861
205347_s_at	-0.365704884851279	8.6408347803085	-2.60483235558333	0.0221719379538540	0.999967282278742	-3.41198737060868
1557329_at	0.295536555244634	3.54528533327694	2.60474155724481	0.022175725198041	0.999967282278742	-3.41207315528539
227994_x_at	-0.459901667398876	8.07120106030207	-2.60457157668016	0.0221828168650805	0.999967282278742	-3.41223375021706
212370_x_at	-0.286880253761794	9.1112388377213	-2.60426651246049	0.0221955498192777	0.999967282278742	-3.41252197093972
242180_at	0.221570452328656	3.36555495038459	2.60415457895738	0.0222002235506543	0.999967282278742	-3.41262772455364
232097_at	-0.424281928733825	4.62055538230557	-2.60408984350488	0.0222029269864659	0.999967282278742	-3.41268888600934
237862_at	0.241746146564041	3.20432418970579	2.60305140929574	0.0222463371475857	0.999967282278742	-3.41366999608757
219247_s_at	-0.340228780936916	7.71081100959522	-2.60295443788388	0.022250395103535	0.999967282278742	-3.41376161511227
229284_at	0.41863130715014	3.47890378968564	2.60259005661883	0.0222656497802651	0.999967282278742	-3.41410588518607
242821_at	0.311793904544296	3.44704232845688	2.60220558823638	0.0222817564295249	0.999967282278742	-3.4144691354549
237815_at	-0.252685406430460	3.08338536639313	-2.59961388185383	0.0223906277214617	0.999967282278742	-3.41691785601863
1552587_at	-0.27707952716264	2.79719037380825	-2.5993954281871	0.0223998280432157	0.999967282278742	-3.41712426105706
227705_at	0.212331593710883	2.89041980649835	2.59879750788405	0.022425028667894	0.999967282278742	-3.41768920635692
239966_at	-0.250290118016663	2.95684583717643	-2.59849270312890	0.0224378859249037	0.999967282278742	-3.41797720284499
231619_at	0.247782630336735	4.82053625918304	2.59848301881472	0.0224382945456148	0.999967282278742	-3.41798635314093
1570597_at	0.208280532076768	2.94150560204885	2.59817266012857	0.0224513936782929	0.999967282278742	-3.41827959840144
226761_at	-0.277173086395896	5.42714202813629	-2.59742318747333	0.0224830569231992	0.999967282278742	-3.4189877489747
244262_x_at	0.246310721137742	3.42933890275542	2.5968246968582	0.0225083727627564	0.999967282278742	-3.41955324634695
1566094_at	-0.337188865874794	3.24407637404331	-2.59655647759131	0.0225197272925838	0.999967282278742	-3.41980668065141
213422_s_at	0.269214599994393	5.00558734351977	2.59646228523720	0.0225237160604011	0.999967282278742	-3.41989568105726
227424_x_at	-0.57749668589373	7.22329417044294	-2.59641430361308	0.0225257482045487	0.999967282278742	-3.41994101793785
211671_s_at	0.278534925238468	10.1605577100059	2.59628046558969	0.0225314175286624	0.999967282278742	-3.42006747895137
238295_at	0.339973454069607	6.66859422932164	2.59599289107594	0.0225436037628326	0.999967282278742	-3.42033920331827
243457_s_at	-0.223779550004648	3.91627306268929	-2.59584479085549	0.0225498821462652	0.999967282278742	-3.42047914109679
221524_s_at	-0.266055518164148	10.2031273023800	-2.59584336746406	0.0225499424960677	0.999967282278742	-3.42048048604014
232806_s_at	-0.323302735063777	4.1598730098589	-2.5957741977015	0.0225528753863871	0.999967282278742	-3.42054584364052
230853_at	0.298565971691704	5.75361603918661	2.59520106402995	0.0225771912965468	0.999967282278742	-3.42108739208847
201593_s_at	-0.352723470701608	11.4797168165802	-2.59494626663533	0.0225880095791166	0.999967282278742	-3.42132814879669
209365_s_at	0.22838576665891	4.48951770100007	2.5944087979191	0.0226108461615963	0.999967282278742	-3.42183600238255
1553613_s_at	-0.330294824598955	11.8937047391425	-2.59438763394239	0.0226117458600549	0.999967282278742	-3.42185600026232
210704_at	0.308416204763506	3.56937129252173	2.59411129402127	0.0226234964981755	0.999967282278742	-3.42211711478089
212360_at	-0.273817189085874	7.14952882541807	-2.59396604044547	0.0226296754104812	0.999967282278742	-3.42225436569031
220745_at	0.298700569973821	3.79983627335721	2.59341029015383	0.0226533315142041	0.999967282278742	-3.42277949923580
1570447_at	0.25056549392566	4.5749563360899	2.59333422583075	0.0226565711435693	0.999967282278742	-3.422851373359
209716_at	-0.304534218225994	4.43243305276323	-2.59295147656334	0.0226728795240802	0.999967282278742	-3.42321303879011
1562032_at	0.282023353019152	3.41009052988581	2.59222337489049	0.0227039343771144	0.999967282278742	-3.42390103690265
227369_at	0.308202602525423	9.65302249904734	2.59190138301445	0.0227176810992701	0.999967282278742	-3.42420529528639
204943_at	0.261914829671607	3.90515382280999	2.59161472204113	0.0227299262572353	0.999967282278742	-3.42447616946137
218654_s_at	-0.471214455031527	9.77615905726404	-2.59155661411270	0.0227324092076600	0.999967282278742	-3.42453107740861
1553442_a_at	0.266954959224242	2.89490893640221	2.59092241808218	0.0227595255410548	0.999967282278742	-3.42513035066746
1557825_at	0.214863464089685	3.77613287328570	2.59047252211748	0.0227787808181610	0.999967282278742	-3.42555547494601
228275_at	-0.384544937474189	7.40026938479888	-2.5903884912188	0.022782379045181	0.999967282278742	-3.42563487924314
203447_at	-0.478217204367153	7.37365422286937	-2.58967974751799	0.0228127496465351	0.999967282278742	-3.42630460338987
232787_at	0.276862648072686	5.82264841734066	2.58960930770051	0.0228157702350336	0.999967282278742	-3.42637116543776
203058_s_at	-0.287122375245123	7.7410184773751	-2.58948356442209	0.0228211633039278	0.999967282278742	-3.42648998656266
1552611_a_at	-0.551205575139194	5.36819492825853	-2.58918691176722	0.0228338915052895	0.999967282278742	-3.42677030911341
224605_at	-0.363949105558822	8.0207552045566	-2.58841488366611	0.0228670485613898	0.999967282278742	-3.42749984255494
222928_s_at	0.278981809233932	4.35065979098128	2.58812877127050	0.0228793483973789	0.999967282278742	-3.4277702079001
216716_at	0.273226521928762	3.65378091293675	2.58808307952375	0.0228813132593266	0.999967282278742	-3.42781338493477
1558571_at	0.219181005570289	2.81677678526599	2.58800099475689	0.0228848435262464	0.999967282278742	-3.42789095209458
225041_at	-0.602088431195929	8.70071194756202	-2.58702370621486	0.0229269150368578	0.999967282278742	-3.42881445941286
211496_s_at	0.202788072723029	2.65852635721151	2.58663936371909	0.0229434812712706	0.999967282278742	-3.42917765348792
218933_at	-0.388157659839395	8.35014223054182	-2.58582569217396	0.0229785911844646	0.999967282278742	-3.42994655712247
234806_at	-0.260402863052969	2.87463188749585	-2.58551275564593	0.0229921082899224	0.999967282278742	-3.43024227753918
239386_at	0.224937692070600	5.05777608823417	2.58527245172630	0.0230024933189691	0.999967282278742	-3.43046936178443
233862_at	-0.249746719358932	3.21643235013558	-2.58518971993764	0.023006069729688	0.999967282278742	-3.43054754242114
214413_at	0.284919603370759	3.17233645566833	2.58431902485042	0.0230437417771859	0.999967282278742	-3.4313703433099
237518_at	0.337966576371404	5.43669496350543	2.5829537617419	0.0231029328499010	0.999967282278742	-3.43266052036977
201831_s_at	0.351168735882442	8.86761545345724	2.58266931387657	0.0231152836913203	0.999967282278742	-3.43292932624022
1563271_at	0.269815959733104	3.50922726416244	2.58181844683285	0.0231522669964768	0.999967282278742	-3.43373340736695
209031_at	-0.53870278275398	10.1483040801744	-2.5813281529222	0.0231736039385237	0.999967282278742	-3.43419674450001
232135_at	0.260425419158923	5.2100864551817	2.58091004666786	0.0231918144623519	0.999967282278742	-3.43459186439772
243416_at	0.440131468709882	4.19948774723104	2.58089331989483	0.0231925432823725	0.999967282278742	-3.43460767160593
1570219_at	0.282846206346917	4.24164381241248	2.57994225539467	0.0232340197501589	0.999967282278742	-3.43550645425943
204086_at	-0.42792465784024	5.34426265894597	-2.57960624687581	0.0232486904951924	0.999967282278742	-3.43582399337751
205957_at	0.252488953529026	3.75609851552578	2.57958698264831	0.0232495318792506	0.999967282278742	-3.4358421987326
201046_s_at	-0.528070675284763	10.5501661941448	-2.57948082304565	0.0232541690349091	0.999967282278742	-3.43594252324427
216589_at	0.312758103410729	3.48500617721094	2.57945534283437	0.0232552821692624	0.999967282278742	-3.43596660294137
213823_at	-0.26125281618695	8.42497098932424	-2.57925565462857	0.0232640075867677	0.999967282278742	-3.4361553154956
1555264_a_at	0.26551399530208	3.64016799496462	2.57786130069873	0.0233250228722977	0.999967282278742	-3.43747303834030
227675_at	-0.331651064652211	4.86490780448077	-2.57781978307478	0.0233268420159011	0.999967282278742	-3.43751227444739
1555912_at	-0.280371331744784	4.02700499027253	-2.57677391416623	0.0233727134863638	0.999967282278742	-3.43850067373953
228517_at	0.347301840498258	6.17021788198826	2.57663215274883	0.0233789378354077	0.999967282278742	-3.43863464606984
231828_at	-0.243462708520016	3.63084899330524	-2.5766222885208	0.0233793710061006	0.999967282278742	-3.43864396831256
229144_at	-0.24909920492338	6.80385547164791	-2.57619470202554	0.0233981552302642	0.999967282278742	-3.43904806190869
241976_at	0.241389833311481	3.86425095982073	2.57561504528018	0.023423643433221	0.999967282278742	-3.43959587252203
240098_at	0.233975528340043	3.91300822753054	2.57544177435287	0.0234312675979422	0.999967282278742	-3.43975962444171
233384_at	0.290379168037354	4.69176464197497	2.57517584232678	0.0234429736700732	0.999967282278742	-3.44001094731019
232928_at	0.266660523686129	3.57764594111329	2.57400315240191	0.0234946621386256	0.999967282278742	-3.44111922017956
209161_at	-0.332757738489773	10.2179284964337	-2.57345552995075	0.0235188375021260	0.999967282278742	-3.44163676415914
209203_s_at	-0.422740345489374	5.71765390068145	-2.57243743963969	0.0235638463791620	0.999967282278742	-3.44259894019492
213940_s_at	-0.323599928448367	7.52500943544221	-2.57171445078353	0.0235958598595411	0.999967282278742	-3.44328222574434
207346_at	-0.289519238368253	5.62019016918405	-2.57154919872666	0.0236031830417055	0.999967282278742	-3.44343840333003
224106_at	-0.231021067606408	4.24672912000986	-2.57119172330257	0.0236190321972191	0.999967282278742	-3.44377624927930
214869_x_at	-0.305465543835450	7.59770727130661	-2.57066080459557	0.0236425902671666	0.999967282278742	-3.44427801584620
202285_s_at	-0.267043276778149	4.11982118186214	-2.57061723043592	0.0236445247644618	0.999967282278742	-3.44431919746922
221886_at	-0.291772152361995	2.87767843919261	-2.57050736981828	0.0236494027654881	0.999967282278742	-3.44442302599131
206770_s_at	0.337690199115418	8.67969063858544	2.57016688467677	0.0236645271011453	0.999967282278742	-3.44474481660845
1554114_s_at	-0.426774424496982	5.00132862041067	-2.56997918777776	0.0236728686045201	0.999967282278742	-3.4449222081797
208803_s_at	-0.422688851995463	7.47959754019054	-2.56972294873539	0.0236842608221898	0.999967282278742	-3.44516437896143
215712_s_at	-0.30312985395115	4.6198968889316	-2.56918460921575	0.0237082123807827	0.999967282278742	-3.44567316324865
1566916_at	-0.288489451775357	3.26932457641230	-2.56850369550779	0.023738540970291	0.999967282278742	-3.44631669649891
226287_at	-0.261382731854015	9.80836835536462	-2.56829166342429	0.0237479927832578	0.999967282278742	-3.44651708904473
1559169_at	0.279604826692087	3.44956022824827	2.56797593556176	0.0237620738425764	0.999967282278742	-3.44681548539877
233001_at	0.272200864154537	4.96116700904538	2.56693934505929	0.0238083614666465	0.999967282278742	-3.44779517700404
231350_at	-0.372027441281976	3.00634842042678	-2.56682173769623	0.0238136185984371	0.999967282278742	-3.44790632918207
236028_at	-0.23548945209669	2.77514859119841	-2.56586316432623	0.0238565095426694	0.999967282278742	-3.44881229122751
215947_s_at	0.258246245019734	10.4745127526641	2.56551412115433	0.0238721459413633	0.999967282278742	-3.44914217822183
201427_s_at	0.411408618767881	10.6114131597268	2.56510562555712	0.0238904583170073	0.999967282278742	-3.44952825547965
200596_s_at	-0.3411700363758	9.45742783991495	-2.56493482941732	0.0238981189478836	0.999967282278742	-3.44968967850717
220117_at	-0.210281836428210	2.84218621952023	-2.56411257321173	0.0239350325599222	0.999967282278742	-3.45046681195176
217627_at	0.472985574120942	8.52446627804744	2.56333103058792	0.0239701697054279	0.999967282278742	-3.45120546872095
205902_at	-0.417655684017796	4.57757758710576	-2.56277009994118	0.023995419274227	0.999967282278742	-3.45173562078121
215894_at	-0.232141255258879	2.93049663057518	-2.56249990780926	0.0240075908331014	0.999967282278742	-3.45199098776614
1556284_at	-0.265880691919146	3.22776669520680	-2.56203180360025	0.0240286920768467	0.999967282278742	-3.45243340828635
223584_s_at	-0.468414239268516	5.95646452944475	-2.56160733910229	0.0240478416839492	0.999967282278742	-3.45283458422322
221998_s_at	-0.52970468419503	8.36136480458616	-2.5615687192417	0.0240495847438783	0.999967282278742	-3.45287108521014
213418_at	0.238663535151973	4.06776984275444	2.56099503532981	0.0240754917030231	0.999967282278742	-3.45341329467899
242217_s_at	-0.408097579208232	4.60095674687328	-2.56091679433194	0.0240790270815804	0.999967282278742	-3.45348724317664
219336_s_at	0.222158288321747	8.18671347138102	2.56078334790186	0.0240850581215853	0.999967282278742	-3.45361336844692
241251_at	-0.243947513816500	3.45019843659694	-2.56067615367092	0.0240899037690476	0.999967282278742	-3.45371468181669
227198_at	-0.552262081882517	8.29291028242553	-2.56053208755798	0.0240964176766129	0.999967282278742	-3.45385084427748
220584_at	-0.247705847064096	5.35010379664106	-2.56049397010369	0.0240981414321571	0.999967282278742	-3.4538868705715
240600_at	-0.484647487198557	4.38183868560962	-2.56037480231368	0.0241035312348179	0.999967282278742	-3.45399950073466
222083_at	0.279923313547324	3.95207326523778	2.55917970068217	0.0241576488356966	0.999967282278742	-3.45512904095575
1552626_a_at	-0.286679715400624	6.42826462661948	-2.55885900226614	0.024172191021979	0.999967282278742	-3.45543214716107
207025_at	0.229191786042924	5.46517870821255	2.55848857971302	0.024188998537657	0.999967282278742	-3.45578225024627
227075_at	0.274570975436948	8.24763396022264	2.55770678927994	0.0242245086420077	0.999967282278742	-3.45652115707943
221518_s_at	-0.299617201139552	7.63252158355896	-2.55713901551819	0.0242503294802220	0.999967282278742	-3.45705778784383
1559882_at	-0.293257137715007	3.40762075070218	-2.55692377246295	0.0242601251385742	0.999967282278742	-3.45726122482754
1553492_a_at	-0.251087638868646	4.03393083591267	-2.55682460193416	0.0242646396564092	0.999967282278742	-3.45735495590091
205988_at	0.214507623801658	3.348311419636	2.55636639155971	0.0242855092484108	0.999967282278742	-3.45778803400751
1570593_at	-0.198849052541273	2.61693759279944	-2.55626031620788	0.0242903430243674	0.999967282278742	-3.45788829133894
228410_at	-0.364035287336985	4.34018251830779	-2.5559806400396	0.0243030921366509	0.999967282278742	-3.45815262797187
223254_s_at	-0.414038962243904	8.74294683863101	-2.55586063186226	0.0243085647311391	0.999967282278742	-3.45826605406433
242957_at	0.234338997950843	4.71638467652204	2.55581761171178	0.0243105268204768	0.999967282278742	-3.4583067146989
1552809_at	0.241061769619096	3.35672071112684	2.55547536267649	0.0243261417970529	0.999967282278742	-3.45863019264983
1560149_at	0.246442266217930	4.28095190431522	2.5528409939852	0.0244466598693825	0.999967282278742	-3.46112008512438
218106_s_at	-0.338629342079937	10.2213767888511	-2.55259340488675	0.0244580163896073	0.999967282278742	-3.46135409648495
221949_at	-0.221612466194074	5.04745260711462	-2.55256949729750	0.0244591132637215	0.999967282278742	-3.46137669299282
209874_x_at	0.369872525747196	6.00658091048375	2.55254374729138	0.0244602947208126	0.999967282278742	-3.46140103088143
231530_s_at	-0.55449566366698	7.35958209092826	-2.55219000918281	0.0244765304714439	0.999967282278742	-3.46173537029223
235990_at	-0.567941532081666	6.01586814391158	-2.55183616459605	0.0244927815641253	0.999967282278742	-3.46206981056649
210103_s_at	-0.280817409847860	4.69866799385582	-2.55088228844183	0.0245366425663391	0.999967282278742	-3.46297137861299
224291_at	0.262975604468482	4.42674260595575	2.55081801313867	0.0245396008018565	0.999967282278742	-3.46303212927609
1569974_x_at	0.367486574416676	5.92858487669189	2.55014703527522	0.0245705028448583	0.999967282278742	-3.46366631334595
228587_at	0.237162460511904	5.12044179165232	2.54973340997887	0.0245895712502622	0.999967282278742	-3.46405725736436
208345_s_at	-0.414717336408236	4.05955476245651	-2.54933841081386	0.0246077943713958	0.999967282278742	-3.46443059682605
230568_x_at	-0.385460622977956	5.55806348082356	-2.54904821975394	0.0246211905570046	0.999967282278742	-3.46470487543473
230747_s_at	-0.59499525095045	5.25113327527062	-2.54842285687895	0.0246500834299448	0.999967282278742	-3.46529594723347
1554692_at	0.211415211715688	3.17392685845078	2.54621503150527	0.0247523519792058	0.999967282278742	-3.46738271176422
201675_at	-0.458344169397666	10.8142072609512	-2.54586593746685	0.0247685599556895	0.999967282278742	-3.46771266436347
201573_s_at	0.27544304796829	9.63537360305753	2.54544603936396	0.0247880689005804	0.999967282278742	-3.4681095387911
228849_at	0.38769188778237	4.84429914296896	2.54543952493328	0.0247883716857600	0.999967282278742	-3.46811569602584
237276_at	-0.363452069142246	4.79466015905574	-2.54530318368503	0.0247947095333612	0.999967282278742	-3.46824456148398
225602_at	-0.211444707346113	5.21093428971544	-2.54508393684087	0.0248049045563595	0.999967282278742	-3.46845178671642
1564590_a_at	0.347355977548912	3.67287254855684	2.54501754179406	0.0248079927410303	0.999967282278742	-3.46851454123278
222768_s_at	-0.529641960394184	9.05225428903974	-2.54285930895046	0.0249085802348845	0.999967282278742	-3.47055443559287
239288_at	-0.334910558929072	4.45532357375007	-2.54281677058821	0.0249105667620636	0.999967282278742	-3.47059464152533
236747_at	-0.325657852906390	3.06879071172397	-2.54235836209063	0.0249319840289574	0.999967282278742	-3.47102791490835
228126_x_at	-0.383877173922874	5.03049799930258	-2.54176328247815	0.0249598133150750	0.999967282278742	-3.47159036547062
210036_s_at	-0.272538865156601	5.53904782673686	-2.54150967661131	0.0249716825044035	0.999967282278742	-3.47183006573234
1565861_at	0.256824115762541	2.86182149688961	2.5414832248939	0.02497292080506	0.999967282278742	-3.47185506705925
1566990_x_at	0.344074023034432	8.94216430470543	2.54134966735083	0.0249791740259047	0.999967282278742	-3.47198130142106
208216_at	-0.287690311811348	6.25760412972014	-2.54123003109659	0.0249847767343636	0.999967282278742	-3.47209437781413
222190_s_at	-0.464829728850201	5.47673309080697	-2.54078076487136	0.0250058272817972	0.999967282278742	-3.47251900993375
1563014_at	-0.336836546625534	4.1074879621757	-2.54058281605956	0.0250151077051807	0.999967282278742	-3.47270610480554
1555076_at	0.199897404999116	4.12947656567255	2.53865696620934	0.0251055715654803	0.999967282278742	-3.47452635479500
218114_at	-0.389060270812867	6.20715962487012	-2.53850597556374	0.0251126775048500	0.999967282278742	-3.47466906604679
215607_x_at	0.280752323450166	5.61426053815132	2.53790500060674	0.0251409799754393	0.999967282278742	-3.47523708700074
232026_at	0.352332398455236	3.35710180135572	2.53679056671471	0.0251935452165929	0.999967282278742	-3.47629041057482
238486_at	0.382306026870797	4.26227599175959	2.53618469030749	0.0252221676483534	0.999967282278742	-3.47686306283503
216944_s_at	-0.564186635745894	6.43486785506589	-2.53556166179233	0.0252516332171542	0.999967282278742	-3.47745192604069
201865_x_at	0.272412312177513	10.2148810196867	2.53502637196943	0.0252769758915057	0.999967282278742	-3.47795786139721
213001_at	0.284092639908859	4.55487854824913	2.53499353292124	0.0252785314198182	0.999967282278742	-3.47798889958618
236033_at	-0.26763040629581	6.49567337461662	-2.53376664264864	0.0253367135526556	0.999967282278742	-3.47914850700178
1562870_at	0.240983176523485	2.87057259191357	2.53296365850803	0.0253748632189418	0.999967282278742	-3.47990745369427
233214_at	-0.307832660153945	6.61530643962243	-2.53275199607298	0.0253849285330141	0.999967282278742	-3.48010750785036
222291_at	-0.305527986034666	3.29703239778112	-2.53275078388625	0.0253849861880095	0.999967282278742	-3.48010865355641
224624_at	-0.300987759224398	9.57976654955066	-2.53267132380666	0.0253887658085248	0.999967282278742	-3.48018375575166
1556898_at	0.209385132440297	2.73268438030108	2.53217237457353	0.0254125114260836	0.999967282278742	-3.48065534042753
220327_at	0.278885953167695	3.09597869938196	2.53191281007325	0.0254248729279067	0.999967282278742	-3.48090066903952
210314_x_at	-0.313580875821733	3.77266345470478	-2.53149425058516	0.0254448186744922	0.999967282278742	-3.48129627216180
212007_at	-0.526974163842004	9.33774283404862	-2.53077852323524	0.0254789605663043	0.999967282278742	-3.48197274359208
228008_at	-0.411733512143789	6.24453695259305	-2.53036835761659	0.0254985464291238	0.999967282278742	-3.48236041199384
241350_at	-0.298640454624263	3.59755024649563	-2.53020572956286	0.0255063161341351	0.999967282278742	-3.48251411991484
221570_s_at	-0.309504907665577	11.2040888415505	-2.52924204469962	0.0255524041248491	0.999967282278742	-3.48342494518882
215015_at	0.418499180446269	4.11792426993608	2.52881927533032	0.0255726484008039	0.999967282278742	-3.48382452413167
232217_at	0.420214296262298	4.61426621242372	2.52834961657203	0.0255951561780719	0.999967282278742	-3.48426841975464
230528_s_at	-0.443711703924574	8.71950578066542	-2.52819028739042	0.0256027961750499	0.999967282278742	-3.48441900877186
230763_at	0.434233960253350	4.7346524419034	2.52795637757241	0.0256140163896220	0.999967282278742	-3.48464008707844
242070_at	-0.365235696587676	7.54787273491813	-2.52730493249182	0.0256452900818556	0.999967282278742	-3.48525579509350
202068_s_at	-0.323501855038028	8.70635946903844	-2.52717125761801	0.0256517119331018	0.999967282278742	-3.48538213663314
215828_at	0.217516143289693	3.96177840124554	2.52712224837189	0.0256540667676972	0.999967282278742	-3.48542845724192
208710_s_at	-0.46773079320263	8.91743262857368	-2.52508355205428	0.0257522092586043	0.999967282278742	-3.48735530336146
236579_at	-0.258378934353467	3.37949796321955	-2.52504927230719	0.0257538625824559	0.999967282278742	-3.48738770226416
232055_at	-0.56239237690316	6.44368156175034	-2.52407561489499	0.0258008653333593	0.999967282278742	-3.48830793555556
242751_at	-0.56487416310209	4.06175888846602	-2.52395706467943	0.0258065939434792	0.999967282278742	-3.48841998071285
207797_s_at	0.284970009227374	3.18905149753112	2.52269665598198	0.0258675758612515	0.999967282278742	-3.48961122488356
52005_at	-0.293263550889366	6.81101559563923	-2.52212164397100	0.0258954427688532	0.999967282278742	-3.49015468097862
210736_x_at	-0.221113126023515	5.35235651840651	-2.51958875550660	0.0260185407788696	0.999967282278742	-3.49254854930878
1559170_at	0.282985183652057	4.31381957894769	2.51912154301282	0.0260413090048085	0.999967282278742	-3.49299011490336
223671_x_at	0.246178212648825	9.49883199392707	2.51821036414789	0.0260857680919858	0.999967282278742	-3.49385127274394
211490_at	-0.314923195011749	3.20246662472372	-2.51816482696892	0.0260879919099363	0.999967282278742	-3.49389430995031
1564040_a_at	0.232491464829199	3.55574828993561	2.51752336088241	0.0261193375395194	0.999967282278742	-3.49450055860916
1570140_at	-0.290752204244544	4.66013040059298	-2.51698773479211	0.0261455391434519	0.999967282278742	-3.49500677629764
1561394_s_at	0.269767355824790	3.26866558721752	2.51680927186134	0.0261542747877642	0.999967282278742	-3.49517544041186
219006_at	-0.370570999887285	10.5553157250213	-2.51228803951905	0.0263765302631862	0.999967282278742	-3.49944836283283
1552868_at	0.207410831489875	5.54671967320131	2.51214414381495	0.0263836338188796	0.999967282278742	-3.49958435352972
224707_at	-0.274261170704809	10.0221772686771	-2.51140999126753	0.0264199048011658	0.999967282278742	-3.50027817274049
203320_at	-0.453054041016223	5.80421136201109	-2.51035699219544	0.0264720126569132	0.999967282278742	-3.50127331500946
234559_at	0.194804411352039	3.05749932024543	2.50943726359515	0.0265176068865298	0.999967282278742	-3.50214250290455
216320_x_at	0.233934785685504	4.82359061387119	2.50923871216758	0.0265274597492942	0.999967282278742	-3.50233014277887
1553775_at	-0.353130318609038	5.29112252325612	-2.5086598215403	0.0265562066694760	0.999967282278742	-3.5028772183517
1560792_at	0.340156501755969	6.28276472265533	2.50813146403183	0.0265824704699668	0.999967282278742	-3.50337653585964
200007_at	-0.349641544351934	12.3250854134732	-2.50793521722199	0.0265922319767233	0.999967282278742	-3.50356199586187
206954_at	-0.349633820888393	4.37252866304660	-2.50768590025242	0.0266046382424010	0.999967282278742	-3.50379760857219
219999_at	-0.290007027939275	5.71275790541667	-2.50708334510336	0.0266346451051013	0.999967282278742	-3.50436704097026
219800_s_at	0.492573817325025	4.00318095248685	2.50662941622214	0.026657272077992	0.999967282278742	-3.50479601529305
216019_x_at	0.319144535302986	4.01774878445359	2.50600039418533	0.0266886576273463	0.999967282278742	-3.50539045440334
204838_s_at	-0.322519336139216	5.26992352306709	-2.50552501172169	0.0267124009031091	0.999967282278742	-3.5058396987677
238713_at	0.217185511304187	2.62454482062557	2.50518429813432	0.0267294306159244	0.999967282278742	-3.50616167766680
220930_s_at	0.270455597802213	3.15530996112329	2.50317952013741	0.0268298471224184	0.999967282278742	-3.50805620012821
232289_at	0.244897817937167	3.95259679537688	2.50229617994437	0.0268742080054977	0.999967282278742	-3.50889094889074
220176_at	0.547791713123004	8.49596040520534	2.50168154790441	0.0269051163120867	0.999967282278742	-3.50947176674068
220490_at	0.236307526806355	4.12099748330624	2.50166881939531	0.0269057567598437	0.999967282278742	-3.50948379495092
206286_s_at	0.265555926122609	3.93536582872605	2.50147647559402	0.0269154365253440	0.999967282278742	-3.50966555617746
203227_s_at	0.427708169956796	8.9407639090146	2.50098667467084	0.0269401011158817	0.999967282278742	-3.51012840720665
228515_at	-0.299667324539771	6.84306763945098	-2.49985617577482	0.0269971123220054	0.999967282278742	-3.51119669524533
216472_at	0.317399507307585	4.58054363920425	2.49972342680936	0.0270038145121560	0.999967282278742	-3.51132213831472
215638_at	0.209848981172841	3.76175417807706	2.49788623216886	0.0270967354732544	0.999967282278742	-3.51305820494643
1565000_a_at	0.254793906068415	3.76809099182513	2.49758249183117	0.0271121276666718	0.999967282278742	-3.51334522281136
207544_s_at	0.194399257580428	2.89842898315481	2.49727958344115	0.0271274861119540	0.999967282278742	-3.51363145362601
212911_at	-0.532061813019167	7.03712785296383	-2.49721370814025	0.0271308273174078	0.999967282278742	-3.51369370183443
220100_at	-0.341346169586744	3.43864639444886	-2.49714754035484	0.0271341837578884	0.999967282278742	-3.51375622637977
232275_s_at	-0.321035031245529	3.41992382315748	-2.49699551570463	0.0271418969105776	0.999967282278742	-3.51389988029153
208335_s_at	0.266904018951441	4.00184312029529	2.49672147587645	0.0271558059994601	0.999967282278742	-3.51415883043249
208664_s_at	-0.661937100339461	5.73230942794007	-2.49624077516329	0.0271802209429351	0.999967282278742	-3.51461306009023
1565698_at	-0.223816991137769	2.72666822942208	-2.49568419616276	0.0272085162554928	0.999967282278742	-3.51513898666554
220910_at	0.353374249229338	3.6346461613009	2.49548976123644	0.0272184076243907	0.999967282278742	-3.51532271274668
219051_x_at	-0.378926911599547	4.4625813247085	-2.49542877019875	0.0272215110996172	0.999967282278742	-3.51538034451555
1566989_at	0.343441692344168	8.81898569708065	2.49505105091839	0.0272407386261716	0.999967282278742	-3.51573725888835
228223_at	-0.257442152388314	5.96157141150963	-2.49399950268478	0.0272943360395461	0.999967282278742	-3.51673087962537
1569840_at	-0.320570425194962	3.17206621666487	-2.49374711558235	0.0273072153575402	0.999967282278742	-3.51696936153225
212056_at	-0.427179073981588	8.0574037068886	-2.49362953850366	0.0273132173215387	0.999967282278742	-3.51708046050288
1553959_a_at	-0.463001749123361	9.21037424914241	-2.49355048001808	0.0273172537409376	0.999967282278742	-3.51715516304416
208493_at	-0.477091607155828	4.71069203926208	-2.49282231628858	0.0273544580509462	0.999967282278742	-3.51784320342436
228158_at	-0.461387123797665	7.23639790312448	-2.49120903290632	0.0274370604408837	0.999967282278742	-3.51936757080488
230449_x_at	-0.383436372721768	6.44130635297702	-2.49071883428483	0.0274622069759097	0.999967282278742	-3.51983074640559
234881_at	-0.308054565968405	4.67129304702508	-2.48963480014241	0.0275178955191133	0.999967282278742	-3.52085501162082
221689_s_at	-0.384980312034726	10.3496415197963	-2.48903490093351	0.0275487601314676	0.999967282278742	-3.52142182915807
222459_at	-0.248445982023048	9.420596295662	-2.48892391914999	0.0275544737689932	0.999967282278742	-3.52152669034746
214063_s_at	0.192172808414268	3.8178072473311	2.48835773497037	0.0275836402463403	0.999967282278742	-3.52206164747179
221556_at	-0.314153679133391	8.440525748532	-2.48767514884867	0.0276188426909742	0.999967282278742	-3.52270658149544
213840_s_at	-0.385925718860564	4.60901083311924	-2.48766970909398	0.0276191234050082	0.999967282278742	-3.52271172116569
1562062_at	-0.441792602731496	6.408612244608	-2.48736953774445	0.0276346177685233	0.999967282278742	-3.52299533298952
1568592_at	0.232346475816382	6.25982517555615	2.48731829642519	0.0276372636014912	0.999967282278742	-3.52304374737484
1556267_at	-0.272634755988549	3.12875185632381	-2.48710965209945	0.0276480394251949	0.999967282278742	-3.5232408806668
209256_s_at	-0.351611159643230	8.50231049697876	-2.48682286122026	0.0276628578913833	0.999967282278742	-3.52351184825599
1563104_at	-0.221829448044399	4.37240347134735	-2.48608024015625	0.0277012647080733	0.999967282278742	-3.52421349154925
244838_at	-0.380306510269539	3.41668716413206	-2.4858540191424	0.0277129746118653	0.999967282278742	-3.52442722835359
207911_s_at	0.279165205368939	5.32064681827369	2.48564817783991	0.0277236337495926	0.999967282278742	-3.52462170956672
237313_at	-0.245076438202123	3.9954943059532	-2.48524974290185	0.0277442772606274	0.999967282278742	-3.52499815394298
241712_at	-0.288560832161715	3.31880717551246	-2.48517967386554	0.0277479091759245	0.999967282278742	-3.52506435549855
223217_s_at	0.553967330423439	7.00453522907346	2.48506899185783	0.0277536471338662	0.999967282278742	-3.52516892825499
214727_at	0.327296302597522	5.74512671271243	2.48497210334896	0.0277586709515215	0.999967282278742	-3.52526046873776
216399_s_at	-0.448378741631609	6.60039734954854	-2.48391267524384	0.0278136612176722	0.999967282278742	-3.52626141103922
38043_at	-0.276926259876801	6.67141753865992	-2.48214623920121	0.0279055830082605	0.999967282278742	-3.52793029864454
239072_at	0.352901260068814	3.8145934476392	2.48123657999809	0.0279530341258168	0.999967282278742	-3.52878970741706
1552304_at	0.363159238005867	5.34077022166769	2.4806940448683	0.0279813717737214	0.999967282278742	-3.52930226711021
233844_at	0.255051845471841	3.30587499539992	2.48043776756229	0.0279947672641978	0.999967282278742	-3.52954438353372
201412_at	-0.350769864723109	7.12925743342207	-2.48033590170177	0.0280000934614749	0.999967282278742	-3.5296406204366
210561_s_at	-0.367052559771654	8.83078839068149	-2.48009013690497	0.0280129476384297	0.999967282278742	-3.52987280404889
203528_at	-0.265540618774083	5.43617664591574	-2.47965167468116	0.0280358945623276	0.999967282278742	-3.53028703439766
214285_at	0.271402939072024	3.29033100934557	2.47943589346704	0.0280471941308984	0.999967282278742	-3.53049088936237
209962_at	-0.297760739435544	4.97678421791333	-2.47943541890879	0.0280472189863899	0.999967282278742	-3.53049133769103
212747_at	-0.293543229555056	9.28133820600273	-2.47938197520651	0.0280500182928969	0.999967282278742	-3.53054182745466
203360_s_at	-0.449266583784183	9.2818665865407	-2.47929695454045	0.0280544721121314	0.999967282278742	-3.53062214877955
1554923_at	-0.32833168575344	3.21837199335690	-2.47914739730588	0.028062308343918	0.999967282278742	-3.5307634393044
228512_at	-0.470856809734773	7.8086443360857	-2.47868801820134	0.0280863912722403	0.999967282278742	-3.53119742448481
206212_at	0.321245700631308	3.70557006237322	2.47856894920394	0.0280926367117372	0.999967282278742	-3.53130991100979
202782_s_at	0.410374806862643	6.31407682406215	2.47835123226059	0.0281040599246183	0.999967282278742	-3.53151559142725
1555970_at	0.350443367102255	5.41682078261334	2.47833677705157	0.0281048185218017	0.999967282278742	-3.53152924745346
205009_at	0.340105249665267	3.67235553079560	2.47738960492919	0.0281545683879161	0.999967282278742	-3.532424046978
231837_at	0.344239014927089	6.56834585075406	2.47734429465836	0.0281569504208987	0.999967282278742	-3.53246685155893
209163_at	-0.264944490965314	5.81453755073921	-2.47733205447839	0.0281575939399708	0.999967282278742	-3.53247841484329
35436_at	-0.374093100049921	6.56320327416457	-2.47655034159836	0.0281987213544446	0.999967282278742	-3.53321689367101
1553030_a_at	-0.263119563649874	4.3955879861239	-2.47615948013982	0.0282193070471639	0.999967282278742	-3.53358613451401
240101_at	-0.230715977407181	3.42794359558117	-2.47567635779512	0.0282447719195021	0.999967282278742	-3.53404252972838
1560342_at	-0.372021388047890	3.27299010580583	-2.47508730971673	0.0282758500102261	0.999967282278742	-3.53459898605245
225312_at	-0.523344939025002	9.87052244104016	-2.47501898523822	0.0282794569334673	0.999967282278742	-3.53466352983794
228097_at	0.551233749387096	5.85543308030716	2.47487966735938	0.0282868130500993	0.999967282278742	-3.53479513843313
1560520_at	0.226379710357296	3.34180280977524	2.47472864029615	0.0282947895072843	0.999967282278742	-3.53493780794853
232756_at	0.245459377025854	5.15216774746213	2.47411359494612	0.0283272953850469	0.999967282278742	-3.53551881435444
1565882_at	-0.26090967692056	3.72174692543684	-2.47356735613406	0.0283561949467030	0.999967282278742	-3.53603481747452
217677_at	0.212084001291071	3.08552272395527	2.47315393523623	0.0283780864821101	0.999967282278742	-3.53642535148392
213802_at	-0.311483739790557	7.09804165898318	-2.4730381502962	0.0283842204670297	0.999967282278742	-3.53653472612949
225705_at	0.254077941916794	7.51808497450882	2.47274174594540	0.0283999290245336	0.999967282278742	-3.53681471947554
231811_at	0.298396214029476	3.41123675647521	2.47239240156193	0.0284184540098599	0.999967282278742	-3.53714471999693
1559133_at	0.315443172996956	2.79899257314065	2.47236773391689	0.0284197625226092	0.999967282278742	-3.53716802167666
219387_at	-0.687531188494678	7.640118573713	-2.47183799980109	0.0284478766678652	0.999967282278742	-3.53766841961632
1569935_at	0.285658818084832	5.20460358578132	2.47152801072756	0.0284643408992808	0.999967282278742	-3.53796123976822
1555765_a_at	-0.396368451764937	6.42797021772431	-2.47104796403780	0.0284898554116227	0.999967282278742	-3.53841469583836
1558589_at	0.218700902157393	3.16682451239206	2.47086340550506	0.0284996705764020	0.999967282278742	-3.53858903039179
217801_at	-0.489055860914293	11.9050207731039	-2.47025389677669	0.0285321085463348	0.999967282278742	-3.53916477037952
204499_at	-0.290929354919273	6.73879950428704	-2.47022476092462	0.0285336600433906	0.999967282278742	-3.53919229186448
237885_at	-0.334179267986937	3.52726042597898	-2.46952306601126	0.0285710501845499	0.999967282278742	-3.53985510299157
1556445_at	0.357720038062913	4.92364823520637	2.46936935862148	0.0285792468585848	0.999967282278742	-3.54000029177394
AFFX-HUMRGE/M10098_3_at	0.483836882198019	5.30805957753386	2.46865188641819	0.0286175371200338	0.999967282278742	-3.54067799595848
1558199_at	0.259118666474058	3.33155852376407	2.46861765541948	0.0286193652051579	0.999967282278742	-3.5407103293946
208957_at	0.254115545681689	6.72317144840104	2.46787369463679	0.0286591237853830	0.999967282278742	-3.54141304470679
207725_at	0.269851903030503	3.12850084130144	2.46753349945372	0.0286773221511177	0.999967282278742	-3.54173437631784
242269_at	0.276102926650658	3.01989161335961	2.46734669861412	0.0286873195923532	0.999967282278742	-3.54191081837769
1561384_a_at	-0.250248245564129	3.26123071820543	-2.4660417755767	0.0287572518512106	0.999967282278742	-3.5431433625616
237623_at	-0.268652740451872	5.9845646718124	-2.46591268145748	0.0287641790709601	0.999967282278742	-3.54326529479836
218496_at	0.367175539758433	9.1223693526682	2.46584504771371	0.0287678089549453	0.999967282278742	-3.54332917624579
218395_at	0.349512917610143	9.87100570378398	2.46558026907730	0.0287820237973242	0.999967282278742	-3.54357926431372
1570248_at	-0.244000553317432	3.63471036930379	-2.46529726137960	0.0287972247646738	0.999967282278742	-3.54384656873796
227500_at	-0.409343797332972	5.27721836907407	-2.46455724406808	0.0288370092987209	0.999967282278742	-3.54454551819981
221662_s_at	0.370120438748424	4.58981178209227	2.46453258983997	0.028838335661387	0.999967282278742	-3.54456880406072
1554469_at	0.243928965218263	3.58424729093836	2.46419478103734	0.0288565152202238	0.999967282278742	-3.54488786263470
1565821_at	-0.329876220846408	3.78825861874585	-2.46356361581577	0.0288905116795080	0.999967282278742	-3.54548398947185
1555977_at	-0.224402708739178	3.72440787109015	-2.46263602991482	0.0289405442927718	0.999967282278742	-3.54636006897108
227720_at	-0.317091984975532	5.78388717984469	-2.46196467782737	0.0289768080986074	0.999967282278742	-3.5469941332188
226204_at	0.295890371700176	6.53547919379293	2.46149162007471	0.0290023871108232	0.999967282278742	-3.54744091188207
211697_x_at	0.321734494565057	8.70556211865098	2.46133756966035	0.0290107215650229	0.999967282278742	-3.54758640369724
1555931_at	0.2611972858756	3.46757141645496	2.46092654816730	0.0290329699923272	0.999967282278742	-3.54797458793715
237976_at	0.300398450973443	3.08816801039061	2.46063439284586	0.0290487942351439	0.999967282278742	-3.54825050862541
1569900_at	0.267543793046241	3.69233141768956	2.46031145716684	0.0290662953270635	0.999967282278742	-3.54855549746186
238949_at	-0.659537006042999	5.17876041735218	-2.46003315249110	0.0290813858462125	0.999967282278742	-3.54881833410612
220858_at	-0.321682368962692	3.21622100727149	-2.4591656773681	0.0291284714042000	0.999967282278742	-3.54963758635560
1555763_x_at	-0.450691423702491	6.20587317719295	-2.45903407958742	0.0291356207933082	0.999967282278742	-3.54976186742263
233888_s_at	0.395089116791407	6.66463744852905	2.45891130676004	0.0291422922680549	0.999967282278742	-3.54987781390837
211735_x_at	0.264615675384689	5.08582074191533	2.4583683624568	0.0291718135046917	0.999967282278742	-3.55039056641141
204571_x_at	-0.351087863152156	10.3766846353632	-2.4580912757652	0.0291868904984409	0.999967282278742	-3.55065224288800
216166_at	0.223417585533544	3.46717910032556	2.45806216368424	0.0291884749966575	0.999967282278742	-3.55067973581368
211590_x_at	0.212877022662265	5.1509852575115	2.45769307709338	0.0292085706475164	0.999967282278742	-3.55102829318276
244374_at	-0.223951211593914	4.20773515540088	-2.45578602165278	0.0293126165371205	0.999967282278742	-3.55282923414762
213289_at	-0.346025588245038	7.19356857474571	-2.45575644538436	0.029314232978254	0.999967282278742	-3.55285716415720
225588_s_at	-0.325463399373452	5.01739928638779	-2.45563185469359	0.0293210432150775	0.999967282278742	-3.55297481976208
229544_at	-0.324242370610378	8.66992816579403	-2.45465600868268	0.0293744365410806	0.999967282278742	-3.55389633698136
240816_at	-0.287320243789234	4.97015646147089	-2.45452463754161	0.0293816316475947	0.999967282278742	-3.55402039282274
226068_at	-0.286881163894359	7.4680341647406	-2.45422171784494	0.0293982288183006	0.999967282278742	-3.55430644339467
233833_at	0.259651180124947	4.65398803933743	2.45414595066578	0.0294023815633654	0.999967282278742	-3.55437799093883
244602_at	0.246712851995957	3.10538440267603	2.45381928275695	0.0294202924667697	0.999967282278742	-3.55468646473614
1562738_a_at	0.209354747260579	2.98733397590811	2.45207703422079	0.0295159959263124	0.999967282278742	-3.55633164146034
217392_at	0.227380178394755	2.71050667182181	2.4516584999577	0.0295390310432168	0.999967282278742	-3.55672684752225
1557886_at	0.289839885849958	3.06257248899773	2.45066836469656	0.0295935946212977	0.999967282278742	-3.55766178075506
237242_at	0.382351811915805	3.68142705281925	2.45053421458433	0.0296009947168138	0.999967282278742	-3.557788450205
230467_at	-0.288307611961164	3.27991336856274	-2.4494104617604	0.0296630540613336	0.999967282278742	-3.55884952437916
229603_at	0.328942291818312	5.37326403028383	2.44936413251709	0.0296656152838532	0.999967282278742	-3.55889326899874
242873_at	-0.364815534364801	7.7849893911937	-2.44922556734239	0.0296732768616871	0.999967282278742	-3.55902410361219
207294_at	0.249056486647767	2.78817401296614	2.44918485986074	0.0296755280311404	0.999967282278742	-3.5590625399453
203503_s_at	-0.335758886569317	7.01376805858632	-2.44890043596335	0.0296912615794314	0.999967282278742	-3.55933109433361
1556803_at	-0.336633597328961	4.02237398084642	-2.44866094434206	0.0297045158238758	0.999967282278742	-3.55955722215744
239378_at	0.211328662282839	3.918718131539	2.44837659540634	0.0297202600124196	0.999967282278742	-3.55982570268239
201294_s_at	0.361490015196713	4.27561833872019	2.44837186452536	0.029720522025684	0.999967282278742	-3.55983016953705
231772_x_at	0.391644333695755	8.60775985192579	2.44817845902149	0.0297312354240038	0.999967282278742	-3.5600127808507
204778_x_at	-0.263365858624194	5.06438282526568	-2.44816988393707	0.0297317105135633	0.999967282278742	-3.56002087733147
223963_s_at	-0.279107418285281	4.96961237899393	-2.44788239752101	0.0297476424921577	0.999967282278742	-3.56029231729763
206540_at	-0.35490614736253	5.82070346248388	-2.44756853057469	0.0297650458140431	0.999967282278742	-3.56058866335512
224957_at	-0.338553759812060	9.54770030005832	-2.44707795629354	0.0297922668476129	0.999967282278742	-3.56105184833125
203860_at	0.249532692939913	6.40942471218003	2.44704784858728	0.0297939382470089	0.999967282278742	-3.56108027492591
223748_at	0.251071424627773	5.63094440546499	2.44624013676164	0.0298388112639341	0.999967282278742	-3.56184287972066
227779_at	0.255493796728879	3.54441599599545	2.44594106760743	0.0298554427607763	0.999967282278742	-3.56212524370761
1559713_at	0.221308217304601	4.1249864171823	2.44560158481468	0.0298743325052266	0.999967282278742	-3.56244576162597
203029_s_at	-0.271927585269830	3.43053869916244	-2.44451136963343	0.0299350728375906	0.999967282278742	-3.5634750562599
200896_x_at	-0.453983771486193	10.5016403702342	-2.44447591206129	0.029937050317322	0.999967282278742	-3.56350853205400
219520_s_at	-0.430042961612208	5.90780949852006	-2.44394635202513	0.0299665990040929	0.999967282278742	-3.56400849091909
243351_at	-0.205897872999729	3.88346749154435	-2.44380898365893	0.0299742685433638	0.999967282278742	-3.56413817971666
236239_at	0.290049671691194	4.33496597715686	2.44356570520149	0.0299878558802676	0.999967282278742	-3.5643678566982
210273_at	-0.578660704167766	6.19902918929403	-2.44343656581381	0.0299950708472909	0.999967282278742	-3.56448977549478
1564000_at	-0.233548835938778	3.51950970647501	-2.44326750065561	0.0300045189759182	0.999967282278742	-3.56464938713336
239147_at	-0.325068851926315	6.16940169095919	-2.44282878155100	0.0300290499483196	0.999967282278742	-3.56506357170314
217773_s_at	-0.354610423494956	11.0134458059939	-2.44253276228374	0.030045612761711	0.999967282278742	-3.56534303425634
244222_at	0.222777572544458	3.70569778568229	2.44234559698532	0.0300560895333324	0.999967282278742	-3.56551973017427
213668_s_at	-0.744095926145226	7.89470195814828	-2.44209022312617	0.0300703900189099	0.999967282278742	-3.56576081804879
225855_at	-0.319452760318033	8.0432742522303	-2.44130420084108	0.0301144469691802	0.999967282278742	-3.56650285999336
1570360_s_at	-0.284659833723498	3.62526093133720	-2.44118007001416	0.0301214102401330	0.999967282278742	-3.56662004405984
226976_at	-0.248021150079044	8.74065496989618	-2.44017739768112	0.0301777131828691	0.999967282278742	-3.56756659091414
1555704_at	-0.300438220905559	3.84967788619156	-2.43943168386505	0.0302196527879344	0.999967282278742	-3.56827054797491
242472_x_at	0.214857286449484	3.54340670093728	2.43902015945701	0.0302428212834626	0.999967282278742	-3.56865902336218
242675_x_at	0.226909237788795	4.07049022844558	2.43849030429577	0.0302726768647116	0.999967282278742	-3.56915919621053
233235_x_at	0.229330836399699	4.66993570543977	2.43789700177119	0.0303061411340326	0.999967282278742	-3.56971925444203
243235_at	0.253615345272439	3.53539534374672	2.43770692984958	0.0303168693553498	0.999967282278742	-3.56989867441304
233429_at	0.201493356118489	4.94300825398217	2.43752311777547	0.0303272477260155	0.999967282278742	-3.57007218455097
212991_at	-0.353753949676571	6.5211079309698	-2.43749872274898	0.0303286253712459	0.999967282278742	-3.57009521227413
221123_x_at	-0.382760535779629	6.67631098883144	-2.43728436246924	0.030340733394657	0.999967282278742	-3.57029755739742
244459_at	-0.229727115074932	3.40898701620597	-2.43723282804197	0.0303436449816774	0.999967282278742	-3.57034620309718
1560111_at	-0.244044334639371	2.65550718519652	-2.43717581386488	0.0303468664761227	0.999967282278742	-3.57040002131088
238063_at	-0.223085946733339	3.15712686500658	-2.43713432201233	0.0303492111133319	0.999967282278742	-3.57043918726541
1555906_s_at	0.343653620762837	7.00189536389477	2.43712747881652	0.0303495978279487	0.999967282278742	-3.57044564685011
215289_at	-0.318366067689659	3.13800236781326	-2.43699316486196	0.0303571889791315	0.999967282278742	-3.57057243130487
214209_s_at	-0.435726945301036	4.75253979729318	-2.43688693563529	0.0303631941317408	0.999967282278742	-3.57067270513344
236950_s_at	-0.253029356521761	2.81580795929405	-2.43685773970794	0.0303648447815870	0.999967282278742	-3.57070026423926
238893_at	-0.287884015497292	6.19170948671786	-2.43678376668108	0.0303690273801428	0.999967282278742	-3.57077009000096
210638_s_at	-0.194429210101834	10.818729334635	-2.43628762332101	0.0303970947451997	0.999967282278742	-3.57123841398331
216839_at	0.191215895256183	2.67654334857543	2.43556136634713	0.0304382248685148	0.999967282278742	-3.57192393836152
229521_at	-0.359892958978230	6.87728616776171	-2.43549939823874	0.0304417367860972	0.999967282278742	-3.57198243037027
244408_at	-0.346021166035216	4.31542818187703	-2.43538022763118	0.0304484916350458	0.999967282278742	-3.57209491584912
220133_at	-0.336815116036877	3.19965159057357	-2.43510464666363	0.0304641176831092	0.999967282278742	-3.57235503622338
242932_at	-0.483848096517021	5.31489497836269	-2.43483978008136	0.030479143468171	0.999967282278742	-3.57260504160415
230693_at	-0.381849284549121	3.82977027976499	-2.43453966750129	0.0304961773567445	0.999967282278742	-3.57288831336669
213316_at	-0.285954537281739	4.69802785127908	-2.43393954943874	0.0305302665086441	0.999967282278742	-3.57345474932899
215362_at	-0.318644093728686	3.55398077143929	-2.43363722907623	0.0305474534106295	0.999967282278742	-3.57374009843998
237949_at	-0.228334683322168	3.28777323357754	-2.43349603968028	0.0305554832088215	0.999967282278742	-3.57387336118076
229312_s_at	-0.420567291294708	7.85936493445133	-2.43340755036565	0.0305605168544179	0.999967282278742	-3.57395688228247
241993_x_at	0.299320921845091	5.96325729056235	2.43299085292760	0.0305842310804184	0.999967282278742	-3.57435018178488
244515_at	-0.417868287196224	5.82610784620566	-2.43253613161916	0.0306101294271564	0.999967282278742	-3.57477936526767
242233_at	0.340730033060012	5.20475590803046	2.4325008228881	0.0306121412940155	0.999967282278742	-3.57481269079695
217862_at	-0.357758684688756	7.50482102115414	-2.43216505018151	0.0306312797414721	0.999967282278742	-3.57512960248071
207865_s_at	-0.326336739910440	4.06055219978368	-2.43190982791343	0.0306458346503552	0.999967282278742	-3.57537048655815
223284_at	-0.708585597446252	6.10757179206478	-2.43188054190954	0.030647505208418	0.999967282278742	-3.57539812719467
1565583_at	-0.315228502904890	3.87222476814964	-2.4317408751754	0.030655473405688	0.999967282278742	-3.57552994678189
1557964_at	0.24108997574153	5.99602176942203	2.43162251110443	0.0306622278128684	0.999967282278742	-3.57564166021625
218482_at	-0.312970742372718	10.8038844780294	-2.43130988558597	0.0306800745657071	0.999967282278742	-3.57593671828276
203608_at	-0.315357288261279	9.44109825030136	-2.43065810503548	0.0307173146659540	0.999967282278742	-3.5765518653817
240130_at	0.217341466292293	2.86351437478689	2.43054398834657	0.0307238392990399	0.999967282278742	-3.57665956703647
226271_at	0.255477655676414	7.40403930644021	2.43019510047332	0.0307437952604613	0.999967282278742	-3.57698884027689
205774_at	-0.340169026354083	6.63500798236457	-2.42982612411298	0.0307649138130963	0.999967282278742	-3.57733706931692
237274_at	-0.364396868048908	5.65528653740143	-2.42909763838751	0.0308066500137242	0.999967282278742	-3.57802458270916
238807_at	0.230389522979388	7.25910010123166	2.42896507966913	0.0308142503800562	0.999967282278742	-3.57814968447208
242804_at	0.314747465182676	4.6473097985128	2.42858692867164	0.030835941891408	0.999967282278742	-3.57850656053328
202286_s_at	-0.276231536288530	3.30738984477041	-2.42856668954798	0.0308371032623671	0.999967282278742	-3.57852566089327
227182_at	-0.395384103469316	4.16993318335783	-2.42848801121635	0.0308416184189055	0.999967282278742	-3.57859991225359
1569952_x_at	0.254447613516203	3.63138794557616	2.42753001682863	0.0308966463545499	0.999967282278742	-3.57950399082898
232527_at	0.387675715178123	5.64398509243052	2.42746547089483	0.0309003573132012	0.999967282278742	-3.57956490328403
201843_s_at	0.467688906109108	5.85743471041891	2.42743891347379	0.0309018843113023	0.999967282278742	-3.57958996567951
203380_x_at	0.245634254316363	10.4137987316172	2.42679646705248	0.0309388457841302	0.999967282278742	-3.58019624066412
228792_at	0.248850995677051	3.53399264637709	2.42652032793833	0.0309547457749887	0.999967282278742	-3.58045682915489
234324_at	-0.257965994187792	3.49678151826067	-2.42646863719871	0.0309577229814515	0.999967282278742	-3.58050560874038
220940_at	-0.479222801149287	7.1288475582299	-2.42636240267347	0.0309638425836763	0.999967282278742	-3.58060586006110
1563840_at	-0.237654320856586	2.98716353093141	-2.42618522709809	0.0309740513057623	0.999967282278742	-3.58077305633270
238478_at	0.31652361355183	5.72924477369785	2.42582485466448	0.0309948256708205	0.999967282278742	-3.58111312850696
201813_s_at	0.202457777811214	6.24102432071031	2.42554047393889	0.0310112287966647	0.999967282278742	-3.58138148730891
1561093_at	0.372889437612828	7.48112735934366	2.42530460160354	0.0310248402780971	0.999967282278742	-3.5816040690726
209434_s_at	0.211340851759354	9.45522863345233	2.42497336729873	0.0310439645014461	0.999967282278742	-3.58191663704692
233252_s_at	-0.23895276981008	9.79819976389425	-2.42490312076268	0.0310480217276763	0.999967282278742	-3.58198292455135
205042_at	-0.291873098529349	9.17615635436125	-2.42450140526686	0.0310712333807390	0.999967282278742	-3.58236199724044
214826_at	0.376313334451641	4.53075002553718	2.42365688730476	0.0311200851203453	0.999967282278742	-3.58315889987635
212169_at	-0.262131131997217	8.33999850641245	-2.42351672450465	0.031128200072522	0.999967282278742	-3.58329115824336
1561018_at	-0.245104606630042	3.59846628929512	-2.42304456902004	0.0311555512380568	0.999967282278742	-3.58373668284934
203866_at	-0.260545053635155	5.70229649006539	-2.42188503566625	0.0312228190296189	0.999967282278742	-3.58483079010131
235878_at	-0.310887817716933	7.05582191726838	-2.42151788507689	0.0312441475311729	0.999967282278742	-3.58517721688795
236145_at	0.307431264044744	3.73449968408149	2.42129894446113	0.0312568728828468	0.999967282278742	-3.58538379768000
241854_at	-0.254689529626661	3.80061076402052	-2.42052247599974	0.0313020432278892	0.999967282278742	-3.58611642182814
201823_s_at	-0.360848084128770	8.00917507596499	-2.42034330437893	0.0313124752723022	0.999967282278742	-3.58628547396516
208832_at	-0.269693842743997	8.08577944451146	-2.42027734947417	0.0313163162551658	0.999967282278742	-3.58634770356458
222145_at	-0.579398138507807	5.55180897019013	-2.42009054803564	0.0313271973730613	0.999967282278742	-3.58652395332674
1560330_at	0.209488697145039	2.51200909560647	2.41977805300688	0.0313454082160943	0.999967282278742	-3.58681879461554
203266_s_at	-0.345316967399620	9.13881362235041	-2.41949414885749	0.0313619617209634	0.999967282278742	-3.58708665789073
236954_at	0.218312008252902	3.53461315897529	2.41943669121876	0.0313653129056789	0.999967282278742	-3.58714086884557
220420_at	0.228764608040908	4.17706831662557	2.41941071385917	0.0313668281335588	0.999967282278742	-3.58716537830665
238209_at	0.304040883753638	4.67667363653789	2.41913635044533	0.0313828357110539	0.999967282278742	-3.58742423717983
1555565_s_at	0.278407067061370	4.43926679249775	2.41862713407730	0.0314125664442289	0.999967282278742	-3.58790467175161
231297_at	-0.298146325331639	6.196971529706	-2.41838797946221	0.0314265388821876	0.999967282278742	-3.58813030646204
221311_x_at	-0.518059542897564	9.43079067847416	-2.41837858194513	0.031427088047267	0.999967282278742	-3.58813917268577
220430_at	-0.216723307323386	4.11695124628132	-2.41823199148549	0.0314356555840227	0.999967282278742	-3.58827747526353
206589_at	-0.250412756873218	5.25083522402074	-2.41784578243028	0.031458238462504	0.999967282278742	-3.58864184610935
222530_s_at	-0.431315941218893	9.76123974128858	-2.41781770749816	0.0314598807007669	0.999967282278742	-3.58866833338163
226386_at	-0.511191838240601	10.0112432392704	-2.41777058100013	0.0314626375421203	0.999967282278742	-3.58871279478927
218667_at	0.284461981994504	8.52156777569181	2.41759367260161	0.0314729885326763	0.999967282278742	-3.5888796981402
217925_s_at	-0.370674241604891	7.08078561127619	-2.41708375476486	0.0315028423544729	0.999967282278742	-3.58936077271168
222761_at	-0.40300552968807	8.24159676151045	-2.41703431161121	0.0315057385155814	0.999967282278742	-3.58940741875004
229405_at	-0.281671978305174	6.19525764369437	-2.41670089068959	0.0315252755129417	0.999967282278742	-3.58972197547985
1557802_at	-0.310075998602430	3.01161533475493	-2.41657161133220	0.0315328538427563	0.999967282278742	-3.58984393966863
221953_s_at	-0.31249128889261	7.50982594160022	-2.41654121356218	0.0315346360078552	0.999967282278742	-3.5898726173371
216377_x_at	0.247873130530867	4.46589944656733	2.41641946610677	0.0315417748055651	0.999967282278742	-3.58998747527729
211587_x_at	0.262289398697475	5.35089066367241	2.41640069197015	0.0315428757860529	0.999967282278742	-3.59000518697514
218739_at	0.300212210025213	7.03561426377472	2.41628892561650	0.0315494309163529	0.999967282278742	-3.59011062820385
214004_s_at	-0.362443838525260	7.3993664999781	-2.41593376477942	0.0315702698887554	0.999967282278742	-3.59044568730462
1556828_at	0.227179847322408	3.04264229012339	2.41588249262367	0.0315732793608725	0.999967282278742	-3.59049405721536
1560986_a_at	0.303728163583243	4.64130616817189	2.41518855706173	0.0316140377234286	0.999967282278742	-3.59114870544571
227733_at	-0.264670628902386	4.28015797498928	-2.41435100948958	0.0316632984223164	0.999967282278742	-3.59193881682878
202871_at	-0.407268364311837	7.8665907305553	-2.41434154757961	0.0316638553490534	0.999967282278742	-3.59194774273011
221398_at	0.244262193063418	2.93601201027039	2.41393170683971	0.0316879875459559	0.999967282278742	-3.59233436390179
206907_at	-0.268101330950087	5.42015940529529	-2.41288352232991	0.0317497869693238	0.999967282278742	-3.59332314144205
243492_at	-0.599490352169592	5.58104147019075	-2.41269107063467	0.0317611462020640	0.999967282278742	-3.59350468228542
227245_at	0.37735908415919	8.86028273832843	2.41221131572162	0.0317894801501834	0.999967282278742	-3.59395723330627
1560775_at	-0.440716156991639	3.23990182889627	-2.41144796704851	0.0318346129368578	0.999967282278742	-3.59467728344481
242429_at	-0.457835188234109	8.1692677261533	-2.4110126440796	0.0318603788189036	0.999967282278742	-3.59508790646478
220748_s_at	-0.699024726123646	9.63354810997842	-2.41100996925878	0.0318605371979584	0.999967282278742	-3.59509042950077
1558414_at	-0.309172161498169	3.18356417153444	-2.41033713935349	0.0319004001966141	0.999967282278742	-3.59572507245056
223440_at	0.364445024032441	7.43210194157061	2.41023862430375	0.031906240910578	0.999967282278742	-3.59581799508563
204021_s_at	-0.539374962541776	7.40294359357146	-2.41018220924983	0.0319095860818511	0.999967282278742	-3.59587120749078
1566249_at	0.41635673939952	4.77712499888705	2.41016893514198	0.0319103732285501	0.999967282278742	-3.59588372802181
216878_x_at	0.35960727370987	4.2649994739551	2.40995741832831	0.0319229185640337	0.999967282278742	-3.59608323623135
238149_at	-0.223140929981603	2.65749611154037	-2.40968167961215	0.0319392800900736	0.999967282278742	-3.59634331823397
203486_s_at	0.25521225379768	7.86711522055185	2.40966072397856	0.0319405238648127	0.999967282278742	-3.59636308389397
223417_at	0.215763705969348	7.24337201105786	2.40887144715214	0.0319874034793979	0.999967282278742	-3.59710753182221
227954_at	-0.3881220349353	6.49219519616898	-2.40879446255472	0.0319919795622101	0.999967282278742	-3.5971801428975
206034_at	-0.25783185907785	4.16917882981937	-2.40874579244373	0.0319948729124996	0.999967282278742	-3.59722604795091
215538_at	-0.357487913129812	4.00853426190568	-2.40855635536731	0.0320061369955702	0.999967282278742	-3.59740472200955
238199_x_at	0.314829444475714	7.88167520213085	2.40831895880731	0.0320202581605085	0.999967282278742	-3.59762862917779
1557907_x_at	0.246662723754909	3.30245250987985	2.40790105576694	0.0320451309971893	0.999967282278742	-3.59802278194217
243081_at	0.213878355253117	2.60761150456151	2.40731991084883	0.0320797505109057	0.999967282278742	-3.59857089047369
219925_at	-0.322093074458308	3.51643571692295	-2.40721791297596	0.0320858303493327	0.999967282278742	-3.59866708901381
226702_at	-0.469689519663154	6.73524820351005	-2.40692636520252	0.0321032148802995	0.999967282278742	-3.59894205840472
208650_s_at	-0.382824100347999	4.97406342343201	-2.40588077061725	0.0321656363706788	0.999967282278742	-3.5999281757332
202001_s_at	-0.378290791055454	10.9290873412696	-2.40561397852767	0.0321815823639403	0.999967282278742	-3.60017978636664
215186_at	0.313728470972568	4.01266252179092	2.40559440268924	0.0321827526979045	0.999967282278742	-3.60019824818166
244735_at	0.231335887855518	3.10330160869053	2.40522139249707	0.032205060770762	0.999967282278742	-3.60055002883334
218022_at	-0.367535676238839	8.70087601575681	-2.40516299678798	0.0322085544997400	0.999967282278742	-3.60060510061619
1554248_at	0.203822831236824	6.14179993069277	2.40433214354639	0.0322583026224337	0.999967282278742	-3.60138864970544
232002_at	0.266496695742327	4.29258646421407	2.40411146252219	0.0322715284897737	0.999967282278742	-3.60159676279747
222996_s_at	-0.370506826936619	6.43168005622962	-2.40289640361647	0.0323444426699664	0.999967282278742	-3.60274259618101
215936_s_at	0.591168884533639	6.92109369629015	2.40263351775480	0.0323602389018581	0.999967282278742	-3.60299049859057
52651_at	0.215871594563024	4.14927222609153	2.4025295542569	0.0323664878805067	0.999967282278742	-3.60308853598374
219390_at	-0.380855682079037	7.94916536030573	-2.40236694590050	0.0323762641715161	0.999967282278742	-3.60324187469401
50277_at	-0.281304212273014	9.34271751588301	-2.40233210913794	0.0323783589852484	0.999967282278742	-3.60327472544536
228217_s_at	-0.525710557479279	9.85892535083035	-2.4023188500458	0.0323791563187528	0.999967282278742	-3.60328722863906
242950_x_at	-0.224534352839246	2.96370442466149	-2.40200297029384	0.0323981572687253	0.999967282278742	-3.60358509850928
227291_s_at	-0.397372471866834	11.3961348985137	-2.40155491932891	0.0324251269857091	0.999967282278742	-3.60400759846085
233974_s_at	-0.302442882083993	5.02101623388396	-2.40127384096013	0.0324420570401779	0.999967282278742	-3.60427264453039
244807_at	-0.275377696786057	3.20594411051888	-2.4010386483545	0.0324562297936614	0.999967282278742	-3.60449442017168
216048_s_at	-0.764679157204297	6.92045357184984	-2.40101029387108	0.0324579388414855	0.999967282278742	-3.60452115700667
210065_s_at	0.332375627994927	3.94152769226129	2.40085933938141	0.0324670389767255	0.999967282278742	-3.60466349897935
236748_at	-0.306605277602404	4.00615213440286	-2.40059283406004	0.0324831109469262	0.999967282278742	-3.60491479741042
234375_x_at	0.302445868588380	3.08633075012807	2.40052688114948	0.0324870895053825	0.999967282278742	-3.6049769866753
229731_at	-0.261044939252117	3.39031651077036	-2.40002494996018	0.032517383430119	0.999967282278742	-3.60545027029313
219129_s_at	-0.560784040400883	7.58121706782255	-2.40002135996262	0.0325176002010031	0.999967282278742	-3.6054536553637
1566152_a_at	0.281579593073156	2.93080701705366	2.39985902054301	0.0325274040121308	0.999967282278742	-3.60560672756971
210335_at	0.261191635332990	4.08194488220478	2.39965789671828	0.0325395539759673	0.999967282278742	-3.60579636898740
218494_s_at	-0.346667057419989	5.67191566215042	-2.39918175571610	0.0325683351750604	0.999967282278742	-3.60624532134339
229756_at	-0.356157994112781	4.27119786536043	-2.39885357560528	0.0325881868191587	0.999967282278742	-3.60655475744216
214092_x_at	-0.27615076081878	7.9518237117011	-2.39865352859849	0.0326002933709443	0.999967282278742	-3.60674337705879
205019_s_at	0.398288062267337	5.72692780854181	2.39815240234438	0.0326306397305426	0.999967282278742	-3.60721587154016
206481_s_at	-0.190484279787457	3.03804904394038	-2.3981182163886	0.0326327108925108	0.999967282278742	-3.60724810399046
222728_s_at	-0.347724156598668	9.75098760073938	-2.39797706190536	0.0326412640955816	0.999967282278742	-3.60738119201007
200653_s_at	-0.392658938503814	11.6859648671387	-2.39781953348294	0.0326508120089631	0.999967282278742	-3.60752971749488
233992_x_at	0.292813933171868	6.70576851399429	2.39776507752911	0.0326541132470307	0.999967282278742	-3.6075810610385
208785_s_at	-0.387086472429894	9.29213958542829	-2.39775376264384	0.0326547992200727	0.999967282278742	-3.60759172921353
226331_at	-0.332455556507803	9.41865679101726	-2.39740002543496	0.0326762517605394	0.999967282278742	-3.60792524622376
211135_x_at	0.266737876996423	5.72345340762887	2.39722578870881	0.0326868233849532	0.999967282278742	-3.60808952179555
241314_at	0.267633090425306	3.96791346022951	2.3957882422413	0.0327741701579515	0.999967282278742	-3.60944484549908
200863_s_at	-0.266963460456733	11.5627400607763	-2.39577027321818	0.0327752633884061	0.999967282278742	-3.6094617863258
212118_at	0.279206154078278	9.32628454349671	2.39553553158683	0.0327895482163016	0.999967282278742	-3.60968309494688
204287_at	0.172897881981423	6.28918343314367	2.39534736915341	0.0328010028499104	0.999967282278742	-3.60986048853559
230531_at	-0.291581916390845	5.12997362958244	-2.39465934990233	0.0328429195792726	0.999967282278742	-3.61050912134124
238022_at	-0.396816006174394	9.05030484927883	-2.39403580114189	0.0328809528668476	0.999967282278742	-3.61109696076205
229693_at	0.219566599029868	3.38081237080042	2.39375147396401	0.0328983093800566	0.999967282278742	-3.6113650008115
206699_x_at	-0.267630685893845	4.26546268383738	-2.39316470890893	0.0329341557192532	0.999967282278742	-3.61191814562365
205604_at	0.281853379595167	4.41531265775149	2.39232252137753	0.032985671615049	0.999967282278742	-3.61271205759949
213593_s_at	-0.347294742361044	4.78933653390683	-2.39202657125442	0.0330037929607339	0.999967282278742	-3.61299103770146
237235_at	-0.290270042184344	4.41921525119783	-2.39097896717262	0.033068015567806	0.999967282278742	-3.61397854745588
230718_at	-0.255671090568016	2.95111622440704	-2.39081642495768	0.0330779908246113	0.999967282278742	-3.61413176232088
213971_s_at	-0.305973570649112	8.89613650820676	-2.39057802037428	0.0330926269898148	0.999967282278742	-3.61435648462411
241743_at	-0.272450410450912	4.33127394839982	-2.39037220552894	0.0331052673918683	0.999967282278742	-3.61455048598487
205489_at	0.258081543881753	6.0350693344019	2.39032641868409	0.033108080082932	0.999967282278742	-3.6145936445317
221237_s_at	-0.205639219638093	5.26083828236987	-2.3903006831835	0.033109661118157	0.999967282278742	-3.61461790270823
224836_at	-0.315011770158922	6.2285557250931	-2.39000663186269	0.0331277310082127	0.999967282278742	-3.61489507265706
240460_at	0.188138696936150	2.87631089288135	2.38980481376755	0.0331401384968931	0.999967282278742	-3.61508530273708
209804_at	-0.183731857407182	7.26661872280958	-2.38973430379996	0.0331444743984851	0.999967282278742	-3.61515176382523
204389_at	-0.302824661373539	3.74947322513328	-2.38924073427720	0.0331748409151287	0.999967282278742	-3.61561698641559
1560153_at	0.212983435242984	3.64233828974317	2.38922621218713	0.0331757347799879	0.999967282278742	-3.61563067433856
1569378_at	0.203018114977071	3.69148000060687	2.38799796941518	0.0332514192321498	0.999967282278742	-3.61678833889815
218531_at	-0.305978998149467	4.84182815653313	-2.38745396774655	0.03328499349833	0.999967282278742	-3.61730106398702
223129_x_at	0.335275694624304	8.26789040806768	2.38693134356633	0.0333172789865453	0.999967282278742	-3.61779363092201
225790_at	-0.36754300607548	5.15116415044754	-2.38666483760889	0.0333337541312188	0.999967282278742	-3.61804480586329
1553011_at	-0.288217518346067	5.29207125715226	-2.38648702748696	0.0333447505232241	0.999967282278742	-3.61821238589726
221535_at	0.216476683831516	8.14042399517808	2.38616918163886	0.0333644158650845	0.999967282278742	-3.61851194210341
223935_at	-0.237503984600611	3.52476162467274	-2.38597885460068	0.0333761968468901	0.999967282278742	-3.61869131554661
225767_at	-0.300346855094844	4.25123876950971	-2.38587497826419	0.0333826283296912	0.999967282278742	-3.61878921311158
214436_at	-0.234957748240596	6.77311715001667	-2.38541171371595	0.0334113257157981	0.999967282278742	-3.61922580907464
215129_at	-0.267269501515172	3.15724599011385	-2.38527328481717	0.0334199054161772	0.999967282278742	-3.61935626761288
205376_at	-0.293219545341863	5.55203466116077	-2.38524410577121	0.0334217141768006	0.999967282278742	-3.61938376652188
1552663_a_at	0.224644945423555	5.19434922757737	2.3844732740004	0.0334695307241107	0.999967282278742	-3.62011020265395
236958_at	-0.250384769285768	7.1382284373995	-2.38424758743723	0.0334835429980409	0.999967282278742	-3.62032288692000
230007_at	0.216209230923010	3.41283257949311	2.38421336186600	0.0334856684625442	0.999967282278742	-3.62035514052248
1557582_at	0.232127605843964	4.59976747540044	2.38417036544379	0.0334883387944877	0.999967282278742	-3.62039565956811
205896_at	-0.314728061938779	4.06314050276493	-2.38397825791221	0.0335002722987769	0.999967282278742	-3.62057669740243
205815_at	0.215327851069000	3.42009320389426	2.38380683221865	0.033510924508539	0.999967282278742	-3.62073824402211
221823_at	0.215739163649426	8.57472875256615	2.38352479683097	0.0335284569447913	0.999967282278742	-3.62100402373206
209670_at	0.224625906921380	4.56231089113853	2.38333749485456	0.0335401052302619	0.999967282278742	-3.62118052860613
1559399_s_at	-0.702100106322048	6.56884514755478	-2.38138158260973	0.0336619748833957	0.999967282278742	-3.62302361591800
207826_s_at	-0.531374619415148	7.11873424364766	-2.38128003525388	0.0336683136943536	0.999967282278742	-3.62311930182802
1553347_s_at	0.219875626097806	3.39284013516324	2.38067996401687	0.0337057948056844	0.999967282278742	-3.62368472850197
239830_at	-0.448197036304262	4.97770184114978	-2.38066563023664	0.0337066905977097	0.999967282278742	-3.62369823457388
202125_s_at	0.291780832105545	8.28568243226177	2.38054857194349	0.0337140070287121	0.999967282278742	-3.62380853302068
238270_x_at	0.303930980770657	3.79381995240655	2.38012627817213	0.0337404140647206	0.999967282278742	-3.62420643613439
227689_at	0.299052868895583	8.02695334772606	2.3790934981515	0.0338050797123188	0.999967282278742	-3.62517953771652
235884_at	-0.337239623948608	6.16394284193268	-2.37884141606772	0.0338208813774556	0.999967282278742	-3.62541704745402
219658_at	0.253786626623460	6.51545942516239	2.37882048710976	0.0338221936186728	0.999967282278742	-3.62543676644644
203079_s_at	0.376546374763475	9.77670504947477	2.37878414001187	0.0338244726898018	0.999967282278742	-3.62547101217161
211089_s_at	-0.535581739658447	4.75416772202328	-2.37855074375327	0.0338391108322154	0.999967282278742	-3.62569091368389
234298_at	-0.468112234223084	3.54699392918356	-2.37852539448233	0.0338407010523409	0.999967282278742	-3.62571479716305
214666_x_at	0.313870367682757	6.6459608680557	2.37739400437614	0.0339117487306746	0.999967282278742	-3.62678074166790
206170_at	0.384549558746971	5.28409197971187	2.3770170073762	0.0339354546306671	0.999967282278742	-3.62713592057002
205795_at	-0.222402755136281	6.89137919655928	-2.37691761943014	0.0339417068725688	0.999967282278742	-3.62722955571282
227312_at	-0.449924152355368	6.3748223845589	-2.37670594780654	0.033955026268245	0.999967282278742	-3.62742897406272
201808_s_at	0.323929072600971	3.90919396475043	2.37663866677116	0.0339592609618610	0.999967282278742	-3.62749235997342
1554235_at	-0.246763985229643	2.89359262426584	-2.37649181902172	0.0339685053698267	0.999967282278742	-3.62763070562474
210160_at	-0.259258017967454	5.16395554360318	-2.37633697276912	0.0339782559108400	0.999967282278742	-3.62777658581028
217128_s_at	0.249264541399324	3.835106602372	2.37622300427129	0.033985434124421	0.999967282278742	-3.62788395461144
1570342_at	0.172658128946165	4.07901524158588	2.37609163098495	0.0339937103651097	0.999967282278742	-3.62800771971735
223420_at	0.404632214837287	7.74751841970296	2.37587814773470	0.0340071634746308	0.999967282278742	-3.62820883819297
240744_at	-0.308922442346176	4.28281252832266	-2.37552744897762	0.0340292745767052	0.999967282278742	-3.62853922103736
217526_at	-0.455633456925325	9.10299491130978	-2.37517941100649	0.0340512315203141	0.999967282278742	-3.62886709264307
243255_at	0.201631741706595	4.23733184954644	2.37447172937533	0.0340959193998645	0.999967282278742	-3.62953375492687
223353_at	-0.261954988411983	4.8470999175363	-2.3744687028849	0.0340961106337156	0.999967282278742	-3.62953660595203
228550_at	-0.340136097284924	4.97322826779565	-2.37445671794717	0.0340968679320960	0.999967282278742	-3.62954789604179
220052_s_at	-0.343426849972001	5.62619716775711	-2.37402336963571	0.0341242609472112	0.999967282278742	-3.62995611654631
227933_at	-0.401243378425386	6.20952353061037	-2.37370898756274	0.0341441469910388	0.999967282278742	-3.63025226461895
244383_at	0.215751534718644	3.96229267654672	2.37338490551898	0.0341646582066198	0.999967282278742	-3.63055754611714
226245_at	-0.471016198944595	7.85575851877094	-2.37246783236704	0.0342227638427978	0.999967282278742	-3.63142139650021
210404_x_at	-0.406999953725157	4.32213284791165	-2.37244747786571	0.0342240545732556	0.999967282278742	-3.63144056935197
232975_at	-0.297075784244734	5.83460880502676	-2.37213166770599	0.0342440868628773	0.999967282278742	-3.63173804358909
208879_x_at	-0.647506667715055	6.7214253309673	-2.37170385531102	0.0342712415050089	0.999967282278742	-3.63214101107970
222231_s_at	0.269177045923598	11.0264469571499	2.37142714193518	0.0342888163711602	0.999967282278742	-3.63240165075164
1554506_x_at	-0.198909166747495	2.60707729611265	-2.37127765000594	0.0342983146222914	0.999967282278742	-3.63254245777197
244555_at	-0.405416380862040	4.35549511336561	-2.37062680985689	0.0343396963159157	0.999967282278742	-3.63315547648905
238278_at	0.210085516722269	2.89965538913803	2.37058639066942	0.0343422678216259	0.999967282278742	-3.63319354630528
1565537_at	-0.413407998533576	5.10698586390208	-2.37045772031058	0.0343504551742210	0.999967282278742	-3.63331473725678
220971_at	0.209736863894372	4.68901764313918	2.37022643165682	0.0343651768694944	0.999967282278742	-3.6335325798389
236300_at	0.233550748551812	3.65223404367556	2.37019374716998	0.0343672577480646	0.999967282278742	-3.63356336402983
1563253_s_at	0.243639558583297	4.59423908200225	2.37008745961971	0.0343740254455723	0.999967282278742	-3.63366347166904
221809_at	-0.337299235225674	5.2166598359578	-2.36998839816336	0.0343803341802596	0.999967282278742	-3.63375677296610
1560297_at	-0.482729561352538	6.3628720261714	-2.36987608419065	0.0343874882418638	0.999967282278742	-3.63386255571704
1559377_at	-0.283568068910496	2.76571442377822	-2.36984782408639	0.0343892885495419	0.999967282278742	-3.63388917237723
1553111_a_at	0.461727715621002	7.12230600404955	2.36906476549026	0.0344392091065104	0.999967282278742	-3.63462668037135
223109_at	-0.463959244675717	8.66808997415509	-2.36850789463880	0.0344747521918605	0.999967282278742	-3.63515114332633
217026_at	-0.260301649701926	2.88551300342511	-2.36700394806924	0.0345709191474366	0.999967282278742	-3.63656750432698
1555753_x_at	-0.38212930670381	4.08611065239592	-2.36695579177558	0.0345740026431348	0.999967282278742	-3.63661285465183
208248_x_at	-0.630341777978424	9.9689636134914	-2.36662364588045	0.0345952774410267	0.999967282278742	-3.63692564456816
209068_at	0.283020581458207	9.61426496771928	2.36564227686987	0.0346582098054589	0.999967282278742	-3.63784979802835
1554942_a_at	-0.32504451840145	5.02748446059908	-2.36538402247506	0.0346747890993728	0.999967282278742	-3.63809298931976
1552912_a_at	-0.259896012472185	2.79580719047672	-2.36530323898889	0.0346799767563628	0.999967282278742	-3.63816906042875
243820_at	-0.261679188254604	4.51178261890216	-2.36522514233948	0.0346849925787446	0.999967282278742	-3.63824260118387
239451_at	0.335614442853197	4.63551711331508	2.36518273460706	0.0346877165412707	0.999967282278742	-3.63828253488985
237987_x_at	-0.205428887491391	2.66501269971036	-2.36488095998389	0.0347071062428341	0.999967282278742	-3.63856670217984
229656_s_at	-0.383995419623954	4.94066925057244	-2.36460958124069	0.0347245517895252	0.999967282278742	-3.63882224393155
1555247_a_at	0.76281755297574	7.52037066936286	2.36352154798183	0.0347945800873493	0.999967282278742	-3.63984675234949
225744_at	-0.234256099188541	4.90558984477009	-2.36313478254172	0.0348195057023372	0.999967282278742	-3.64021092490635
214694_at	0.260916351139664	4.91396969956373	2.36280901211106	0.0348405136554074	0.999967282278742	-3.64051766074638
215903_s_at	-0.294306766115240	6.00030942547367	-2.36280186730260	0.0348409745383225	0.999967282278742	-3.64052438803902
1566548_at	0.198550586923082	3.48728950059534	2.36212145097988	0.0348848921790156	0.999967282278742	-3.64116503382164
1556479_at	0.196267016600315	5.57322728506186	2.36202529611242	0.0348911027846462	0.999967282278742	-3.64125556687957
1557389_at	-0.239807696336998	3.41654235270699	-2.36137060708168	0.0349334169993256	0.999967282278742	-3.64187196864171
219882_at	-0.298658249808241	5.88171639509798	-2.36131751759287	0.034936850456997	0.999967282278742	-3.64192195259924
218447_at	-0.372853553549074	10.5206778317426	-2.36129005482969	0.0349386266834599	0.999967282278742	-3.64194780885065
213554_s_at	-0.272010651812052	7.92236009152782	-2.36121455957530	0.034943509982455	0.999967282278742	-3.64201888763721
206844_at	0.245814640432459	3.82142158704269	2.36098543684448	0.0349583344424204	0.999967282278742	-3.64223460526376
1555948_s_at	-0.433108682375412	9.88686071944796	-2.36087511889311	0.0349654742631275	0.999967282278742	-3.64233846815679
1556645_s_at	0.250999581079985	3.6923565528545	2.36032422094519	0.0350011494551901	0.999967282278742	-3.64285712376715
226843_s_at	-0.326175109375034	8.48074487494654	-2.35995953638120	0.0350247849268064	0.999967282278742	-3.64320045756948
207429_at	0.276944734502929	3.85365979542164	2.35984778274407	0.0350320308140571	0.999967282278742	-3.64330566739237
219839_x_at	0.218343468992758	3.35308925597818	2.35972092689122	0.0350402576355199	0.999967282278742	-3.6434250944813
203348_s_at	0.253099965234357	5.88713513660652	2.35939881365948	0.0350611555328375	0.999967282278742	-3.64372834153930
243745_at	-0.452962553855565	5.19038268855338	-2.35932126314448	0.0350661885941478	0.999967282278742	-3.64380134927519
209136_s_at	-0.596068071427478	6.7845458773682	-2.35909738841299	0.0350807220331109	0.999967282278742	-3.64401210839427
227516_at	-0.265924482745318	8.06831175280564	-2.35875557556270	0.0351029228509237	0.999967282278742	-3.64433389224027
1554742_at	0.360213744094109	5.01141350161492	2.35837202151638	0.035127850753754	0.999967282278742	-3.64469496558331
214517_at	0.218442981990171	4.28820024289577	2.35768326834983	0.0351726565914519	0.999967282278742	-3.64534333436975
231937_at	-0.327219427360709	3.32145612927167	-2.35689527823999	0.0352239851213442	0.999967282278742	-3.64608509696153
231609_at	-0.271698026439648	4.13417730344965	-2.35657839047382	0.0352446469009752	0.999967282278742	-3.64638338708598
231848_x_at	0.328661487475702	7.78417111379749	2.35642864512863	0.0352544146554025	0.999967282278742	-3.64652434263543
214928_at	0.233066620675588	3.61385807346541	2.35594543411622	0.0352859517174844	0.999967282278742	-3.64697918350524
210631_at	0.379370213294653	4.185828847948	2.35588868880622	0.0352896570027964	0.999967282278742	-3.64703259655106
1558164_s_at	0.272990992433628	7.53682324810406	2.35574868286349	0.0352988005283248	0.999967282278742	-3.64716438031643
226065_at	-0.336114211007507	7.6921566625598	-2.35565555103957	0.035304884046563	0.999967282278742	-3.64725204229391
203896_s_at	-0.390728344271449	6.51794983260291	-2.35527276510045	0.0353298987509884	0.999967282278742	-3.64761234245570
231291_at	0.242531138299456	4.27647167707125	2.35502152182436	0.0353463264678983	0.999967282278742	-3.64784882369498
204112_s_at	0.322647275120534	7.52993398372573	2.35400774499391	0.0354126871290159	0.999967282278742	-3.648803007685
209549_s_at	-0.259901986076905	9.9319756286204	-2.35313818780509	0.0354697021425126	0.999967282278742	-3.64962141453725
231873_at	-0.336386957154486	6.30859924466705	-2.35280602660517	0.035491504379921	0.999967282278742	-3.6499340282706
220447_at	-0.333707047560898	3.61662265283080	-2.35208514618829	0.0355388652247155	0.999967282278742	-3.65061246892783
1556301_at	0.347675026521026	6.09563829403952	2.35205643636205	0.0355407526698202	0.999967282278742	-3.65063948807912
240417_at	-0.225632698325805	3.05152966176436	-2.35174474606845	0.0355612500160042	0.999967282278742	-3.65093282113358
239323_at	-0.347489396715951	3.68805642467009	-2.35134935432758	0.0355872679735683	0.999967282278742	-3.65130491989267
1553045_at	0.234697756752715	2.86706785509876	2.3512770566770	0.0355920273404904	0.999967282278742	-3.65137295766898
223999_at	-0.404214033073513	4.66550936939844	-2.35015647296300	0.0356658733319280	0.999967282278742	-3.65242748588526
221234_s_at	-0.493509876672258	6.7484318178509	-2.35001262580912	0.0356753633879431	0.999967282278742	-3.65256284963933
239080_at	0.229526436834175	3.16682563768836	2.34973712900526	0.0356935455234184	0.999967282278742	-3.65282209645487
202253_s_at	-0.497196509492688	4.89693621242624	-2.34968683754716	0.0356968655952859	0.999967282278742	-3.6528694211459
1562818_at	0.185881511777996	4.24509030680072	2.34960626799502	0.0357021851390994	0.999967282278742	-3.65294523754972
202640_s_at	-0.342173173107053	6.60635382447251	-2.34958625660162	0.035703506493577	0.999967282278742	-3.65296406833969
201432_at	-0.408889413275462	8.93882045017806	-2.34956428517928	0.0357049573227600	0.999967282278742	-3.65298474350331
226086_at	0.301804667319071	3.90209984745096	2.34950187259507	0.0357090788923293	0.999967282278742	-3.65304347378592
240342_at	0.300508155246413	4.5322162818067	2.34946074650429	0.0357117950038881	0.999967282278742	-3.65308217337051
222199_s_at	-0.407590786524722	6.9503280198503	-2.34899937012325	0.0357422794447402	0.999967282278742	-3.65351632268421
218693_at	0.331470090800708	5.06453364856912	2.34865813797487	0.0357648415989970	0.999967282278742	-3.6538374117542
233521_at	0.279791924976835	3.57748554398067	2.34848801048155	0.035776095450699	0.999967282278742	-3.65399749462520
210805_x_at	-0.290123274958352	3.61733949145757	-2.34833684472539	0.0357860978293534	0.999967282278742	-3.65413973421732
208323_s_at	-0.319994181577572	4.42774680960092	-2.34734818240177	0.0358515817833143	0.999967282278742	-3.65506999215165
206780_at	0.29285180898827	4.18046108907596	2.34698592469455	0.0358756045137094	0.999967282278742	-3.65541083889803
243377_at	0.230272306423509	4.82163152003682	2.34696936668623	0.0358767029073981	0.999967282278742	-3.65542641811813
212808_at	-0.27368680785702	5.48259936983098	-2.34670229550590	0.0358944238034568	0.999967282278742	-3.65567770031339
215370_at	-0.2617066367358	3.9697865242756	-2.34668724025887	0.0358954230086274	0.999967282278742	-3.6556918654141
209448_at	-0.306679714826027	3.41753202130636	-2.34570837502213	0.0359604465600356	0.999967282278742	-3.65661283313042
244307_s_at	0.244485277915024	4.76772700722423	2.34504712121816	0.0360044356000601	0.999967282278742	-3.65723495099245
201451_x_at	-0.321327223829943	4.14270847443491	-2.34438972466485	0.0360482189523554	0.999967282278742	-3.65785342033078
1568915_at	0.233558554939209	4.21044370633571	2.3442382785063	0.0360583126371225	0.999967282278742	-3.65799589595365
212327_at	-0.457409374907099	8.44850947866874	-2.34418940321179	0.0360615706861235	0.999967282278742	-3.65804187602005
218127_at	0.248616383483323	8.1227369615918	2.34352777786598	0.0361057025822463	0.999967282278742	-3.65866429796506
242506_at	0.252675573900502	5.01186394999833	2.34343205087887	0.0361120920540834	0.999967282278742	-3.65875435117663
211095_at	0.229272226242219	3.00561393649137	2.34331549318546	0.0361198733662189	0.999967282278742	-3.65886399988719
1559828_at	0.242176908606686	3.42146776652039	2.34299622843417	0.0361411954585515	0.999967282278742	-3.65916433697973
1556527_a_at	-0.24847769796682	3.38587020960702	-2.34292689732524	0.0361458273230186	0.999967282278742	-3.65922955716899
237199_at	0.274788967504382	4.31133621613082	2.34268746681203	0.036161827524999	0.999967282278742	-3.65945478919826
207521_s_at	-0.228553691382711	3.917673825802	-2.34239504661252	0.0361813779883501	0.999967282278742	-3.65972986501424
218200_s_at	-0.574776203585687	10.1282484913608	-2.34214729983936	0.0361979495937208	0.999967282278742	-3.65996291406547
202980_s_at	0.257913075762927	7.69400230769264	2.34210103626107	0.0362010449340036	0.999967282278742	-3.6600064327183
227563_at	-0.383893061661305	6.11046274330377	-2.34206286293952	0.0362035991726326	0.999967282278742	-3.66004234105421
1558474_at	-0.310182114977043	3.93700857633173	-2.34199599534601	0.0362080738058429	0.999967282278742	-3.66010524094771
244668_at	0.260940963240063	3.19612631921116	2.34196419828225	0.0362102017809975	0.999967282278742	-3.66013515120779
1562751_at	-0.227731229721648	4.6544305387566	-2.34163794673822	0.0362320426162003	0.999967282278742	-3.66044204065325
215608_at	0.272725748653729	5.49999550667562	2.34116188297115	0.0362639351524230	0.999967282278742	-3.66088984261255
207082_at	0.265418499621736	4.75044469189142	2.34084456230049	0.0362852080231666	0.999967282278742	-3.66118831955409
214990_at	0.331993245254479	5.67555245544429	2.34073482540726	0.0362925674488022	0.999967282278742	-3.66129153876476
227920_at	-0.295986762904459	7.24041695451526	-2.34053401888392	0.0363060380812849	0.999967282278742	-3.66148041720083
234348_at	-0.231865729236028	2.88876499167537	-2.34052168111476	0.0363068658870008	0.999967282278742	-3.66149202203468
203846_at	-0.198162971656492	8.28917247661872	-2.34040706807762	0.0363145567382297	0.999967282278742	-3.66159982605375
207702_s_at	-0.253301861199569	3.26998769606437	-2.34029070813107	0.0363223664020343	0.999967282278742	-3.66170927257874
235330_at	-0.31587022807774	5.65436755302254	-2.34010921377324	0.0363345508538872	0.999967282278742	-3.66187998236099
206044_s_at	-0.203400861690310	5.71545880463421	-2.33996476528044	0.0363442510535613	0.999967282278742	-3.66201584648955
238148_s_at	0.225544223535739	3.03556545703044	2.33984268241698	0.0363524512528942	0.999967282278742	-3.66213067339115
1565152_at	-0.170258173722483	2.98872832899292	-2.33955655389739	0.0363716771730943	0.999967282278742	-3.66239979322879
213572_s_at	0.255429747574778	7.4077854560405	2.33902664668477	0.0364073090112956	0.999967282278742	-3.66289819047582
219572_at	0.433255517595065	8.23589159155416	2.33900595952303	0.036408700725506	0.999967282278742	-3.66291764724802
203999_at	0.49726581234148	6.77800399739878	2.33898682735748	0.0364099878736202	0.999967282278742	-3.66293564149123
210763_x_at	0.289677063706455	3.87926298121319	2.33767973945711	0.0364980272413309	0.999967282278742	-3.66416494732789
204570_at	-0.236497351298059	3.82019878054452	-2.33759856069974	0.036503501757724	0.999967282278742	-3.66424129266811
236742_at	-0.292470732054935	4.13637282051532	-2.33758432661059	0.0365044617540203	0.999967282278742	-3.66425467922176
210408_s_at	0.236772618955846	3.73397107717898	2.33755556820953	0.0365064013937238	0.999967282278742	-3.66428172524215
236518_at	-0.485068958562465	6.55631240938466	-2.33754646059230	0.036507015686758	0.999967282278742	-3.66429029055035
1562271_x_at	0.212149114174673	4.75176739513072	2.33727875821755	0.0365250761539918	0.999967282278742	-3.66454205096469
1553728_at	0.242206552344114	7.14637919075225	2.33716763236794	0.036532575731891	0.999967282278742	-3.66464655816226
218207_s_at	0.217021530399906	2.87514274223463	2.3371342985018	0.0365348256291878	0.999967282278742	-3.66467790655110
213040_s_at	-0.313552233483618	4.97234781050273	-2.33646626325721	0.0365799431047910	0.999967282278742	-3.6653061403273
236916_at	0.371456572314017	6.45404772133902	2.33645552872518	0.036580668522634	0.999967282278742	-3.66531623512516
225029_at	-0.332335859330698	9.44883758410869	-2.33632743202683	0.0365893260958850	0.999967282278742	-3.66543669736454
234377_at	0.21622803013794	3.63554641894892	2.33527024319757	0.0366608521645344	0.999967282278742	-3.66643084893502
230489_at	-0.3819651519985	4.6406199250161	-2.33519974212542	0.0366656267851738	0.999967282278742	-3.66649714433613
235631_at	0.256480263216551	3.51146875633832	2.33509496427953	0.03667272386463	0.999967282278742	-3.66659567132763
238809_at	0.273522033650186	3.30122113063668	2.33505602644211	0.0366753616351229	0.999967282278742	-3.66663228607188
206350_at	0.280408783086794	3.66410008536169	2.33504314988193	0.0366762339732632	0.999967282278742	-3.66664439438018
213609_s_at	-0.211272582439621	2.98388762318311	-2.3347880875274	0.0366935175595427	0.999967282278742	-3.66688423736873
201642_at	0.285594050541622	9.1925698447565	2.33474593495483	0.0366963746584193	0.999967282278742	-3.66692387443274
214357_at	-0.275240385189159	3.97238345640497	-2.33423702697596	0.0367308851578176	0.999967282278742	-3.66740240599028
243_g_at	-0.310302542488811	8.74508956053334	-2.33415918744308	0.0367361664064905	0.999967282278742	-3.66747559823627
200703_at	-0.323265837896656	11.7201978047524	-2.33413485617107	0.0367378173806962	0.999967282278742	-3.66749847678854
201149_s_at	-0.404859309471611	4.7218318141349	-2.33407428742010	0.0367419275202146	0.999967282278742	-3.66755542910666
202070_s_at	0.266037234905227	9.13540388171041	2.33315963551866	0.0368040482874917	0.999967282278742	-3.66841544770345
219590_x_at	0.195663407475699	9.50200069828542	2.33289912677559	0.0368217596773472	0.999967282278742	-3.66866038858573
210954_s_at	-0.284162720444052	3.67433449796753	-2.33273476116033	0.036832938698489	0.999967282278742	-3.66881493012143
203883_s_at	-0.411888444629509	8.58824442240604	-2.33248667097579	0.0368498182190835	0.999967282278742	-3.66904818957186
239731_at	0.529491508051111	4.72858374600887	2.33244543054134	0.0368526248440627	0.999967282278742	-3.66908696438172
243058_at	0.300102796405525	6.15389116131597	2.33223929147971	0.0368666567298148	0.999967282278742	-3.66928077786354
229586_at	-0.619931284927049	7.6688722827934	-2.3321797706969	0.0368707092571589	0.999967282278742	-3.66933673936547
207094_at	0.249445630997429	6.05733512791916	2.33206626005521	0.0368784389112072	0.999967282278742	-3.66944346171458
217153_at	-0.193848254406343	3.32043350999466	-2.33174671016062	0.0369002073727247	0.999967282278742	-3.66974389817808
203399_x_at	0.191291002814807	2.90521456259356	2.33157226329826	0.0369120962565321	0.999967282278742	-3.66990790865982
205658_s_at	-0.352499875881021	6.00544969665717	-2.33112492465126	0.0369425999241188	0.999967282278742	-3.67032847828304
1559566_at	0.269248666180244	3.09112912006922	2.33056882480544	0.0369805534398226	0.999967282278742	-3.67085128721788
244224_x_at	0.202309505980887	2.91988672148169	2.33030968355282	0.0369982523857387	0.999967282278742	-3.67109490984166
225288_at	-0.407690592667421	6.27282122541371	-2.33024192908245	0.0370028812425767	0.999967282278742	-3.67115860630761
226238_at	-0.262918617345974	7.28229358717148	-2.32938470181492	0.0370614930810038	0.999967282278742	-3.67196447247873
230256_at	-0.584159387448086	7.66079659717283	-2.32905256542266	0.0370842262689349	0.999967282278742	-3.67227669912684
244243_at	0.252448537034236	3.3244086211542	2.32810219812742	0.0371493479326993	0.999967282278742	-3.67317006721369
210793_s_at	0.370196786164582	7.31226635141072	2.3279443194277	0.0371601767482173	0.999967282278742	-3.67331847267663
233550_s_at	-0.261067527142072	4.97832727867426	-2.32770351773096	0.0371766990017395	0.999967282278742	-3.6735448231177
1556412_at	0.273565020306726	5.23090512306812	2.32735990792875	0.0372002874060183	0.999967282278742	-3.67386780687063
231158_x_at	-0.366196968761415	5.29035466020861	-2.32728121819137	0.0372056913699515	0.999967282278742	-3.67394177223525
204897_at	0.432000644873186	9.52958518553018	2.32705430322787	0.0372212787897562	0.999967282278742	-3.67415506196619
215466_at	0.215032644956481	3.51834287173244	2.32691330777247	0.0372309672944942	0.999967282278742	-3.67428758998744
222906_at	0.286216963507465	8.70662391048707	2.32686858721637	0.0372340407701678	0.999967282278742	-3.67432962465983
212356_at	-0.281338588239946	6.70324296299067	-2.32636274442325	0.0372688222835665	0.999967282278742	-3.67480507999393
229682_at	0.308282351120203	4.20048211921257	2.3263231283093	0.0372715475760492	0.999967282278742	-3.67484231571491
228913_at	0.829440931591407	4.33591225382398	2.32629480710886	0.0372734959793349	0.999967282278742	-3.67486893514617
220902_at	0.258154429596946	3.89618359316984	2.32609030603186	0.0372875678464612	0.999967282278742	-3.67506114694246
242072_at	0.186829528114490	2.64570417420459	2.32569661190562	0.0373146724802959	0.999967282278742	-3.67543117656162
1569040_s_at	-0.168514904774884	2.54998053727198	-2.32568209082704	0.0373156725709890	0.999967282278742	-3.67544482464685
227169_at	-0.192485140479253	5.62969494758467	-2.32559301300820	0.0373218080666253	0.999967282278742	-3.67552854696222
208835_s_at	-0.236735902291915	11.2901730394534	-2.32475797040304	0.0373793708347513	0.999967282278742	-3.67631336616108
212650_at	-0.50437720542034	6.07647923483767	-2.32466640587286	0.0373856878818964	0.999967282278742	-3.67639942144398
227629_at	0.232613241578	2.88753086447467	2.32440782619646	0.0374035328156576	0.999967282278742	-3.67664244064825
203699_s_at	0.266794270523401	3.58482485871572	2.32413243078269	0.037422547150948	0.999967282278742	-3.67690125998197
220740_s_at	-0.358198758834436	4.06107108886297	-2.3240444219536	0.0374286255532313	0.999967282278742	-3.67698397074616
213198_at	-0.258285164337606	8.85335746982864	-2.32375314664624	0.037448749431599	0.999967282278742	-3.67725770872075
239309_at	-0.500936941164158	6.08261554881396	-2.32369851792864	0.0374525248151666	0.999967282278742	-3.67730904783377
201851_at	-0.305781827860947	7.47360165870566	-2.32366001271953	0.0374551861230433	0.999967282278742	-3.67734523426525
218116_at	-0.372116458069936	8.7441758193793	-2.32347502535384	0.0374679741348551	0.999967282278742	-3.67751908067879
226786_at	-0.295093807590320	7.03402208048653	-2.32295554813011	0.0375039073788755	0.999967282278742	-3.67800726290378
202728_s_at	-0.326035841744416	6.78369183531198	-2.32286236334932	0.0375103566223495	0.999967282278742	-3.67809483248738
1563540_at	-0.340730402424147	3.82592630938011	-2.32271900344042	0.0375202805090865	0.999967282278742	-3.67822955285123
229373_at	0.265408377825726	3.75597527477151	2.32246024902989	0.0375381987488043	0.999967282278742	-3.67847271086444
226627_at	-0.404914269696645	5.38036683626989	-2.32231313350696	0.0375483898474011	0.999967282278742	-3.67861095749997
234667_at	-0.255537227038598	3.60007344579735	-2.32213280496468	0.0375608852991159	0.999967282278742	-3.67878041340367
235342_at	0.420011085298913	4.72598565658353	2.32200180710720	0.0375699649784262	0.999967282278742	-3.67890351190669
1555198_x_at	0.236609659331926	4.97666597832427	2.32152575310219	0.0376029786818393	0.999967282278742	-3.67935085184152
1566935_at	-0.221733258738866	3.5282017581341	-2.32110382606837	0.0376322618515059	0.999967282278742	-3.67974731992507
221971_x_at	-0.225755036545499	6.98576769111797	-2.32092233759066	0.0376448644487849	0.999967282278742	-3.67991785464918
217825_s_at	0.212206463595967	8.35836648764908	2.32041414983004	0.037680174503765	0.999967282278742	-3.68039536173493
1559403_at	0.197912730555258	3.85331763694272	2.32036444960413	0.0376836294828390	0.999967282278742	-3.68044206071387
208532_x_at	0.203874531502590	6.01396607952594	2.32016922167588	0.0376972039397181	0.999967282278742	-3.68062549819060
212322_at	-0.248241603098895	8.40661412904506	-2.31977268684906	0.0377247898708546	0.999967282278742	-3.68099807896839
1557222_at	-0.191529943312605	2.63119599211716	-2.31968581321354	0.0377308360183441	0.999967282278742	-3.68107970362533
1568813_at	-0.328094546054425	6.51485732203432	-2.31947264466759	0.0377456758282613	0.999967282278742	-3.68127999070362
1558666_at	-0.416864799109828	6.44164752066306	-2.31893178897282	0.0377833526532527	0.999967282278742	-3.68178815277414
1561369_at	0.225705138245170	5.16913110345124	2.31887180790805	0.0377875332305296	0.999967282278742	-3.68184450717716
236757_at	0.262517568687383	3.12793733811567	2.31886998571400	0.0377876602412221	0.999967282278742	-3.68184621919218
227466_at	-0.471570676812366	8.46253305185334	-2.31865426247396	0.0378026994706148	0.999967282278742	-3.68204889750729
50400_at	-0.246964966097893	4.7678490790725	-2.31858772861101	0.0378073390547572	0.999967282278742	-3.68211140753935
225750_at	-0.267087854535358	9.77637367875655	-2.31850667118665	0.0378129921384436	0.999967282278742	-3.68218756246873
1561342_at	-0.376986758881666	3.34080268103771	-2.31831038049109	0.0378266851231523	0.999967282278742	-3.68237197975221
210438_x_at	0.232341786666707	10.4443195109772	2.31810541545677	0.0378409882582528	0.999967282278742	-3.68256454454576
202558_s_at	0.313718331374750	8.94371440858715	2.31775195752577	0.0378656658166235	0.999967282278742	-3.68289661340837
227531_at	-0.312754484275576	8.90579130877046	-2.31763669405917	0.0378737165398833	0.999967282278742	-3.68300490044857
234864_s_at	0.215317442846673	4.80117477728209	2.31745489558052	0.0378864177985895	0.999967282278742	-3.68317569400701
224136_at	-0.275468837522393	3.00950148621752	-2.31740611151607	0.0378898267627531	0.999967282278742	-3.6832215247033
209558_s_at	-0.312773648450538	5.87122362675078	-2.31724947494746	0.0379007742880642	0.999967282278742	-3.68336867771934
201709_s_at	-0.295985472110832	9.81645218063861	-2.31720534841689	0.0379038588901119	0.999967282278742	-3.68341013238124
235741_at	-0.214207773300265	3.95506153194592	-2.31704385425170	0.0379151499474227	0.999967282278742	-3.68356184718455
243595_at	0.267436508140411	3.55104595441559	2.31698336127092	0.0379193802108669	0.999967282278742	-3.6836186766325
48808_at	-0.30559991435144	11.6620207454735	-2.31647643208954	0.0379548473462839	0.999967282278742	-3.68409489803682
238557_at	-0.358653071938703	6.1096812182834	-2.31627582730644	0.0379688913160998	0.999967282278742	-3.68428334726889
233315_at	0.322325576316771	4.66097988382795	2.31620326564511	0.0379739724422495	0.999967282278742	-3.68435151157339
240669_at	-0.302949219727473	5.11309463500176	-2.31617014141030	0.0379762921801136	0.999967282278742	-3.68438262833326
224015_s_at	0.312566648318148	5.26863534120197	2.31607681639786	0.0379828285907402	0.999967282278742	-3.68447029712932
206520_x_at	0.259181533123072	4.15473423892243	2.31602767907005	0.0379862705610836	0.999967282278742	-3.68451645617263
218293_x_at	-0.242799470712141	3.22229599065229	-2.31597446374548	0.0379899985218199	0.999967282278742	-3.684566445897
222158_s_at	0.246726520751634	10.7350262238422	2.31560056748861	0.0380162013750239	0.999967282278742	-3.68491767458111
208138_at	0.255919342410672	4.78040505529304	2.31552052602352	0.0380218129601561	0.999967282278742	-3.68499286255674
243279_at	-0.336429372345314	4.86411081785427	-2.31525055386618	0.0380407461132667	0.999967282278742	-3.68524646188356
1563310_a_at	-0.197764262146457	2.67215017253179	-2.31454705632899	0.0380901245890125	0.999967282278742	-3.68590727686382
231484_at	-0.242843477475670	3.00285170929024	-2.31453470624241	0.0380909919860834	0.999967282278742	-3.68591887741417
244561_at	-0.283307886918274	5.34602046213097	-2.31405098987076	0.0381249801602083	0.999967282278742	-3.68637323034433
32094_at	-0.282743045070378	6.23006000683997	-2.31365580683631	0.0381527689944205	0.999967282278742	-3.68674441508388
230859_at	-0.357109525149617	4.49745783524062	-2.31287758062838	0.0382075493838013	0.999967282278742	-3.68747535775522
1556820_a_at	0.457367319043742	4.11294541625084	2.31286760717823	0.0382082519140407	0.999967282278742	-3.68748472502920
204465_s_at	-0.405482934313722	5.55838623317748	-2.31266197919578	0.0382227390980397	0.999967282278742	-3.68767785397452
243466_at	0.209579207107036	3.32625716978578	2.31244285166180	0.0382381831256138	0.999967282278742	-3.68788365943195
224280_s_at	0.242740105826849	7.87842015711958	2.31232270445551	0.0382466535773099	0.999967282278742	-3.68799650108521
238342_at	-0.75995180920524	5.87586698250175	-2.31210763961058	0.0382618202406343	0.999967282278742	-3.68819848698953
215892_at	0.238334379137632	3.47211142981537	2.31150580880527	0.0383042925912102	0.999967282278742	-3.6887637049874
1554436_a_at	0.218369514777665	3.07182905989256	2.31127803584367	0.0383203786666862	0.999967282278742	-3.68897761617286
234248_at	0.227134542152558	2.79603362264942	2.31113813192778	0.0383302623284301	0.999967282278742	-3.68910900445965
228852_at	-0.425898398690906	8.04576665231444	-2.31057887440546	0.0383697959130555	0.999967282278742	-3.68963421079412
243027_at	-0.274171139591128	5.44917710812851	-2.31043780837180	0.0383797739146793	0.999967282278742	-3.6897666851732
204275_at	-0.430151114893582	4.36444882004821	-2.30990403532594	0.0384175515537459	0.999967282278742	-3.69026793898941
242352_at	-0.547423948336725	6.1879020007777	-2.30988265786103	0.0384190652746437	0.999967282278742	-3.69028801374887
208593_x_at	0.244172688018264	4.11585549511528	2.30966167422599	0.0384347162723165	0.999967282278742	-3.69049552958426
237023_at	-0.275099402229155	3.46733209745165	-2.30943823968355	0.0384505470221823	0.999967282278742	-3.69070534428135
1567304_at	-0.314097997699450	2.99720651968759	-2.30890492465541	0.0384883584607689	0.999967282278742	-3.69120613926286
217985_s_at	-0.384196548249168	10.0431887583902	-2.30853284900385	0.0385147591582473	0.999967282278742	-3.69155551768332
1569512_at	-0.269697209604293	3.43161661260497	-2.30852783505825	0.0385151150413353	0.999967282278742	-3.69156022571874
1561301_at	0.216270582420910	3.89819301253735	2.30852171730107	0.0385155492757166	0.999967282278742	-3.69156597021830
235881_at	-0.23557456690428	3.17985443562823	-2.30816755475565	0.0385406954425175	0.999967282278742	-3.69189852108118
236653_at	-0.2677033492957	5.44733431533779	-2.30689855660887	0.0386309248742698	0.999967282278742	-3.69309002654294
234785_at	-0.412772948705011	4.01025622183329	-2.30675028814905	0.0386414802929788	0.999967282278742	-3.69322923511059
234506_at	0.229697525509131	4.57480767405939	2.30670877178764	0.0386444363868125	0.999967282278742	-3.69326821441417
222649_at	0.257887945400597	7.29629320334116	2.30665335052224	0.0386483828882831	0.999967282278742	-3.69332024874864
229015_at	0.290855459297825	3.99597647900598	2.30605653611684	0.038690905841095	0.999967282278742	-3.69388057970141
229940_at	-0.35010619993395	4.59267974140954	-2.30541767597216	0.0387364738681548	0.999967282278742	-3.69448036449416
201568_at	-0.337420426697909	10.9878504335138	-2.30537004560778	0.0387398732470723	0.999967282278742	-3.69452508068906
211001_at	0.296056445333523	4.36039303860214	2.30532000728459	0.0387434447876583	0.999967282278742	-3.69457205738226
1567913_at	-0.440543100970467	6.98721117782151	-2.30503682479819	0.0387636631532823	0.999967282278742	-3.69483791055411
1555112_a_at	-0.275536186887765	7.061360779426	-2.30499913149639	0.0387663550967863	0.999967282278742	-3.69487329688652
234316_x_at	0.227556076319312	5.16186594461331	2.30487521042506	0.0387752064244875	0.999967282278742	-3.69498963297883
212503_s_at	-0.304049787922803	7.61332921714597	-2.30477286566272	0.0387825180675718	0.999967282278742	-3.69508571277014
244659_at	-0.242348412112747	5.01615964877323	-2.30472858573521	0.0387856818896811	0.999967282278742	-3.69512728195049
213367_at	0.293834481670877	4.48783353994345	2.30469339374383	0.0387881965494788	0.999967282278742	-3.69516031946670
233743_x_at	0.222052651563367	4.15720966599083	2.30435128502388	0.0388126501669313	0.999967282278742	-3.69548148052198
242864_at	-0.334531623164742	6.39607476542659	-2.30425870296857	0.0388192703680314	0.999967282278742	-3.69556839257312
1562788_at	0.207682166865997	3.93683609552728	2.30370572685613	0.0388588340200136	0.999967282278742	-3.69608749289332
1552816_at	0.195686698576207	2.44464460749149	2.30361755451849	0.0388651460095949	0.999967282278742	-3.69617026215327
212516_at	0.307916561711224	4.81951595927217	2.30335778201209	0.0388837480027007	0.999967282278742	-3.69641411365856
224903_at	-0.255151183118635	10.8026486120819	-2.30306058435608	0.0389050403510223	0.999967282278742	-3.6966930920001
219161_s_at	-0.420652558149167	7.63812646858114	-2.30295285857443	0.0389127609655554	0.999967282278742	-3.69679421258208
231046_at	-0.349049256793842	3.95654422460431	-2.30292868746373	0.0389144934885066	0.999967282278742	-3.69681690155403
221489_s_at	0.203937704655093	4.35389338850619	2.30256763521945	0.0389403815171929	0.999967282278742	-3.6971558107117
229666_s_at	-0.379937847252599	8.75053941866274	-2.30224818923956	0.0389632999650969	0.999967282278742	-3.69745565923781
1561923_a_at	-0.33170509503772	3.30416240284223	-2.30221459708008	0.0389657107583921	0.999967282278742	-3.69748719024643
1569871_at	0.253581668766408	6.5883028935506	2.30217692078668	0.0389684148246494	0.999967282278742	-3.69752255471944
1559759_at	0.193867692817044	3.42604642150165	2.30207455721491	0.0389757624643847	0.999967282278742	-3.69761863685442
239896_at	-0.508808797610904	7.52272319771264	-2.30170227334920	0.0390024960474101	0.999967282278742	-3.69796807096638
235396_at	0.248963483654408	7.11109067404313	2.30154128297360	0.0390140621137165	0.999967282278742	-3.69811917779967
209180_at	0.365917087303542	9.48254253930866	2.3010929727822	0.0390462873493607	0.999967282278742	-3.69853995763052
202795_x_at	-0.245909503398487	8.02546229493375	-2.30039432142243	0.0390965579609187	0.999967282278742	-3.69919568292071
236610_at	0.337688145374637	4.33709262006971	2.30034062361416	0.0391004242673121	0.999967282278742	-3.69924608032961
242987_x_at	0.336836715257339	4.27592322336840	2.3001928636849	0.0391110650354936	0.999967282278742	-3.69938475773307
241569_at	-0.330751216618782	2.93598305010656	-2.30008044099708	0.0391191628755806	0.999967282278742	-3.69949026918612
212491_s_at	0.321816750362641	8.69030296613724	2.29997890721877	0.0391264777542514	0.999967282278742	-3.69958556051871
1552773_at	0.194903543447180	3.5778910027002	2.29926229919551	0.0391781419078633	0.999967282278742	-3.70025809390217
224716_at	-0.389005491760241	8.56827423617956	-2.29888695348877	0.0392052284894861	0.999967282278742	-3.70061034257355
216047_x_at	-0.264318407348878	4.28803644585784	-2.29870039370674	0.0392186980790811	0.999967282278742	-3.70078541936526
1554052_at	0.273609803085783	6.62948462154878	2.29817298807366	0.0392568004935314	0.999967282278742	-3.70128035184435
224005_at	-0.223502832874806	5.59923630093299	-2.29805354714534	0.0392654343881807	0.999967282278742	-3.70139243642385
209797_at	-0.458708378655395	8.54714595944872	-2.29791026661191	0.0392757939316445	0.999967282278742	-3.70152689126145
215991_s_at	0.521921679030775	4.02350945800105	2.29754047279674	0.0393025429637728	0.999967282278742	-3.70187390137661
1558947_at	-0.332131134363288	3.38846514498706	-2.29725655030307	0.0393230922462343	0.999967282278742	-3.70214032558202
206001_at	-0.322339465889554	4.95287049120826	-2.29697324495175	0.0393436070417941	0.999967282278742	-3.70240616609894
210301_at	-0.264080123891101	5.25286204882867	-2.29663929771606	0.0393678019969684	0.999967282278742	-3.70271952071231
237222_at	0.224461701904308	3.91441873148032	2.29639738447511	0.0393853377902685	0.999967282278742	-3.70294651256122
1565765_x_at	0.279999367140248	3.45145198204059	2.29626282857551	0.0393950946837137	0.999967282278742	-3.70307276750167
1562411_at	0.182376406344445	4.68118890450262	2.29623012158230	0.0393974666744523	0.999967282278742	-3.70310345659385
230343_at	-0.343457393312985	4.84784850740122	-2.29569036971398	0.0394366304032167	0.999967282278742	-3.70360989890490
1568487_x_at	-0.180963192987620	2.70078985119141	-2.29536394385865	0.0394603334127602	0.999967282278742	-3.70391617201856
235876_at	0.256595954619518	3.58606144467589	2.29485219955367	0.0394975203466603	0.999967282278742	-3.70439631013642
236155_at	-0.341071040205564	6.6208663037041	-2.29482704845941	0.0394993488601527	0.999967282278742	-3.70441990746812
[truncated: 52,676 more rows]
