# Supplementary material for: A simple Bayesian estimate of direct RNAi gene regulation events from differential gene expression profiles
Source: BMC Genomics. 2011 May 20;12:250. doi: 10.1186/1471-2164-12-250 (PMC3128064; doi:10.1186/1471-2164-12-250)
Supplement: Additional file 4 — SBSE R scripts and README.txt required to execute a SBSE estimate. [file 1471-2164-12-250-S4.ZIP]

Archive with 5 entries (5 files):
- sbse_background1.r
- sbse_background2.r
- affy8.rdata
- README.txt
- sbse.r
