# Supplementary material for: A simple Bayesian estimate of direct RNAi gene regulation events from differential gene expression profiles
Source: BMC Genomics. 2011 May 20;12:250. doi: 10.1186/1471-2164-12-250 (PMC3128064; doi:10.1186/1471-2164-12-250)
Supplement: Additional file 4 — SBSE R scripts and README.txt required to execute a SBSE estimate. [file 1471-2164-12-250-S4.ZIP › sbse_background1.r]

# background functions
# main function is sbse(), which runs the bayesian analysis
# plotsbse() and plotsbsemany() do the plots
# uses sbse_background2.r, which has lower-level functions

source("sbse_background2.r")

generatenmer = function(n)
# generate all k-mers
{
	if (n > 1)
	{
		smaller = generatenmer(n-1);
		ret=c(paste("A", smaller, sep=""),paste("T", smaller, sep=""), paste("C", smaller, sep=""), paste("G", smaller, sep=""))
	} else {
		ret=c("A", "T", "C", "G")
	}
	ret
}
bayesanalysis = function(genelistsclean, magnitudeorder, seednames, seed,nbins,boolplot,k,title)
{
	print(seed)
	seedinput = as.numeric(scan(file=paste("seeddatabase",k,"/",seed,".txt",sep=""),what="n"))
	finalseed = seedinput[match(genelistsclean,seednames)];
	finalseedbinary = finalseed;
	finalseedbinary[which(finalseed>0)]=1;
	seeds25 = binandorder(finalseedbinary, magnitudeorder,nbins,"min")
	Hbin25 = binbayesloglog(seeds25[[1]],seeds25[[2]],seeds25[[3]],1)
	if (boolplot == TRUE)
	{
		plotbin(seeds25[[1]],seeds25[[2]],seeds25[[4]],seeds25[[3]],Hbin25,title)
		ret = list(Hbin25, seeds25)
	} else {
		ret = list(Hbin25, seeds25)
	}
	ret
}

bayesanalysismarkov = function(genelistsclean, magnitudeorder, seednames, seed,nbins,boolplot,k,title)
{
	print(seed)
	splitseed = unlist(strsplit(seed,""))
	five1 = paste(splitseed[1:(k-1)],collapse="")
	five2 = paste(splitseed[2:k],collapse="")
	four = paste(splitseed[2:(k-1)],collapse="")
	seedinputfive1 = as.numeric(scan(file=paste("seeddatabase",k-1,"/",five1,".txt",sep=""),what="n"))
	seedinputfive2 = as.numeric(scan(file=paste("seeddatabase",k-1,"/",five2,".txt",sep=""),what="n"))
	seedinputfour = as.numeric(scan(file=paste("seeddatabase",k-2,"/",four,".txt",sep=""),what="n"))
	seedinput = as.numeric(scan(file=paste("seeddatabase",k,"/",seed,".txt",sep=""),what="n"))
	finalseedfive1 = seedinputfive1[match(genelistsclean,seednames)];
	finalseedfive2 = seedinputfive2[match(genelistsclean,seednames)];
	finalseedfour = seedinputfour[match(genelistsclean,seednames)];
	finalseed = seedinput[match(genelistsclean,seednames)];
	expectedseed = finalseed;
	nonzeroindex = which(finalseedfour > 0);
	expectedseed[nonzeroindex] = finalseedfive1[nonzeroindex]*finalseedfive2[nonzeroindex ]/finalseedfour[nonzeroindex];
	normalized = finalseed;
	nonzeroindex2 = which(finalseed > 0);
	normalized[nonzeroindex2] = finalseed[nonzeroindex2]/expectedseed[nonzeroindex2];
	seeds25 = binandordermarkov(normalized, magnitudeorder,nbins,"min")
	Hbin25 = binbayesloglog(seeds25[[1]],seeds25[[2]],seeds25[[3]],1)
	if (boolplot == TRUE)
	{
		plotbin(seeds25[[1]],seeds25[[2]],seeds25[[4]],seeds25[[3]],Hbin25,title)
		ret = list(Hbin25, seeds25)
	} else {
		ret = list(Hbin25, seeds25)
	}
	ret
}


sbse = function(genes,coef,pvalues,whichorder1,whichorder2,seed, nbins, k, highlight,title, boolmarkov)
{
	names(genes) = genes;
	names(coef) = genes;
	names(pvalues) = genes;
	if (boolmarkov == FALSE)
	{
	if (k == 5 | k == 6) # for which tables exist
	{
		seedcolnames = unlist(read.table(paste("seeddatabase",k,"/seedcolnames.txt",sep=""),stringsAsFactors=FALSE))
		seedrownames = unlist(read.table(paste("seeddatabase",k,"/seedrownames.txt",sep=""),stringsAsFactors=FALSE))
		names(genes) = genes;
		fcs = coef;
		pvals = pvalues;
		fcorder = genes[order(abs(fcs),decreasing=TRUE)]
		pvorder = genes[order(abs(pvals),decreasing=FALSE)]
		if (whichorder1 == "fc")
		{
			genelists = genes[order((fcs),decreasing=TRUE)]
		} else {
			genelists = c(names(pvals[which(fcs>=0)][order(pvals[which(fcs>=0)],decreasing=FALSE)]),names(pvals[which(fcs<0)][order(pvals[which(fcs<0)],decreasing=TRUE)]))
		}
		genelistsclean = genelists[which(genelists %in% seedcolnames)] #should be length 38119
		fcorderclean = fcorder[which(fcorder %in% seedcolnames)]
		pvorderclean = pvorder[which(pvorder %in% seedcolnames)]
		if (whichorder2 == "fc") {
			magnitudeorder = match(fcorderclean, genelistsclean)
		} else {
			magnitudeorder = match(pvorderclean, genelistsclean)
		}

		if (seed == "")
		{
			nmers = generatenmer(k)
			z = sapply(1:length(nmers), function(x) bayesanalysis(genelistsclean, magnitudeorder, seedcolnames, nmers[x],nbins, FALSE,k)[[1]][[5]])
			windows()
			plot.new()
			plot.window(ylim=c(0.9*min(z)*log10(exp(1)),1.1*max(z))*log10(exp(1)),xlim=c(0.5,nbins+0.5),xaxs="i",yaxs="i")
			sapply(1:length(nmers), function(x) points(1:(nbins-1)+0.5,z[,x]*log10(exp(1)),type="l",col=rgb(0.8,0.8,0.8,1)))
			title(title)
			axis(1)
			axis(2)
			maxv = apply(z,2,max)
			ntop = 10;
			interestingsequences = highlight
			print(paste("top", ntop, "sequences:"))
			bestnmers = nmers[order(maxv, decreasing = TRUE)]
			best = which.max(maxv)
			sapply(1:ntop, function(x) print(paste(x,bestnmers[x])))
			sapply(1:length(interestingsequences),function(x) print(paste(interestingsequences[x], "has rank", which(order(maxv, decreasing = TRUE)==which(nmers==interestingsequences[x])))))
			points(1:(nbins-1)+0.5,z[,best]*log10(exp(1)),type="l",col=rgb(0,1,1,0.5),lwd = 2)
			sapply(1:length(interestingsequences), function (x) points((1:(nbins-1)+0.5),z[,which(nmers==interestingsequences[x])]*log10(exp(1)),type="l",col=rainbow(length(interestingsequences))[x],lwd = 2))
			legend(0.5, max(maxv)*0.8*log10(exp(1)), interestingsequences, fill = rainbow(length(interestingsequences)))
			bayesanalysis(genelistsclean, magnitudeorder, seedcolnames, nmers[best],nbins, TRUE, k,paste(nmers[best],"-",nbins,"bins"))
			sapply(1:length(highlight), function (x) bayesanalysis(genelistsclean, magnitudeorder, seedcolnames, highlight[x],nbins, TRUE, k,paste(highlight,"-",nbins,"bins")))
			ret = list(z, nmers, nbins, highlight);
		} else {
			ret = bayesanalysis(genelistsclean, magnitudeorder, seedcolnames, seed,nbins, TRUE, k,title)
		}
	} else {
		fcs = coef;
		pvals = pvalues;
		fcorder = genes[order(abs(fcs),decreasing=TRUE)]
		pvorder = genes[order(abs(pvals),decreasing=FALSE)]
		if (whichorder1 == "fc")
		{
			genelists = genes[order((fcs),decreasing=TRUE)]
		} else {
			genelists = c(names(pvals[which(fcs>=0)][order(pvals[which(fcs>=0)],decreasing=FALSE)]),names(pvals[which(fcs<0)][order(pvals[which(fcs<0)],decreasing=TRUE)]))
		}

		utrlists=affy8$affyseqs[match(genelists, affy8$affyids)]
		#utrlengthlists=affy8$affylength[match(genelists, affy8$affyids)]

		indexclean = !is.na(utrlists)
		geneclean = genelists[indexclean]

		utrlistsclean = utrlists[indexclean]
		fcorderclean = fcorder[which(fcorder %in% geneclean)]
		pvorderclean = pvorder[which(pvorder %in% geneclean)]
		genelistsclean = genelists[which(genelists %in% geneclean)]
		if (whichorder2 == "fc") {
			magnitudeorder = match(fcorderclean, genelistsclean)
		} else {
			magnitudeorder = match(pvorderclean, genelistsclean)
		}

		#utrlengthlistsclean = utrlengthlists[indexclean]
		grepresult = gregexpr(seed, utrlistsclean)
		seedlist = sapply(1:length(utrlistsclean), function (x) length(unlist(grepresult[x])))
		noseedlist = sapply(1:length(utrlistsclean), function (x) unlist(grepresult[x])[1]==-1)
		finalseed = seedlist;
		finalseed[which(noseedlist==TRUE)]=0;
		finalseedbinary = finalseed;
		finalseedbinary[which(finalseed>0)]=1;
		seeds25 = binandorder(finalseedbinary, magnitudeorder,nbins,"min")
		Hbin25 = binbayesloglog(seeds25[[1]],seeds25[[2]],seeds25[[3]],1)
		plotbin(seeds25[[1]],seeds25[[2]],seeds25[[4]],seeds25[[3]],Hbin25,title)	
		ret = list(Hbin25, seeds25)
	}
	} else {
	if (k == 5 | k == 6) # for which tables exist
	{
		seedcolnames = unlist(read.table(paste("seeddatabase",k,"/seedcolnames.txt",sep=""),stringsAsFactors=FALSE))
		seedrownames = unlist(read.table(paste("seeddatabase",k,"/seedrownames.txt",sep=""),stringsAsFactors=FALSE))
		names(genes) = genes;
		fcs = coef;
		pvals = pvalues;
		fcorder = genes[order(abs(fcs),decreasing=TRUE)]
		pvorder = genes[order(abs(pvals),decreasing=FALSE)]
		if (whichorder1 == "fc")
		{
			genelists = genes[order((fcs),decreasing=TRUE)]
		} else {
			genelists = c(names(pvals[which(fcs>=0)][order(pvals[which(fcs>=0)],decreasing=FALSE)]),names(pvals[which(fcs<0)][order(pvals[which(fcs<0)],decreasing=TRUE)]))
		}
		genelistsclean = genelists[which(genelists %in% seedcolnames)] #should be length 38119
		fcorderclean = fcorder[which(fcorder %in% seedcolnames)]
		pvorderclean = pvorder[which(pvorder %in% seedcolnames)]
		if (whichorder2 == "fc") {
			magnitudeorder = match(fcorderclean, genelistsclean)
		} else {
			magnitudeorder = match(pvorderclean, genelistsclean)
		}

		if (seed == "")
		{
			nmers = generatenmer(k)
			z = sapply(1:length(nmers), function(x) bayesanalysismarkov(genelistsclean, magnitudeorder, seedcolnames, nmers[x],nbins, FALSE,k)[[1]][[5]])
			windows()
			plot.new()
			plot.window(ylim=c(0.9*min(z)*log10(exp(1)),1.1*max(z))*log10(exp(1)),xlim=c(0.5,nbins+0.5),xaxs="i",yaxs="i")
			sapply(1:length(nmers), function(x) points(1:(nbins-1)+0.5,z[,x]*log10(exp(1)),type="l",col=rgb(0.8,0.8,0.8,1)))
			title(title)
			axis(1)
			axis(2)
			maxv = apply(z,2,max)
			ntop = 10;
			interestingsequences = highlight
			print(paste("top", ntop, "sequences:"))
			bestnmers = nmers[order(maxv, decreasing = TRUE)]
			best = which.max(maxv)
			sapply(1:ntop, function(x) print(paste(x,bestnmers[x])))
			sapply(1:length(interestingsequences),function(x) print(paste(interestingsequences[x], "has rank", which(order(maxv, decreasing = TRUE)==which(nmers==interestingsequences[x])))))
			points(1:(nbins-1)+0.5,z[,best]*log10(exp(1)),type="l",col=rgb(0,1,1,0.5),lwd = 2)
			sapply(1:length(interestingsequences), function (x) points((1:(nbins-1)+0.5),z[,which(nmers==interestingsequences[x])]*log10(exp(1)),type="l",col=rainbow(length(interestingsequences))[x],lwd = 2))
			legend(0.5, max(maxv)*0.8*log10(exp(1)), interestingsequences, fill = rainbow(length(interestingsequences)))
			bayesanalysis(genelistsclean, magnitudeorder, seedcolnames, nmers[best],nbins, TRUE, k,paste(nmers[best],"-",nbins,"bins"))
			sapply(1:length(highlight), function (x) bayesanalysis(genelistsclean, magnitudeorder, seedcolnames, highlight[x],nbins, TRUE, k,paste(highlight,"-",nbins,"bins")))
			ret = list(z, nmers, nbins, highlight);
		} else {
			ret = bayesanalysismarkov(genelistsclean, magnitudeorder, seedcolnames, seed,nbins, TRUE, k,title)
		}
	} else {
		fcs = coef;
		pvals = pvalues;
		fcorder = genes[order(abs(fcs),decreasing=TRUE)]
		pvorder = genes[order(abs(pvals),decreasing=FALSE)]
		if (whichorder1 == "fc")
		{
			genelists = genes[order((fcs),decreasing=TRUE)]
		} else {
			genelists = c(names(pvals[which(fcs>=0)][order(pvals[which(fcs>=0)],decreasing=FALSE)]),names(pvals[which(fcs<0)][order(pvals[which(fcs<0)],decreasing=TRUE)]))
		}

		utrlists=affy8$affyseqs[match(genelists, affy8$affyids)]
		#utrlengthlists=affy8$affylength[match(genelists, affy8$affyids)]

		indexclean = !is.na(utrlists)
		geneclean = genelists[indexclean]

		utrlistsclean = utrlists[indexclean]
		fcorderclean = fcorder[which(fcorder %in% geneclean)]
		pvorderclean = pvorder[which(pvorder %in% geneclean)]
		genelistsclean = genelists[which(genelists %in% geneclean)]
		if (whichorder2 == "fc") {
			magnitudeorder = match(fcorderclean, genelistsclean)
		} else {
			magnitudeorder = match(pvorderclean, genelistsclean)
		}

		splitseed = unlist(strsplit(seed,""))
		k = nchar(seed);
		five1 = paste(splitseed[1:(k-1)],collapse="")
		five2 = paste(splitseed[2:k],collapse="")
		four = paste(splitseed[2:(k-1)],collapse="")
		#utrlengthlistsclean = utrlengthlists[indexclean]
		grepresult = gregexpr(seed, utrlistsclean)
		seedlist = sapply(1:length(utrlistsclean), function (x) length(unlist(grepresult[x])))
		noseedlist = sapply(1:length(utrlistsclean), function (x) unlist(grepresult[x])[1]==-1)
		finalseed = seedlist;
		finalseed[which(noseedlist==TRUE)]=0;

		grepresultfive1 = gregexpr(five1, utrlistsclean)
		seedlistfive1 = sapply(1:length(utrlistsclean), function (x) length(unlist(grepresultfive1[x])))
		noseedlistfive1 = sapply(1:length(utrlistsclean), function (x) unlist(grepresultfive1[x])[1]==-1)
		finalseedfive1 = seedlistfive1;
		finalseedfive1[which(noseedlistfive1==TRUE)]=0;

		grepresultfive2 = gregexpr(five2, utrlistsclean)
		seedlistfive2 = sapply(1:length(utrlistsclean), function (x) length(unlist(grepresultfive2[x])))
		noseedlistfive2 = sapply(1:length(utrlistsclean), function (x) unlist(grepresultfive2[x])[1]==-1)
		finalseedfive2 = seedlistfive2;
		finalseedfive2[which(noseedlistfive2==TRUE)]=0;

		grepresultfour = gregexpr(four, utrlistsclean)
		seedlistfour = sapply(1:length(utrlistsclean), function (x) length(unlist(grepresultfour[x])))
		noseedlistfour = sapply(1:length(utrlistsclean), function (x) unlist(grepresultfour[x])[1]==-1)
		finalseedfour = seedlistfour;
		finalseedfour[which(noseedlistfour==TRUE)]=0;

		expectedseed = finalseed;
		nonzeroindex = which(finalseedfour > 0);
		expectedseed[nonzeroindex] = finalseedfive1[nonzeroindex]*finalseedfive2[nonzeroindex ]/finalseedfour[nonzeroindex];
		normalized = finalseed;
		nonzeroindex2 = which(finalseed > 0);
		normalized[nonzeroindex2] = finalseed[nonzeroindex2]/expectedseed[nonzeroindex2];

		finalseedbinary = finalseed;
		finalseedbinary[which(finalseed>0)]=1;
		seeds25 = binandordermarkov(normalized, magnitudeorder,nbins,"min")
		Hbin25 = binbayesloglog(seeds25[[1]],seeds25[[2]],seeds25[[3]],1)
		plotbin(seeds25[[1]],seeds25[[2]],seeds25[[4]],seeds25[[3]],Hbin25,title)	
		ret = list(Hbin25, seeds25);

	}
	}
	ret
}

plotsbse = function(input, title)
{	
	Hbin = input[[1]];
	seeds = input[[2]];
	plotbin(seeds[[1]],seeds[[2]],seeds[[4]],seeds[[3]],Hbin,title)	
}

plotsbsemany = function(input, interestingsequences, ntop, title)
{
	z = input[[1]];
	nmers = input[[2]];
	nbins = input[[3]];
	windows()
	plot.new()
	plot.window(ylim=c(0.9*min(z)*log10(exp(1)),1.1*max(z))*log10(exp(1)),xlim=c(0.5,nbins+0.5),xaxs="i",yaxs="i")
	sapply(1:length(nmers), function(x) points(1:(nbins-1)+0.5,z[,x]*log10(exp(1)),type="l",col=rgb(0.8,0.8,0.8,1)))
	title(title)
	axis(1)
	axis(2)
	maxv = apply(z,2,max)
	print(paste("top", ntop, "sequences:"))
	bestnmers = nmers[order(maxv, decreasing = TRUE)]
	best = which.max(maxv)
	sapply(1:ntop, function(x) print(paste(x,bestnmers[x])))
	sapply(1:length(interestingsequences),function(x) print(paste(interestingsequences[x], "has rank", which(order(maxv, decreasing = TRUE)==which(nmers==interestingsequences[x])))))
	points(1:(nbins-1)+0.5,z[,best]*log10(exp(1)),type="l",col=rgb(0,1,1,0.5),lwd = 2)
	sapply(1:length(interestingsequences), function (x) points((1:(nbins-1)+0.5),z[,which(nmers==interestingsequences[x])]*log10(exp(1)),type="l",col=rainbow(length(interestingsequences))[x],lwd = 2))
	legend(0.5, max(maxv)*0.8*log10(exp(1)), interestingsequences, fill = rainbow(length(interestingsequences)))
}
