# Supplementary material for: A simple Bayesian estimate of direct RNAi gene regulation events from differential gene expression profiles
Source: BMC Genomics. 2011 May 20;12:250. doi: 10.1186/1471-2164-12-250 (PMC3128064; doi:10.1186/1471-2164-12-250)
Supplement: Additional file 4 — SBSE R scripts and README.txt required to execute a SBSE estimate. [file 1471-2164-12-250-S4.ZIP › sbse_background2.r]

# background functions
# binbayesloglog is main implementation of algorithm
# plotbin is main plotting function

binbayes = function(testseed1,testseed2, seedorder, prior)
{
	N = length(testseed1);
	mnmatrix = matrix(0,N-1,4)
	mnmatrix[,] = c(prior,prior, prior,prior)
	Hmatrix = rep(-log(0.5),N-1)
	Hmatrixold = rep(-log(0.5), N-1)
	bestHmatrix = rep(-log(0.5), N-1)
	combinedbestHmatrix = rep(-log(0.5), N-1)
	bestvalues = rep(0,N+1)
	bestvalues[1] = -log(0.5)
	bestlocations = rep(0,N+1)
	bestlocations[1] = 1
	for (j in 2:(N+1))
	{
		print(j)
		e = seedorder[j-1];
			# update left
			if (e > 1)
			{
				if (e > 2)
				{
					p = mnmatrix[1:(e-1),4] / rowSums(mnmatrix[1:(e-1),c(2,4)]);
					pprime = rowSums(mnmatrix[1:(e-1),3:4])  / rowSums(mnmatrix[1:(e-1),1:4]);
					q = mnmatrix[1:(e-1),3] / rowSums(mnmatrix[1:(e-1),c(1,3)])
				} else {
					p = mnmatrix[1:(e-1),4] / sum(mnmatrix[1:(e-1),c(2,4)]);
					pprime = sum(mnmatrix[1:(e-1),3:4])  / sum(mnmatrix[1:(e-1),1:4]);
					q = mnmatrix[1:(e-1),3] / sum(mnmatrix[1:(e-1),c(1,3)])
				}
				pdh0 = pprime^testseed1[e]*pprime^testseed2[e];
				pdh1 = p^testseed1[e]*q^testseed2[e];
				ph0 = exp(-Hmatrixold[1:(e-1)])
				Hmatrix[1:(e-1)] = Hmatrixold[1:(e-1)] + log(pdh1 * (1-ph0)/pdh0) + log(1+pdh0*ph0/pdh1/(1-ph0))
				mnmatrix[1:(e-1),]=t(t(mnmatrix[1:(e-1),])+c(0,0,testseed2[e],testseed1[e]));
			}
			# update right
			if (e < N)
			{
				if (e < N-1)
				{
					p = mnmatrix[e:(N-1),2] / rowSums(mnmatrix[e:(N-1),c(2,4)]);
					pprime = rowSums(mnmatrix[e:(N-1),1:2])  / rowSums(mnmatrix[e:(N-1),1:4]);
					q = mnmatrix[e:(N-1),1] / rowSums(mnmatrix[e:(N-1),c(1,3)]);
				} else {
					p = mnmatrix[e:(N-1),2] / sum(mnmatrix[e:(N-1),c(2,4)]);
					pprime = sum(mnmatrix[e:(N-1),1:2])  / sum(mnmatrix[e:(N-1),1:4]);
					q = mnmatrix[e:(N-1),1] / sum(mnmatrix[e:(N-1),c(1,3)]);
				}
				pdh0 = pprime^testseed1[e]*pprime^testseed2[e];
				pdh1 = p^testseed1[e]*q^testseed2[e];
				ph0 = exp(-Hmatrixold[e:(N-1)])
				Hmatrix[e:(N-1)] = Hmatrixold[e:(N-1)] + log(pdh1 * (1-ph0)/pdh0) + log(1+pdh0*ph0/pdh1/(1-ph0))
				mnmatrix[e:(N-1),]=t(t(mnmatrix[e:(N-1),])+c(testseed2[e],testseed1[e],0,0));
		}
		Hmatrixold = Hmatrix;
		bestvalues[j] = max(Hmatrixold)
		if (max(bestvalues)==bestvalues[j])
		{
			bestHmatrix = Hmatrixold;
		}
		temp = pmax(combinedbestHmatrix,Hmatrix)
		combinedbestHmatrix = temp;
		bestlocations[j] = which.max(Hmatrixold)[1]
	}


	bestindex = which.max(bestvalues)	
	bestdivision = bestlocations[bestindex];
	
	mn = c(prior,prior, prior,prior)
	Hoptimaldivision = rep(0,N+1)
	Hoptimaldivision[1] = -log(0.5);
	for (j in 2:(N+1))
	{
		print(j)
		e = seedorder[j-1];
			# update left
			if (e > bestdivision)
			{
				pprime = sum(mn[3:4])  / sum(mn[1:4])
				p = mn[4] / sum(mn[c(2,4)]);
				q = mn[3] / sum(mn[c(1,3)]);
				pdh0 = pprime^testseed1[e]*pprime^testseed2[e];
				pdh1 = p^testseed1[e]*q^testseed2[e];
				ph0 = exp(-Hoptimaldivision[j-1])
				Hoptimaldivision[j] = Hoptimaldivision[j-1] + log(pdh1 * (1-ph0)/pdh0) + log(1+pdh0*ph0/pdh1/(1-ph0))
				mn=mn+c(0,0,testseed2[e],testseed1[e]);
			} else {
			# update right
				pprime = sum(mn[1:2])  / sum(mn[1:4])
				p = mn[2] / sum(mn[c(2,4)]);
				q = mn[1] / sum(mn[c(1,3)]);
				pdh0 = pprime^testseed1[e]*pprime^testseed2[e];
				pdh1 = p^testseed1[e]*q^testseed2[e];
				ph0 = exp(-Hoptimaldivision[j-1])
				Hoptimaldivision[j] = Hoptimaldivision[j-1] + log(pdh1 * (1-ph0)/pdh0) + log(1+pdh0*ph0/pdh1/(1-ph0))
				mn=mn+c(testseed2[e],testseed1[e],0,0);
			}
	}

	z = list()
	z[[1]] = bestHmatrix;
	z[[2]] = bestvalues;
	z[[3]] = bestlocations;
	z[[4]] = Hoptimaldivision;
	z[[5]] = combinedbestHmatrix;
	z
}

binbayeslog = function(testseed1,testseed2, seedorder, prior)
{
	N = length(testseed1);
	mnmatrix = matrix(0,N-1,4)
	mnmatrix[,] = c(prior,prior, prior,prior)
	Hmatrix = rep(-log(0.5),N-1)
	Hmatrixold = rep(-log(0.5), N-1)
	bestHmatrix = rep(-log(0.5), N-1)
	combinedbestHmatrix = rep(-log(0.5), N-1)
	bestvalues = rep(0,N+1)
	bestvalues[1] = -log(0.5)
	bestlocations = rep(0,N+1)
	bestlocations[1] = 1
	absmin = exp(-700)
	for (j in 2:(N+1))
	{
		print(j)
		e = seedorder[j-1];
			# update left
			if (e > 1)
			{
				if (e > 2)
				{
					p = mnmatrix[1:(e-1),4] / rowSums(mnmatrix[1:(e-1),c(2,4)]);
					pprime = rowSums(mnmatrix[1:(e-1),3:4])  / rowSums(mnmatrix[1:(e-1),1:4]);
					q = mnmatrix[1:(e-1),3] / rowSums(mnmatrix[1:(e-1),c(1,3)])
				} else {
					p = mnmatrix[1:(e-1),4] / sum(mnmatrix[1:(e-1),c(2,4)]);
					pprime = sum(mnmatrix[1:(e-1),3:4])  / sum(mnmatrix[1:(e-1),1:4]);
					q = mnmatrix[1:(e-1),3] / sum(mnmatrix[1:(e-1),c(1,3)])
				}
				pdh0 = pprime^testseed1[e]*pprime^testseed2[e];
				logpdh0 = (testseed1[e]+testseed2[e])*log(pprime);
				pdh1 = p^testseed1[e]*q^testseed2[e];
				logpdh1 = testseed1[e]*log(p)+testseed2[e]*log(q);
				ph0 = exp(-Hmatrixold[1:(e-1)])
				pdh0divpdh1 = (pprime/p)^testseed1[e]*(pprime/q)^testseed2[e];
				Hmatrix[1:(e-1)] = Hmatrixold[1:(e-1)] + logpdh1 + log((1-ph0)) -logpdh0 + log(1+pdh0divpdh1*ph0/(1-ph0))
				mnmatrix[1:(e-1),]=t(t(mnmatrix[1:(e-1),])+c(0,0,testseed2[e],testseed1[e]));
			}
			# update right
			if (e < N)
			{
				if (e < N-1)
				{
					p = mnmatrix[e:(N-1),2] / rowSums(mnmatrix[e:(N-1),c(2,4)]);
					pprime = rowSums(mnmatrix[e:(N-1),1:2])  / rowSums(mnmatrix[e:(N-1),1:4]);
					q = mnmatrix[e:(N-1),1] / rowSums(mnmatrix[e:(N-1),c(1,3)]);
				} else {
					p = mnmatrix[e:(N-1),2] / sum(mnmatrix[e:(N-1),c(2,4)]);
					pprime = sum(mnmatrix[e:(N-1),1:2])  / sum(mnmatrix[e:(N-1),1:4]);
					q = mnmatrix[e:(N-1),1] / sum(mnmatrix[e:(N-1),c(1,3)]);
				}
				pdh0 = pprime^testseed1[e]*pprime^testseed2[e];
				logpdh0 = (testseed1[e]+testseed2[e])*log(pprime);
				pdh1 = p^testseed1[e]*q^testseed2[e];
				logpdh1 = testseed1[e]*log(p)+testseed2[e]*log(q);
				ph0 = exp(-Hmatrixold[e:(N-1)])
				pdh0divpdh1 = (pprime/p)^testseed1[e]*(pprime/q)^testseed2[e];
				Hmatrix[e:(N-1)] = Hmatrixold[e:(N-1)] + logpdh1 + log((1-ph0)) -logpdh0 + log(1+pdh0divpdh1*ph0/(1-ph0))
				mnmatrix[e:(N-1),]=t(t(mnmatrix[e:(N-1),])+c(testseed2[e],testseed1[e],0,0));
		}
		Hmatrixold = Hmatrix;
		bestvalues[j] = max(Hmatrixold)
		if (max(bestvalues)==bestvalues[j])
		{
			bestHmatrix = Hmatrixold;
		}
		temp = pmax(combinedbestHmatrix,Hmatrix)
		combinedbestHmatrix = temp;
		bestlocations[j] = which.max(Hmatrixold)[1]
	}


	bestindex = which.max(bestvalues)	
	bestdivision = bestlocations[bestindex];
	
	mn = c(prior,prior, prior,prior)
	Hoptimaldivision = rep(0,N+1)
	Hoptimaldivision[1] = -log(0.5);
	for (j in 2:(N+1))
	{
		print(j)
		e = seedorder[j-1];
			# update left
			if (e > bestdivision)
			{
				pprime = sum(mn[3:4])  / sum(mn[1:4])
				p = mn[4] / sum(mn[c(2,4)]);
				q = mn[3] / sum(mn[c(1,3)]);
				pdh0 = pprime^testseed1[e]*pprime^testseed2[e];
				logpdh0 = (testseed1[e]+testseed2[e])*log(pprime);
				pdh1 = p^testseed1[e]*q^testseed2[e];
				logpdh1 = testseed1[e]*log(p)+testseed2[e]*log(q);
				ph0 = exp(-Hoptimaldivision[j-1])
				pdh0divpdh1 = (pprime/p)^testseed1[e]*(pprime/q)^testseed2[e];
				Hoptimaldivision[j] = Hoptimaldivision[j-1] + logpdh1 + log((1-ph0)) -logpdh0 + log(1+pdh0divpdh1*ph0/(1-ph0))
				mn=mn+c(0,0,testseed2[e],testseed1[e]);
			} else {
			# update right
				pprime = sum(mn[1:2])  / sum(mn[1:4])
				p = mn[2] / sum(mn[c(2,4)]);
				q = mn[1] / sum(mn[c(1,3)]);
				pdh0 = pprime^testseed1[e]*pprime^testseed2[e];
				logpdh0 = (testseed1[e]+testseed2[e])*log(pprime);
				pdh1 = p^testseed1[e]*q^testseed2[e];
				logpdh1 = testseed1[e]*log(p)+testseed2[e]*log(q);
				ph0 = exp(-Hoptimaldivision[j-1])
				pdh0divpdh1 = (pprime/p)^testseed1[e]*(pprime/q)^testseed2[e];
				Hoptimaldivision[j] = Hoptimaldivision[j-1] + logpdh1 + log((1-ph0)) -logpdh0 + log(1+pdh0divpdh1*ph0/(1-ph0))
				mn=mn+c(testseed2[e],testseed1[e],0,0);
			}
	}

	z = list()
	z[[1]] = bestHmatrix;
	z[[2]] = bestvalues;
	z[[3]] = bestlocations;
	z[[4]] = Hoptimaldivision;
	z[[5]] = combinedbestHmatrix;
	z
}

binbayesloglog = function(testseed1,testseed2, seedorder, prior)
{
	N = length(testseed1);
	mnmatrix = matrix(0,N-1,4)
	mnmatrix[,] = c(prior,prior, prior,prior)
	Hmatrix = rep(-log(0.5),N-1) # ph0
	Hmatrixold = rep(-log(0.5), N-1)
	Hmatrixph1 = rep(-log(0.5),N-1) # ph1
	Hmatrixoldph1 = rep(-log(0.5), N-1)
	bestHmatrix = rep(-log(0.5), N-1)
	combinedbestHmatrix = rep(-log(0.5), N-1)
	bestvalues = rep(0,N+1)
	bestvalues[1] = -log(0.5)
	bestlocations = rep(0,N+1)
	bestlocations[1] = 1
	absmin = exp(-700)
	for (j in 2:(N+1))
	{
		print(j)
		e = seedorder[j-1];
			# update left
			if (e > 1)
			{
				if (e > 2)
				{
					p = mnmatrix[1:(e-1),4] / rowSums(mnmatrix[1:(e-1),c(2,4)]);
					pprime = rowSums(mnmatrix[1:(e-1),3:4])  / rowSums(mnmatrix[1:(e-1),1:4]);
					q = mnmatrix[1:(e-1),3] / rowSums(mnmatrix[1:(e-1),c(1,3)])
				} else {
					p = mnmatrix[1:(e-1),4] / sum(mnmatrix[1:(e-1),c(2,4)]);
					pprime = sum(mnmatrix[1:(e-1),3:4])  / sum(mnmatrix[1:(e-1),1:4]);
					q = mnmatrix[1:(e-1),3] / sum(mnmatrix[1:(e-1),c(1,3)])
				}
				pdh0 = pprime^testseed1[e]*pprime^testseed2[e];
				logpdh0 = (testseed1[e]+testseed2[e])*log(pprime);
				pdh1 = p^testseed1[e]*q^testseed2[e];
				logpdh1 = testseed1[e]*log(p)+testseed2[e]*log(q);
				ph0 = exp(-Hmatrixold[1:(e-1)])
				ph1 = exp(-Hmatrixoldph1[1:(e-1)])
				pdh0divpdh1 = (pprime/p)^testseed1[e]*(pprime/q)^testseed2[e];
				pdh1divpdh0 = (p/pprime)^testseed1[e]*(q/pprime)^testseed2[e];
				ph0index = which(Hmatrixold > -log(0.5))
				ph1index = which(Hmatrixold <= -log(0.5))
				ph0index1 = intersect(1:(e-1),ph0index)
				ph1index1 = intersect(1:(e-1),ph1index)
				ph0index2 = which(Hmatrixold[1:(e-1)] > -log(0.5))
				ph1index2 = which(Hmatrixold[1:(e-1)] <= -log(0.5))
				Hmatrix[ph0index1] = Hmatrixold[ph0index1] + logpdh1[ph0index2] + log((1-ph0[ph0index2])) -logpdh0[ph0index2] + log(1+pdh0divpdh1[ph0index2]*ph0[ph0index2]/(1-ph0[ph0index2]))
				problemindex = which(Hmatrix<0);
				Hmatrix[intersect(ph0index1,problemindex)] = -Hmatrix[intersect(ph0index1,problemindex)];
				Hmatrixph1[ph0index1] = -log(1-exp(-Hmatrix[ph0index1]));
				Hmatrixph1[ph1index1] = Hmatrixoldph1[ph1index1] + logpdh0[ph1index2] + log((1-ph1[ph1index2])) - logpdh1[ph1index2] + log(1+pdh1divpdh0[ph1index2]*ph1[ph1index2]/(1-ph1[ph1index2]))
				problemindex = which(Hmatrixph1<0);
				Hmatrixph1[intersect(ph1index1,problemindex)] = -Hmatrixph1[intersect(ph1index1,problemindex)];
				Hmatrix[ph1index1] = -log(1-exp(-Hmatrixph1[ph1index1]));		
				mnmatrix[1:(e-1),]=t(t(mnmatrix[1:(e-1),])+c(0,0,testseed2[e],testseed1[e]));
			}
			# update right
			if (e < N)
			{
				if (e < N-1)
				{
					p = mnmatrix[e:(N-1),2] / rowSums(mnmatrix[e:(N-1),c(2,4)]);
					pprime = rowSums(mnmatrix[e:(N-1),1:2])  / rowSums(mnmatrix[e:(N-1),1:4]);
					q = mnmatrix[e:(N-1),1] / rowSums(mnmatrix[e:(N-1),c(1,3)]);
				} else {
					p = mnmatrix[e:(N-1),2] / sum(mnmatrix[e:(N-1),c(2,4)]);
					pprime = sum(mnmatrix[e:(N-1),1:2])  / sum(mnmatrix[e:(N-1),1:4]);
					q = mnmatrix[e:(N-1),1] / sum(mnmatrix[e:(N-1),c(1,3)]);
				}
				pdh0 = pprime^testseed1[e]*pprime^testseed2[e];
				logpdh0 = (testseed1[e]+testseed2[e])*log(pprime);
				pdh1 = p^testseed1[e]*q^testseed2[e];
				logpdh1 = testseed1[e]*log(p)+testseed2[e]*log(q);
				ph0 = exp(-Hmatrixold[e:(N-1)])
				ph1 = exp(-Hmatrixoldph1[e:(N-1)])
				pdh0divpdh1 = (pprime/p)^testseed1[e]*(pprime/q)^testseed2[e];
				pdh1divpdh0 = (p/pprime)^testseed1[e]*(q/pprime)^testseed2[e];
				ph0index = which(Hmatrixold > -log(0.5))
				ph1index = which(Hmatrixold <= -log(0.5))
				ph0index1 = intersect(e:(N-1),ph0index)
				ph1index1 = intersect(e:(N-1),ph1index)
				ph0index2 = which(Hmatrixold[e:(N-1)] > -log(0.5))
				ph1index2 = which(Hmatrixold[e:(N-1)] <= -log(0.5))
				Hmatrix[ph0index1] = Hmatrixold[ph0index1] + logpdh1[ph0index2] + log((1-ph0[ph0index2])) -logpdh0[ph0index2] + log(1+pdh0divpdh1[ph0index2]*ph0[ph0index2]/(1-ph0[ph0index2]))
				problemindex = which(Hmatrix<0);
				Hmatrix[intersect(ph0index1,problemindex)] = -Hmatrix[intersect(ph0index1,problemindex)];
				Hmatrixph1[ph0index1] = -log(1-exp(-Hmatrix[ph0index1]));
				Hmatrixph1[ph1index1] = Hmatrixoldph1[ph1index1] + logpdh0[ph1index2] + log((1-ph1[ph1index2])) - logpdh1[ph1index2] + log(1+pdh1divpdh0[ph1index2]*ph1[ph1index2]/(1-ph1[ph1index2]))
				problemindex = which(Hmatrixph1<0);
				Hmatrixph1[intersect(ph1index1,problemindex)] = -Hmatrixph1[intersect(ph1index1,problemindex)];
				Hmatrix[ph1index1] = -log(1-exp(-Hmatrixph1[ph1index1]));		
				mnmatrix[e:(N-1),]=t(t(mnmatrix[e:(N-1),])+c(testseed2[e],testseed1[e],0,0));
		}
		Hmatrixold = Hmatrix;
		Hmatrixoldph1 = Hmatrixph1;

		bestvalues[j] = max(Hmatrixold)
		if (max(bestvalues)==bestvalues[j])
		{
			bestHmatrix = Hmatrixold;
		}
		temp = pmax(combinedbestHmatrix,Hmatrix)
		combinedbestHmatrix = temp;
		bestlocations[j] = which.max(Hmatrixold)[1]
	}


	bestindex = which.max(bestvalues)	
	bestdivision = bestlocations[bestindex];
	
	mn = c(prior,prior, prior,prior)
	Hoptimaldivision = rep(0,N+1)
	Hoptimaldivision[1] = -log(0.5);
	Hoptimaldivisionph1 = rep(0,N+1)
	Hoptimaldivisionph1[1] = -log(0.5);
	for (j in 2:(N+1))
	{
		print(j)
		e = seedorder[j-1];
			# update left
			if (e > bestdivision)
			{
				pprime = sum(mn[3:4])  / sum(mn[1:4])
				p = mn[4] / sum(mn[c(2,4)]);
				q = mn[3] / sum(mn[c(1,3)]);
				pdh0 = pprime^testseed1[e]*pprime^testseed2[e];
				logpdh0 = (testseed1[e]+testseed2[e])*log(pprime);
				pdh1 = p^testseed1[e]*q^testseed2[e];
				logpdh1 = testseed1[e]*log(p)+testseed2[e]*log(q);
				ph0 = exp(-Hoptimaldivision[j-1])
				ph1 = exp(-Hoptimaldivisionph1[j-1])
				pdh0divpdh1 = (pprime/p)^testseed1[e]*(pprime/q)^testseed2[e];
				pdh1divpdh0 = (p/pprime)^testseed1[e]*(q/pprime)^testseed2[e];
				if (Hoptimaldivision[j-1] > -log(0.5))
				{
					Hoptimaldivision[j] = Hoptimaldivision[j-1] + logpdh1 + log((1-ph0)) -logpdh0 + log(1+pdh0divpdh1*ph0/(1-ph0))
					if (Hoptimaldivision[j] < 0)
					{
						Hoptimaldivision[j] = -Hoptimaldivision[j];
					}
					Hoptimaldivisionph1[j] = -log(1-exp(-Hoptimaldivision[j]))
				} else {
					Hoptimaldivisionph1[j] = Hoptimaldivisionph1[j-1] + + logpdh0 + log((1-ph1)) - logpdh1 + log(1+pdh1divpdh0*ph1/(1-ph1))				
					if (Hoptimaldivisionph1[j] < 0)
					{
						Hoptimaldivisionph1[j] = -Hoptimaldivisionph1[j];
					}

					Hoptimaldivision[j] = -log(1-exp(-Hoptimaldivisionph1[j]))				
				}
				mn=mn+c(0,0,testseed2[e],testseed1[e]);
			} else {
			# update right
				pprime = sum(mn[1:2])  / sum(mn[1:4])
				p = mn[2] / sum(mn[c(2,4)]);
				q = mn[1] / sum(mn[c(1,3)]);
				pdh0 = pprime^testseed1[e]*pprime^testseed2[e];
				logpdh0 = (testseed1[e]+testseed2[e])*log(pprime);
				pdh1 = p^testseed1[e]*q^testseed2[e];
				logpdh1 = testseed1[e]*log(p)+testseed2[e]*log(q);
				ph0 = exp(-Hoptimaldivision[j-1])
				ph1 = exp(-Hoptimaldivisionph1[j-1])
				pdh0divpdh1 = (pprime/p)^testseed1[e]*(pprime/q)^testseed2[e];
				pdh1divpdh0 = (p/pprime)^testseed1[e]*(q/pprime)^testseed2[e];
				if (Hoptimaldivision[j-1] > -log(0.5))
				{
					Hoptimaldivision[j] = Hoptimaldivision[j-1] + logpdh1 + log((1-ph0)) -logpdh0 + log(1+pdh0divpdh1*ph0/(1-ph0))
					if (Hoptimaldivision[j] < 0)
					{
						Hoptimaldivision[j] = -Hoptimaldivision[j];
					}
					Hoptimaldivisionph1[j] = -log(1-exp(-Hoptimaldivision[j]))
				} else {
					Hoptimaldivisionph1[j] = Hoptimaldivisionph1[j-1] + + logpdh0 + log((1-ph1)) - logpdh1 + log(1+pdh1divpdh0*ph1/(1-ph1))				
					if (Hoptimaldivisionph1[j] < 0)
					{
						Hoptimaldivisionph1[j] = -Hoptimaldivisionph1[j];
					}
					Hoptimaldivision[j] = -log(1-exp(-Hoptimaldivisionph1[j]))				
				}
				mn=mn+c(testseed2[e],testseed1[e],0,0);
			}
	}
	#print(exp(-Hmatrix))
	#print(exp(-Hmatrixph1))
	#print(exp(-Hoptimaldivision))
	#print(exp(-Hoptimaldivisionph1))

	z = list()
	z[[1]] = bestHmatrix;
	z[[2]] = bestvalues;
	z[[3]] = bestlocations;
	z[[4]] = Hoptimaldivision;
	z[[5]] = combinedbestHmatrix;
	z
}


plotbin = function(testseed1, testseed2, binsize, seedorder, H2,title)
{
	H2[[1]]=H2[[1]]*log10(exp(1));
	H2[[2]]=H2[[2]]*log10(exp(1));
	H2[[4]]=H2[[4]]*log10(exp(1));
	H2[[5]]=H2[[5]]*log10(exp(1));
	windows()
	N = length(testseed1);
	wid = 0.5
	layout1 = layout(matrix(c(3,1,4,2),2,2),widths=c(4,1),heights=c(1,4),TRUE)
	layout.show(layout1)
	########## main plot
	plot.new()
	par(mar = c(2,2,0,0))
	plot.window(xlim=c(0.5,(N+0.5)),ylim=c(0.5,(N+0.5)),omd=c(0,0,0,0),oma=c(0,0,0,0),xaxs="i",yaxs="i")
	rect(0.5,0.5,N+0.5,N+0.5,col = rgb(0,0,0,0.1),border=NA)
	sapply(1:N,function (x) rect(x-wid,which(seedorder==x)-wid,x+wid,N+0.5,col=rgb(0,min(testseed1[x]/binsize[x],1),min(testseed2[x]/binsize[x],1),0.3),border=FALSE))
	sapply(2:(N+1), function (x) points(c(H2[[3]][x]+wid,H2[[3]][x]+wid),c(x-1-wid,x-1+wid),type="l",lwd=2))
	#box()
	########## right plot
	plot.new()
	par(mar = c(2,0,0,2))#,omd=c(0,0,0,0),oma=c(0,0,0,0),xaxs="i",yaxs="i")
	#box()
	plot.window(xlim=c(0.9*min(H2[[1]],H2[[2]]),1.1*max(H2[[2]])),ylim=c(0.5,N+0.5),xaxs="i",yaxs="i")
	points(H2[[4]][2:(N+1)],1:N,type="l",col=rgb(0,0.5,0.5,0.5))
	points(H2[[2]][2:(N+1)],1:N,type="l")
	axis(3,labels=NA,tcl=0.25)
	points(c(0.9*min(H2[[1]],H2[[2]]),1.1*max(H2[[2]])),c(rep(N+0.5,2)),type="l")
	axis(2,labels=NA,tcl=0.25)
	points(rep(0.9*min(H2[[1]],H2[[2]]),2),c(0,N+0.5),type="l")
	bestlocy = which.max(H2[[2]])-1
	bestlocx = max(H2[[2]])
	points(c(0,bestlocx), c(bestlocy,bestlocy),col=rgb(0,0.5,0.5,0.3),type="l",lty=3)
	########## top plot
	plot.new()
	par(mar = c(0,2,2,0))#,omd=c(0,0,0,0),oma=c(0,0,0,0),xaxs="i",yaxs="i")
	#box()
	plot.window(ylim=c(0.9*min(H2[[1]],H2[[2]]),1.1*max(H2[[1]])),xlim=c(0.5,N+0.5),xaxs="i",yaxs="i")
	points(1:(N-1)+wid, H2[[1]], type = "l",col=rgb(0,0.5,0.5,0.5))
	points(1:(N-1)+wid, H2[[5]], type = "l")
	ticks = axis(4,labels=NA,tcl=0.25)
	points(c(rep(N+0.5,2)),c(0.9*min(H2[[1]],H2[[2]]),1.1*max(H2[[2]])),type="l")
	axis(1,labels=NA,tcl=0.25)
	points(c(0,N+0.5),rep(0.9*min(H2[[1]],H2[[2]]),2),type="l")
	bestlocx = which.max(H2[[1]])+0.5
	bestlocy = max(H2[[2]])
	points(c(bestlocx,bestlocx),c(0,bestlocy),col=rgb(0,0.5,0.5,0.3),type="l",lty=3)
	title(title)
	########## NE corner plot
	plot.new()
	par(mar = c(0,0,2,2))
	plot.window(xlim=c(0.9*min(H2[[1]],H2[[2]]),1.1*max(H2[[2]])),ylim=c(0.9*min(H2[[1]],H2[[2]]),1.1*max(H2[[2]])),xaxs="i",yaxs="i")
	gap = (max(ticks)-min(ticks))/length(ticks)
	for (i in 1:length(ticks))
	{
		points(c(0,ticks[i]-gap),c(ticks[i],ticks[i]),col=rgb(0,0.5,0.5,0.5),type="l",lty=2)
		points(c(ticks[i],ticks[i]),c(0,ticks[i]-gap),col=rgb(0,0.5,0.5,0.5),type="l",lty=2)
	}
	text(ticks,ticks,as.character(ticks),cex=0.8)
}

binandorder = function(testseed,seedorder,nbins,ordersystem)
{
	testseed1 = rep(0,nbins);
	testseed2 = rep(0,nbins);
	N = length(testseed);
	sizebins = floor(N/nbins);
	indexstart = seq(from = 1, by = sizebins, length.out = nbins);
	indexendtemp = seq(from = sizebins, by = sizebins, length.out= nbins-1);
	indexend = c(indexendtemp,N);
	newseedordertemp1 = rep(0,nbins);
	tempseedorder = order(seedorder,decreasing=FALSE);
	newseedordertemp2 = rep(0,nbins);
	for (i in 1:nbins)
	{
		testseed1[i] = sum(testseed[indexstart[i]:indexend[i]]);
		testseed2[i] = max((indexend[i]-indexstart[i]+1)-testseed1[i],0);
		newseedordertemp1[i] = min(tempseedorder[indexstart[i]:indexend[i]]);
		newseedordertemp2[i] = sum(tempseedorder[indexstart[i]:indexend[i]]);
	}

	z = list()
	z[[1]] = testseed1;
	z[[2]] = testseed2;
	if (ordersystem == "min")
	{
		z[[3]] = order(newseedordertemp1,decreasing=FALSE);
	} else {
		z[[3]] = order(newseedordertemp2,decreasing=FALSE);
	}
	z[[4]] = c(rep(sizebins,nbins-1),indexend[nbins]-indexstart[nbins]+1);
	z	
}

binandordermarkov = function(testseed,seedorder,nbins,ordersystem)
{
	testseed1 = rep(0,nbins);
	testseed2 = rep(0,nbins);
	N = length(testseed);
	sizebins = floor(N/nbins);
	indexstart = seq(from = 1, by = sizebins, length.out = nbins);
	indexendtemp = seq(from = sizebins, by = sizebins, length.out= nbins-1);
	indexend = c(indexendtemp,N);
	newseedordertemp1 = rep(0,nbins);
	tempseedorder = order(seedorder,decreasing=FALSE);
	newseedordertemp2 = rep(0,nbins);
	averagenonzero = mean(testseed[testseed > 0])
	for (i in 1:nbins)
	{
		testseed1[i] = sum(testseed[indexstart[i]:indexend[i]]);
		testseed2[i] = max((indexend[i]-indexstart[i]+1)*1-testseed1[i],0);
		newseedordertemp1[i] = min(tempseedorder[indexstart[i]:indexend[i]]);
		newseedordertemp2[i] = sum(tempseedorder[indexstart[i]:indexend[i]]);
	}

	z = list()
	z[[1]] = testseed1;
	z[[2]] = testseed2;
	if (ordersystem == "min")
	{
		z[[3]] = order(newseedordertemp1,decreasing=FALSE);
	} else {
		z[[3]] = order(newseedordertemp2,decreasing=FALSE);
	}
	z[[4]] = c(rep(sizebins,nbins-1),indexend[nbins]-indexstart[nbins]+1);
	z	
}
