# Supplementary material for: A simple Bayesian estimate of direct RNAi gene regulation events from differential gene expression profiles
Source: BMC Genomics. 2011 May 20;12:250. doi: 10.1186/1471-2164-12-250 (PMC3128064; doi:10.1186/1471-2164-12-250)
Supplement: Additional file 4 — SBSE R scripts and README.txt required to execute a SBSE estimate. [file 1471-2164-12-250-S4.ZIP › README.txt]

# Instructions for the execution of SBSE
After unzipping the SBSE_application
Open R application and set working directory to that of the unzipped SBSE files then type the following series of commands
source("sbse_background1.r")
load("affy8.rdata")

# To investigate for enrichment of hsa-miR-124 in the Wang dataset type the following commands

x <- read.table(file = "wang_results.txt", skip = 1)
colnames(x) <- c("Affy ID", "4h", "8h", "16h","24h", "32h", "72h", "120h")


# Composite analyses
all_seed <- sbse(x[,1],x[,4],x[,4],"fc","fc","",190,6,"GCCTTA","Mir-124 (all 6-mer seed) - 16hr",FALSE)   


#  Specific motif queries
wang_seed <- sbse(x[,1],x[,4],x[,4],"fc","fc","GCCTTA",760,6,"","Mir-124 (seed 6) - 16hr",FALSE)   
wang_seed <- sbse(x[,1],x[,4],x[,4],"fc","fc","TGCCTT",760,6,"","Mir-124 (seed 6) - 16hr",FALSE)   
wang_seed <- sbse(x[,1],x[,4],x[,4],"fc","fc","TGCCTTA",760,7,"","Mir-124 (seed 7) - 16hr",FALSE)  
wang_seed <- sbse(x[,1],x[,4],x[,4],"fc","fc","GTGCCTT",760,7,"","Mir-124 (seed 7) - 16hr",FALSE)  
wang_seed <- sbse(x[,1],x[,4],x[,4],"fc","fc","GTGCCTTA",760,8,"","Mir-124 (seed 8) - 16hr",FALSE) 


  


# Further details of application in the Tinn-R file sbse.r
