# Supplementary material for: A simple Bayesian estimate of direct RNAi gene regulation events from differential gene expression profiles
Source: BMC Genomics. 2011 May 20;12:250. doi: 10.1186/1471-2164-12-250 (PMC3128064; doi:10.1186/1471-2164-12-250)
Supplement: Additional file 4 — SBSE R scripts and README.txt required to execute a SBSE estimate. [file 1471-2164-12-250-S4.ZIP › sbse.r]

source("sbse_background1.r")
load("affy8.rdata")

# runs the bayes analysis
# uses the function sbse, found in sbse_background1.r
# the arguments are:
# sbse(genes,coef,pvalues,whichorder1,whichorder2,seed, nbins, k, highlight,title, boolmarkov)

###################################################################################
# data needed:
# genes is a list of affy ids
# coef is a list of log fold changes corresponding to those affy ids
# pvalues is a list of pvalues corresponding to those affy ids
###################################################################################
# the options:
# whichorder1 is how to sort the genes from upregulated to downregulated on the x axis (fc or pval)
# whichorder2 is how to sort the genes from upregulated to downregulated on the y axis, ie. absolute ranking
# seed is the seed sequence you are looking for, if seed is "", then the analysis is carried out for all nucleotides of length k
# nbins is how you want to split the sequence, the lesser, the quicker (but less accurate) the analysis
# boolmarkov should be (for now) set to FALSE

###################################################################################
########################### plotting ##############################################
###################################################################################

# plotting is done with the functions plotsbse and plotsbsemany
# use sbse to plot for individual sequences
# the syntax is plotsbse(sbseobject, title), where sbseobject is the output from calling the function sbse
# use sbsemany to plot for all k-mers
# the syntax is plotsbsemany(sbseobject, sequences, ntop, title), where sbseobject is the output from calling the function sbse
# sequences is a vector of sequences that you are interested in
# ntop is how many of the top sequences that you want the program to print to the console


#####################################   Wang   ##############################################
#hsa-miR-124_1      UAAGGCA CGCGGUGAAUGCC
#hsa-miR-124_2      UAAGGCA CGCGGUGAAUGCC
#hsa-miR-124_3      UAAGGCA CGCGGUGAAUGCC
x <- read.table(file = "wang_results.txt", skip = 1)
colnames(x) <- c("Affy ID", "4h", "8h", "16h","24h", "32h", "72h", "120h")

wang_seed <- sbse(x[,1],x[,2],x[,2],"fc","fc","GCCTTA",760,6,"","Mir-124 (seed 6) - 4hr",FALSE)   # Nothing significant
wang_seed <- sbse(x[,1],x[,2],x[,2],"fc","fc","",760,6,"GCCTTA","Mir-124 (seed 6) - 4hr",FALSE)

all_seed <- sbse(x[,1],x[,3],x[,3],"fc","fc","",760,6,"GCCTTA","Mir-124 (all 6-mer seed) - 8hr",FALSE)    
all_seed <- sbse(x[,1],x[,3],x[,3],"fc","fc","",190,6,"GCCTTA","Mir-124 (all 6-mer seed) - 8hr",FALSE)    
wang_seed <- sbse(x[,1],x[,3],x[,3],"fc","fc","GCCTTA",760,6,"","Mir-124 (seed 6) - 8hr",FALSE)   # Significant hit! 100
wang_seed <- sbse(x[,1],x[,3],x[,3],"fc","fc","TGCCTT",760,6,"","Mir-124 (seed 6) - 8hr",FALSE)   # Significant hit! 50
wang_seed <- sbse(x[,1],x[,3],x[,3],"fc","fc","TGCCTTA",760,7,"","Mir-124 (seed 7) - 8hr",FALSE)  # Significant hit! 60
wang_seed <- sbse(x[,1],x[,3],x[,3],"fc","fc","GTGCCTTA",760,8,"","Mir-124 (seed 8) - 8hr",FALSE) # Nothing significant

all_seed <- sbse(x[,1],x[,4],x[,4],"fc","fc","",190,6,"GCCTTA","Mir-124 (all 6-mer seed) - 16hr",FALSE)   # Loses the TTTAA motifs seen at 8hr!!
wang_seed <- sbse(x[,1],x[,4],x[,4],"fc","fc","GCCTTA",760,6,"","Mir-124 (seed 6) - 16hr",FALSE)   # Significant hit!  200
wang_seed <- sbse(x[,1],x[,4],x[,4],"fc","fc","TGCCTT",760,6,"","Mir-124 (seed 6) - 16hr",FALSE)   # Significant hit! 70
wang_seed <- sbse(x[,1],x[,4],x[,4],"fc","fc","TGCCTTA",760,7,"","Mir-124 (seed 7) - 16hr",FALSE)  # Significant hit!  60
wang_seed <- sbse(x[,1],x[,4],x[,4],"fc","fc","GTGCCTT",760,7,"","Mir-124 (seed 7) - 16hr",FALSE)  # Significant hit! 30
wang_seed <- sbse(x[,1],x[,4],x[,4],"fc","fc","GTGCCTTA",760,8,"","Mir-124 (seed 8) - 16hr",FALSE) # Significant hit!  30
wang_seed <- sbse(x[,1],x[,4],x[,4],"fc","fc","CGTGCCTTA",760,9,"","Mir-124 (seed 9) - 16hr",FALSE) # Nothing significant

all_seed <- sbse(x[,1],x[,5],x[,5],"fc","fc","",190,6,"GCCTTA","Mir-124 (all 6-mer seed) - 24hr",FALSE)   #   Loses the TTTAA motifs seen at 8hr!!
wang_seed <- sbse(x[,1],x[,5],x[,5],"fc","fc","GCCTTA",760,6,"","Mir-124 (seed 6) - 24hr",FALSE)   # Significant hit! 350
wang_seed <- sbse(x[,1],x[,5],x[,5],"fc","fc","TGCCTT",760,6,"","Mir-124 (seed 6) - 24hr",FALSE)   # Significant hit! 120
wang_seed <- sbse(x[,1],x[,5],x[,5],"fc","fc","TGCCTTA",760,7,"","Mir-124 (seed 7) - 24hr",FALSE)  # Significant hit! 250 
wang_seed <- sbse(x[,1],x[,5],x[,5],"fc","fc","GTGCCTTA",760,8,"","Mir-124 (seed 8) - 24hr",FALSE) # Significant hit! 40  
wang_seed <- sbse(x[,1],x[,5],x[,5],"fc","fc","CGTGCCTTA",760,9,"","Mir-124 (seed 9) - 24hr",FALSE) # Nothing significant

all_seed <- sbse(x[,1],x[,6],x[,6],"fc","fc","",190,6,"GCCTTA","Mir-124 (all 6-mer seed) - 32hr",FALSE)   # Loses the TTTAA motifs seen at 8hr!! 
wang_seed <- sbse(x[,1],x[,6],x[,6],"fc","fc","GCCTTA",760,6,"","Mir-124 (seed 6) - 32hr",FALSE)   # Significant hit! 350 
wang_seed <- sbse(x[,1],x[,6],x[,6],"fc","fc","TGCCTT",760,6,"","Mir-124 (seed 6) - 32hr",FALSE)   # Significant hit!  120
wang_seed <- sbse(x[,1],x[,6],x[,6],"fc","fc","TGCCTTA",760,7,"","Mir-124 (seed 7) - 32hr",FALSE)  # Significant hit! 250  
wang_seed <- sbse(x[,1],x[,6],x[,6],"fc","fc","GTGCCTTA",760,8,"","Mir-124 (seed 8) - 32hr",FALSE) # Significant hit! 50  
wang_seed <- sbse(x[,1],x[,6],x[,6],"fc","fc","CGTGCCTTA",760,9,"","Mir-124 (seed 9) - 32hr",FALSE) # Nothing significant

all_seed <- sbse(x[,1],x[,7],x[,7],"fc","fc","",190,6,"GCCTTA","Mir-124 (all 6-mer seed) - 72hr",FALSE)   # Loses the TTTAA motifs seen at 8hr!! 
wang_seed <- sbse(x[,1],x[,7],x[,7],"fc","fc","GCCTTA",760,6,"","Mir-124 (seed 6) - 72hr",FALSE)   # Significant hit! 140 
wang_seed <- sbse(x[,1],x[,7],x[,7],"fc","fc","TGCCTT",760,6,"","Mir-124 (seed 6) - 72hr",FALSE)   # Significant hit! 40 
wang_seed <- sbse(x[,1],x[,7],x[,7],"fc","fc","TGCCTTA",760,7,"","Mir-124 (seed 7) - 72hr",FALSE)  # Significant hit! 100  
wang_seed <- sbse(x[,1],x[,7],x[,7],"fc","fc","GTGCCTTA",760,8,"","Mir-124 (seed 8) - 72hr",FALSE) # Significant hit! 15  
wang_seed <- sbse(x[,1],x[,7],x[,7],"fc","fc","CGTGCCTTA",760,9,"","Mir-124 (seed 9) - 72hr",FALSE) # Nothing significant

all_seed <- sbse(x[,1],x[,8],x[,8],"fc","fc","",190,6,"GCCTTA","Mir-124 (all 6-mer seed) - 120hr",FALSE)   # Loses the TTTAA motifs seen at 8hr!! 
wang_seed <- sbse(x[,1],x[,8],x[,8],"fc","fc","GCCTTA",760,6,"","Mir-124 (seed 6) - 120hr",FALSE)   # Significant hit!  80 
wang_seed <- sbse(x[,1],x[,8],x[,8],"fc","fc","TGCCTT",760,6,"","Mir-124 (seed 6) - 120hr",FALSE)   # Significant hit!  30
wang_seed <- sbse(x[,1],x[,8],x[,8],"fc","fc","TGCCTTA",760,7,"","Mir-124 (seed 7) - 120hr",FALSE)  # Significant hit!  70  
wang_seed <- sbse(x[,1],x[,8],x[,8],"fc","fc","GTGCCTTA",760,8,"","Mir-124 (seed 8) - 120hr",FALSE) # Significant hit!  15  
wang_seed <- sbse(x[,1],x[,8],x[,8],"fc","fc","CGTGCCTTA",760,9,"","Mir-124 (seed 9) - 120hr",FALSE) # Nothing significant


x <- read.table(file = "wang_24hr_scrambled.txt", skip = 1)
colnames(x) <- c("Affy ID", "4h")
wang_seed <- sbse(x[,1],x[,2],x[,2],"fc","fc","",190,6,"GCCTTA","Mir-124 (seed 6) - scrambled",FALSE)   
###  Scrambling data removes GCCTTA motif detection


###################################################################################
#Exploratory work with the siRNA as described in E-MEXP-875
#FAM33 siRNA r(GGC UGG AAU AUG AAA UCA A)dTdT	H_SAMPLEFAM1a	FAM1A.CEL
#FAM33 siRNA r(GGC UGG AAU AUG AAA UCA A)dTdT	H_SAMPLEFAM1b	FAM1C.CEL
#FAM33 siRNA r(CGA UUU AAA UAU AUG UAC A)dTdT	H_SAMPLEFAM2a	FAM2A.CEL
#FAM33 siRNA r(CGA UUU AAA UAU AUG UAC A)dTdT	H_SAMPLEFAM2b	FAM2D.CEL

x<-read.table(file="FAM33A.txt", skip=1)
colnames(x)<-c("Affy ID", "FC", "PValue")
all_seed<- sbse(x[,1],x[,2],x[,2],"fc","fc","",190,6,"","FAM33A all 6mer seeds",FALSE)
seed_query <- sbse(x[,1],x[,2],x[,2],"fc","fc","AAATCA",760,6,"","FAM33 AAATCA query",FALSE)

x<-read.table(file="FAM33B.txt", skip=1)
colnames(x)<-c("Affy ID", "FC", "PValue")
 all_seed<- sbse(x[,1],x[,2],x[,2],"fc","fc","",190,6,"","FAM33B all 6mer seeds",FALSE)
seed_query <- sbse(x[,1],x[,2],x[,2],"fc","fc","ATGTAC",760,6,"","FAM33B ATGTAC query",FALSE)
